# Supplementary material for: The genomic landscape of metastasis in treatment-naïve breast cancer models
Source: PLoS Genet. 2020 May 28;16(5):e1008743. doi: 10.1371/journal.pgen.1008743 (PMC7282675; doi:10.1371/journal.pgen.1008743)
Supplement: S5 Table — Sheet1: “Strain” loss/gain associated (assoc.) genes, 2. “Strain” loss/gain assoc. pathways. Abbreviations: Name (gene symbol), ID (Term identifier from GREAT ontology), Rank (ordinal rank of the p-value compared to the p-values of other annotations), Raw p-value (uncorrected p-value from the binomial test over genomic regions), FDR q-Value (False discovery rate q-value), Fold Enrichment (fold enrichment of number of genomic regions in the test set with the annotation), Observed Region Hits (actual number of genomic regions in the test set with the annotation), Region Set Coverage (the fraction of all genomic regions in the test set that lie in the regulatory domain of a gene with the annotation, Sheet 2: “Strain” recurrent regions of loss or gain. Abbreviations: chr (chromosome), start (position of amplification or deletion start), end (position of amplification or del end), overlap.region (length in bp of overlap in recurrent region of amplification or deletion), freq. (number of individual animals with overlapping region of amplification or deletion), s1 / s2 (region identified in individual animals 1 and 2). (XLSX) [file pgen.1008743.s013.xlsx]

## Sheet: 1. CAST loss assoc genes
Supplementary Table 5: PyMT regions of CNV and associated genes specific to CAST/Ei metastatic tissue
Name	ID	Rank	Raw	FDR Q-Val	Fold	Observed	Region Set
			P-Value		Enrichment	Region Hits	Coverage
Aasdhppt	19987	1	8.0566e-42	1.7646e-37	774.702	16	0.2286
Gucy1a2	19986	2	7.7043e-41	8.4369e-37	672.646	16	0.2286
Olfr597	18207	3	1.6467e-24	1.2022e-20	17777.7	6	0.0857
Gm10392	3088	4	1.1488e-12	6.2904e-09	1707.21	4	0.0571
Taok1	3089	5	1.129e-11	4.9456e-08	963.887	4	0.0571
Txndc8	13371	6	6.6026e-11	2.4102e-07	619.562	4	0.0571
Svep1	13372	7	9.4107e-11	2.9445e-07	566.967	4	0.0571
Olfr589	18200	8	2.6594e-10	7.2808e-07	2529.73	3	0.0429
Olfr309	18018	9	2.9136e-10	7.0903e-07	2453.9	3	0.0429
Polq	7545	10	4.2165e-10	9.235e-07	389.459	4	0.0571
Olfr586	18199	11	5.1819e-10	1.0318e-06	2025.24	3	0.0429
Olfr310	18017	12	6.7893e-10	1.2392e-06	1850.75	3	0.0429
Stxbp5l	7546	13	1.3723e-09	2.312e-06	289.769	4	0.0571
Ush2a	1187	14	1.8884e-08	2.9542e-05	150.085	4	0.0571
B3galt1	10649	15	2.0125e-08	2.9385e-05	147.703	4	0.0571
Kctd3	1188	16	2.4695e-08	3.3804e-05	140.3	4	0.0571
Xirp2	10648	17	5.5651e-08	7.1698e-05	114.37	4	0.0571
Rnf152	601	18	2.0342e-06	0.0024752	127.708	3	0.0429
Atp6v0e2	15976	19	3.369e-06	0.0038836	764.312	2	0.0286
7420461P10Rik	916	20	3.3988e-06	0.003722	760.952	2	0.0286
Dsg1a	9011	21	5.2344e-06	0.0054592	613.053	2	0.0286
Prrc2c	917	22	7.6806e-06	0.0076464	505.983	2	0.0286
Sidt1	7584	23	9.6818e-06	0.0092196	450.597	2	0.0286
Cdh20	600	24	1.1444e-05	0.010444	71.4889	3	0.0429
Dsg1c	9010	25	1.1886e-05	0.010413	406.607	2	0.0286
Gm608	7583	26	1.2124e-05	0.010213	402.595	2	0.0286
Zfhx4	11993	27	4.4771e-05	0.036317	209.194	2	0.0286
Gm9758	14455	28	6.0774e-05	0.047538	179.459	2	0.0286
Pclo	14454	29	0.00026734	0.2019	85.2246	2	0.0286
Utrn	1284	30	0.00041024	0.2995	68.6721	2	0.0286
Pex2	11994	31	0.00061953	0.4377	55.7601	2	0.0286
Olfr555	18173	32	0.00062518	0.4279	1599.04	1	0.0143
Sctr	639	33	0.001878	1	531.992	1	0.0143
Vmn2r76	18016	34	0.0024318	1	410.72	1	0.0143
Tmem37	640	35	0.0028571	1	349.508	1	0.0143
Vmn2r75	18015	36	0.0073425	1	135.699	1	0.0143

## Sheet: 2. CASt loss assoc pathways
Supplementary Table 5: PyMT regions of CNV and associated genes specific to CAST/Ei metastatic tissue
Name	ID	Rank	Raw	FDR Q-Val	Fold	Observed	Region Set
			P-Value		Enrichment	Region Hits	Coverage
Genes involved in Vitamin B5 (pantothenate) metabolism	REACTOME_VITAMIN_B5_PANTOTHENATE_METABOLISM	1	1.8104e-34	2.3879e-31	268.467	16	0.2286
Lysine degradation	KEGG_LYSINE_DEGRADATION	2	1.2273e-26	8.094e-24	86.4903	16	0.2286
Genes involved in Nitric oxide stimulates guanylate cyclase	REACTOME_NITRIC_OXIDE_STIMULATES_GUANYLATE_CYCLASE	3	2.2504e-25	9.8944e-23	71.9903	16	0.2286
Genes involved in Metabolism of vitamins and cofactors	REACTOME_METABOLISM_OF_VITAMINS_AND_COFACTORS	4	1.8664e-24	6.1543e-22	62.9833	16	0.2286
Genes involved in Platelet homeostasis	REACTOME_PLATELET_HOMEOSTASIS	5	2.0674e-19	5.4539e-17	30.0921	16	0.2286
Long-term depression	KEGG_LONG_TERM_DEPRESSION	6	3.7211e-18	8.1802e-16	24.9948	16	0.2286
Gap junction	KEGG_GAP_JUNCTION	7	5.1546e-18	9.7127e-16	24.4757	16	0.2286
Vascular smooth muscle contraction	KEGG_VASCULAR_SMOOTH_MUSCLE_CONTRACTION	8	2.9089e-17	4.7961e-15	21.8892	16	0.2286
Purine metabolism	KEGG_PURINE_METABOLISM	9	1.3414e-16	1.9659e-14	19.8257	16	0.2286
Genes involved in Hemostasis	REACTOME_HEMOSTASIS	10	2.7444e-09	3.6199e-07	6.4025	16	0.2286
Glycosphingolipid biosynthesis - lacto and neolacto series	KEGG_GLYCOSPHINGOLIPID_BIOSYNTHESIS_LACTO_AND_NEOLACTO_SERIES	11	1.3296e-05	0.0015943	28.5195	4	0.0571
p38 MAPK signaling pathway	PID_P38_MKK3_6PATHWAY	12	2.7346e-05	0.0030058	23.6871	4	0.0571
Genes involved in Mitotic Prometaphase	REACTOME_MITOTIC_PROMETAPHASE	13	0.00099133	0.10058	9.1828	4	0.0571
Genes involved in Mitotic M-M/G1 phases	REACTOME_MITOTIC_M_M_G1_PHASES	14	0.0052975	0.4991	5.7546	4	0.0571
Genes involved in DNA Replication	REACTOME_DNA_REPLICATION	15	0.0064561	0.56771	5.4357	4	0.0571
Vibrio cholerae infection	KEGG_VIBRIO_CHOLERAE_INFECTION	16	0.027744	1	7.7606	2	0.0286
Epithelial cell signaling in Helicobacter pylori infection	KEGG_EPITHELIAL_CELL_SIGNALING_IN_HELICOBACTER_PYLORI_INFECTION	17	0.037247	1	6.6025	2	0.0286
Genes involved in Cell Cycle, Mitotic	REACTOME_CELL_CYCLE_MITOTIC	18	0.037504	1	3.1804	4	0.0571
Peroxisome	KEGG_PEROXISOME	19	0.043406	1	6.0644	2	0.0286
Genes involved in Cell Cycle	REACTOME_CELL_CYCLE	20	0.054144	1	2.8167	4	0.0571
Oxidative phosphorylation	KEGG_OXIDATIVE_PHOSPHORYLATION	21	0.056161	1	5.2456	2	0.0286
Agrin in Postsynaptic Differentiation	BIOCARTA_AGR_PATHWAY	22	0.058282	1	5.136	2	0.0286
MAPK signaling pathway	KEGG_MAPK_SIGNALING_PATHWAY	23	0.093867	1	2.3247	4	0.0571
Genes involved in Glucagon-type ligand receptors	REACTOME_GLUCAGON_TYPE_LIGAND_RECEPTORS	24	0.14007	1	6.6339	1	0.0143
Genes involved in Class B/2 (Secretin family receptors)	REACTOME_CLASS_B_2_SECRETIN_FAMILY_RECEPTORS	25	0.39021	1	2.0288	1	0.0143

## Sheet: 3. CAST loss regions
Supplementary Table 5: PyMT regions of CNV and associated genes specific to CAST/Ei metastatic tissue
chr.s1	start.s1	end.s1		chr.s2	start.s2	end.s2		overlap.region	freq
chr1	162671784	162740556		chr1	162671784	162740556		68772	4
chr1	188381416	188965039		chr1	188415677	188965039		549362	4
chr1	188381416	188965039		chr1	188381416	188965039		583623	4
chr4	58053118	58206596		chr4	58042795	58179707		126589	5
chr6	48462112	48613259		chr6	48462112	48613259		151147	2
chr16	44173396	44227466		chr16	44173396	44227466		54070	5
chr10	13207716	18617028		chr10	13207716	18617028		5409312	5
chr7	85558702	87004164		chr7	85558702	86812032		1253330	10
chr7	85558702	87004164		chr7	85558702	87004164		1445462	10
chr5	14539409	14766941		chr5	14539409	14766941		227532	4
chr16	37107309	37186722		chr16	37107309	37186722		79413	5
chr16	37107309	37186722		chr16	37107309	37186722		79413	5
chr1	107529002	132600214		chr1	99940642	110139001		2609999	6
chr4	58042795	58179707		chr4	58042795	58179707		136912	5
chr3	5218553	5415855		chr3	5218553	5415855		197302	4
chr11	77529161	77549475		chr11	77529161	77549475		20314	3
chr11	77529161	77549475		chr11	77529161	77549475		20314	3
chr7	102709218	103555504		chr7	102973051	103661318		582453	7
chr7	102709218	103555504		chr7	102973051	103661318		582453	7
chr7	102709218	103555504		chr7	102534748	102775470		66252	7
chr7	102973051	103661318		chr7	102973051	103661318		688267	5
chr7	102973051	103661318		chr7	102973051	103661318		688267	5
chr1	99940642	110139001		chr1	99940642	110139001		10198359	5
chr2	67446001	67526606		chr2	67446001	67526606		80605	5
chr2	67482245	67526606		chr2	67446001	67526606		44361	5
chr10	12385517	12861735		chr10	12385517	12861735		476218	5
chr10	13207716	18617028		chr10	13207716	18617028		5409312	5
chr1	162671784	162740556		chr1	162671784	162740556		68772	4
chr7	85558702	86812032		chr7	85558702	87004164		1253330	10
chr5	14539409	14766941		chr5	14539409	14766941		227532	4
chr16	37107309	37186722		chr16	37107309	37186722		79413	5
chr1	188415677	188965039		chr1	188381416	188965039		549362	4
chr4	58042795	58179707		chr4	58053118	58206596		126589	5
chr4	58042795	58179707		chr4	58042795	58179707		136912	5
chr3	5218553	5415855		chr3	5218553	5415855		197302	4
chr11	77529161	77549475		chr11	77529161	77549475		20314	3
chr7	102973051	103661318		chr7	102973051	103661318		688267	5
chr7	102973051	103661318		chr7	102709218	103555504		582453	5
chr1	99940642	110139001		chr1	107529002	132600214		2609999	5
chr1	99940642	110139001		chr1	99940642	110139001		10198359	5
chr6	48462112	48613259		chr6	48462112	48613259		151147	2
chr16	44173396	44227466		chr16	44173396	44227466		54070	5
chr7	85558702	87004164		chr7	85558702	87004164		1445462	10
chr16	37107309	37186722		chr16	37107309	37186722		79413	5
chr1	188381416	188965039		chr1	188381416	188965039		583623	4
chr11	77529161	77549475		chr11	77529161	77549475		20314	3
chr7	102534748	102775470		chr7	102709218	103555504		66252	5
chr7	102973051	103661318		chr7	102973051	103661318		688267	5
chr7	102973051	103661318		chr7	102709218	103555504		582453	5
chr9	3894503	3905787		chr9	3634438	3905787		11284	7
chr9	3894503	3905787		chr9	3634438	3905787		11284	7
chr9	3894503	3905787		chr9	3894503	3905787		11284	7
chr9	3894503	3905787		chr9	3894503	3905787		11284	7
chr18	19960929	20604526		chr18	19960929	20604526		643597	5
chr9	3894503	3905787		chr9	3894503	3905787		11284	7
chr9	3894503	3905787		chr9	3894503	3905787		11284	7
chr2	67446001	67526606		chr2	67446001	67526606		80605	5
chr2	67446001	67526606		chr2	67482245	67526606		44361	5
chr10	12385517	12861735		chr10	12385517	12861735		476218	5
chr9	3634438	3905787		chr9	3894503	3905787		11284	7
chr9	3634438	3905787		chr9	3894503	3905787		11284	7
chr9	3634438	3905787		chr9	3894503	3905787		11284	7
chr9	3634438	3905787		chr9	3894503	3905787		11284	7
chr9	3894503	3905787		chr9	3894503	3905787		11284	7
chr9	3894503	3905787		chr9	3894503	3905787		11284	7
chr18	19960929	20604526		chr18	19960929	20604526		643597	5
chr9	3894503	3905787		chr9	3894503	3905787		11284	7
chr9	3894503	3905787		chr9	3894503	3905787		11284	7
chr9	3894503	3905787		chr9	3634438	3905787		11284	7
chr9	3894503	3905787		chr9	3634438	3905787		11284	7
