# Supplementary material for: The genomic landscape of metastasis in treatment-naïve breast cancer models
Source: PLoS Genet. 2020 May 28;16(5):e1008743. doi: 10.1371/journal.pgen.1008743 (PMC7282675; doi:10.1371/journal.pgen.1008743)
Supplement: S6 Table — Sheet1: “Strain” loss/gain associated (assoc.) genes, 2. “Strain” loss/gain assoc. pathways. Abbreviations: Name (gene symbol), ID (Term identifier from GREAT ontology), Rank (ordinal rank of the p-value compared to the p-values of other annotations), Raw p-value (uncorrected p-value from the binomial test over genomic regions), FDR q-Value (False discovery rate q-value), Fold Enrichment (fold enrichment of number of genomic regions in the test set with the annotation), Observed Region Hits (actual number of genomic regions in the test set with the annotation), Region Set Coverage (the fraction of all genomic regions in the test set that lie in the regulatory domain of a gene with the annotation, Sheet 2: “Strain” recurrent regions of loss or gain. Abbreviations: chr (chromosome), start (position of amplification or deletion start), end (position of amplification or del end), overlap.region (length in bp of overlap in recurrent region of amplification or deletion), freq. (number of individual animals with overlapping region of amplification or deletion), s1 / s2 (region identified in individual animals 1 and 2). (XLSX) [file pgen.1008743.s014.xlsx]

## Sheet: 3. BL10 loss regions
Supplementary Table 6: PyMT regions of CNV and associated genes specific to C57BL10/nJ metastatic tissue
chr.s1	start.s1	end.s1		chr.s2	start.s2	end.s2		overlap.region	freq
chr15	44457552	44597135		chr15	44457552	44597135		139583	8
chr15	44457552	44597135		chr15	44457552	44597135		139583	8
chr5	32789206	32854230		chr5	32789206	32854230		65024	3
chr15	44457552	44597135		chr15	44457552	44597135		139583	8
chr5	32789206	32854230		chr5	32789206	32854230		65024	3
chr15	44457552	44597135		chr15	44457552	44597135		139583	8

## Sheet: 1. BL10 loss assoc genes
Supplementary Table 6: PyMT regions of CNV and associated genes specific to C57BL10/nJ metastatic tissue
Name	ID	Rank	Raw	FDR Q-Val	Fold	Observed	Region Set
			P-Value		Enrichment	Region Hits	Coverage
Pkhd1l1	6552	1	3.3005e-16	7.2288e-12	9733.61	4	0.6667
Ebag9	6553	2	3.555e-15	3.893e-11	5372.8	4	0.6667
Gm20671	14621	3	8.3882e-09	6.1239e-05	14095.4	2	0.3333
Pisd	14620	4	9.7925e-08	0.00053619	4125.07	2	0.3333

## Sheet: 2. BL10 loss assoc pathways
	Supplementary Table 6: PyMT regions of CNV and associated genes specific to C57BL10/nJ metastatic tissue
Name	ID	Rank	Raw	FDR Q-Val	Fold	Observed	Region Set
			P-Value		Enrichment	Region Hits	Coverage
FOXA1 transcription factor network	PID_HNF3APATHWAY	2	0.0004952	0.32658	57.5675	2	0.3333
Glycerophospholipid metabolism	KEGG_GLYCEROPHOSPHOLIPID_METABOLISM	3	0.00051242	0.2253	56.5841	2	0.3333
Validated nuclear estrogen receptor alpha network	PID_ERA_GENOMIC_PATHWAY	1	2.5032e-08	3.3017e-05	104.038	4	0.6667
