# Supplementary material for: The genomic landscape of metastasis in treatment-naïve breast cancer models
Source: PLoS Genet. 2020 May 28;16(5):e1008743. doi: 10.1371/journal.pgen.1008743 (PMC7282675; doi:10.1371/journal.pgen.1008743)
Supplement: S9 Table — This table shows the data generated from BreakDancer algorithm analysis of 10X WGS from 20 matched pairs of primary and metastatic lesions from FVB/NJ PyMT x MOLF/EiJ and FVB/NJ PyMT x CAST/EiJ animals. We show here the metastasis specific gene fusion data used as input data for Fig 3B. We also she here primary tumor tissue and metastatic tissue gene fusion events versus normal strain specific tissue. Sheet1:Met. spec gene fusion events circos plot input. Sheet2: PT v Norm gene fusion events. Sheet 3: Met v Norm gene fusion event. Abbreviations: Sample (mouse ID and tissue type), Chr1 (chromosome where gene 1 is located), Pos1 (position within Chr1 where fusion event break point is located), Chr2 (chromosome where gene 2 is located), Pos2 (position within Chr2 where fusion event break point is located), Type (intra-chromsome events with different strands (ITX) inversion (INV), deletion (DEL), num_Reads (number of reads). (XLSX) [file pgen.1008743.s017.xlsx]

## Sheet: 1. Met. spec gene fusion events
Supplementary Table 9: Fusion events for primary tumour and metastatic tissue compared to normal
gene1_chr	gene1_start	gene1_end	gene2_chr	gene2_start	gene2_end	Gene1	Gene2	PlotColor	freq	SV	Breakpoint1	Breakpoint2	breakpoint1	breakpoint2	Animal_IDs
chr6	130234403	130234413	chr6	130383457	130383467	Klra12	Klra1	blue	2	DEL	5'UTR	intron	chr6:130234303-130234503	chr6:130383357-130383557	10000/10062
chr6	130062024	130062034	chr6	130375988	130375998	Klra18	Klra1	blue	1	DEL	exon	intronic LINE	chr6:130061924-130062124	chr6:130375888-130376088	9998
chr3	142600372	142600382	chr3	142625358	142625368	Gbp1	Gbp2	blue	2	DEL	intron	intron	chr3:142600272-142600472	chr3:142625258-142625458	9998/10238
chr18	37732764	37732774	chr18	37743709	37743719	Pcdhga4	Pcdhgb6	blue	1	DEL	exon	exon	chr18:37732664-37732864	chr18:37743609-37743809	10062
chr18	37743891	37743901	chr18	37763245	37763255	Pcdhgb6	Pcdhgb8	blue	1	DEL	exon	exon	chr18:37743791-37743991	chr18:37763145-37763345	2817
chr18	37732764	37732774	chr18	37763351	37763361	Pcdhga4	Pcdhgb8	blue	1	DEL	exon	exon	chr18:37732664-37732864	chr18:37763251-37763451	10062
chr1	93864259	93864269	chr1	93930560	93930570	Gal3st2	Gm9994	blue	2	DEL	intronic SINE	intronic repeat	chr1:93864159-93864359	chr1:93930460-93930660	10237/10387
chr8	16718485	16718495	chr8	73242677	73242687	Csmd1	Large	darkorange	2	INV	intron	intron	chr8:16718385-16718585	chr8:73242577-73242777	10049/2817
chr8	17032594	17032604	chr8	83447676	83447686	Csmd1	Scoc	darkorange	1	INV	intron	intron	chr8:17032494-17032694	chr8:83447576-83447776	10077
chr5	91088489	91088499	chr5	131915240	131915250	Ereg	Auts2	darkorange	3	INV	exon	intronic repeat	chr5:91088389-91088589	chr5:131915140-131915340	10048/10061/10238
chr2	164582722	164582732	chr2	164617049	164617059	Wfdc6a	Wfdc6b	darkorange	2	INV	intronic LINE	intron	chr2:164582622-164582822	chr2:164616949-164617149	10055/10077
chr17	26932448	26932458	chr17	33876147	33876157	Kifc5b	Kifc1	darkorange	2	INV	5' UTR SINE	intronic repeat	chr17:26932348-26932548	chr17:33876047-33876247	10062/10238
chr13	67132171	67132181	chr13	67351859	67351869	Zfp759	Zfp953	darkorange	2	INV	intronic LINE	intronic SINE	chr13:67132071-67132271	chr13:67351759-67351959	9998/10387
chr1	63667164	63667174	chr1	178599828	178599838	Dytn	Kif26b	darkorange	2	INV	intron	intron	chr1:63667064-63667264	chr1:178599728-178599928	10055/9998
chr7	48168754	48168764	chr7	48199005	48199015	Mrgprb5	Mrgprb4	deeppink	5	ITX	exon	exon	chr7:48168654-48168854	chr7:48198905-48199105	10048/9998
chr4	46880597	46880607	chr4	123396619	123396629	Gabbr2	Macf1	deeppink	2	ITX	intronic SINE	intronic SINE	chr4:46880497-46880697	chr4:123396519-123396719	10048/10055
chr11	101124493	101124503	chr11	101160132	101160142	Tubg1	Tubg2	deeppink	2	ITX	exon	exon	chr11:101124393-101124593	chr11:101160032-101160232	10000/10237
chr10	127859696	127859706	chr10	127876551	127876561	Rdh19	BC089597	deeppink	2	ITX	intron	intron	chr10:127859596-127859796	chr10:127876451-127876651	10048/9998

## Sheet: 2. PT v Norm gene fusion events
Supplementary Table 9: Fusion events for primary tumour and metastatic tissue compared to normal
sample	Chr1	Pos1	Chr2	Pos2	Type	num_Reads	gene_name1	gene_name2
MOLF_10062_PT	chr1	37642248	chr1	169501383	INV	3	2010300C02Rik	Nuf2
MOLF_10062_PT	chr1	34272462	chr1	131432637	INV	3	Dst	Srgap2
MOLF_10062_PT	chr11	33789027	chr11	110118024	ITX	3	Kcnip1	Abca9
MOLF_10062_PT	chr1	34867546	chr1	133013663	INV	4	Plekhb2	Mdm4
MOLF_10062_PT	chr16	7151782	chr16	96959095	INV	5	Rbfox1	Dscam
MOLF_10062_PT	chr1	87366196	chr1	151772196	INV	4	Gigyf2	Edem3
MOLF_10062_PT	chr19	29303503	chr19	58318583	ITX	3	Jak2	Gfra1
MOLF_10062_PT	chr5	28600156	chr5	142036547	INV	8	9530036O11Rik	Sdk1
MOLF_10062_PT	chr10	82662371	chr10	97964234	ITX	3	Glt8d2	Gm10754
MOLF_10062_PT	chr9	13812776	chr9	44351530	INV	9	Cep57	Vps11
MOLF_10062_PT	chr9	95892455	chr9	100938577	INV	3	Atr	Stag1
MOLF_10062_PT	chr10	26296171	chr10	28178212	INV	4	L3mbtl3	Ptprk
MOLF_10062_PT	chr1	36603071	chr1	36716868	INV	3	Fam178b	4933424G06Rik
MOLF_10062_PT	chr17	23305885	chr17	23351433	INV	4	Vmn2r114	Vmn2r115
MOLF_10077_PT	chr1	34867551	chr1	133013742	INV	3	Plekhb2	Mdm4
MOLF_10077_PT	chr1	34272373	chr1	131432443	INV	4	Dst	Srgap2
MOLF_10077_PT	chr5	28600157	chr5	142036572	INV	9	9530036O11Rik	Sdk1
MOLF_10077_PT	chr2	30383061	chr2	75846869	INV	4	Fam73b	Agps
MOLF_10077_PT	chr7	65900257	chr7	131430421	INV	6	Pcsk6	Acadsb
MOLF_10077_PT	chr1	87366154	chr1	151772154	INV	6	Gigyf2	Edem3
MOLF_10077_PT	chr16	7151670	chr16	96959320	INV	9	Rbfox1	Dscam
MOLF_10077_PT	chr2	122102481	chr2	145853797	INV	3	Spg11	Rin2
MOLF_10077_PT	chr9	13812776	chr9	44351141	INV	9	Cep57	Vps11
MOLF_10125_PT	chr8	40284535	chr8	127562092	INV	3	Fgf20	Pard3
MOLF_10125_PT	chr12	34406020	chr12	91291307	INV	5	Hdac9	Cep128
MOLF_10125_PT	chr13	37951221	chr13	55761117	INV	3	Rreb1	Pcbd2
MOLF_10125_PT	chr2	119618590	chr2	131427657	DEL	8	Nusap1	Mir3098
MOLF_10125_PT	chr17	33999991	chr17	35263341	INV	4	H2-K1	H2-D1
MOLF_10125_PT	chr5	120878871	chr5	120898847	DEL	3	Oas1g	Oas1a
MOLF_10125_PT	chr18	37492536	chr18	37506455	DEL	4	Pcdhb18	Pcdhb20
MOLF_10237_PT	chr2	31980891	chr2	139928457	INV	3	Nup214	Tasp1
MOLF_10237_PT	chr1	9939691	chr1	68666032	INV	3	Mcmdc2	Erbb4
MOLF_10237_PT	chr1	34867671	chr1	133013668	INV	6	Plekhb2	Mdm4
MOLF_10237_PT	chr17	49739115	chr17	79344116	INV	4	Kif6	Cdc42ep3
MOLF_10237_PT	chr1	91019166	chr1	131361658	INV	4	Lrrfip1	Srgap2
MOLF_10237_PT	chr2	119618580	chr2	131427657	DEL	5	Nusap1	Mir3098
MOLF_10237_PT	chrX	139908776	chrX	168207155	INV	6	Rbm41	Frmpd4
MOLF_10237_PT	chr14	74848306	chr14	115245972	INV	10	Lrch1	Gpc5
MOLF_10237_PT	chr4	143814765	chr4	144192213	INV	3	Gm13084	Oog2
MOLF_10237_PT	chr1	36603071	chr1	36717034	INV	6	Fam178b	4933424G06Rik
MOLF_10237_PT	chr13	119488274	chr13	119600264	ITX	5	3110070M22Rik	Gm7120
MOLF_10238_PT	chr12	31472066	chr12	100207247	INV	4	Slc26a3	Calm1
MOLF_10238_PT	chr1	34272467	chr1	131432725	INV	3	Dst	Srgap2
MOLF_10238_PT	chr14	8489782	chr14	65052854	INV	4	4930452B06Rik	Extl3
MOLF_10238_PT	chr1	34867551	chr1	133013668	INV	4	Plekhb2	Mdm4
MOLF_10238_PT	chr1	87366194	chr1	151772229	INV	4	Gigyf2	Edem3
MOLF_10238_PT	chr5	28600150	chr5	142036595	INV	8	9530036O11Rik	Sdk1
MOLF_10238_PT	chr16	7151862	chr16	96959095	INV	7	Rbfox1	Dscam
MOLF_10238_PT	chr2	119618573	chr2	131427563	DEL	8	Nusap1	Mir3098
MOLF_10238_PT	chr9	13812758	chr9	44351123	INV	9	Cep57	Vps11
MOLF_10238_PT	chr9	95892431	chr9	100938542	INV	3	Atr	Stag1
MOLF_10238_PT	chr8	124013664	chr8	125164990	DEL	3	Taf5l	Disc1
MOLF_10238_PT	chr1	165687811	chr1	165950644	DEL	3	Rcsd1	Pou2f1
MOLF_10238_PT	chr7	44012863	chr7	44216590	DEL	3	Egfbp2	Klk1b5
MOLF_10238_PT	chr4	113286792	chr4	113999422	INV	4	Skint6	Skint5
MOLF_10238_PT	chr1	36603319	chr1	36716439	INV	8	Fam178b	4933424G06Rik
MOLF_10238_PT	chr1	36603319	chr1	36716868	INV	4	Fam178b	4933424G06Rik
MOLF_10238_PT	chr16	22986798	chr16	23081245	INV	3	Kng2	Kng1
MOLF_10238_PT	chr7	28107488	chr7	28158099	ITX	3	Fcgbp	9530053A07Rik
MOLF_10238_PT	chr7	16674731	chr7	16723392	INV	3	Ceacam15	Ceacam9
MOLF_10238_PT	chr15	63779869	chr15	63827393	DEL	3	Gsdmc	Gsdmc2
MOLF_10238_PT	chr6	116516858	chr6	116541345	DEL	4	Olfr212	Olfr213
MOLF_10238_PT	chr1	171345117	chr1	171357757	DEL	3	Nit1	Pfdn2
MOLF_10238_PT	chr1	171345117	chr1	171356401	DEL	4	Nit1	Pfdn2
MOLF_10245_PT	chr9	37245092	chr9	118086793	INV	7	Slc37a2	Cmc1
MOLF_10245_PT	chr12	34484560	chr12	75973115	INV	7	Hdac9	Syne2
MOLF_10245_PT	chr4	53468605	chr4	117037405	INV	5	Slc44a1	Eif2b3
MOLF_10245_PT	chr16	7152295	chr16	96959246	INV	9	Rbfox1	Dscam
MOLF_10245_PT	chr7	65900256	chr7	131430427	INV	8	Pcsk6	Acadsb
MOLF_10245_PT	chr14	31297374	chr14	34647085	DEL	3	Dnahc1	Mir297-1
MOLF_10245_PT	chr12	102867930	chr12	104011360	DEL	3	Btbd7	Serpina9
MOLF_10245_PT	chr13	77173347	chr13	78031486	ITX	3	2210408I21Rik	Fam172a
MOLF_10245_PT	chr4	112899168	chr4	113629658	DEL	3	Skint6	Skint5
MOLF_10245_PT	chr4	134406631	chr4	134697714	DEL	4	Pafah2	Man1c1
MOLF_10245_PT	chr9	114088983	chr9	114369491	DEL	3	Susd5	4930520O04Rik
MOLF_10245_PT	chr6	41304421	chr6	41523865	DEL	3	Try4	Prss2
MOLF_10245_PT	chr4	123119870	chr4	123320574	INV	5	Bmp8b	Bmp8a
MOLF_10245_PT	chr9	119151236	chr9	119347473	INV	4	Acaa1b	Acaa1a
MOLF_10245_PT	chr10	22180587	chr10	22370868	DEL	3	Raet1e	Raet1d
MOLF_10245_PT	chr1	166495907	chr1	166642175	ITX	3	Gm4846	Gm4847
MOLF_10245_PT	chr5	8747053	chr5	8864574	ITX	3	Abcb1a	Abcb1b
MOLF_10245_PT	chr7	104223691	chr7	104324763	DEL	3	Trim6	Gm15133
MOLF_10245_PT	chr1	36603087	chr1	36716978	INV	8	Fam178b	4933424G06Rik
MOLF_10245_PT	chr17	32550075	chr17	32633592	DEL	3	Cyp4f16	Gm9705
MOLF_10245_PT	chr6	128888588	chr6	128972325	ITX	3	BC035044	Clec2g
MOLF_10245_PT	chrX	136139517	chrX	136214972	INV	3	Bex4	Bex1
MOLF_10245_PT	chr3	88823296	chr3	88897821	DEL	3	1500004A13Rik	Gon4l
MOLF_10245_PT	chr3	88822830	chr3	88897770	ITX	7	1500004A13Rik	Gon4l
MOLF_10245_PT	chr17	46532450	chr17	46583037	DEL	3	Cul9	Ptk7
MOLF_10245_PT	chr13	119488275	chr13	119600208	ITX	9	3110070M22Rik	Gm7120
MOLF_10245_PT	chr15	63779850	chr15	63827559	DEL	5	Gsdmc	Gsdmc2
MOLF_10245_PT	chr7	16674731	chr7	16723459	INV	4	Ceacam15	Ceacam9
MOLF_10245_PT	chr4	115577228	chr4	115620446	DEL	3	Cyp4a31	Cyp4a32
MOLF_10245_PT	chr11	46689521	chr11	46751528	INV	3	Timd2	Havcr1
MOLF_10245_PT	chr9	66790673	chr9	66828594	DEL	4	Aph1b	Aph1c
MOLF_10245_PT	chr17	23305884	chr17	23351493	INV	6	Vmn2r114	Vmn2r115
MOLF_10245_PT	chr12	104216629	chr12	104249899	ITX	6	Serpina3f	Serpina3h
MOLF_10245_PT	chr15	63817907	chr15	63849346	DEL	3	1700065I16Rik	Gsdmcl1
MOLF_10245_PT	chr2	104081122	chr2	104110895	DEL	3	Cd59b	Cd59a
MOLF_10245_PT	chr14	54944678	chr14	54973135	DEL	3	Myh6	D830015G02Rik
MOLF_10245_PT	chr4	62494665	chr4	62523876	ITX	5	Bspry	Pole3
MOLF_10245_PT	chr6	116516222	chr6	116540785	DEL	5	Olfr212	Olfr213
MOLF_10245_PT	chr5	120878950	chr5	120898850	DEL	3	Oas1g	Oas1a
MOLF_10245_PT	chr11	98652200	chr11	98670954	ITX	3	Gsdma2	Gsdma
MOLF_10245_PT	chr15	101460230	chr15	101477324	INV	4	Krt81	Krt86
MOLF_10245_PT	chr1	171345216	chr1	171357848	DEL	4	Nit1	Pfdn2
MOLF_10245_PT	chr10	117280589	chr10	117290818	DEL	6	Lyz2	Lyz1
MOLF_10387_PT	chr1	87366197	chr1	151772240	INV	5	Gigyf2	Edem3
MOLF_10387_PT	chr14	76101698	chr14	96423052	INV	8	1200011I18Rik	Klhl1
MOLF_10387_PT	chr9	95892480	chr9	100938593	INV	4	Atr	Stag1
MOLF_10387_PT	chr12	102868070	chr12	104011424	DEL	4	Btbd7	Serpina9
MOLF_10387_PT	chr4	112899230	chr4	113629624	DEL	3	Skint6	Skint5
MOLF_10387_PT	chr4	113282412	chr4	113994284	DEL	4	Skint6	Skint5
MOLF_10387_PT	chr5	20672160	chr5	20857193	ITX	8	Magi2	Phtf2
MOLF_10387_PT	chr13	119488160	chr13	119602262	ITX	7	3110070M22Rik	Gm7120
MOLF_10389_PT	chr2	41264435	chr2	158731292	INV	3	Lrp1b	Ppp1r16b
MOLF_10389_PT	chr2	104224597	chr2	156176301	INV	3	D430041D05Rik	Rbm39
MOLF_10389_PT	chr5	28600157	chr5	142036900	INV	10	9530036O11Rik	Sdk1
MOLF_10389_PT	chrX	102428447	chrX	151550132	INV	6	Hdac8	Phf8
MOLF_10389_PT	chr6	96285224	chr6	118794545	INV	3	Fam19a1	Cacna1c
MOLF_10389_PT	chr3	105621653	chr3	116695678	INV	4	Kcnd3	Slc35a3
MOLF_10389_PT	chr4	112917612	chr4	113642224	DEL	3	Skint6	Skint5
MOLF_10389_PT	chr5	23711793	chr5	23851472	INV	3	AI506816	2700038G22Rik
MOLF_10389_PT	chr13	119488112	chr13	119600530	ITX	6	3110070M22Rik	Gm7120
MOLF_10389_PT	chr13	119488112	chr13	119598394	ITX	9	3110070M22Rik	Gm7120
MOLF_10390_PT	chr1	70375502	chr1	177205785	ITX	3	Spag16	Akt3
MOLF_10390_PT	chr17	48424410	chr17	86345587	INV	3	Apobec2	Prkce
MOLF_10390_PT	chr6	96285337	chr6	118794556	INV	3	Fam19a1	Cacna1c
MOLF_10390_PT	chr17	26933515	chr17	33875842	INV	10	Phf1	Kifc1
MOLF_10390_PT	chr12	102867972	chr12	104011424	DEL	6	Btbd7	Serpina9
MOLF_10390_PT	chr4	112917623	chr4	113642102	DEL	3	Skint6	Skint5
MOLF_10390_PT	chr5	20672160	chr5	20857245	ITX	7	Magi2	Phtf2
MOLF_10390_PT	chr5	23711793	chr5	23851465	INV	3	AI506816	2700038G22Rik
MOLF_10390_PT	chr1	36603118	chr1	36716868	INV	6	Fam178b	4933424G06Rik
MOLF_10390_PT	chr9	66791398	chr9	66828594	DEL	4	Aph1b	Aph1c
MOLF_10390_PT	chr17	48139705	chr17	48161389	ITX	4	9830107B12Rik	A530064D06Rik
MOLF_31717_PT	chr1	10478278	chr1	155598053	ITX	3	Cpa6	Acbd6
MOLF_31717_PT	chr1	62386116	chr1	192717070	INV	3	Pard3b	Hhat
MOLF_31717_PT	chr1	89151492	chr1	162161586	INV	4	Sh3bp4	Dnm3
MOLF_31717_PT	chr1	34272467	chr1	131432642	INV	3	Dst	Srgap2
MOLF_31717_PT	chr2	74694146	chr2	153054158	INV	3	Hoxd10	Xkr7
MOLF_31717_PT	chr16	7152369	chr16	96959095	INV	6	Rbfox1	Dscam
MOLF_31717_PT	chr5	28600144	chr5	142036535	INV	8	9530036O11Rik	Sdk1
MOLF_31717_PT	chr4	53621387	chr4	115019759	INV	10	Slc44a1	Stil
MOLF_31717_PT	chr2	18179491	chr2	24994390	ITX	3	Mllt10	Pnpla7
MOLF_31717_PT	chr9	13812778	chr9	44352325	INV	9	Cep57	Vps11
MOLF_31717_PT	chr7	102149687	chr7	119909959	INV	10	Nup98	Lyrm1
MOLF_31717_PT	chr9	95892471	chr9	100938574	INV	3	Atr	Stag1
MOLF_31717_PT	chr13	95004729	chr13	96526559	DEL	3	Wdr41	Polk
MOLF_31717_PT	chr1	173277532	chr1	174330819	INV	3	Mptx2	Mptx1
MOLF_31717_PT	chr13	77173347	chr13	78031849	ITX	4	2210408I21Rik	Fam172a
MOLF_31717_PT	chr4	113110399	chr4	113809008	ITX	3	Skint6	Skint5
MOLF_31717_PT	chr4	123112115	chr4	123334990	INV	4	Bmp8b	Bmp8a
MOLF_31717_PT	chr6	123836645	chr6	124043244	INV	4	Vmn2r25	Vmn2r26
MOLF_31717_PT	chr5	23709621	chr5	23853822	INV	3	AI506816	2700038G22Rik
MOLF_31717_PT	chr10	22160284	chr10	22275290	ITX	8	Raet1a	H60b
MOLF_31717_PT	chr1	36603243	chr1	36716438	INV	9	Fam178b	4933424G06Rik
MOLF_31717_PT	chr17	48142161	chr17	48241290	INV	3	9830107B12Rik	Trem1
MOLF_31717_PT	chr6	130210180	chr6	130354758	ITX	3	Klra12	Klra15
MOLF_31717_PT	chr1	36603243	chr1	36716867	INV	6	Fam178b	4933424G06Rik
MOLF_31717_PT	chr3	88822825	chr3	88897747	ITX	7	1500004A13Rik	Gon4l
MOLF_31717_PT	chr15	63779822	chr15	63827559	DEL	3	Gsdmc	Gsdmc2
MOLF_31717_PT	chr4	115576674	chr4	115620223	ITX	3	Cyp4a31	Cyp4a32
MOLF_31717_PT	chr10	77815249	chr10	77853358	ITX	3	Gm2696	Gm10318
MOLF_31717_PT	chr17	35929877	chr17	35951306	DEL	3	Ppp1r10	Gm8801
MOLF_31717_PT	chr17	48139705	chr17	48161389	ITX	6	9830107B12Rik	A530064D06Rik
MOLF_31717_PT	chr5	120878914	chr5	120898850	DEL	3	Oas1g	Oas1a
MOLF_31717_PT	chr5	120878419	chr5	120898531	ITX	3	Oas1g	Oas1a
MOLF_31717_PT	chr2	154144865	chr2	154164748	ITX	3	Bpifa1	Bpifa5
MOLF_31717_PT	chr11	98651932	chr11	98670739	DEL	4	Gsdma2	Gsdma
MOLF_31717_PT	chr1	130411178	chr1	130449259	ITX	4	Daf2	Cd55
MOLF_31717_PT	chr1	171345111	chr1	171357848	DEL	4	Nit1	Pfdn2
MOLF_31717_PT	chr14	50945160	chr14	50956866	DEL	3	Pnp	Pnp2
MOLF_31717_PT	chr1	171345111	chr1	171356401	DEL	3	Nit1	Pfdn2
MOLF_2817_PT	chr17	23829083	chr17	75460640	DEL	4	Tceb2	Rasgrp3
MOLF_2817_PT	chr1	89151523	chr1	162161634	INV	3	Sh3bp4	Dnm3
MOLF_2817_PT	chr4	9396218	chr4	129331455	INV	10	Clvs1	Rbbp4
MOLF_2817_PT	chr5	28600150	chr5	142036568	INV	10	9530036O11Rik	Sdk1
MOLF_2817_PT	chr2	119618554	chr2	131427647	DEL	8	Nusap1	Mir3098
MOLF_2817_PT	chr6	27953621	chr6	61945356	INV	6	Grm8	Ccser1
MOLF_2817_PT	chr10	82621173	chr10	86687944	INV	3	1190007I07Rik	1810014B01Rik
MOLF_2817_PT	chr8	124013615	chr8	125164990	DEL	4	Taf5l	Disc1
MOLF_2817_PT	chr12	102867937	chr12	104011424	DEL	6	Btbd7	Serpina9
MOLF_2817_PT	chr13	77173133	chr13	78031190	DEL	3	2210408I21Rik	Fam172a
MOLF_2817_PT	chr4	113282409	chr4	113994284	DEL	6	Skint6	Skint5
MOLF_2817_PT	chr19	8111192	chr19	8383980	ITX	6	Slc22a28	Slc22a30
MOLF_2817_PT	chr4	123116285	chr4	123323873	INV	8	Oxct2b	Bmp8a
MOLF_2817_PT	chr9	119151235	chr9	119348008	INV	3	Acaa1b	Acaa1a
MOLF_2817_PT	chr10	22158628	chr10	22273684	DEL	3	Raet1a	H60b
MOLF_2817_PT	chr1	36603089	chr1	36716439	INV	6	Fam178b	4933424G06Rik
MOLF_2817_PT	chr14	55950147	chr14	56059859	ITX	3	Mcpt-ps1	Mcpt4
MOLF_2817_PT	chr15	101433383	chr15	101527792	DEL	3	Krt83	Krt84
MOLF_2817_PT	chr1	36603089	chr1	36716868	INV	6	Fam178b	4933424G06Rik
MOLF_2817_PT	chr17	34732352	chr17	34813086	DEL	3	C4b	C4a
MOLF_2817_PT	chrX	136139537	chrX	136214970	INV	4	Bex4	Bex1
MOLF_2817_PT	chr3	88823285	chr3	88897931	DEL	3	1500004A13Rik	Gon4l
MOLF_2817_PT	chr3	88767877	chr3	88827732	DEL	3	Syt11	1500004A13Rik
MOLF_2817_PT	chr15	78294350	chr15	78339702	INV	3	Csf2rb2	Csf2rb
MOLF_2817_PT	chr9	66790612	chr9	66828594	DEL	5	Aph1b	Aph1c
MOLF_9884_PT	chr1	89152196	chr1	162161646	INV	4	Sh3bp4	Dnm3
MOLF_9884_PT	chr4	107159450	chr4	152225982	DEL	3	Tceanc2	Acot7
MOLF_9884_PT	chr1	91019166	chr1	131361644	INV	3	Lrrfip1	Srgap2
MOLF_9884_PT	chr10	40455350	chr10	115467947	INV	9	Cdk19	Lgr5
MOLF_9884_PT	chr16	77088683	chr16	96799644	DEL	3	Usp25	Dscam
MOLF_9884_PT	chr2	119618564	chr2	131426787	DEL	9	Nusap1	Mir3098
MOLF_9884_PT	chr6	17088299	chr6	33841855	INV	7	Tes	Exoc4
MOLF_9884_PT	chr13	77173347	chr13	78032228	ITX	4	2210408I21Rik	Fam172a
MOLF_9884_PT	chr4	112917611	chr4	113642224	DEL	3	Skint6	Skint5
MOLF_9884_PT	chr4	123116149	chr4	123323744	INV	5	Bmp8b	Bmp8a
MOLF_9884_PT	chr7	104223783	chr7	104324763	DEL	3	Trim6	Gm15133
MOLF_9884_PT	chr3	88822433	chr3	88897797	ITX	4	1500004A13Rik	Gon4l
MOLF_9884_PT	chr1	36603111	chr1	36716867	INV	7	Fam178b	4933424G06Rik
MOLF_9884_PT	chr4	115577204	chr4	115620438	DEL	3	Cyp4a31	Cyp4a32
MOLF_9884_PT	chr13	119488275	chr13	119598404	ITX	8	3110070M22Rik	Gm7120
MOLF_9884_PT	chr1	130411397	chr1	130449243	ITX	3	Daf2	Cd55
MOLF_9994_PT	chr1	37642248	chr1	169501413	INV	3	2010300C02Rik	Nuf2
MOLF_9994_PT	chr4	9395937	chr4	129331445	INV	5	Clvs1	Rbbp4
MOLF_9994_PT	chr1	34867532	chr1	133013649	INV	5	Plekhb2	Mdm4
MOLF_9994_PT	chr16	7151784	chr16	96959291	INV	5	Rbfox1	Dscam
MOLF_9994_PT	chr19	29303503	chr19	58318582	ITX	3	Jak2	Gfra1
MOLF_9994_PT	chr5	28600076	chr5	142036467	INV	8	9530036O11Rik	Sdk1
MOLF_9994_PT	chr9	13812679	chr9	44351433	INV	9	Cep57	Vps11
MOLF_9994_PT	chr9	95892443	chr9	100938565	INV	3	Atr	Stag1
MOLF_9994_PT	chr14	31297287	chr14	34647085	DEL	4	Dnahc1	Mir297-1
MOLF_9994_PT	chr4	46472509	chr4	48617895	DEL	3	Anp32b	Tmeff1
MOLF_9994_PT	chr10	26296171	chr10	28178212	INV	4	L3mbtl3	Ptprk
MOLF_9994_PT	chr14	51099506	chr14	51771245	INV	4	Rnase4	Ang4
MOLF_9994_PT	chr5	20672160	chr5	20857161	ITX	6	Magi2	Phtf2
MOLF_9994_PT	chr10	22160284	chr10	22275290	ITX	5	Raet1a	H60b
MOLF_9994_PT	chr1	36603098	chr1	36716867	INV	4	Fam178b	4933424G06Rik
MOLF_9994_PT	chr3	88822830	chr3	88897693	ITX	3	1500004A13Rik	Gon4l
MOLF_9994_PT	chr9	66790628	chr9	66828594	DEL	3	Aph1b	Aph1c
MOLF_9994_PT	chr13	119488275	chr13	119600531	ITX	6	3110070M22Rik	Gm7120
MOLF_9994_PT	chr7	128135572	chr7	128189310	ITX	3	Itgax	Itgad
MOLF_9994_PT	chr7	24203294	chr7	24233316	DEL	3	Zfp111	Zfp109
MOLF_9994_PT	chr17	23305885	chr17	23352968	INV	6	Vmn2r114	Vmn2r115
MOLF_9994_PT	chr17	48139705	chr17	48161327	ITX	3	9830107B12Rik	A530064D06Rik
MOLF_9994_PT	chr1	171345108	chr1	171356401	DEL	3	Nit1	Pfdn2
MOLF_9998_PT	chr7	44854652	chr7	115529392	ITX	5	Akt1s1	Sox6
MOLF_9998_PT	chr4	62976148	chr4	143415392	INV	8	Zfp618	Pramef8
MOLF_9998_PT	chr2	119618557	chr2	131427615	DEL	7	Nusap1	Mir3098
MOLF_9998_PT	chr6	27953909	chr6	61945398	INV	6	Grm8	Ccser1
MOLF_9998_PT	chr12	102867964	chr12	104011424	DEL	3	Btbd7	Serpina9
MOLF_9998_PT	chr1	36603298	chr1	36716879	INV	7	Fam178b	4933424G06Rik
MOLF_9998_PT	chr5	120878419	chr5	120898405	ITX	3	Oas1g	Oas1a
MOLF_10000_PT	chr5	20948814	chr5	116208628	INV	3	Rsbn1l	Ccdc60
MOLF_10000_PT	chr6	8359157	chr6	100795954	INV	7	Gm16039	Gxylt2
MOLF_10000_PT	chr1	37642154	chr1	169501027	INV	3	2010300C02Rik	Nuf2
MOLF_10000_PT	chr9	13431461	chr9	116736488	INV	3	Phxr4	Rbms3
MOLF_10000_PT	chr1	34272465	chr1	131432459	INV	3	Dst	Srgap2
MOLF_10000_PT	chr9	37246167	chr9	118086110	INV	4	Slc37a2	Cmc1
MOLF_10000_PT	chr2	51687054	chr2	141058676	INV	3	Gm13490	Macrod2
MOLF_10000_PT	chr10	14081651	chr10	101784297	INV	3	Hivep2	Mgat4c
MOLF_10000_PT	chr14	8489883	chr14	65052775	INV	3	4930452B06Rik	Extl3
MOLF_10000_PT	chr5	66599189	chr5	131824146	INV	3	Apbb2	Auts2
MOLF_10000_PT	chr5	15882461	chr5	100468689	INV	4	4930519H02Rik	Lin54
MOLF_10000_PT	chr12	34484255	chr12	75972907	INV	4	Hdac9	Syne2
MOLF_10000_PT	chr11	33789027	chr11	110118022	ITX	4	Kcnip1	Abca9
MOLF_10000_PT	chr1	87366197	chr1	151771933	INV	4	Gigyf2	Edem3
MOLF_10000_PT	chr2	30382928	chr2	75846832	INV	3	Fam73b	Agps
MOLF_10000_PT	chr16	7151670	chr16	96959095	INV	6	Rbfox1	Dscam
MOLF_10000_PT	chr19	29303503	chr19	58318337	ITX	3	Jak2	Gfra1
MOLF_10000_PT	chr1	91019185	chr1	131361680	INV	3	Lrrfip1	Srgap2
MOLF_10000_PT	chr7	6083126	chr7	23339460	DEL	3	Nlrp4c	Nlrp4e
MOLF_10000_PT	chr11	107330903	chr11	120858412	INV	4	Pitpnc1	Ccdc57
MOLF_10000_PT	chr7	6082782	chr7	23339117	ITX	3	Nlrp4c	Nlrp4e
MOLF_10000_PT	chr10	82662535	chr10	97964142	ITX	3	Glt8d2	Gm10754
MOLF_10000_PT	chr16	7387220	chr16	17836501	INV	3	Rbfox1	Car15
MOLF_10000_PT	chr10	115177919	chr10	128140780	INV	4	Tph2	Rbms2
MOLF_10000_PT	chr9	95892461	chr9	100938607	INV	3	Atr	Stag1
MOLF_10000_PT	chr2	80647507	chr2	84691895	INV	3	Nup35	Zdhhc5
MOLF_10000_PT	chr9	106832842	chr9	108662401	DEL	3	Vprbp	Slc25a20
MOLF_10000_PT	chr17	34000042	chr17	35263319	INV	3	H2-K1	H2-D1
MOLF_10000_PT	chr8	124013682	chr8	125165188	ITX	3	Taf5l	Disc1
MOLF_10000_PT	chr10	26296085	chr10	28178034	INV	4	L3mbtl3	Ptprk
MOLF_10000_PT	chr2	26585039	chr2	27523546	INV	3	Egfl7	Wdr5
MOLF_10000_PT	chr8	124013682	chr8	125218242	ITX	3	Taf5l	Disc1
MOLF_10000_PT	chr14	51099526	chr14	51771265	INV	4	Rnase4	Ang4
MOLF_10000_PT	chr4	147238182	chr4	147561857	ITX	3	Gm13152	Gm13154
MOLF_10000_PT	chr4	123119862	chr4	123320575	INV	3	Bmp8b	Bmp8a
MOLF_10000_PT	chr5	20672160	chr5	20857152	ITX	9	Magi2	Phtf2
MOLF_10000_PT	chr4	123109183	chr4	123337927	INV	4	Bmp8b	Bmp8a
MOLF_10000_PT	chr5	8702218	chr5	8824545	DEL	3	Abcb1a	Abcb1b
MOLF_10000_PT	chr1	36603071	chr1	36716439	INV	6	Fam178b	4933424G06Rik
MOLF_10000_PT	chr7	104223789	chr7	104324702	DEL	3	Trim6	Gm15133
MOLF_10000_PT	chr1	36603071	chr1	36716715	INV	6	Fam178b	4933424G06Rik
MOLF_10000_PT	chr8	123378898	chr8	123479898	INV	4	Tcf25	Afg3l1
MOLF_10000_PT	chr5	123563201	chr5	123705495	INV	6	Vps33a	Zcchc8
MOLF_10000_PT	chr16	22986697	chr16	23081219	INV	3	Kng2	Kng1
MOLF_10000_PT	chr4	49383024	chr4	49450576	ITX	3	Acnat2	Acnat1
MOLF_10000_PT	chr16	44787790	chr16	44831675	DEL	3	Cd200r1	Cd200r4
MOLF_10000_PT	chr13	119488275	chr13	119598399	ITX	6	3110070M22Rik	Gm7120
MOLF_10000_PT	chr2	119980131	chr2	120029026	INV	3	Mapkbp1	Jmjd7
MOLF_10000_PT	chr7	24202652	chr7	24233258	DEL	4	Zfp111	Zfp109
MOLF_10000_PT	chr17	23305424	chr17	23351216	INV	3	Vmn2r114	Vmn2r115
MOLF_10000_PT	chr5	143195631	chr5	143222061	INV	4	4933411G11Rik	Spdyb
MOLF_10000_PT	chr17	48139705	chr17	48161340	ITX	5	9830107B12Rik	A530064D06Rik
MOLF_10000_PT	chr4	137402061	chr4	137421020	DEL	3	Gm13011	Cela3b
MOLF_10000_PT	chr5	120878492	chr5	120898362	ITX	3	Oas1g	Oas1a
MOLF_10000_PT	chr11	98651921	chr11	98670736	DEL	3	Gsdma2	Gsdma
MOLF_10000_PT	chr1	171345121	chr1	171356703	DEL	3	Nit1	Pfdn2
MOLF_10000_PT	chr1	171345121	chr1	171356528	DEL	4	Nit1	Pfdn2
MOLF_10000_PT	chr7	127375947	chr7	127387025	DEL	5	Zfp747	9130019O22Rik
MOLF_10047_PT	chr1	37642246	chr1	169501119	INV	3	2010300C02Rik	Nuf2
MOLF_10047_PT	chr1	34272449	chr1	131432624	INV	3	Dst	Srgap2
MOLF_10047_PT	chr16	7151670	chr16	96959116	INV	5	Rbfox1	Dscam
MOLF_10047_PT	chr12	34484377	chr12	75973020	INV	6	Hdac9	Syne2
MOLF_10047_PT	chr1	87366293	chr1	151772196	INV	4	Gigyf2	Edem3
MOLF_10047_PT	chr2	30383102	chr2	75846910	INV	3	Fam73b	Agps
MOLF_10047_PT	chr14	21291166	chr14	78527849	INV	4	Adk	Akap11
MOLF_10047_PT	chr5	28600024	chr5	142036550	INV	8	9530036O11Rik	Sdk1
MOLF_10047_PT	chr2	119618546	chr2	131427657	DEL	3	Nusap1	Mir3098
MOLF_10047_PT	chr9	63711538	chr9	83986598	INV	6	Smad3	Bckdhb
MOLF_10047_PT	chr9	13812776	chr9	44351141	INV	10	Cep57	Vps11
MOLF_10047_PT	chr9	95892455	chr9	100938577	INV	3	Atr	Stag1
MOLF_10047_PT	chr18	31675671	chr18	34298292	DEL	3	Sap130	Apc
MOLF_10047_PT	chr12	102867941	chr12	104011424	DEL	3	Btbd7	Serpina9
MOLF_10047_PT	chr4	113282361	chr4	113994285	DEL	3	Skint6	Skint5
MOLF_10047_PT	chr14	51099523	chr14	51771263	INV	4	Rnase4	Ang4
MOLF_10047_PT	chr9	119151226	chr9	119347454	INV	3	Acaa1b	Acaa1a
MOLF_10047_PT	chr10	22160439	chr10	22275265	ITX	5	Raet1a	H60b
MOLF_10047_PT	chr1	36603040	chr1	36716408	INV	3	Fam178b	4933424G06Rik
MOLF_10047_PT	chr13	119488275	chr13	119600231	ITX	3	3110070M22Rik	Gm7120
MOLF_10047_PT	chr6	130210205	chr6	130354759	ITX	3	Klra12	Klra15
MOLF_10047_PT	chr1	36603040	chr1	36716837	INV	6	Fam178b	4933424G06Rik
MOLF_10047_PT	chr17	40230947	chr17	40302132	DEL	3	Crisp3	Crisp1
MOLF_10047_PT	chr17	23305424	chr17	23352586	INV	5	Vmn2r114	Vmn2r115
MOLF_10048_PT	chr1	34272467	chr1	131432703	INV	3	Dst	Srgap2
MOLF_10048_PT	chr16	7151833	chr16	96959432	INV	5	Rbfox1	Dscam
MOLF_10048_PT	chr1	87366235	chr1	151772189	INV	4	Gigyf2	Edem3
MOLF_10048_PT	chr5	28600157	chr5	142036565	INV	9	9530036O11Rik	Sdk1
MOLF_10048_PT	chr5	96773210	chr5	131860500	INV	3	Fras1	Auts2
MOLF_10048_PT	chr6	96285404	chr6	118794556	INV	3	Fam19a1	Cacna1c
MOLF_10048_PT	chr2	119618629	chr2	131427657	DEL	3	Nusap1	Mir3098
MOLF_10048_PT	chr9	13812776	chr9	44351411	INV	8	Cep57	Vps11
MOLF_10048_PT	chr4	108622399	chr4	117053552	INV	3	Cc2d1b	Eif2b3
MOLF_10048_PT	chr9	95892450	chr9	100938572	INV	3	Atr	Stag1
MOLF_10048_PT	chr13	100179076	chr13	100432805	DEL	3	Naip2	Naip1
MOLF_10048_PT	chr1	36603121	chr1	36716439	INV	5	Fam178b	4933424G06Rik
MOLF_10048_PT	chr1	36603121	chr1	36716106	INV	3	Fam178b	4933424G06Rik
MOLF_10048_PT	chr1	36603121	chr1	36716868	INV	4	Fam178b	4933424G06Rik
MOLF_10048_PT	chr13	119488275	chr13	119600228	ITX	8	3110070M22Rik	Gm7120
MOLF_10048_PT	chr9	66790637	chr9	66828594	DEL	3	Aph1b	Aph1c
MOLF_10048_PT	chr1	171345108	chr1	171357848	DEL	3	Nit1	Pfdn2
MOLF_10049_PT	chr11	6579848	chr11	102225441	INV	6	Ccm2	Hdac5
MOLF_10049_PT	chr4	19680997	chr4	108213485	INV	7	Wwp1	Zyg11a
MOLF_10049_PT	chr16	77088766	chr16	96799636	DEL	3	Usp25	Dscam
MOLF_10049_PT	chr7	65900272	chr7	131431099	INV	8	Pcsk6	Acadsb
MOLF_10049_PT	chr6	27953691	chr6	61945323	INV	5	Grm8	Ccser1
MOLF_10049_PT	chr2	119618655	chr2	131427657	DEL	10	Nusap1	Mir3098
MOLF_10049_PT	chr14	11625210	chr14	18845059	INV	3	Ptprg	Ube2e2
MOLF_10049_PT	chr8	124013654	chr8	125165294	ITX	4	Taf5l	Disc1
MOLF_10049_PT	chr12	102867964	chr12	104011424	DEL	4	Btbd7	Serpina9
MOLF_10049_PT	chr13	22102320	chr13	23218007	INV	3	Vmn1r189	Vmn1r221
MOLF_10049_PT	chr4	112902992	chr4	113633233	DEL	3	Skint6	Skint5
MOLF_10049_PT	chr4	113100934	chr4	113800004	ITX	3	Skint6	Skint5
MOLF_10049_PT	chr1	139834440	chr1	140151244	ITX	10	Cfhr2	Cfh
MOLF_10049_PT	chr6	41304429	chr6	41523776	DEL	3	Try4	Prss2
MOLF_10049_PT	chr4	123116043	chr4	123323731	INV	3	Bmp8b	Bmp8a
MOLF_10049_PT	chr10	22180601	chr10	22370917	DEL	3	Raet1e	Raet1d
MOLF_10049_PT	chr5	20671901	chr5	20858128	ITX	8	Magi2	Phtf2
MOLF_10049_PT	chr10	22158620	chr10	22273644	DEL	4	Raet1a	H60b
MOLF_10049_PT	chr11	71182120	chr11	71280297	ITX	3	Nlrp1b	Nlrp1c-ps
MOLF_10049_PT	chr15	101433100	chr15	101527792	DEL	3	Krt83	Krt84
MOLF_10049_PT	chr11	53875870	chr11	53960064	ITX	4	Slc22a5	Slc22a21
MOLF_10049_PT	chrX	136139517	chrX	136214975	INV	4	Bex4	Bex1
MOLF_10049_PT	chr3	88822406	chr3	88897784	ITX	5	1500004A13Rik	Gon4l
MOLF_10049_PT	chr17	40228818	chr17	40301503	ITX	3	Crisp3	Crisp1
MOLF_10049_PT	chr2	122456378	chr2	122523536	DEL	3	Slc28a2	Gm14085
MOLF_10049_PT	chr16	22986821	chr16	23081302	INV	3	Kng2	Kng1
MOLF_10049_PT	chr3	144755488	chr3	144814351	ITX	4	Clca1	Clca2
MOLF_10049_PT	chr6	128784542	chr6	128819150	DEL	5	Klrb1c	Klrb1b
MOLF_10049_PT	chr19	39428866	chr19	39547657	INV	7	Cyp2c38	Cyp2c39
MOLF_10049_PT	chr4	62494235	chr4	62523850	ITX	5	Bspry	Pole3
MOLF_10049_PT	chr17	94759727	chr17	94784747	DEL	3	2700099C18Rik	Gm1976
MOLF_10049_PT	chr6	116516209	chr6	116540939	DEL	4	Olfr212	Olfr213
MOLF_10049_PT	chr6	116516838	chr6	116541360	DEL	5	Olfr212	Olfr213
MOLF_10049_PT	chr11	98652206	chr11	98671040	ITX	3	Gsdma2	Gsdma
MOLF_10049_PT	chr1	171345113	chr1	171357737	DEL	6	Nit1	Pfdn2
MOLF_10049_PT	chr14	50945291	chr14	50956866	DEL	7	Pnp	Pnp2
MOLF_10049_PT	chr1	171345113	chr1	171356703	DEL	9	Nit1	Pfdn2
MOLF_10049_PT	chr7	46741867	chr7	46753553	INV	3	Saa1	Saa2
MOLF_10055_PT	chr1	34272465	chr1	131432535	INV	4	Dst	Srgap2
MOLF_10055_PT	chr15	30956549	chr15	91706777	INV	3	Ctnnd2	Lrrk2
MOLF_10055_PT	chr1	87366150	chr1	151772181	INV	4	Gigyf2	Edem3
MOLF_10055_PT	chr16	7151856	chr16	96959100	INV	6	Rbfox1	Dscam
MOLF_10055_PT	chr5	28600157	chr5	142036548	INV	8	9530036O11Rik	Sdk1
MOLF_10055_PT	chr9	13812752	chr9	44351117	INV	9	Cep57	Vps11
MOLF_10055_PT	chr10	82621252	chr10	86687894	INV	3	1190007I07Rik	1810014B01Rik
MOLF_10055_PT	chr11	88843695	chr11	101075578	INV	7	Akap1	Naglu
MOLF_10055_PT	chr9	95892455	chr9	100938587	INV	3	Atr	Stag1
MOLF_10055_PT	chr12	102867950	chr12	104011424	DEL	3	Btbd7	Serpina9
MOLF_10055_PT	chr10	26296170	chr10	28178211	INV	4	L3mbtl3	Ptprk
MOLF_10055_PT	chr14	51099525	chr14	51771264	INV	4	Rnase4	Ang4
MOLF_10055_PT	chr3	79453271	chr3	79605165	ITX	5	Gm17359	Etfdh
MOLF_10055_PT	chr1	36603121	chr1	36716439	INV	5	Fam178b	4933424G06Rik
MOLF_10055_PT	chr1	36603121	chr1	36716868	INV	4	Fam178b	4933424G06Rik
MOLF_10055_PT	chr13	119488275	chr13	119600676	ITX	10	3110070M22Rik	Gm7120
MOLF_10055_PT	chr3	88822830	chr3	88897803	ITX	3	1500004A13Rik	Gon4l
MOLF_10055_PT	chr13	119488275	chr13	119602217	ITX	9	3110070M22Rik	Gm7120
MOLF_10055_PT	chr17	23305424	chr17	23353094	INV	6	Vmn2r114	Vmn2r115
MOLF_10055_PT	chr4	137402060	chr4	137421020	DEL	3	Gm13011	Cela3b
MOLF_10055_PT	chr7	127375944	chr7	127387062	DEL	3	Zfp747	9130019O22Rik
MOLF_10061_PT	chr1	37642248	chr1	169501121	INV	3	2010300C02Rik	Nuf2
MOLF_10061_PT	chr1	34272467	chr1	131432554	INV	3	Dst	Srgap2
MOLF_10061_PT	chr2	51687054	chr2	141058836	INV	3	Gm13490	Macrod2
MOLF_10061_PT	chr1	87366073	chr1	151771933	INV	3	Gigyf2	Edem3
MOLF_10061_PT	chr12	34484259	chr12	75973099	INV	3	Hdac9	Syne2
MOLF_10061_PT	chr5	8320709	chr5	65482151	INV	3	Adam22	Smim14
MOLF_10061_PT	chr5	28599654	chr5	142036464	INV	7	9530036O11Rik	Sdk1
MOLF_10061_PT	chr2	30383012	chr2	75846916	INV	3	Fam73b	Agps
MOLF_10061_PT	chr16	7151701	chr16	96959291	INV	6	Rbfox1	Dscam
MOLF_10061_PT	chr19	29303503	chr19	58318323	ITX	3	Jak2	Gfra1
MOLF_10061_PT	chr1	51022258	chr1	73721517	INV	3	Tmeff2	6030407O03Rik
MOLF_10061_PT	chr2	119618416	chr2	131427657	DEL	3	Oip5	Mir3098
MOLF_10061_PT	chr10	82662535	chr10	97964140	ITX	3	Glt8d2	Gm10754
MOLF_10061_PT	chr19	37273256	chr19	48426152	INV	3	Ide	Sorcs3
MOLF_10061_PT	chr10	115177947	chr10	128140624	INV	4	Tph2	Rbms2
MOLF_10061_PT	chr8	104302790	chr8	110032592	INV	3	Cmtm1	Chst4
MOLF_10061_PT	chr9	95892444	chr9	100938553	INV	3	Atr	Stag1
MOLF_10061_PT	chr9	106832853	chr9	108662401	DEL	3	Vprbp	Slc25a20
MOLF_10061_PT	chr17	34000078	chr17	35263361	INV	4	H2-K1	H2-D1
MOLF_10061_PT	chr19	39271027	chr19	40395564	ITX	3	Cyp2c53-ps	Sorbs1
MOLF_10061_PT	chr10	26296085	chr10	28178034	INV	4	L3mbtl3	Ptprk
MOLF_10061_PT	chr14	51099526	chr14	51771265	INV	4	Rnase4	Ang4
MOLF_10061_PT	chr5	20672160	chr5	20857231	ITX	6	Magi2	Phtf2
MOLF_10061_PT	chr1	36603116	chr1	36716439	INV	4	Fam178b	4933424G06Rik
MOLF_10061_PT	chr10	22160439	chr10	22275289	ITX	9	Raet1a	H60b
MOLF_10061_PT	chr1	36603116	chr1	36716868	INV	5	Fam178b	4933424G06Rik
MOLF_10061_PT	chr13	67598880	chr13	67675998	ITX	4	AA987161	Zfp738
MOLF_10061_PT	chr3	88822830	chr3	88897816	ITX	5	1500004A13Rik	Gon4l
MOLF_10061_PT	chr16	22986802	chr16	23081287	INV	3	Kng2	Kng1
MOLF_10061_PT	chr17	23305807	chr17	23351430	INV	3	Vmn2r114	Vmn2r115
MOLF_10061_PT	chr6	116516661	chr6	116541290	ITX	3	Olfr212	Olfr213
MOLF_10061_PT	chr7	127375902	chr7	127387018	DEL	3	Zfp747	9130019O22Rik

## Sheet: 3. Met v Norm gene fusion event
Supplementary Table 9: Fusion events for primary tumour and metastatic tissue compared to normal
sample	Chr1	Pos1	Chr2	Pos2	Type	num_Reads	gene_name1	gene_name2
MOLF_9994_met	chr3	88822567	chr3	88897802	ITX	4	1500004A13Rik	Gon4l
MOLF_10055_met	chr3	88822471	chr3	88897776	ITX	5	1500004A13Rik	Gon4l
MOLF_10048_met	chr3	88822804	chr3	88897714	ITX	9	1500004A13Rik	Gon4l
MOLF_10245_met	chr1	37642248	chr1	169501383	INV	3	2010300C02Rik	Nuf2
MOLF_10238_met	chr1	37642248	chr1	169501121	INV	3	2010300C02Rik	Nuf2
MOLF_10061_met	chr1	37642248	chr1	169501121	INV	3	2010300C02Rik	Nuf2
MOLF_10055_met	chr1	37642235	chr1	169501108	INV	3	2010300C02Rik	Nuf2
MOLF_10048_met	chr1	37642229	chr1	169501102	INV	3	2010300C02Rik	Nuf2
MOLF_10047_met	chr1	37642248	chr1	169501383	INV	3	2010300C02Rik	Nuf2
MOLF_10048_met	chr13	77173347	chr13	78031486	ITX	4	2210408I21Rik	Fam172a
MOLF_10055_met	chr17	94759659	chr17	94784747	DEL	4	2700099C18Rik	Gm1976
MOLF_10048_met	chr8	41948856	chr8	75538037	INV	4	2810404M03Rik	1700007B14Rik
MOLF_9998_met	chr13	119488275	chr13	119600228	ITX	5	3110070M22Rik	Gm7120
MOLF_9998_met	chr13	119488275	chr13	119602262	ITX	5	3110070M22Rik	Gm7120
MOLF_9994_met	chr13	119488274	chr13	119600228	ITX	6	3110070M22Rik	Gm7120
MOLF_10389_met	chr13	119488249	chr13	119600688	ITX	9	3110070M22Rik	Gm7120
MOLF_10238_met	chr13	119488275	chr13	119600205	ITX	3	3110070M22Rik	Gm7120
MOLF_10061_met	chr13	119488275	chr13	119600229	ITX	4	3110070M22Rik	Gm7120
MOLF_10000_met	chr13	119488274	chr13	119600629	ITX	8	3110070M22Rik	Gm7120
MOLF_10048_met	chr12	72897837	chr12	78695780	INV	3	4930447C04Rik	Fam71d
MOLF_9998_met	chr14	8489675	chr14	65052834	INV	3	4930452B06Rik	Extl3
MOLF_10048_met	chr14	8489835	chr14	65052826	INV	3	4930452B06Rik	Extl3
MOLF_10055_met	chr7	34247038	chr7	129973589	ITX	3	4931406P16Rik	Gm4265
MOLF_10238_met	chr12	32947925	chr12	34669934	INV	3	4933406C10Rik	Hdac9
MOLF_10048_met	chr3	88795215	chr3	88875241	DEL	4	5830417I10Rik	Gon4l
MOLF_10047_met	chr5	28600156	chr5	142036547	INV	8	9530036O11Rik	Sdk1
MOLF_10048_met	chr5	28600067	chr5	142036463	INV	8	9530036O11Rik	Sdk1
MOLF_10055_met	chr5	28600064	chr5	142036452	INV	9	9530036O11Rik	Sdk1
MOLF_10061_met	chr5	28600067	chr5	142036585	INV	9	9530036O11Rik	Sdk1
MOLF_10238_met	chr5	28599656	chr5	142036548	INV	8	9530036O11Rik	Sdk1
MOLF_10245_met	chr5	28600156	chr5	142036547	INV	8	9530036O11Rik	Sdk1
MOLF_9998_met	chr5	28600157	chr5	142036807	INV	10	9530036O11Rik	Sdk1
MOLF_10000_met	chr17	48139704	chr17	48161353	ITX	6	9830107B12Rik	A530064D06Rik
MOLF_10048_met	chr17	48136422	chr17	48161046	DEL	4	9830107B12Rik	A530064D06Rik
MOLF_10048_met	chr17	48134367	chr17	48158769	DEL	3	9830107B12Rik	A530064D06Rik
MOLF_10237_met	chr17	48139705	chr17	48161353	ITX	7	9830107B12Rik	A530064D06Rik
MOLF_10238_met	chr17	48136373	chr17	48161070	DEL	3	9830107B12Rik	A530064D06Rik
MOLF_2817_met	chr17	48134362	chr17	48158768	DEL	3	9830107B12Rik	A530064D06Rik
MOLF_10048_met	chr17	48142177	chr17	48241299	INV	4	9830107B12Rik	Trem1
MOLF_10062_met	chr17	36037525	chr17	36115952	DEL	3	A930015D03Rik	H2-T10
MOLF_10000_met	chr9	119149962	chr9	119348939	INV	3	Acaa1b	Acaa1a
MOLF_10055_met	chr9	119151210	chr9	119347823	INV	5	Acaa1b	Acaa1a
MOLF_10062_met	chr9	119151224	chr9	119347505	INV	6	Acaa1b	Acaa1a
MOLF_10237_met	chr9	119149914	chr9	119348941	INV	4	Acaa1b	Acaa1a
MOLF_2817_met	chr9	119150146	chr9	119348929	INV	4	Acaa1b	Acaa1a
MOLF_10048_met	chr5	121607556	chr5	121630206	DEL	3	Acad12	Acad10
MOLF_10048_met	chr5	121607642	chr5	121630431	ITX	3	Acad12	Acad10
MOLF_10062_met	chr5	121607642	chr5	121630563	ITX	3	Acad12	Acad10
MOLF_10062_met	chr5	23711793	chr5	23851445	INV	3	AI506816	2700038G22Rik
MOLF_10237_met	chr5	23709662	chr5	23853742	INV	4	AI506816	2700038G22Rik
MOLF_10238_met	chr5	23709599	chr5	23853783	INV	6	AI506816	2700038G22Rik
MOLF_2817_met	chr5	23709624	chr5	23853766	INV	3	AI506816	2700038G22Rik
MOLF_10055_met	chr11	88843695	chr11	101075030	INV	4	Akap1	Naglu
MOLF_10061_met	chr11	61892612	chr11	87684255	INV	3	Akap10	Rnf43
MOLF_10390_met	chr6	34311125	chr6	55301885	INV	3	Akr1b3	Fam188b
MOLF_10061_met	chr7	44854640	chr7	115529269	ITX	3	Akt1s1	Sox6
MOLF_9998_met	chr7	44854657	chr7	115529382	ITX	3	Akt1s1	Sox6
MOLF_10000_met	chr9	66790628	chr9	66828594	DEL	3	Aph1b	Aph1c
MOLF_10048_met	chr9	66790620	chr9	66828594	DEL	3	Aph1b	Aph1c
MOLF_10055_met	chr9	66780270	chr9	66820563	ITX	3	Aph1b	Aph1c
MOLF_10055_met	chr9	66790603	chr9	66828594	DEL	4	Aph1b	Aph1c
MOLF_10062_met	chr9	66791400	chr9	66828594	DEL	5	Aph1b	Aph1c
MOLF_10077_met	chr9	66790674	chr9	66828594	DEL	3	Aph1b	Aph1c
MOLF_10237_met	chr9	66790698	chr9	66828594	DEL	5	Aph1b	Aph1c
MOLF_10238_met	chr9	66790621	chr9	66828594	DEL	4	Aph1b	Aph1c
MOLF_9994_met	chr9	66790642	chr9	66828594	DEL	3	Aph1b	Aph1c
MOLF_9998_met	chr9	66790656	chr9	66828594	DEL	3	Aph1b	Aph1c
MOLF_10048_met	chr17	48424369	chr17	86345503	INV	3	Apobec2	Prkce
MOLF_10055_met	chr15	77397580	chr15	77428801	ITX	3	Apol7a	Apol7b
MOLF_10062_met	chr13	98181234	chr13	114850659	INV	6	Arhgef28	Itga2
MOLF_10047_met	chr9	95892455	chr9	100938577	INV	3	Atr	Stag1
MOLF_10048_met	chr9	95892476	chr9	100938573	INV	3	Atr	Stag1
MOLF_10055_met	chr9	95892455	chr9	100938578	INV	3	Atr	Stag1
MOLF_10061_met	chr9	95892439	chr9	100938561	INV	3	Atr	Stag1
MOLF_10125_met	chr9	95892402	chr9	100938533	INV	4	Atr	Stag1
MOLF_10238_met	chr9	95892455	chr9	100938577	INV	4	Atr	Stag1
MOLF_10245_met	chr9	95892455	chr9	100938577	INV	3	Atr	Stag1
MOLF_9884_met	chr9	95892455	chr9	100938601	INV	4	Atr	Stag1
MOLF_10055_met	chr2	132644688	chr2	170797014	INV	5	AU019990	Dok5
MOLF_10238_met	chr6	128887665	chr6	128970814	ITX	3	BC035044	Clec2g
MOLF_10238_met	chrX	136139526	chrX	136214970	INV	3	Bex4	Bex1
MOLF_10061_met	chr4	123116161	chr4	123323774	INV	4	Bmp8b	Bmp8a
MOLF_10061_met	chr4	123119914	chr4	123320045	INV	3	Bmp8b	Bmp8a
MOLF_10062_met	chr4	123119862	chr4	123320564	INV	3	Bmp8b	Bmp8a
MOLF_10238_met	chr4	123119787	chr4	123320569	INV	3	Bmp8b	Bmp8a
MOLF_2817_met	chr4	123116080	chr4	123323826	INV	3	Bmp8b	Bmp8a
MOLF_10000_met	chr4	62494595	chr4	62523900	ITX	5	Bspry	Pole3
MOLF_10055_met	chr4	62494835	chr4	62523909	ITX	4	Bspry	Pole3
MOLF_10237_met	chr4	62494650	chr4	62523946	ITX	7	Bspry	Pole3
MOLF_10238_met	chr4	62494919	chr4	62523871	ITX	8	Bspry	Pole3
MOLF_31717_met	chr4	62494665	chr4	62523898	ITX	4	Bspry	Pole3
MOLF_9994_met	chr4	62494596	chr4	62523832	ITX	5	Bspry	Pole3
MOLF_10000_met	chr12	102867963	chr12	104011418	DEL	4	Btbd7	Serpina9
MOLF_10049_met	chr12	102867941	chr12	104011424	DEL	5	Btbd7	Serpina9
MOLF_10062_met	chr12	102868065	chr12	104011363	DEL	8	Btbd7	Serpina9
MOLF_10077_met	chr12	102867958	chr12	104011424	DEL	3	Btbd7	Serpina9
MOLF_10125_met	chr12	102867964	chr12	104011393	DEL	3	Btbd7	Serpina9
MOLF_10237_met	chr12	102868036	chr12	104011314	DEL	6	Btbd7	Serpina9
MOLF_10238_met	chr12	102867959	chr12	104011424	DEL	3	Btbd7	Serpina9
MOLF_2817_met	chr12	102868018	chr12	104011424	DEL	3	Btbd7	Serpina9
MOLF_9994_met	chr12	102867983	chr12	104011424	DEL	3	Btbd7	Serpina9
MOLF_9998_met	chr12	102867884	chr12	104011318	DEL	4	Btbd7	Serpina9
MOLF_10048_met	chr17	34732332	chr17	34813064	DEL	3	C4b	C4a
MOLF_10055_met	chr17	34732247	chr17	34812849	DEL	3	C4b	C4a
MOLF_10077_met	chr5	140898396	chr5	142476692	ITX	4	Card11	Ap5z1
MOLF_10055_met	chr11	6579329	chr11	102225410	INV	3	Ccm2	Hdac5
MOLF_10061_met	chr15	21221302	chr15	51319665	INV	4	Cdh12	Gm19303
MOLF_10047_met	chr9	13812776	chr9	44351530	INV	9	Cep57	Vps11
MOLF_10061_met	chr9	13812776	chr9	44351145	INV	8	Cep57	Vps11
MOLF_10077_met	chr9	13812926	chr9	44351411	INV	9	Cep57	Vps11
MOLF_10245_met	chr9	13812776	chr9	44351530	INV	9	Cep57	Vps11
MOLF_10048_met	chr6	128936244	chr6	128995333	DEL	4	Clec2g	BC064078
MOLF_9884_met	chr5	71540728	chr5	128279055	INV	4	Cox7b2	Tmem132d
MOLF_10048_met	chr15	33155512	chr15	37286462	INV	3	Cpq	Grhl2
MOLF_9998_met	chr17	40228525	chr17	40301054	DEL	3	Crisp3	Crisp1
MOLF_10048_met	chr15	78296499	chr15	78337330	INV	3	Csf2rb2	Csf2rb
MOLF_10238_met	chr15	78297734	chr15	78335770	INV	3	Csf2rb2	Csf2rb
MOLF_9994_met	chr15	78287080	chr15	78346429	INV	3	Csf2rb2	Csf2rb
MOLF_9998_met	chr15	78297774	chr15	78336445	INV	3	Csf2rb2	Csf2rb
MOLF_10049_met	chr8	16718485	chr8	73242677	INV	4	Csmd1	Large
MOLF_2817_met	chr8	16718496	chr8	73242609	INV	3	Csmd1	Large
MOLF_10077_met	chr8	17032594	chr8	83447676	INV	4	Csmd1	Scoc
MOLF_9994_met	chr10	63848513	chr10	78967796	INV	7	Ctnna3	Olfr1353
MOLF_10062_met	chr19	39391353	chr19	39567698	INV	3	Cyp2c38	Cyp2c39
MOLF_9998_met	chr19	39391287	chr19	39567651	INV	3	Cyp2c38	Cyp2c39
MOLF_10048_met	chr4	115576998	chr4	115620359	DEL	3	Cyp4a31	Cyp4a32
MOLF_10055_met	chr4	115576956	chr4	115620446	DEL	3	Cyp4a31	Cyp4a32
MOLF_10237_met	chr8	21842170	chr8	21882942	INV	3	Defb2	Defb9
MOLF_10062_met	chr1	46098974	chr1	53663009	INV	3	Dnahc7b	Dnahc7a
MOLF_10047_met	chr1	34272462	chr1	131432637	INV	3	Dst	Srgap2
MOLF_10048_met	chr1	34272466	chr1	131432536	INV	3	Dst	Srgap2
MOLF_10049_met	chr1	34272436	chr1	131432835	INV	5	Dst	Srgap2
MOLF_10061_met	chr1	34272467	chr1	131432539	INV	3	Dst	Srgap2
MOLF_10238_met	chr1	34272467	chr1	131432654	INV	4	Dst	Srgap2
MOLF_10245_met	chr1	34272462	chr1	131432637	INV	3	Dst	Srgap2
MOLF_10055_met	chr1	63667164	chr1	178599828	INV	4	Dytn	Kif26b
MOLF_9998_met	chr1	63667102	chr1	178599908	INV	5	Dytn	Kif26b
MOLF_10238_met	chr4	59685405	chr4	119544369	INV	4	E130308A19Rik	Foxj3
MOLF_10055_met	chr2	26585039	chr2	27523553	INV	6	Egfl7	Wdr5
MOLF_10048_met	chr5	91088489	chr5	131915240	INV	6	Ereg	Auts2	exon	repeat
MOLF_10061_met	chr5	91088196	chr5	131914883	INV	4	Ereg	Auts2	repeat	single copy
MOLF_10238_met	chr5	91088501	chr5	131914854	INV	5	Ereg	Auts2	exon	single copy
MOLF_10047_met	chr1	36603071	chr1	36716868	INV	3	Fam178b	4933424G06Rik
MOLF_10048_met	chr1	36603099	chr1	36716431	INV	9	Fam178b	4933424G06Rik
MOLF_10048_met	chr1	36603099	chr1	36716862	INV	10	Fam178b	4933424G06Rik
MOLF_10055_met	chr1	36603073	chr1	36716818	INV	6	Fam178b	4933424G06Rik
MOLF_10061_met	chr1	36603071	chr1	36716439	INV	3	Fam178b	4933424G06Rik
MOLF_10061_met	chr1	36603071	chr1	36716721	INV	3	Fam178b	4933424G06Rik
MOLF_10062_met	chr1	36603128	chr1	36716905	INV	7	Fam178b	4933424G06Rik
MOLF_10077_met	chr1	36603222	chr1	36716417	INV	5	Fam178b	4933424G06Rik
MOLF_10237_met	chr1	36603113	chr1	36716432	INV	8	Fam178b	4933424G06Rik
MOLF_10238_met	chr1	36603106	chr1	36716439	INV	6	Fam178b	4933424G06Rik
MOLF_10238_met	chr1	36603106	chr1	36716706	INV	4	Fam178b	4933424G06Rik
MOLF_10245_met	chr1	36603071	chr1	36716868	INV	3	Fam178b	4933424G06Rik
MOLF_9884_met	chr1	36603070	chr1	36716453	INV	4	Fam178b	4933424G06Rik
MOLF_9884_met	chr1	36603070	chr1	36717043	INV	5	Fam178b	4933424G06Rik
MOLF_9994_met	chr1	36603047	chr1	36716908	INV	9	Fam178b	4933424G06Rik
MOLF_9998_met	chr1	36603074	chr1	36716439	INV	5	Fam178b	4933424G06Rik
MOLF_9998_met	chr1	36603074	chr1	36716868	INV	8	Fam178b	4933424G06Rik
MOLF_10000_met	chr6	96285184	chr6	118794638	INV	3	Fam19a1	Cacna1c
MOLF_10062_met	chr6	96285222	chr6	118794556	INV	3	Fam19a1	Cacna1c
MOLF_10238_met	chr6	96285168	chr6	118794540	INV	3	Fam19a1	Cacna1c
MOLF_31717_met	chr6	96285127	chr6	118794499	INV	3	Fam19a1	Cacna1c
MOLF_9994_met	chr6	96285184	chr6	118794622	INV	3	Fam19a1	Cacna1c
MOLF_10055_met	chr2	30382937	chr2	75846841	INV	3	Fam73b	Agps
MOLF_10061_met	chr2	30383010	chr2	75846914	INV	4	Fam73b	Agps
MOLF_10077_met	chr7	28107434	chr7	28158128	ITX	3	Fcgbp	9530053A07Rik
MOLF_10125_met	chr7	28107422	chr7	28158090	ITX	3	Fcgbp	9530053A07Rik
MOLF_9994_met	chr7	28107740	chr7	28158135	DEL	5	Fcgbp	9530053A07Rik
MOLF_10048_met	chr2	52980993	chr2	128994128	INV	3	Fmnl2	Zc3h6
MOLF_10048_met	chr4	46880597	chr4	123396619	ITX	3	Gabbr2	Macf1
MOLF_10055_met	chr4	46880655	chr4	123396617	ITX	3	Gabbr2	Macf1
MOLF_10077_met	chr5	108607723	chr5	143922993	INV	3	Gak	Pms2
MOLF_10237_met	chr1	93864259	chr1	93930560	DEL	4	Gal3st2	Gm9994
MOLF_10387_met	chr1	93864275	chr1	93930560	DEL	4	Gal3st2	Gm9994
MOLF_10238_met	chr3	142600372	chr3	142625358	DEL	3	Gbp1	Gbp2
MOLF_9998_met	chr3	142600561	chr3	142625557	ITX	4	Gbp1	Gbp2
MOLF_9998_met	chr13	14056106	chr13	119653289	ITX	6	Ggps1	Ccl28
MOLF_10047_met	chr1	87366196	chr1	151772196	INV	4	Gigyf2	Edem3
MOLF_10048_met	chr1	87366197	chr1	151772197	INV	4	Gigyf2	Edem3
MOLF_10061_met	chr1	87366069	chr1	151771929	INV	3	Gigyf2	Edem3
MOLF_10245_met	chr1	87366196	chr1	151772196	INV	4	Gigyf2	Edem3
MOLF_31717_met	chr6	48660864	chr6	104849941	DEL	3	Gimap8	Cntn6
MOLF_10047_met	chr10	82662371	chr10	97964234	ITX	3	Glt8d2	Gm10754
MOLF_10245_met	chr10	82662371	chr10	97964234	ITX	3	Glt8d2	Gm10754
MOLF_9998_met	chr9	78299027	chr9	78338568	INV	5	Gm10639	Gsta2
MOLF_10049_met	chr11	53813218	chr11	59435311	INV	8	Gm12216	Snap47
MOLF_10048_met	chr4	137402181	chr4	137421531	ITX	4	Gm13011	Cela3b
MOLF_10077_met	chr4	137404851	chr4	137424620	ITX	5	Gm13011	Cela3b
MOLF_10049_met	chr4	143814725	chr4	144192156	INV	3	Gm13084	Oog2
MOLF_10390_met	chr2	106499392	chr2	141796678	INV	9	Gm14015	Macrod2
MOLF_10048_met	chr6	8359148	chr6	100796068	INV	6	Gm16039	Gxylt2
MOLF_10238_met	chr6	8359128	chr6	100796047	INV	6	Gm16039	Gxylt2
MOLF_10077_met	chr3	79454368	chr3	79604473	DEL	4	Gm17359	Etfdh
MOLF_10062_met	chr10	77815202	chr10	77853356	ITX	3	Gm2696	Gm10318
MOLF_10238_met	chr10	77815226	chr10	77853358	ITX	3	Gm2696	Gm10318
MOLF_10390_met	chr10	77815218	chr10	77853358	ITX	3	Gm2696	Gm10318
MOLF_2817_met	chr10	77815204	chr10	77853284	ITX	4	Gm2696	Gm10318
MOLF_10125_met	chr5	50040675	chr5	141395729	INV	3	Gpr125	Sdk1
MOLF_10000_met	chr7	88004415	chr7	119647610	INV	8	Grm5	Acsm1
MOLF_10000_met	chr6	27953620	chr6	61945379	INV	6	Grm8	Ccser1
MOLF_10048_met	chr6	27953621	chr6	61945256	INV	5	Grm8	Ccser1
MOLF_9998_met	chr6	27953716	chr6	61945345	INV	8	Grm8	Ccser1
MOLF_9998_met	chr11	98652300	chr11	98671020	ITX	3	Gsdma2	Gsdma
MOLF_10048_met	chr15	63779802	chr15	63827559	DEL	4	Gsdmc	Gsdmc2
MOLF_10077_met	chr15	63778408	chr15	63826711	ITX	3	Gsdmc	Gsdmc2
MOLF_10237_met	chr15	63780096	chr15	63827393	DEL	4	Gsdmc	Gsdmc2
MOLF_10049_met	chr17	34000083	chr17	35263415	INV	5	H2-K1	H2-D1
MOLF_10062_met	chr17	34000248	chr17	35263438	INV	7	H2-K1	H2-D1
MOLF_10238_met	chr17	34000142	chr17	35263406	INV	4	H2-K1	H2-D1
MOLF_10048_met	chr12	34484480	chr12	75973114	INV	4	Hdac9	Syne2
MOLF_10061_met	chr12	34484255	chr12	75973153	INV	4	Hdac9	Syne2
MOLF_10238_met	chr12	34484402	chr12	75973099	INV	4	Hdac9	Syne2
MOLF_10049_met	chr19	37273420	chr19	48426602	INV	6	Ide	Sorcs3
MOLF_31717_met	chr19	37273332	chr19	48426722	INV	9	Ide	Sorcs3
MOLF_10048_met	chr7	128148583	chr7	128203559	ITX	3	Itgax	Itgad
MOLF_10048_met	chr7	128135546	chr7	128189311	ITX	4	Itgax	Itgad
MOLF_10062_met	chr7	128148591	chr7	128203703	DEL	3	Itgax	Itgad
MOLF_10047_met	chr19	29303503	chr19	58318583	ITX	3	Jak2	Gfra1
MOLF_10245_met	chr19	29303503	chr19	58318583	ITX	3	Jak2	Gfra1
MOLF_10047_met	chr11	33789027	chr11	110118024	ITX	3	Kcnip1	Abca9
MOLF_10245_met	chr11	33789027	chr11	110118024	ITX	3	Kcnip1	Abca9
MOLF_10048_met	chr14	23708979	chr14	119764629	INV	4	Kcnma1	Hs6st3
MOLF_10062_met	chr17	26932448	chr17	33876147	INV	5	Kifc5b	Kifc1
MOLF_10238_met	chr17	26931905	chr17	33876180	INV	7	Kifc5b	Kifc1
MOLF_10238_met	chr17	26932449	chr17	33875936	INV	3	Kifc5b	Kifc1
MOLF_10000_met	chr6	130234403	chr6	130383457	DEL	3	Klra12	Klra1
MOLF_10062_met	chr6	130234386	chr6	130383558	DEL	3	Klra12	Klra1
MOLF_10062_met	chr6	130210207	chr6	130354666	ITX	3	Klra12	Klra15
MOLF_10237_met	chr6	130210112	chr6	130354771	ITX	4	Klra12	Klra15
MOLF_10387_met	chr6	130210155	chr6	130354759	ITX	3	Klra12	Klra15
MOLF_9998_met	chr6	130210214	chr6	130354759	ITX	3	Klra12	Klra15
MOLF_9998_met	chr6	130062024	chr6	130375988	DEL	5	Klra18	Klra1
MOLF_10048_met	chr6	128618251	chr6	128783809	ITX	3	Klrb1a	Klrb1c
MOLF_10062_met	chr6	128784536	chr6	128819216	DEL	3	Klrb1c	Klrb1b
MOLF_10238_met	chr6	128781067	chr6	128815802	ITX	3	Klrb1c	Klrb1b
MOLF_9998_met	chr6	128784503	chr6	128819182	DEL	5	Klrb1c	Klrb1b
MOLF_10048_met	chr16	22986850	chr16	23081301	INV	5	Kng2	Kng1
MOLF_10049_met	chr16	22986823	chr16	23081300	INV	3	Kng2	Kng1
MOLF_10390_met	chr16	22986665	chr16	23081302	INV	4	Kng2	Kng1
MOLF_10062_met	chr15	101460231	chr15	101477344	INV	6	Krt81	Krt86
MOLF_10047_met	chr10	26296171	chr10	28178212	INV	4	L3mbtl3	Ptprk
MOLF_10245_met	chr10	26296171	chr10	28178212	INV	4	L3mbtl3	Ptprk
MOLF_10077_met	chr1	180894856	chr1	180937099	DEL	4	Lefty2	Lefty1
MOLF_10061_met	chr14	74848382	chr14	115245215	INV	4	Lrch1	Gpc5
MOLF_9998_met	chr5	20672160	chr5	20857229	ITX	6	Magi2	Phtf2
MOLF_10055_met	chr2	119980129	chr2	120029645	INV	7	Mapkbp1	Jmjd7
MOLF_9998_met	chr9	7634112	chr9	64245788	INV	3	Mmp20	Map2k1
MOLF_10048_met	chr1	173277506	chr1	174330593	INV	3	Mptx2	Mptx1
MOLF_10048_met	chr7	48168754	chr7	48199005	ITX	3	Mrgprb5	Mrgprb4
MOLF_9998_met	chr7	48168481	chr7	48198818	DEL	3	Mrgprb5	Mrgprb4
MOLF_10048_met	chr19	11445739	chr19	11495881	DEL	3	Ms4a4b	Gm8369
MOLF_10237_met	chr13	100179117	chr13	100432805	DEL	4	Naip2	Naip1
MOLF_9998_met	chr13	100178854	chr13	100433804	ITX	4	Naip2	Naip1
MOLF_10048_met	chr1	171345092	chr1	171357848	DEL	3	Nit1	Pfdn2
MOLF_10048_met	chr1	171345092	chr1	171356703	DEL	6	Nit1	Pfdn2
MOLF_10062_met	chr1	171345109	chr1	171357848	DEL	4	Nit1	Pfdn2
MOLF_10062_met	chr1	171345109	chr1	171356703	DEL	6	Nit1	Pfdn2
MOLF_10238_met	chr1	171345031	chr1	171356703	DEL	5	Nit1	Pfdn2
MOLF_10238_met	chr1	171345031	chr1	171356528	DEL	6	Nit1	Pfdn2
MOLF_9884_met	chr1	171344982	chr1	171355096	DEL	4	Nit1	Pfdn2
MOLF_9994_met	chr1	171345108	chr1	171357848	DEL	4	Nit1	Pfdn2
MOLF_9998_met	chr1	171345108	chr1	171357848	DEL	5	Nit1	Pfdn2
MOLF_9998_met	chr1	171345108	chr1	171356703	DEL	6	Nit1	Pfdn2
MOLF_9998_met	chr1	171345108	chr1	171356401	DEL	3	Nit1	Pfdn2
MOLF_10048_met	chr11	71099616	chr11	71248076	ITX	3	Nlrp1a	Nlrp1c-ps
MOLF_10048_met	chr7	6083102	chr7	23339411	DEL	3	Nlrp4c	Nlrp4e
MOLF_10061_met	chr5	117950134	chr5	143629830	INV	4	Nos1	Cyth3
MOLF_10049_met	chr2	119618532	chr2	131427512	DEL	4	Nusap1	Mir3098
MOLF_10062_met	chr2	119618551	chr2	131427657	DEL	5	Nusap1	Mir3098
MOLF_10238_met	chr2	119618570	chr2	131427615	DEL	6	Nusap1	Mir3098
MOLF_9884_met	chr2	119618564	chr2	131427525	DEL	5	Nusap1	Mir3098
MOLF_9998_met	chr2	119618512	chr2	131427576	DEL	7	Nusap1	Mir3098
MOLF_10125_met	chr5	120878419	chr5	120898406	ITX	3	Oas1g	Oas1a
MOLF_10390_met	chr5	120878958	chr5	120898850	DEL	3	Oas1g	Oas1a
MOLF_9998_met	chr5	120878905	chr5	120898809	DEL	3	Oas1g	Oas1a
MOLF_10000_met	chr6	116516515	chr6	116541275	ITX	6	Olfr212	Olfr213
MOLF_10048_met	chr6	116516239	chr6	116540902	DEL	4	Olfr212	Olfr213
MOLF_10055_met	chr6	116516230	chr6	116540872	DEL	3	Olfr212	Olfr213
MOLF_10062_met	chr6	116516543	chr6	116541128	ITX	4	Olfr212	Olfr213
MOLF_10238_met	chr6	116516234	chr6	116540905	DEL	3	Olfr212	Olfr213
MOLF_2817_met	chr6	116516582	chr6	116541102	ITX	3	Olfr212	Olfr213
MOLF_10048_met	chr15	98189415	chr15	98210254	DEL	4	Olfr288	Olfr287
MOLF_10048_met	chr14	50414074	chr14	50425054	DEL	4	Olfr738	Olfr739
MOLF_2817_met	chr9	19121468	chr9	19137251	ITX	3	Olfr836	Olfr837
MOLF_10048_met	chr4	134406585	chr4	134697984	DEL	3	Pafah2	Man1c1
MOLF_10238_met	chr4	134406561	chr4	134697984	DEL	3	Pafah2	Man1c1
MOLF_10125_met	chr16	13632499	chr16	35053314	INV	4	Parn	Ptplb
MOLF_10077_met	chr18	37491678	chr18	37506365	DEL	4	Pcdhb18	Pcdhb20
MOLF_10237_met	chr18	37491675	chr18	37506487	DEL	3	Pcdhb18	Pcdhb20
MOLF_10062_met	chr18	37732764	chr18	37743709	DEL	3	Pcdhga4	Pcdhgb6
MOLF_10062_met	chr18	37732764	chr18	37763351	DEL	4	Pcdhga4	Pcdhgb8
MOLF_2817_met	chr18	37743891	chr18	37763245	DEL	3	Pcdhgb6	Pcdhgb8
MOLF_10389_met	chr5	3636083	chr5	100707399	INV	4	Pex1	Hpse
MOLF_10061_met	chrX	157212324	chrX	160820637	DEL	3	Phex	Cdkl5
MOLF_10000_met	chr17	26933808	chr17	33876130	INV	9	Phf1	Kifc1
MOLF_10048_met	chr11	107330903	chr11	120858047	INV	4	Pitpnc1	Ccdc57
MOLF_2817_met	chr9	59660089	chr9	88433923	INV	10	Pkm	Snx14
MOLF_10047_met	chr1	34867546	chr1	133013663	INV	4	Plekhb2	Mdm4
MOLF_10245_met	chr1	34867546	chr1	133013663	INV	4	Plekhb2	Mdm4
MOLF_9998_met	chr14	50948696	chr14	50960339	ITX	3	Pnp	Pnp2
MOLF_10061_met	chr6	92373991	chr6	127598588	INV	3	Prickle2	Efcab4b
MOLF_10389_met	chr7	18606807	chr7	18647276	ITX	4	Psg23	Psg21
MOLF_10048_met	chr12	79793611	chr12	84578653	DEL	3	Rad51b	Vsx2
MOLF_10049_met	chr10	22160234	chr10	22275290	ITX	9	Raet1a	H60b
MOLF_10061_met	chr10	22160439	chr10	22275290	ITX	9	Raet1a	H60b
MOLF_10238_met	chr10	22160439	chr10	22275290	ITX	10	Raet1a	H60b
MOLF_10389_met	chr10	22159609	chr10	22275285	ITX	10	Raet1a	H60b
MOLF_2817_met	chr10	22158628	chr10	22273624	DEL	3	Raet1a	H60b
MOLF_9994_met	chr10	22160268	chr10	22275204	ITX	5	Raet1a	H60b
MOLF_9998_met	chr10	22180588	chr10	22370955	DEL	3	Raet1e	Raet1d
MOLF_10047_met	chr16	7151782	chr16	96959095	INV	5	Rbfox1	Dscam
MOLF_10048_met	chr16	7151669	chr16	96959101	INV	6	Rbfox1	Dscam
MOLF_10055_met	chr16	7151648	chr16	96959143	INV	6	Rbfox1	Dscam
MOLF_10061_met	chr16	7151782	chr16	96959095	INV	5	Rbfox1	Dscam
MOLF_10077_met	chr16	7151909	chr16	96959328	INV	7	Rbfox1	Dscam
MOLF_10238_met	chr16	7151670	chr16	96959209	INV	6	Rbfox1	Dscam
MOLF_10245_met	chr16	7151782	chr16	96959095	INV	5	Rbfox1	Dscam
MOLF_9884_met	chr16	7152429	chr16	96959316	INV	10	Rbfox1	Dscam
MOLF_10389_met	chrX	139977680	chrX	151453762	INV	10	Rbm41	Fam120c
MOLF_10062_met	chrX	139909028	chrX	168206896	INV	6	Rbm41	Frmpd4
MOLF_10048_met	chr1	165687812	chr1	165950644	DEL	5	Rcsd1	Pou2f1
MOLF_10048_met	chr10	127859696	chr10	127876551	ITX	4	Rdh19	BC089597
MOLF_9998_met	chr10	127859482	chr10	127876172	DEL	3	Rdh19	BC089597
MOLF_10049_met	chrX	162549310	chrX	163922942	INV	6	Reps2	Ap1s2
MOLF_10062_met	chrX	37828895	chrX	37899977	INV	3	Rhox6	Rhox9
MOLF_9998_met	chrX	37829662	chrX	37899766	INV	3	Rhox6	Rhox9
MOLF_10048_met	chr14	51099526	chr14	51771299	INV	6	Rnase4	Ang4
MOLF_2817_met	chr14	51099553	chr14	51771441	INV	8	Rnase4	Ang4
MOLF_9998_met	chr14	51099537	chr14	51771413	INV	7	Rnase4	Ang4
MOLF_10237_met	chr7	46741862	chr7	46753593	INV	3	Saa1	Saa2
MOLF_2817_met	chr7	46741867	chr7	46753595	INV	3	Saa1	Saa2
MOLF_9998_met	chr7	46741912	chr7	46753596	INV	4	Saa1	Saa2
MOLF_10048_met	chr1	87808582	chr1	89668476	INV	3	Sag	Agap1
MOLF_10048_met	chr12	104217487	chr12	104238344	DEL	5	Serpina3f	Serpina3g
MOLF_10048_met	chr12	104216499	chr12	104250021	ITX	9	Serpina3f	Serpina3h
MOLF_10237_met	chr1	55025068	chr1	134464010	INV	8	Sf3b1	Klhl12
MOLF_10048_met	chr6	85309721	chr6	85353590	INV	4	Sfxn5	Rab11fip5
MOLF_10000_met	chr4	112899079	chr4	113629624	DEL	3	Skint6	Skint5
MOLF_10048_met	chr4	112903008	chr4	113633250	DEL	3	Skint6	Skint5
MOLF_10048_met	chr4	112953372	chr4	113672099	DEL	3	Skint6	Skint5
MOLF_10048_met	chr4	113232442	chr4	113935245	DEL	4	Skint6	Skint5
MOLF_10048_met	chr4	113101044	chr4	113800113	DEL	3	Skint6	Skint5
MOLF_10055_met	chr4	112917611	chr4	113642224	DEL	3	Skint6	Skint5
MOLF_10062_met	chr4	112899116	chr4	113629624	DEL	4	Skint6	Skint5
MOLF_10062_met	chr4	112902992	chr4	113633236	DEL	3	Skint6	Skint5
MOLF_10062_met	chr4	112917611	chr4	113642224	DEL	4	Skint6	Skint5
MOLF_10062_met	chr4	113282430	chr4	113994285	DEL	4	Skint6	Skint5
MOLF_10062_met	chr4	113006802	chr4	113707879	DEL	3	Skint6	Skint5
MOLF_10077_met	chr4	113282411	chr4	113994285	DEL	3	Skint6	Skint5
MOLF_10125_met	chr4	112899163	chr4	113629629	DEL	3	Skint6	Skint5
MOLF_10238_met	chr4	112899190	chr4	113629603	DEL	4	Skint6	Skint5
MOLF_10238_met	chr4	113103209	chr4	113802188	DEL	3	Skint6	Skint5
MOLF_10390_met	chr4	112917581	chr4	113642092	DEL	3	Skint6	Skint5
MOLF_10390_met	chr4	113128484	chr4	113810360	ITX	3	Skint6	Skint5
MOLF_31717_met	chr4	113282427	chr4	113994284	DEL	4	Skint6	Skint5
MOLF_31717_met	chr4	112972811	chr4	113679584	DEL	3	Skint6	Skint5
MOLF_9998_met	chr4	112902992	chr4	113633235	DEL	4	Skint6	Skint5
MOLF_9998_met	chr4	112953406	chr4	113672129	DEL	3	Skint6	Skint5
MOLF_9998_met	chr4	113282415	chr4	113994284	DEL	5	Skint6	Skint5
MOLF_9998_met	chr4	113045204	chr4	113755302	DEL	3	Skint6	Skint5
MOLF_9998_met	chr4	113232466	chr4	113935329	DEL	3	Skint6	Skint5
MOLF_9998_met	chr4	113103219	chr4	113802289	DEL	3	Skint6	Skint5
MOLF_9998_met	chr4	113110405	chr4	113809008	ITX	4	Skint6	Skint5
MOLF_10055_met	chr2	122446143	chr2	122492555	ITX	3	Slc28a2	Gm14085
MOLF_9998_met	chr2	122428936	chr2	122488475	ITX	4	Slc28a2	Gm14085
MOLF_10061_met	chr9	53789987	chr9	70707347	INV	3	Slc35f2	Adam10
MOLF_10048_met	chr9	37246177	chr9	118086170	INV	4	Slc37a2	Cmc1
MOLF_10062_met	chr9	37245092	chr9	118086153	INV	3	Slc37a2	Cmc1
MOLF_10238_met	chr9	37245059	chr9	118086144	INV	4	Slc37a2	Cmc1
MOLF_10062_met	chr3	135375632	chr3	154923687	INV	4	Slc9b1	Tnni3k
MOLF_10048_met	chr2	120588474	chr2	154479042	DEL	3	Snap23	Cbfa2t2
MOLF_10048_met	chr7	13777835	chr7	13798467	INV	4	Sult2a2	Sult2a1
MOLF_10048_met	chr8	124013628	chr8	125164990	DEL	5	Taf5l	Disc1
MOLF_10062_met	chr8	124013854	chr8	125164990	DEL	6	Taf5l	Disc1
MOLF_10237_met	chr8	124013691	chr8	125164990	DEL	4	Taf5l	Disc1
MOLF_10238_met	chr8	124013660	chr8	125164990	DEL	3	Taf5l	Disc1
MOLF_9998_met	chr8	124014357	chr8	125165007	DEL	5	Taf5l	Disc1
MOLF_10048_met	chr4	107160235	chr4	152225944	DEL	4	Tceanc2	Acot7
MOLF_10055_met	chr11	46693059	chr11	46746627	INV	3	Timd2	Havcr1
MOLF_10238_met	chr11	46692409	chr11	46749183	INV	3	Timd2	Havcr1
MOLF_10048_met	chr7	104465041	chr7	104507665	DEL	3	Trim30a	Trim30d
MOLF_10048_met	chr7	104464816	chr7	104507531	ITX	3	Trim30a	Trim30d
MOLF_10048_met	chr7	104223783	chr7	104324751	DEL	3	Trim6	Gm15133
MOLF_10077_met	chr7	104223746	chr7	104324682	DEL	3	Trim6	Gm15133
MOLF_10062_met	chr6	41304315	chr6	41523896	DEL	3	Try4	Prss2
MOLF_10237_met	chr6	41304219	chr6	41523867	DEL	4	Try4	Prss2
MOLF_2817_met	chr6	41304311	chr6	41523850	DEL	4	Try4	Prss2
MOLF_9998_met	chr4	109424768	chr4	109511926	INV	3	Ttc39a	4930522H14Rik
MOLF_10000_met	chr11	101124493	chr11	101160132	ITX	3	Tubg1	Tubg2
MOLF_10237_met	chr11	101124506	chr11	101160168	ITX	3	Tubg1	Tubg2
MOLF_10055_met	chr1	88111428	chr1	88143022	ITX	3	Ugt1a6b	Ugt1a6a
MOLF_10048_met	chr16	77088568	chr16	96799457	DEL	3	Usp25	Dscam
MOLF_10062_met	chr16	77088666	chr16	96799626	DEL	3	Usp25	Dscam
MOLF_10048_met	chr17	22570718	chr17	22603529	INV	3	Vmn2r111	Vmn2r112
MOLF_10047_met	chr17	23305885	chr17	23351433	INV	4	Vmn2r114	Vmn2r115
MOLF_10048_met	chr17	23305435	chr17	23351432	INV	4	Vmn2r114	Vmn2r115
MOLF_10062_met	chr17	23305884	chr17	23352967	INV	10	Vmn2r114	Vmn2r115
MOLF_10245_met	chr17	23305885	chr17	23351433	INV	4	Vmn2r114	Vmn2r115
MOLF_2817_met	chr17	23305885	chr17	23353123	INV	10	Vmn2r114	Vmn2r115
MOLF_10048_met	chr6	123844004	chr6	124034463	INV	3	Vmn2r25	Vmn2r26
MOLF_10061_met	chr9	106833113	chr9	108662401	DEL	3	Vprbp	Slc25a20
MOLF_10048_met	chr5	123563487	chr5	123705494	INV	8	Vps33a	Zcchc8
MOLF_10055_met	chr17	33964850	chr17	36155919	ITX	6	Vps52	2410017I17Rik
MOLF_10061_met	chr11	11148889	chr11	54840545	INV	6	Vwc2	Lyrm7
MOLF_10077_met	chr14	33051640	chr14	60743817	INV	3	Wdfy4	Spata13
MOLF_10055_met	chr2	164582722	chr2	164617049	INV	3	Wfdc6a	Wfdc6b
MOLF_10077_met	chr2	164582721	chr2	164617079	INV	3	Wfdc6a	Wfdc6b
MOLF_10048_met	chr11	103783712	chr11	119315668	DEL	3	Wnt3	Card14
MOLF_10055_met	chrX	53791448	chrX	56143868	INV	4	Xlr	3830403N18Rik
MOLF_10237_met	chrX	73220009	chrX	73237413	INV	3	Xlr4b	Xlr4c
MOLF_9998_met	chr7	24202442	chr7	24232930	ITX	5	Zfp111	Zfp109
MOLF_10055_met	chr7	127375981	chr7	127386989	DEL	4	Zfp747	9130019O22Rik
MOLF_10238_met	chr7	127375913	chr7	127387004	DEL	4	Zfp747	9130019O22Rik
MOLF_9994_met	chr7	127375883	chr7	127387025	DEL	3	Zfp747	9130019O22Rik
MOLF_10387_met	chr13	67132171	chr13	67351859	INV	8	Zfp759	Zfp953
MOLF_9998_met	chr13	67141099	chr13	67342455	INV	3	Zfp759	Zfp953
MOLF_10048_met	chr5	7300943	chr5	8257131	DEL	3	Zfp804b	Adam22
MOLF_9998_met	chr2	150235013	chr2	150420131	INV	4	Zfp937	Zfp442
MOLF_10055_met	chr17	17083000	chr17	17140241	ITX	3	Zfp960	Zfp97
MOLF_10238_met	chr8	69746042	chr8	69768150	DEL	3	Zfp963	Zfp866
