# Supplementary material for: The genomic landscape of metastasis in treatment-naïve breast cancer models
Source: PLoS Genet. 2020 May 28;16(5):e1008743. doi: 10.1371/journal.pgen.1008743 (PMC7282675; doi:10.1371/journal.pgen.1008743)
Supplement: S10 Table — Pathway analysis of RNA sequencing DESeq2 results of PDX mammary gland tumors compared to spontaneous lung metastases downloaded from the 2019 Alzubi et.al article Additional File 10 [35]. Sheet1: Pathway analysis. Sheet2: Upstream regulator analysis (XLSX) [file pgen.1008743.s018.xlsx]

## Sheet: 1. Pathway analysis
Supplementary Table 10: Pathway analysis of CHI01 PDX mammary gland tumor vs. lung met RNA-seq comparative analysis
Ingenuity Canonical Pathways	-log(p-value)	Ratio	z-score	Molecules
EIF2 Signaling	24.5	0.353	3.063	ACTA1,ACTA2,ACTB,ACTG2,AGO2,AKT3,BCL2,DDIT3,EIF2AK1,EIF2AK2,EIF2B4,EIF2S1,EIF3J,EIF3L,EIF4A1,EIF4G1,EIF4G2,IGF1R,KRAS,MAPK1,MAPK3,MT-RNR1,MT-RNR2,MYC,NRAS,PDPK1,PIK3R3,RPL10A,RPL11,RPL12,RPL13,RPL13A,RPL18,RPL18A,RPL22L1,RPL23,RPL26,RPL26L1,RPL29,RPL3,RPL30,RPL31,RPL32,RPL34,RPL35A,RPL36,RPL36A,RPL36AL,RPL37,RPL37A,RPL38,RPL7,RPL7A,RPL7L1,RPL8,RPL9,RPLP2,RPS10,RPS11,RPS12,RPS14,RPS15A,RPS18,RPS19…
Remodeling of Epithelial Adherens Junctions	13.6	0.456	-1.265	ACTA1,ACTA2,ACTB,ACTG1,ACTG2,ACTN1,ACTR2,ACTR3,APC,ARPC1B,ARPC5,CBLL1,CDH1,CLIP1,CTNND1,DNM1,DNM1L,HGS,MAPRE1,MAPRE2,MAPRE3,SRC,TUBA1A,TUBA1B,TUBA1C,TUBB,TUBB2A,TUBB3,TUBB4B,TUBB6,VCL
Epithelial Adherens Junction Signaling	8.36	0.263	#NUM!	ACTA1,ACTA2,ACTB,ACTG1,ACTG2,ACTN1,ACTR2,ACTR3,AKT3,APC,ARPC1B,ARPC5,CDH1,CLINT1,CLIP1,CRK,CTNND1,EGFR,JUP,KRAS,MYH9,MYL5,MYL9,NOTCH3,NRAS,RHOA,SNAI2,SRC,TCF7,TCF7L1,TGFB2,TUBA1A,TUBA1B,TUBA1C,TUBB,TUBB2A,TUBB3,TUBB4B,TUBB6,VCL
Regulation of eIF4 and p70S6K Signaling	7.42	0.248	-0.905	AGO2,AKT3,EIF2B4,EIF2S1,EIF3J,EIF3L,EIF4A1,EIF4G1,EIF4G2,KRAS,MAPK1,MAPK3,MT-RNR1,MT-RNR2,NRAS,PDPK1,PIK3R3,PPP2R2C,PPP2R3A,PPP2R3B,RPS10,RPS11,RPS12,RPS14,RPS15A,RPS18,RPS19,RPS2,RPS20,RPS23,RPS24,RPS25,RPS27,RPS29,RPS3A,RPS4X,RPS6,RPS8,RPS9
Germ Cell-Sertoli Cell Junction Signaling	7.3	0.24	#NUM!	A2M,ACTA1,ACTA2,ACTB,ACTG1,ACTG2,ACTN1,CDH1,CLINT1,CTNND1,GSN,ILK,JUP,KRAS,MAP2K6,MAP3K13,MAP3K8,MAPK1,MAPK3,MTMR2,NRAS,PAK6,PDPK1,PIK3R3,RHOA,RHOB,RHOT2,RHOU,RND3,SRC,TGFB2,TJP1,TUBA1A,TUBA1B,TUBA1C,TUBB,TUBB2A,TUBB3,TUBB4B,TUBB6,VCL
Sirtuin Signaling Pathway	7.28	0.203	-0.632	APP,ARG2,ATG16L2,ATG4B,ATP5MC1,CDH1,CPT1B,DOT1L,EPAS1,GABARAP,GABARAPL1,GLS,H1-0,H1-10,MAP1LC3A,MAPK1,MAPK3,MAPK6,MT-ATP6,MT-CYB,MT-ND1,MT-ND2,MT-ND4,MT-ND5,MT-ND6,MYC,NAMPT,NDRG1,NDUFA10,PARP1,PDK1,PFKFB3,POLR1A,POLR1B,POLR1C,POLR1E,POLR2F,PPARGC1A,PPID,SCNN1A,SDHD,SIRT2,SLC25A6,SMARCA5,SOD1,SOD2,SOD3,SREBF1,SUV39H1,TOMM20,TOMM34,TOMM5,TOMM6,TOMM7,TUBA1A,TUBA1B,TUBA1C,XRCC5,XRCC6
mTOR Signaling	7.27	0.224	-1.147	AKT3,DDIT4,EIF3J,EIF3L,EIF4A1,EIF4G1,EIF4G2,KRAS,MAPK1,MAPK3,MAPKAP1,MT-RNR1,MT-RNR2,NRAS,PDGFC,PDPK1,PIK3R3,PLD3,PPP2R2C,PPP2R3A,PPP2R3B,PRKAB1,RHOA,RHOB,RHOT2,RHOU,RND3,RPS10,RPS11,RPS12,RPS14,RPS15A,RPS18,RPS19,RPS2,RPS20,RPS23,RPS24,RPS25,RPS27,RPS29,RPS3A,RPS4X,RPS6,RPS8,RPS9,VEGFA
NRF2-mediated Oxidative Stress Response	5.64	0.212	-1.147	ABCC4,ACTA1,ACTA2,ACTB,ACTG1,ACTG2,CCT7,DNAJA1,DNAJA4,DNAJB1,DNAJB6,DNAJC21,DNAJC6,ENC1,FOSL1,FTL,GSTA1,GSTA2,GSTM3,GSTM4,HACD3,HERPUD1,HSPB8,KRAS,MAP2K6,MAPK1,MAPK3,NRAS,PIK3R3,PMF1/PMF1-BGLAP,PRDX1,SCARB1,SOD1,SOD2,SOD3,STIP1,TXNRD1,UBB,UBE2K,USP14
RAN Signaling	5.02	0.529	-3	CSE1L,IPO5,KPNA2,KPNA4,KPNB1,RAN,RCC1,TNPO1,XPO1
Phagosome Maturation	4.66	0.212	#NUM!	ATP6AP1,ATP6V1B1,ATP6V1H,B2M,CTSD,CTSF,CTSH,CTSS,DYNC1LI2,DYNLL1,HLA-A,HLA-B,HLA-C,HLA-DRB1,HLA-E,LAMP1,LPO,M6PR,NAPA,PRDX1,TCIRG1,TUBA1A,TUBA1B,TUBA1C,TUBB,TUBB2A,TUBB3,TUBB4B,TUBB6,VAMP2,VPS28,VPS33A
ILK Signaling	4.42	0.195	-0.667	ACTA1,ACTA2,ACTB,ACTG1,ACTG2,ACTN1,AKT3,CDH1,CREB5,DSP,FLNA,FN1,ILK,MAP2K6,MAPK1,MAPK3,MUC1,MYC,MYH9,MYL5,MYL9,NACA,PARVB,PDGFC,PDPK1,PIK3R3,PPP2R2C,PPP2R3A,PPP2R3B,RHOA,RHOB,RHOT2,RHOU,RND3,SNAI2,VCL,VEGFA
Aryl Hydrocarbon Receptor Signaling	4.32	0.21	0.471	ALDH1B1,ALDH1L1,ALDH3B2,ALDH4A1,ALDH6A1,ALDH9A1,CCND3,CHEK1,CTSD,FAS,GSTA1,GSTA2,GSTM3,GSTM4,HSP90AA1,HSP90AB1,HSPB1,HSPB2,MAPK1,MAPK3,MYC,NCOA2,NFIA,NR2F1,NRIP1,POLA1,PTGES3,RXRA,SRC,TGFB2
Protein Ubiquitination Pathway	4.32	0.176	#NUM!	ANAPC1,B2M,CDC20,CRYAB,DNAJA1,DNAJB1,DNAJB6,DNAJC21,DNAJC6,FBXW7,HLA-A,HLA-B,HLA-C,HLA-E,HSP90AA1,HSP90AB1,HSPA1A/HSPA1B,HSPA4,HSPA8,HSPA9,HSPB1,HSPB2,HSPB8,HSPD1,HSPH1,MED20,PSMA7,PSMB5,PSMD9,SUGT1,TAP2,UBA1,UBA52,UBB,UBC,UBE2C,UBE2G1,UBE2H,UBE2K,UBE2L3,UBE2Q2,UBE2S,UBE2V1,UBR2,USP14,USP31,USP54,VHL
Actin Cytoskeleton Signaling	4.12	0.183	-2.874	ACTA1,ACTA2,ACTB,ACTG1,ACTG2,ACTN1,ACTR2,ACTR3,APC,ARPC1B,ARPC5,CRK,DIAPH3,EZR,FGF11,FGF2,FLNA,FN1,GNA12,GSN,KRAS,MAPK1,MAPK3,MYH9,MYL5,MYL9,MYLK,NRAS,PAK6,PDGFC,PIK3R3,PIP5K1A,RDX,RHOA,ROCK2,SSH1,TIAM2,TRIO,VAV3,VCL
Integrin Signaling	4.01	0.183	-1.48	ACTA1,ACTA2,ACTB,ACTG1,ACTG2,ACTN1,ACTR2,ACTR3,AKT3,ARF4,ARPC1B,ARPC5,BCAR3,BRAF,CAPN2,CRK,CTTN,GSN,ILK,KRAS,MAPK1,MAPK3,MYL5,MYL9,MYLK,NCK1,NRAS,PAK6,PARVB,PIK3R3,RHOA,RHOB,RHOT2,RHOU,RND3,SRC,TNK2,TSPAN3,VCL
Sertoli Cell-Sertoli Cell Junction Signaling	3.95	0.189	#NUM!	A2M,ACTA1,ACTA2,ACTB,ACTG1,ACTG2,ACTN1,AKT3,CDH1,CLDN4,CLDN9,CLINT1,ILK,JUP,KRAS,MAP3K13,MAP3K20,MAP3K8,MAPK1,MAPK3,MTMR2,NRAS,OCLN,SRC,TJP1,TJP2,TUBA1A,TUBA1B,TUBA1C,TUBB,TUBB2A,TUBB3,TUBB4B,TUBB6,VCL
Valine Degradation I	3.82	0.444	1.414	ABAT,ACADSB,ALDH6A1,BCAT1,BCKDHA,HADHA,HIBADH,HIBCH
ERK5 Signaling	3.81	0.25	-3.3	CREB5,EGFR,FOSL1,GNA12,KRAS,MAP3K8,MEF2A,MYC,NRAS,PTPN11,SRC,WNK1,YWHAB,YWHAE,YWHAG,YWHAH,YWHAQ,YWHAZ
VEGF Signaling	3.71	0.222	-1.606	ACTA1,ACTA2,ACTB,ACTG1,ACTG2,ACTN1,AKT3,BCL2,EIF2B4,EIF2S1,KRAS,MAPK1,MAPK3,NRAS,PDGFC,PIK3R3,PTPN11,ROCK2,SRC,VCL,VEGFA,YWHAE
14-3-3-mediated Signaling	3.65	0.205	-2.84	AKT3,EDC3,KRAS,MAPK1,MAPK3,NRAS,PDCD6IP,PIK3R3,PLCD1,SRC,TRAF2,TUBA1A,TUBA1B,TUBA1C,TUBB,TUBB2A,TUBB3,TUBB4B,TUBB6,YAP1,YWHAB,YWHAE,YWHAG,YWHAH,YWHAQ,YWHAZ
Unfolded protein response	3.63	0.268	-0.277	BCL2,CD82,CEBPD,CEBPZ,DDIT3,EDEM1,HSPA1A/HSPA1B,HSPA4,HSPA8,HSPA9,HSPH1,OS9,P4HB,SREBF1,TRAF2
Fcγ Receptor-mediated Phagocytosis in Macrophages and Monocytes	3.6	0.223	-1.528	ACTA1,ACTA2,ACTB,ACTG1,ACTG2,ACTR2,ACTR3,AKT3,ARPC1B,ARPC5,CRK,EZR,LYN,MAPK1,MAPK3,NCK1,PIK3R3,PIP5K1A,PLD3,SRC,VAV3
RhoA Signaling	3.48	0.203	-1.877	ABL2,ACTA1,ACTA2,ACTB,ACTG1,ACTG2,ACTR2,ACTR3,ANLN,ARPC1B,ARPC5,DLC1,EZR,GNA12,IGF1R,MYL5,MYL9,MYLK,PI4KA,PIP5K1A,RDX,RHOA,RHPN1,RND3,ROCK2
Assembly of RNA Polymerase I Complex	3.31	0.5	#NUM!	POLR1A,POLR1B,POLR1C,POLR1E,POLR2F,UBTF
Hepatic Fibrosis / Hepatic Stellate Cell Activation	3.24	0.177	#NUM!	A2M,ACTA2,AGT,BAMBI,BCL2,CCN2,COL12A1,COL16A1,COL18A1,COL27A1,COL28A1,COL4A5,COL6A1,COL7A1,COL9A2,EGFR,FAS,FGF2,FN1,IGF1R,IGFBP3,IGFBP4,IL1R1,MYH9,MYL5,MYL9,PDGFC,SMAD7,STAT1,TGFB2,TIMP1,TIMP2,VEGFA
Virus Entry via Endocytic Pathways	3.21	0.206	#NUM!	ACTA1,ACTA2,ACTB,ACTG1,ACTG2,AP1G2,AP1S2,AP2M1,B2M,CLTB,DNM1,FLNA,FOLR1,HLA-A,HLA-B,HLA-C,HLA-E,KRAS,NRAS,PIK3R3,SRC,TFRC
Regulation of Actin-based Motility by Rho	3.17	0.213	-1.147	ACTA1,ACTA2,ACTB,ACTG2,ACTR2,ACTR3,ARPC1B,ARPC5,GSN,MYL5,MYL9,MYLK,PAK6,PI4KA,PIP5K1A,RHOA,RHOB,RHOT2,RHOU,RND3
Reelin Signaling in Neurons	3.16	0.194	0.408	ACTR2,ACTR3,AKT3,APP,ARHGEF16,ARPC1B,ARPC5,CAMK2G,CDK5R1,CRK,GRIN1,GRIN2A,GRINA,LYN,MAP2K6,MAPK1,MAPK3,MAPK8IP3,PAFAH1B1,PAFAH1B2,PDK1,PIK3R3,RHOA,SRC,VLDLR
Polyamine Regulation in Colon Cancer	3.12	0.364	#NUM!	APC,AZIN1,KRAS,MXD1,MYC,ODC1,PSME3,SAT2
PI3K/AKT Signaling	3.11	0.178	-3.411	AKT3,BCL2,CHUK,GHR,HSP90AA1,HSP90AB1,IL10RB,IL17RB,IL17RC,IL17RD,IL17RE,IL1R1,IL27RA,ILK,KRAS,MAP3K8,MAPK1,MAPK3,MCL1,NRAS,PDPK1,PIK3R3,PPP2R2C,PPP2R3A,PPP2R3B,YWHAB,YWHAE,YWHAG,YWHAH,YWHAQ,YWHAZ
Neuregulin Signaling	3.04	0.208	-1	AKT3,AREG,CDK5R1,CRK,EGFR,EREG,ERRFI1,HSP90AA1,HSP90AB1,KRAS,MAPK1,MAPK3,MYC,NRAS,PDPK1,PICK1,PIK3R3,PTPN11,RPS6,SRC
Inosine-5'-phosphate Biosynthesis II	3.03	1	#NUM!	ADSL,ATIC,PAICS
Hypusine Biosynthesis	3.03	1	#NUM!	DHPS,DOHH,EIF5A
Clathrin-mediated Endocytosis Signaling	2.95	0.171	#NUM!	ACTA1,ACTA2,ACTB,ACTG1,ACTG2,ACTR2,ACTR3,AP1G2,AP1S2,AP2M1,ARPC1B,ARPC5,CLTB,CTTN,DNM1,DNM1L,FGF11,FGF2,HGS,HIP1R,HSPA8,PDGFC,PIK3R3,RAB4B,SH3GLB2,SNX9,SRC,TF,TFRC,UBA52,UBB,UBC,VEGFA
Myc Mediated Apoptosis Signaling	2.89	0.231	#NUM!	AKT3,BCL2,BID,FAS,IGF1R,KRAS,MYC,NRAS,PIK3R3,YWHAB,YWHAE,YWHAG,YWHAH,YWHAQ,YWHAZ
Mitotic Roles of Polo-Like Kinase	2.82	0.227	-1.89	ANAPC1,CCNB1,CDC20,CDC25A,CDK1,ESPL1,HSP90AA1,HSP90AB1,KIF23,PPP2R2C,PPP2R3A,PPP2R3B,PRC1,RAD21,SMC1A
Mechanisms of Viral Exit from Host Cells	2.81	0.268	#NUM!	ACTA1,ACTA2,ACTB,ACTG1,ACTG2,CHMP2A,LMNB2,PDCD6IP,SH3GLB2,VPS28,XPO1
Ovarian Cancer Signaling	2.68	0.18	0.577	AKT3,APC,BCL2,BRAF,EGFR,FZD5,FZD7,FZD8,KRAS,MAPK1,MAPK3,MMP7,MSH2,MSH6,NRAS,PA2G4,PDGFC,PIK3R3,PTGS1,SRC,SUV39H1,TCF7,TCF7L1,VEGFA,WNT6
PEDF Signaling	2.65	0.207	-1.213	AKT3,BCL2,CFLAR,CHUK,FAS,KRAS,MAPK1,MAPK3,NRAS,PIK3R3,RHOA,ROCK2,SOD2,SRF,TCF12,TCF7,TCF7L1
Cell Cycle: G2/M DNA Damage Checkpoint Regulation	2.65	0.245	-1	AURKA,CCNB1,CDK1,CHEK1,HIPK2,MDM4,YWHAB,YWHAE,YWHAG,YWHAH,YWHAQ,YWHAZ
BAG2 Signaling Pathway	2.63	0.256	-1.508	ANXA2,BAG2,HSP90AA1,HSPA1A/HSPA1B,HSPA4,HSPA8,HSPA9,MAPK1,MAPK3,MYC,PSME3
IGF-1 Signaling	2.6	0.192	-1.897	AKT3,CCN1,CCN2,IGF1R,IGFBP3,IGFBP4,KRAS,MAPK1,MAPK3,NRAS,PDPK1,PIK3R3,PTPN11,SRF,YWHAB,YWHAE,YWHAG,YWHAH,YWHAQ,YWHAZ
Purine Nucleotides De Novo Biosynthesis II	2.6	0.455	-2.236	ADSL,ATIC,GART,PAICS,PPAT
Molecular Mechanisms of Cancer	2.59	0.143	#NUM!	ADCY7,AKT3,APC,ARHGEF16,ARHGEF19,AURKA,BCL2,BID,BMP6,BMP7,BRAF,CAMK2G,CCND3,CDC25A,CDH1,CDK1,CDK10,CDK16,CDK18,CDK3,CFLAR,CHEK1,CRK,CTNND1,E2F2,FAS,FZD5,FZD7,FZD8,GNA12,HIPK2,KRAS,LRP1,MAP2K6,MAPK1,MAPK3,MYC,NRAS,PA2G4,PAK6,PIK3R3,PMAIP1,PTPN11,RALBP1,RHOA,RHOB,RHOT2,RHOU,RND3,SMAD7,SRC,STK36,SUV39H1,SYNGAP1,TGFB2,WNT6
RhoGDI Signaling	2.56	0.167	2.268	ACTA1,ACTA2,ACTB,ACTG1,ACTG2,ACTR2,ACTR3,ARHGEF16,ARHGEF19,ARPC1B,ARPC5,CDH1,CDH3,DLC1,EZR,GNA12,GNB4,MYL5,MYL9,PAK6,PI4KA,PIP5K1A,RDX,RHOA,RHOB,RHOT2,RHOU,RND3,ROCK2,SRC
Wnt/β-catenin Signaling	2.53	0.168	0.447	AKT3,APC,APPL1,BCL9,CDH1,CDH3,CSNK1G2,FZD5,FZD7,FZD8,ILK,LRP1,MMP7,MYC,PPP2R2C,PPP2R3A,PPP2R3B,SFRP1,SOX11,SOX4,SRC,TCF7,TCF7L1,TGFB2,TLE1,UBA52,UBB,UBC,WNT6
STAT3 Pathway	2.53	0.178	-1.606	BCL2,BMP6,CDC25A,EGFR,FGF2,GHR,IGF1R,IL10RB,IL17RB,IL17RC,IL17RD,IL17RE,IL1R1,IL27RA,KRAS,MAP3K20,MAPK1,MAPK3,MYC,NRAS,PIM1,SRC,TGFB2,VEGFA
Aldosterone Signaling in Epithelial Cells	2.52	0.171	0	CRYAB,DNAJA1,DNAJB1,DNAJB6,DNAJC21,DNAJC6,HSP90AA1,HSP90AB1,HSPA1A/HSPA1B,HSPA4,HSPA8,HSPA9,HSPB1,HSPB2,HSPB8,HSPD1,HSPH1,KRAS,MAPK1,MAPK3,PDPK1,PI4KA,PIK3R3,PIP5K1A,PLCD1,SCNN1A,SLC12A2
Glucocorticoid Receptor Signaling	2.5	0.146	#NUM!	A2M,ACTB,AGT,AKT3,ANXA1,BCL2,CDKN1C,CHUK,CREBZF,FKBP4,GTF2A1,GTF2E2,HMGB1,HSP90AA1,HSP90AB1,HSPA1A/HSPA1B,HSPA4,HSPA8,HSPA9,IL1RN,KRAS,KRT14,KRT15,KRT17,KRT19,KRT23,KRT5,KRT6B,KRT75,KRT8,KRT80,MAPK1,MAPK3,NCOA2,NFATC4,NRAS,NRIP1,PIK3R3,POLR2F,POLR2H,PRKAB1,PTGES3,SMARCD3,STAT1,TAF4,TGFB2,TRAF2,TSC22D3,YWHAH
p70S6K Signaling	2.46	0.178	-0.728	AGT,AKT3,BCAP31,EGFR,KRAS,LYN,MAPK1,MAPK3,NRAS,PDPK1,PIK3R3,PLCD1,PPP2R2C,PPP2R3A,PPP2R3B,RPS6,SRC,YWHAB,YWHAE,YWHAG,YWHAH,YWHAQ,YWHAZ
Arginine Degradation I (Arginase Pathway)	2.46	0.75	#NUM!	ALDH4A1,ARG2,OAT
Inhibition of ARE-Mediated mRNA Degradation Pathway	2.44	0.18	-1.789	AGO2,AKT3,DDX6,EDC3,MAPK1,MAPK3,MAPK6,PAPOLA,PPP2R2C,PPP2R3A,PPP2R3B,PSME3,TIA1,TNFSF15,XRN1,YWHAB,YWHAE,YWHAG,YWHAH,YWHAQ,YWHAZ,ZFP36L2
γ-linolenate Biosynthesis II (Animals)	2.37	0.353	0.816	ACSL1,ACSL3,ACSL6,FADS1,SLC27A1,SLC27A6
Mitochondrial L-carnitine Shuttle Pathway	2.37	0.353	0.816	ACSL1,ACSL3,ACSL6,CPT1B,SLC27A1,SLC27A6
Caveolar-mediated Endocytosis Signaling	2.36	0.205	#NUM!	ACTA1,ACTA2,ACTB,ACTG1,ACTG2,B2M,CAVIN1,EGFR,FLNA,HLA-A,HLA-B,HLA-C,HLA-E,PTPN1,SRC
FAK Signaling	2.33	0.189	#NUM!	ACTA1,ACTA2,ACTB,ACTG1,ACTG2,AKT3,CAPN2,CRK,EGFR,KRAS,MAPK1,MAPK3,NRAS,PAK6,PDPK1,PIK3R3,SRC,VCL
Acute Phase Response Signaling	2.32	0.162	0.209	A2M,AGT,AKT3,C1R,C3,C4BPB,CHUK,CP,FN1,FTL,HMOX2,HNRNPK,IL1R1,IL1RN,KRAS,MAP2K6,MAPK1,MAPK3,NOLC1,NRAS,PDPK1,PIK3R3,PTPN11,SAA1,SAA2,SERPINA3,SOD2,TF,TRAF2
Huntington's Disease Signaling	2.26	0.152	-1.291	AKT3,ATP5MC1,CAPN2,CASP1,CASP4,CDK5R1,CLTB,CREB5,CTSD,DNAJB1,DNM1,DNM1L,EGFR,GLS,GNB4,HDAC10,HSPA1A/HSPA1B,HSPA4,HSPA8,HSPA9,IGF1R,MAPK1,MAPK3,NAPA,PDPK1,PIK3R3,POLR2F,POLR2H,PSME3,RCOR3,TAF4,UBA52,UBB,UBC,UBE2S,VAMP2
Superpathway of Cholesterol Biosynthesis	2.26	0.276	1.414	DHCR24,FDPS,HADHA,HMGCR,IDI1,LBR,LSS,MVD
Fatty Acid Activation	2.23	0.385	0.447	ACSL1,ACSL3,ACSL6,SLC27A1,SLC27A6
Death Receptor Signaling	2.16	0.187	-1.698	ACTA1,ACTA2,ACTB,ACTG1,ACTG2,BCL2,BID,CFLAR,CHUK,FAS,HSPB1,HSPB2,PARP1,TNFRSF21,TNFRSF25,TNFSF15,TRAF2
Tight Junction Signaling	2.15	0.161	#NUM!	ACTA1,ACTA2,ACTB,ACTG1,ACTG2,AKT3,CASK,CLDN4,CLDN9,CPSF1,CPSF2,MPDZ,MYH9,MYL5,MYL9,MYLK,NAPA,OCLN,PPP2R2C,PPP2R3A,PPP2R3B,RHOA,TGFB2,TJP1,TJP2,VAMP2,VCL
Iron homeostasis signaling pathway	2.14	0.168	#NUM!	ATP6AP1,ATP6V1B1,ATP6V1H,BMP6,BMP7,CP,EGFR,EPAS1,FTL,HFE,HIF3A,HMOX2,HSPA9,LRP1,MAPK1,MAPK3,SLC11A2,SLC25A37,SLC39A14,SLC40A1,TCIRG1,TF,TFRC
Senescence Pathway	2.13	0.145	-0.324	AKT3,ANAPC1,BRAF,CALM1 (includes others),CAPN2,CBX7,CCNB1,CDC25A,CDK1,CGAS,CHEK1,CHUK,DHCR24,E2F2,EED,ELF3,ETS1,HIPK2,KRAS,MAP2K6,MAPK1,MAPK3,MAPK6,NFATC4,NRAS,PARP1,PCGF2,PDK1,PHF1,PIK3R3,PPP2R2C,PPP2R3A,PPP2R3B,SAA1,SAA2,SMAD7,SOD2,TGFB2,VHL,YPEL3
Telomerase Signaling	2.11	0.178	-1.5	AKT3,EGFR,ELF3,ETS1,HDAC10,HSP90AA1,HSP90AB1,KRAS,MAPK1,MAPK3,MYC,NRAS,PDPK1,PIK3R3,PPP2R2C,PPP2R3A,PPP2R3B,PTGES3,TPP1
Phosphatidylethanolamine Biosynthesis II	2.11	0.444	1	CHKA,CHKB,ETNK2,SELENOI
HIPPO signaling	2.1	0.188	0.775	ITCH,LATS1,PPP1R14C,PPP2R2C,PPP2R3A,PPP2R3B,STK3,TEAD4,TJP2,YAP1,YWHAB,YWHAE,YWHAG,YWHAH,YWHAQ,YWHAZ
Axonal Guidance Signaling	2.05	0.132	#NUM!	ABLIM3,ACTR2,ACTR3,ADAM15,ADAM19,ADAM9,ADAMTS10,ADAMTS13,AKT3,ARPC1B,ARPC5,BMP6,BMP7,CRK,DPYSL2,EFNA3,EFNB2,EPHA2,FZD5,FZD7,FZD8,GLI3,GNA12,GNB4,KIF7,KRAS,L1CAM,LINGO1,MAPK1,MAPK3,MMP7,MYL5,MYL9,NCK1,NFATC4,NRAS,PAK6,PDGFC,PIK3R3,PLCD1,PLXNA2,PLXNB1,PLXNB3,PTPN11,RHOA,ROCK2,RTN4,SDCBP,SEMA4A,SEMA4B,SEMA4G,SRGAP3,STK36,TUBA1A,TUBA1B,TUBA1C,TUBB,TUBB2A,TUBB3,TUBB4B,TUBB6,UNC5B,VEGFA,WNT6
Mitochondrial Dysfunction	2.05	0.158	#NUM!	APP,ATP5MC1,BACE2,BCL2,COX5B,COX6B1,CPT1B,DMAC2L,GPX4,MT-ATP6,MT-CO1,MT-CO2,MT-CO3,MT-CYB,MT-ND1,MT-ND2,MT-ND4,MT-ND5,MT-ND6,NDUFA10,OGDH,RHOT2,SDHD,SOD2,TRAK1,UQCRH,VPS9D1
Synaptogenesis Signaling Pathway	2.05	0.141	-0.152	ACTR2,ACTR3,ADCY7,AKT3,AP1G2,AP2M1,ARPC1B,ARPC5,BRAF,CACNB1,CALM1 (includes others),CAMK2G,CDH1,CDH3,CHN1,CREB5,CRK,CTNND1,EFNA3,EFNB2,EPHA2,GRIN1,GRIN2A,GRINA,HSPA8,KRAS,LRP1,LYN,MAPK1,MAPK3,NAPA,NLGN2,NRAS,PAFAH1B1,PIK3R3,RHOA,SHF,SRC,STXBP5,SYNGAP1,SYT12,THBS1,VAMP2,VLDLR
Agrin Interactions at Neuromuscular Junction	2.04	0.19	-1.069	ACTA1,ACTA2,ACTB,ACTG1,ACTG2,AGRN,CTTN,EGFR,KRAS,LAMC1,MAPK1,MAPK3,NRAS,PAK6,SRC
Actin Nucleation by ARP-WASP Complex	2.03	0.194	-1.941	ACTR2,ACTR3,ARPC1B,ARPC5,GNA12,KRAS,NCK1,NRAS,RHOA,RHOB,RHOT2,RHOU,RND3,ROCK2
Ephrin Receptor Signaling	2.02	0.156	-1.877	ACTR2,ACTR3,AKT3,ARPC1B,ARPC5,CREB5,CRK,EFNA3,EFNB2,EPHA2,GNA12,GNB4,GRIN1,GRIN2A,GRINA,KRAS,MAPK1,MAPK3,NCK1,NRAS,PAK6,PDGFC,PTPN11,RHOA,ROCK2,SDCBP,SRC,VEGFA
β-alanine Degradation I	2.02	1	#NUM!	ABAT,ALDH6A1
Spermine Biosynthesis	2.02	1	#NUM!	AMD1,SMS
Renal Cell Carcinoma Signaling	1.99	0.188	-1.265	AKT3,CRK,ETS1,KRAS,MAPK1,MAPK3,NRAS,PAK6,PIK3R3,PTPN11,UBA52,UBB,UBC,VEGFA,VHL
Antigen Presentation Pathway	1.94	0.231	#NUM!	B2M,HLA-A,HLA-B,HLA-C,HLA-DRB1,HLA-E,MR1,PSMB5,TAP2
Hypoxia Signaling in the Cardiovascular System	1.92	0.189	#NUM!	CREB5,HSP90AA1,HSP90AB1,P4HB,UBE2C,UBE2G1,UBE2H,UBE2K,UBE2L3,UBE2Q2,UBE2S,UBE2V1,VEGFA,VHL
Stearate Biosynthesis I (Animals)	1.91	0.217	0.333	ACOT9,ACSL1,ACSL3,ACSL6,BDH2,DHCR24,GNPAT,SLC27A1,SLC27A6,TECR
Semaphorin Signaling in Neurons	1.9	0.2	#NUM!	DPYSL2,DPYSL3,MAPK1,MAPK3,PAK6,PLXNB1,RHOA,RHOB,RHOT2,RHOU,RND3,ROCK2
Signaling by Rho Family GTPases	1.84	0.143	-1.768	ACTA1,ACTA2,ACTB,ACTG1,ACTG2,ACTR2,ACTR3,ARHGEF16,ARHGEF19,ARPC1B,ARPC5,CDH1,CDH3,CLIP1,DIAPH3,EZR,GNA12,GNB4,MAP3K20,MAPK1,MAPK3,MYL5,MYL9,MYLK,PAK6,PI4KA,PIK3R3,PIP5K1A,RDX,RHOA,RHOB,RHOT2,RHOU,RND3,ROCK2
Cytotoxic T Lymphocyte-mediated Apoptosis of Target Cells	1.82	0.235	#NUM!	B2M,BCL2,BID,FAS,HLA-A,HLA-B,HLA-C,HLA-E
Hepatic Fibrosis Signaling Pathway	1.77	0.133	-0.295	ACTA2,AGT,AKT3,BAMBI,BCL2,BRAF,CALM1 (includes others),CCN2,CHUK,COL18A1,CREB5,FGF2,FTL,FZD5,FZD7,FZD8,GLI3,IL1R1,IL1RN,KRAS,MAP2K6,MAPK1,MAPK3,MYC,MYL5,MYL9,MYLK,NRAS,PDCD4,PDGFC,PDK1,PIK3R3,RHOA,RHOB,RHOT2,RHOU,RND3,ROCK2,SMAD7,SOD2,TCF7,TCF7L1,TF,TFRC,TGFB2,TIMP1,VEGFA,WNT6,YAP1
γ-glutamyl Cycle	1.76	0.364	2	ANPEP,GGT6,GGT7,OPLAH
GM-CSF Signaling	1.76	0.186	0	AKT3,CAMK2G,ETS1,KRAS,LYN,MAPK1,MAPK3,NRAS,PIK3R3,PIM1,PTPN11,RACK1,STAT1
Hereditary Breast Cancer Signaling	1.75	0.157	#NUM!	ACTB,AKT3,CCNB1,CDK1,CHEK1,DDB2,FANCF,H2AX,HDAC10,KRAS,MSH2,MSH6,NPM1,NRAS,PIK3R3,POLR2F,POLR2H,RFC1,SMARCD3,UBA52,UBB,UBC
Gap Junction Signaling	1.73	0.146	#NUM!	ACTA1,ACTA2,ACTB,ACTG1,ACTG2,ADCY7,AKT3,CSNK1G2,EGFR,GJC3,KRAS,MAPK1,MAPK3,NPR3,NRAS,PIK3R3,PLCD1,SGSM3,SRC,TJP1,TJP2,TUBA1A,TUBA1B,TUBA1C,TUBB,TUBB2A,TUBB3,TUBB4B,TUBB6
Apelin Cardiac Fibroblast Signaling Pathway	1.68	0.261	0.816	AKT3,APLN,CCN2,PRKAB1,SPHK1,TGFB2
Breast Cancer Regulation by Stathmin1	1.68	0.145	#NUM!	ADCY7,ARHGEF16,ARHGEF19,CALM1 (includes others),CAMK1D,CAMK2G,CDK1,E2F2,GNB4,KRAS,MAPK1,MAPK3,NRAS,PIK3R3,PPP1R14C,PPP2R2C,PPP2R3A,PPP2R3B,RHOA,ROCK2,TUBA1A,TUBA1B,TUBA1C,TUBB,TUBB2A,TUBB3,TUBB4B,TUBB6,UHMK1
Regulation of the Epithelial-Mesenchymal Transition Pathway	1.67	0.146	#NUM!	AKT3,APC,BCL9,BRAF,CDH1,EGFR,ETS1,FGF11,FGF2,FGFRL1,FZD5,FZD7,FZD8,ID2,KRAS,MAP2K6,MAPK1,MAPK3,NOTCH3,NRAS,PIK3R3,PTPN11,RHOA,SNAI2,TCF7,TCF7L1,TGFB2,WNT6
Endocannabinoid Cancer Inhibition Pathway	1.65	0.154	1.528	ADCY7,AKT3,CASP1,CASP4,CCND3,CDH1,CREB5,DDIT3,MAP2K6,MAPK1,MAPK3,MYC,PDGFC,PIK3R3,PRKAB1,RHOA,ROCK2,SNAI2,SRC,TCF7,TCF7L1,VEGFA
ERK/MAPK Signaling	1.64	0.145	-1.043	BRAF,CREB5,CRK,ELF3,ETS1,HSPB1,HSPB2,JMJD7-PLA2G4B,KRAS,MAPK1,MAPK3,MYC,NRAS,PAK6,PIK3R3,PLA2G12A,PPP1R14C,PPP2R2C,PPP2R3A,PPP2R3B,SRC,SRF,STAT1,YWHAB,YWHAG,YWHAH,YWHAQ,YWHAZ
Cancer Drug Resistance By Drug Efflux	1.62	0.19	#NUM!	ABCB1,ABCC10,AKT3,BRAF,KRAS,MAPK1,MAPK3,NRAS,PDK1,PIK3R3,YBX1
Thioredoxin Pathway	1.61	0.429	#NUM!	NXN,TXNRD1,TXNRD3
Thyroid Cancer Signaling	1.61	0.196	#NUM!	BRAF,CDH1,KRAS,MAPK1,MAPK3,MYC,NRAS,RXRA,TCF7,TCF7L1
CTLA4 Signaling in Cytotoxic T Lymphocytes	1.59	0.169	#NUM!	AKT3,AP1G2,AP1S2,AP2M1,B2M,CLTB,HLA-A,HLA-B,HLA-C,HLA-E,PIK3R3,PPP2R2C,PPP2R3A,PPP2R3B,PTPN11
AMPK Signaling	1.59	0.142	0.816	ACTB,AK4,AKT3,CAB39,CHRM3,CHRNA5,CPT1B,CREB5,HMGCR,MAPK1,PDPK1,PFKFB2,PFKFB3,PFKFB4,PFKL,PFKP,PIK3R3,PPARGC1A,PPAT,PPM1K,PPP2R2C,PPP2R3A,PPP2R3B,PRKAB1,RAB2A,RAB6A,RAB8A,SMARCD3,SRC,TBC1D1
Superpathway of Geranylgeranyldiphosphate Biosynthesis I (via Mevalonate)	1.58	0.278	1.342	FDPS,HADHA,HMGCR,IDI1,MVD
5-aminoimidazole Ribonucleotide Biosynthesis I	1.57	0.667	#NUM!	GART,PPAT
Anandamide Degradation	1.57	0.667	#NUM!	FAAH,NAAA
p53 Signaling	1.54	0.163	-0.258	AKT3,BCL2,CHEK1,COQ8A,FAS,HIPK2,MDM4,PIK3R3,PLAGL1,PMAIP1,SERPINB5,SERPINE2,SNAI2,ST13,THBS1,TP53INP1
Protein Kinase A Signaling	1.54	0.128	0.316	ADCY7,AKAP17A,AKAP9,ANAPC1,BRAF,CALM1 (includes others),CAMK2G,CDC25A,CHUK,CREB5,DUSP5,FLNA,GLI3,GNB4,H1-0,H1-10,MAPK1,MAPK3,MYL5,MYL9,MYLK,NFATC4,PALM2AKAP2,PDE12,PDE7A,PDE9A,PHKA2,PLCD1,PPP1R14C,PPP1R1B,PTPN1,PTPN11,PTPN21,PTPRE,PTPRF,PTPRU,PTPRZ1,PYGB,RHOA,ROCK2,RYR1,TCF7,TCF7L1,TGFB2,UBASH3B,YWHAB,YWHAE,YWHAG,YWHAH,YWHAQ,YWHAZ
Calcium Signaling	1.52	0.141	0.243	ACTA1,ACTA2,ASPH,ATP2A2,ATP2A3,CACNB1,CACNG4,CALM1 (includes others),CAMK1D,CAMK2G,CHRNA5,CREB5,GRIN1,GRIN2A,GRINA,HDAC10,LETM1,MAPK1,MAPK3,MEF2A,MYH9,MYL5,MYL9,NFATC4,RYR1,TPM1,TPM3,TPM4,TRPV6
Oleate Biosynthesis II (Animals)	1.49	0.308	2	ALDH6A1,FADS1,FADS6,SCD
Fatty Acid β-oxidation I	1.49	0.219	1.134	ACSL1,ACSL3,ACSL6,HADHA,SCP2,SLC27A1,SLC27A6
IL-6 Signaling	1.45	0.152	-0.688	A2M,ABCB1,AKT3,CHUK,HSPB1,HSPB2,IL1R1,IL1RN,KRAS,MAP2K6,MAPK1,MAPK3,MCL1,NRAS,PIK3R3,PTPN11,SRF,TRAF2,VEGFA
Superoxide Radicals Degradation	1.44	0.375	#NUM!	SOD1,SOD2,SOD3
Glycolysis I	1.44	0.231	2.449	ALDOA,ALDOC,ENO2,GAPDH,PFKL,PFKP
Oxidative Phosphorylation	1.44	0.156	3.153	ATP5MC1,COX5B,COX6B1,DMAC2L,MT-ATP6,MT-CO1,MT-CO2,MT-CO3,MT-CYB,MT-ND1,MT-ND2,MT-ND4,MT-ND5,NDUFA10,SDHD,UQCRH,VPS9D1
Colorectal Cancer Metastasis Signaling	1.44	0.134	0.378	ADCY7,AKT3,APC,APPL1,BRAF,CDH1,EGFR,FZD5,FZD7,FZD8,GNB4,KRAS,LRP1,MAPK1,MAPK3,MMP7,MSH2,MSH6,MYC,NRAS,PDGFC,PIK3R3,RHOA,RHOB,RHOT2,RHOU,RND3,SRC,STAT1,TCF7,TCF7L1,TGFB2,VEGFA,WNT6
IL-7 Signaling Pathway	1.4	0.167	-1.508	AKT3,BCL2,BCL6,CCND3,CDC25A,LYN,MAPK1,MAPK3,MCL1,MYC,PDPK1,PIK3R3,STAT1
PDGF Signaling	1.4	0.163	-1.069	ABL2,CRK,EIF2AK2,KRAS,MAPK1,MAPK3,MYC,NRAS,PDGFC,PIK3R3,SPHK1,SRC,SRF,STAT1
DNA Double-Strand Break Repair by Non-Homologous End Joining	1.38	0.286	#NUM!	LIG3,PARP1,XRCC5,XRCC6
Mevalonate Pathway I	1.38	0.286	1	HADHA,HMGCR,IDI1,MVD
Chronic Myeloid Leukemia Signaling	1.37	0.155	#NUM!	AKT3,CBLC,CHUK,CRK,E2F2,HDAC10,KRAS,MAPK1,MAPK3,MYC,NRAS,PA2G4,PIK3R3,PTPN11,SUV39H1,TGFB2
GABA Receptor Signaling	1.36	0.158	#NUM!	ABAT,ADCY7,ALDH9A1,AP1G2,AP2M1,CACNB1,CACNG4,DNM1,GABARAP,GABRE,GABRP,KCNH2,UBA52,UBB,UBC
Basal Cell Carcinoma Signaling	1.33	0.167	1	APC,BMP6,BMP7,FZD5,FZD7,FZD8,GLI3,KIF7,STK36,TCF7,TCF7L1,WNT6
Role of CHK Proteins in Cell Cycle Checkpoint Control	1.31	0.175	0.378	CDC25A,CDK1,CHEK1,CLSPN,E2F2,PPP2R2C,PPP2R3A,PPP2R3B,RAD1,RFC1
Glutamate Receptor Signaling	1.31	0.175	-0.447	CALM1 (includes others),GLS,GLUL,GRIN1,GRIN2A,GRINA,HOMER1,PICK1,SLC1A1,SLC1A4
LPS/IL-1 Mediated Inhibition of RXR Function	1.31	0.134	-1.667	ABCB1,ABCC4,ACSL1,ACSL3,ACSL6,ALDH1B1,ALDH1L1,ALDH3B2,ALDH4A1,ALDH6A1,ALDH9A1,CHST2,CPT1B,GSTA1,GSTA2,GSTM3,GSTM4,IL1R1,IL1RN,NDST1,PPARGC1A,RXRA,SCARB1,SLC27A1,SLC27A6,SOD3,SREBF1,SULT1A1,TRAF2,XPO1
Regulation of Cellular Mechanics by Calpain Protease	1.3	0.169	-0.707	ACTN1,CAPN2,CDK1,EGFR,EZR,KRAS,MAPK1,MAPK3,NRAS,SRC,VCL
IL-17A Signaling in Fibroblasts	1.3	0.2	#NUM!	CEBPD,CHUK,IL17RC,LCN2,MAPK1,MAPK3,NFKBIZ
Heme Degradation	1.3	0.5	#NUM!	BLVRB,HMOX2
Citrulline Biosynthesis	1.3	0.333	#NUM!	ARG2,GLS,OAT
ATM Signaling	1.3	0.155	-0.277	BID,CBX1,CBX5,CCNB1,CDC25A,CDK1,CHEK1,CREB5,H2AX,MDM4,PPP2R2C,PPP2R3A,PPP2R3B,SMC1A,SUV39H1
Bladder Cancer Signaling	1.3	0.155	-1.134	CDH1,EGFR,FGF11,FGF2,KRAS,MAPK1,MAPK3,MMP7,MYC,NRAS,PA2G4,PDGFC,SUV39H1,THBS1,VEGFA
3-phosphoinositide Biosynthesis	1.29	0.14	-0.209	ACP6,CDC25A,DOT1L,DUSP5,MTMR2,NUDT16,NUDT5,PAWR,PGAM5,PI4KA,PIK3R3,PIP5K1A,PPFIA1,PPFIA4,PPIP5K1,PPM1K,PPP1R1B,PPP2R3A,PTPN1,PTPN11,PTPRF,SET,THTPA
Xenobiotic Metabolism Signaling	1.29	0.129	#NUM!	ABCB1,ALDH1B1,ALDH1L1,ALDH3B2,ALDH4A1,ALDH6A1,ALDH9A1,CAMK1D,CAMK2G,CHST2,FTL,GSTA1,GSTA2,GSTM3,GSTM4,HSP90AA1,HSP90AB1,KRAS,MAP2K6,MAP3K13,MAP3K8,MAPK1,MAPK3,NDST1,NRAS,NRIP1,PIK3R3,PPARGC1A,PPP2R2C,PPP2R3A,PPP2R3B,PTGES3,RXRA,SOD3,SULT1A1,UGT2B7,UGT8
Glioblastoma Multiforme Signaling	1.27	0.139	-0.853	AKT3,APC,E2F2,EGFR,FZD5,FZD7,FZD8,IGF1R,KRAS,MAPK1,MAPK3,MYC,NRAS,PDGFC,PIK3R3,PLCD1,RHOA,RHOB,RHOT2,RHOU,RND3,SRC,WNT6
IL-8 Signaling	1.26	0.135	-0.6	AKT3,BCL2,BRAF,CCND3,CDH1,CHUK,CSTB,EGFR,GNA12,GNB4,KRAS,LASP1,MAPK1,MAPK3,MYL9,NRAS,PDGFC,PIK3R3,PLD3,RHOA,RHOB,RHOT2,RHOU,RND3,ROCK2,SRC,VEGFA
Oncostatin M Signaling	1.26	0.186	-0.378	CHI3L1,EPAS1,KRAS,MAPK1,MAPK3,MT2A,NRAS,STAT1
Pyrimidine Ribonucleotides De Novo Biosynthesis	1.26	0.186	0.707	AK4,CTPS1,DHX9,ENTPD6,NME4,NUDT5,SLC25A42,UMPS
D-myo-inositol (1,4,5,6)-Tetrakisphosphate Biosynthesis	1.25	0.143	-0.447	ACP6,CDC25A,DOT1L,DUSP5,MTMR2,NUDT16,NUDT5,PAWR,PGAM5,PPFIA1,PPFIA4,PPIP5K1,PPM1K,PPP1R1B,PPP2R3A,PTPN1,PTPN11,PTPRF,SET,THTPA
D-myo-inositol (3,4,5,6)-tetrakisphosphate Biosynthesis	1.25	0.143	-0.447	ACP6,CDC25A,DOT1L,DUSP5,MTMR2,NUDT16,NUDT5,PAWR,PGAM5,PPFIA1,PPFIA4,PPIP5K1,PPM1K,PPP1R1B,PPP2R3A,PTPN1,PTPN11,PTPRF,SET,THTPA
Glioma Invasiveness Signaling	1.25	0.162	-0.577	KRAS,MAPK1,MAPK3,NRAS,PIK3R3,RHOA,RHOB,RHOT2,RHOU,RND3,TIMP1,TIMP2
Prostate Cancer Signaling	1.22	0.154	#NUM!	AKT3,BCL2,CHUK,CREB5,HSP90AA1,HSP90AB1,KRAS,MAPK1,MAPK3,NRAS,PA2G4,PDPK1,PIK3R3,SUV39H1
Mismatch Repair in Eukaryotes	1.19	0.25	#NUM!	EXO1,MSH2,MSH6,RFC1
Adipogenesis pathway	1.19	0.142	#NUM!	BMP7,CEBPD,DDIT3,FBXW7,FGF2,FGFRL1,FZD5,FZD7,FZD8,HDAC10,NFATC4,NOCT,NR2F2,PPIP5K1,RUNX1T1,SENP2,SIRT2,SREBF1,TCF7
Endometrial Cancer Signaling	1.18	0.167	-1.265	AKT3,CDH1,ILK,KRAS,MAPK1,MAPK3,MYC,NRAS,PDPK1,PIK3R3
Pancreatic Adenocarcinoma Signaling	1.18	0.147	0	AKT3,BCL2,E2F2,EGFR,KRAS,MAPK1,MAPK3,PA2G4,PDGFC,PIK3R3,PLD3,RALBP1,STAT1,SUV39H1,TGFB2,VEGFA
Ketolysis	1.17	0.3	#NUM!	BDH1,BDH2,HADHA
Autophagy	1.14	0.164	#NUM!	ATG4B,BCL2,CTSD,CTSF,CTSH,CTSS,LAMP1,MAP1LC3A,NBR1,VPS33A
Cholecystokinin/Gastrin-mediated Signaling	1.14	0.143	-1.213	EGFR,GNA12,IL1RN,KRAS,MAP2K6,MAPK1,MAPK3,MEF2A,NRAS,RHOA,RHOB,RHOT2,RHOU,RND3,ROCK2,SRC,SRF
GP6 Signaling Pathway	1.14	0.143	0.728	AKT3,CALM1 (includes others),COL12A1,COL16A1,COL18A1,COL27A1,COL28A1,COL4A5,COL6A1,COL7A1,COL9A2,LAMA5,LAMC1,LYN,PDPK1,PIK3R3,SCHIP1
Docosahexaenoic Acid (DHA) Signaling	1.13	0.184	#NUM!	AKT3,APP,BCL2,BID,BIK,PDPK1,PIK3R3
Role of Oct4 in Mammalian Embryonic Stem Cell Pluripotency	1.12	0.174	#NUM!	BMI1,CCNF,MEF2A,NR2F1,NR2F2,PARP1,PHB,TASOR
PFKFB4 Signaling Pathway	1.12	0.174	0	CREB5,FGF2,HK2,MAP2K6,MAPK1,MAPK3,PFKFB4,TGFB2
Mouse Embryonic Stem Cell Pluripotency	1.11	0.146	-1.069	AKT3,APC,FZD5,FZD7,FZD8,ID2,KRAS,MAPK1,MAPK3,MYC,NRAS,PIK3R3,PTPN11,TCF7,TCF7L1
Trans, trans-farnesyl Diphosphate Biosynthesis	1.1	0.4	#NUM!	FDPS,IDI1
IL-22 Signaling	1.1	0.208	-0.447	AKT3,IL10RB,MAPK1,MAPK3,STAT1
D-myo-inositol-5-phosphate Metabolism	1.1	0.135	-0.655	ACP6,CDC25A,DOT1L,DUSP5,MTMR2,NUDT16,NUDT5,PAWR,PGAM5,PLCD1,PPFIA1,PPFIA4,PPIP5K1,PPM1K,PPP1R1B,PPP2R3A,PTPN1,PTPN11,PTPRF,SET,THTPA
Tec Kinase Signaling	1.09	0.134	-0.894	ACTA1,ACTA2,ACTB,ACTG1,ACTG2,FAS,GNA12,GNB4,LYN,PAK6,PIK3R3,RHOA,RHOB,RHOT2,RHOU,RND3,SRC,STAT1,STAT6,TNFRSF21,TNFRSF25,VAV3
tRNA Charging	1.08	0.179	-2.646	AARS2,DARS2,MARS1,MARS2,NARS2,TARS1,VARS
Inhibition of Matrix Metalloproteases	1.08	0.179	0	A2M,HSPG2,LRP1,MMP7,SDC1,TIMP1,TIMP2
PPAR Signaling	1.08	0.144	1.069	CHUK,HSP90AA1,HSP90AB1,IL1R1,IL1RN,KRAS,MAPK1,MAPK3,NR2F1,NRAS,NRIP1,PDGFC,PPARGC1A,RXRA,TRAF2
Ketogenesis	1.07	0.273	#NUM!	BDH1,BDH2,HADHA
NGF Signaling	1.04	0.14	-1.807	AKT3,CHUK,CREB5,CRK,KRAS,MAP3K13,MAP3K8,MAPK1,MAPK3,NRAS,PDPK1,PIK3R3,PTPN11,RHOA,ROCK2,TRIO
Amyotrophic Lateral Sclerosis Signaling	1.04	0.144	1.155	AKT3,BCL2,BID,CAPN2,CASP1,CCS,GLUL,GRIN1,GRIN2A,GRINA,PDGFC,PIK3R3,SOD1,VEGFA
Osteoarthritis Pathway	1.04	0.128	2.132	ANXA2,CASP1,CASP4,CCN4,CHUK,CREB5,DDIT4,ELF3,EPAS1,FGF2,FN1,FZD5,FZD7,FZD8,GLI3,HMGB1,IL1R1,LRP1,NAMPT,PDGFC,PPARGC1A,PRKAB1,SMAD7,SPHK1,TCF7,TCF7L1,VEGFA
Cell Cycle Control of Chromosomal Replication	1.03	0.161	-0.333	CDC6,CDK1,CDK10,CDK16,CDK18,CDK3,DBF4,MCM8,POLA1
Acute Myeloid Leukemia Signaling	1.03	0.146	0	AKT3,BRAF,JUP,KRAS,MAP2K6,MAPK1,MAPK3,MYC,NRAS,PIK3R3,PIM1,TCF7,TCF7L1
PD-1, PD-L1 cancer immunotherapy pathway	1.03	0.142	-2.496	AKT3,B2M,CIP2A,HLA-A,HLA-B,HLA-C,HLA-DRB1,HLA-E,LATS1,MR1,PDCD4,PIK3R3,PTPN11,TGFB2,YAP1
CXCR4 Signaling	1.03	0.132	-0.688	ADCY7,AKT3,CRK,ELMO1,GNA12,GNB4,KRAS,LYN,MAPK1,MAPK3,MYL5,MYL9,NRAS,PAK6,PIK3R3,RHOA,RHOB,RHOT2,RHOU,RND3,ROCK2,SRC
Role of Macrophages, Fibroblasts and Endothelial Cells in Rheumatoid Arthritis	1.02	0.122	#NUM!	AKT3,APC,CALM1 (includes others),CAMK2G,CEBPD,CEBPZ,CHUK,CREB5,DAAM1,FGF2,FN1,FZD5,FZD7,FZD8,IL17RC,IL1R1,IL1RN,IL32,KRAS,LRP1,MAP2K6,MAPK1,MAPK3,MYC,NFATC4,NRAS,PDGFC,PIK3R3,PLCD1,RHOA,ROCK2,SFRP1,SRC,TCF7,TCF7L1,TRAF2,VEGFA,WNT6
Cyclins and Cell Cycle Regulation	1.02	0.148	-1.667	CCNB1,CCND3,CDC25A,CDK1,E2F2,HDAC10,PA2G4,PPP2R2C,PPP2R3A,PPP2R3B,SUV39H1,TGFB2
Methylthiopropionate Biosynthesis	1.01	1	#NUM!	ADI1
Acyl Carrier Protein Metabolism	1.01	1	#NUM!	AASDHPPT
Glutamine Biosynthesis I	1.01	1	#NUM!	GLUL
Asparagine Biosynthesis I	1.01	1	#NUM!	ASNS
Lanosterol Biosynthesis	1.01	1	#NUM!	LSS
Sulfite Oxidation IV	1.01	1	#NUM!	SUOX
Circadian Rhythm Signaling	1.01	0.182	#NUM!	BHLHE40,CREB5,GRIN1,GRIN2A,GRINA,PER1
Non-Small Cell Lung Cancer Signaling	1.01	0.151	-0.707	AKT3,EGFR,KRAS,MAPK1,MAPK3,NRAS,PA2G4,PDPK1,PIK3R3,RXRA,SUV39H1
Pyridoxal 5'-phosphate Salvage Pathway	0.996	0.154	0.333	BRAF,CDK1,CDK18,EIF2AK2,MAP2K6,MAP3K8,MAPK1,MAPK3,MAPK6,PIM1
Role of PKR in Interferon Induction and Antiviral Response	0.991	0.171	#NUM!	BID,CHUK,EIF2AK2,EIF2S1,MAP2K6,STAT1,TRAF2
Pyrimidine Ribonucleotides Interconversion	0.991	0.171	1.134	AK4,CTPS1,DHX9,ENTPD6,NME4,NUDT5,SLC25A42
Gluconeogenesis I	0.979	0.192	1.342	ALDOA,ALDOC,ENO2,GAPDH,ME2
Cleavage and Polyadenylation of Pre-mRNA	0.975	0.25	#NUM!	CPSF1,CPSF2,PAPOLA
Paxillin Signaling	0.975	0.139	-2.324	ACTA1,ACTA2,ACTB,ACTG1,ACTG2,ACTN1,CRK,KRAS,MAPK1,NCK1,NRAS,PAK6,PIK3R3,SRC,VCL
Sphingosine-1-phosphate Signaling	0.967	0.137	-0.5	ADCY7,AKT3,CASP1,CASP4,GNA12,MAPK1,MAPK3,PDGFC,PIK3R3,PLCD1,RHOA,RHOB,RHOT2,RHOU,RND3,SPHK1
Leukocyte Extravasation Signaling	0.963	0.127	-2.4	ACTA1,ACTA2,ACTB,ACTG1,ACTG2,ACTN1,CLDN4,CLDN9,CRK,CTNND1,CTTN,DLC1,EZR,MAPK1,MMP7,PIK3R3,PTPN11,RDX,RHOA,ROCK2,SRC,TIMP1,TIMP2,VAV3,VCL
Granzyme A Signaling	0.963	0.211	#NUM!	ANP32A,H1-0,H1-10,SET
Oxidative Ethanol Degradation III	0.963	0.211	0	ACSL1,ALDH1B1,ALDH4A1,ALDH9A1
DNA damage-induced 14-3-3σ Signaling	0.963	0.211	#NUM!	AKT3,CCNB1,CDK1,RAD1
Apelin Muscle Signaling Pathway	0.963	0.211	1	AKT3,APLN,PPARGC1A,PRKAB1
Inhibition of Angiogenesis by TSP1	0.959	0.176	-1	AKT3,HSPG2,MAPK1,SDC1,THBS1,VEGFA
Arginine Degradation VI (Arginase 2 Pathway)	0.959	0.333	#NUM!	ARG2,OAT
Glycine Cleavage Complex	0.959	0.333	#NUM!	AMT,GLDC
Human Embryonic Stem Cell Pluripotency	0.955	0.133	#NUM!	AKT3,APC,BMP6,BMP7,FGF2,FGFRL1,FZD5,FZD7,FZD8,PDGFC,PDPK1,PIK3R3,SMAD7,SPHK1,TCF7,TCF7L1,TGFB2,WNT6
Melanoma Signaling	0.951	0.16	-0.378	AKT3,BRAF,CDH1,KRAS,MAPK1,MAPK3,NRAS,PIK3R3
p38 MAPK Signaling	0.943	0.136	-1	CREB5,DDIT3,FAS,HSPB1,HSPB2,IL1R1,IL1RN,JMJD7-PLA2G4B,MAP2K6,MEF2A,MYC,PLA2G12A,SRF,STAT1,TGFB2,TRAF2
Cell Cycle: G1/S Checkpoint Regulation	0.932	0.149	1.414	BMI1,CCND3,CDC25A,E2F2,HDAC10,MYC,PA2G4,RPL11,SUV39H1,TGFB2
3-phosphoinositide Degradation	0.928	0.13	-0.447	ACP6,CDC25A,DOT1L,DUSP5,MTMR2,NUDT16,NUDT5,PAWR,PGAM5,PPFIA1,PPFIA4,PPIP5K1,PPM1K,PPP1R1B,PPP2R3A,PTPN1,PTPN11,PTPRF,SET,THTPA
Glioma Signaling	0.924	0.136	0	AKT3,CALM1 (includes others),CAMK1D,CAMK2G,E2F2,EGFR,IGF1R,KRAS,MAPK1,MAPK3,NRAS,PA2G4,PDGFC,PIK3R3,SUV39H1
Neuroinflammation Signaling Pathway	0.924	0.12	0	AKT3,APP,B2M,BACE2,BCL2,CASP1,CFLAR,CHUK,CREB5,FAS,GABRE,GABRP,GLS,GLUL,GRIN1,GRIN2A,GRINA,HLA-A,HLA-B,HLA-C,HLA-DRB1,HLA-E,HMGB1,IL1R1,JMJD7-PLA2G4B,MAPK1,MAPK3,MAPK6,NFATC4,PIK3R3,PLA2G12A,S100B,SOD2,STAT1,TGFB2,TICAM2
Neurotrophin/TRK Signaling	0.914	0.145	-1.265	CREB5,KRAS,MAP2K6,MAPK1,MAPK3,NRAS,PDPK1,PIK3R3,PTPN11,SORCS1,SPRY1
Type I Diabetes Mellitus Signaling	0.9	0.135	-1	BCL2,BID,CHUK,FAS,HLA-A,HLA-B,HLA-C,HLA-DRB1,HLA-E,HSPD1,IL1R1,MAP2K6,MAPK1,STAT1,TRAF2
Cholesterol Biosynthesis I	0.893	0.231	#NUM!	DHCR24,LBR,LSS
Cholesterol Biosynthesis II (via 24,25-dihydrolanosterol)	0.893	0.231	#NUM!	DHCR24,LBR,LSS
Cholesterol Biosynthesis III (via Desmosterol)	0.893	0.231	#NUM!	DHCR24,LBR,LSS
Opioid Signaling Pathway	0.886	0.121	-0.365	ADCY7,AKT3,AP1G2,AP2M1,BRAF,CACNB1,CACNG4,CALM1 (includes others),CAMK1D,CAMK2G,CLTB,CREB5,GRIN1,GRIN2A,GRINA,KRAS,LYN,MAP2K6,MAPK1,MAPK3,MAPK6,MYC,NRAS,OPRD1,PDK1,RGS11,RGS5,RYR1,SRC,SRF
Sumoylation Pathway	0.883	0.136	-0.277	CDH1,ETS1,FAS,MYB,RAN,RCC1,RFC1,RHOA,RHOB,RHOT2,RHOU,RND3,RNF4,SENP2
Rac Signaling	0.876	0.134	-0.775	ACTR2,ACTR3,ARPC1B,ARPC5,CDK5R1,KRAS,MAPK1,MAPK3,MCF2L,NRAS,PAK6,PI4KA,PIK3R3,PIP5K1A,RHOA
RAR Activation	0.873	0.124	#NUM!	ACTB,ADCY7,AKR1B1,AKT3,DHRS3,IGFBP3,MAPK1,NR2F1,NR2F2,NRIP1,PARP1,PDPK1,PIK3R3,PNRC1,PPARGC1A,RDH10,RPL7A,RXRA,SMAD7,SMARCD3,SRC,TAF4,TGFB2,VEGFA
Gα12/13 Signaling	0.87	0.131	-1.213	AKT3,CDH1,CDH3,CHUK,GNA12,KRAS,MAPK1,MAPK3,MEF2A,MYL5,MYL9,NRAS,PIK3R3,RHOA,ROCK2,SRC,VAV3
T Cell Exhaustion Signaling Pathway	0.87	0.126	0.277	AKT3,BCL6,HLA-A,HLA-B,HLA-C,HLA-DRB1,HLA-E,IL10RB,KRAS,MAPK1,MAPK3,NFATC4,NRAS,PDK1,PIK3R3,PPP2R2C,PPP2R3A,PPP2R3B,PTPN11,STAT1,TCF7,VEGFA
Putrescine Degradation III	0.842	0.19	0	ALDH1B1,ALDH4A1,ALDH9A1,SAT2
NAD Biosynthesis from 2-amino-3-carboxymuconate Semialdehyde	0.839	0.286	#NUM!	NADSYN1,QPRT
Phosphatidylcholine Biosynthesis I	0.839	0.286	#NUM!	CHKA,CHKB
Glycoaminoglycan-protein Linkage Region Biosynthesis	0.839	0.286	#NUM!	B3GAT3,XYLT1
Cell Cycle Regulation by BTG Family Proteins	0.824	0.162	#NUM!	BTG2,E2F2,NOCT,PPP2R2C,PPP2R3A,PPP2R3B
Cardiac Hypertrophy Signaling (Enhanced)	0.824	0.113	-0.962	ADCY7,AGT,AKT3,ATP2A2,ATP2A3,CALM1 (includes others),CAMK2G,CHUK,DIAPH3,EIF2B4,FGF11,FGF2,FGFRL1,FZD5,FZD7,FZD8,GHR,GNA12,HDAC10,HSPB1,HSPB2,IGF1R,IL10RB,IL17D,IL17RB,IL17RC,IL17RD,IL17RE,IL1R1,IL27RA,KRAS,MAP2K6,MAP3K13,MAP3K20,MAP3K8,MAPK1,MAPK3,MEF2A,MYC,NFATC4,NRAS,PDE12,PDE7A,PDE9A,PDK1,PIK3R3,PLCD1,RHOA,ROCK2,RPS6,RYR1,SRF,TGFB2,TNFSF15,WNT6
RANK Signaling in Osteoclasts	0.821	0.136	-0.577	AKT3,CALM1 (includes others),CHUK,GSN,MAP2K6,MAP3K13,MAP3K8,MAPK1,MAPK3,PIK3R3,SRC,TRAF2
Glycogen Degradation III	0.818	0.214	#NUM!	GAA,PGM1,PYGB
Growth Hormone Signaling	0.81	0.141	0.333	A2M,GHR,IGF1R,IGFBP3,MAPK1,MAPK3,PDPK1,PIK3R3,SRF,STAT1
Small Cell Lung Cancer Signaling	0.81	0.141	-0.816	AKT3,BCL2,BID,CHUK,MYC,PA2G4,PIK3R3,RXRA,SUV39H1,TRAF2
Superpathway of Inositol Phosphate Compounds	0.804	0.122	-0.408	ACP6,CDC25A,DOT1L,DUSP5,MTMR2,NUDT16,NUDT5,PAWR,PGAM5,PI4KA,PIK3R3,PIP5K1A,PLCD1,PPFIA1,PPFIA4,PPIP5K1,PPM1K,PPP1R1B,PPP2R3A,PTPN1,PTPN11,PTPRF,SET,THTPA
FLT3 Signaling in Hematopoietic Progenitor Cells	0.801	0.138	-1.508	AKT3,CREB5,KRAS,MAPK1,MAPK3,NRAS,PDPK1,PIK3R3,PTPN11,STAT1,STAT6
Crosstalk between Dendritic Cells and Natural Killer Cells	0.796	0.135	#NUM!	ACTA1,ACTA2,ACTB,ACTG1,ACTG2,CAMK2G,FAS,HLA-A,HLA-B,HLA-C,HLA-DRB1,HLA-E
Ephrin B Signaling	0.783	0.139	-1	CAP1,EFNB2,GNA12,GNB4,HNRNPK,MAPK1,MAPK3,RHOA,ROCK2,VAV3
EGF Signaling	0.777	0.145	-0.707	AKT3,EGFR,MAPK1,MAPK3,PIK3R3,SRC,SRF,STAT1
Thrombin Signaling	0.775	0.12	-0.655	ADCY7,AKT3,ARHGEF16,CAMK1D,CAMK2G,EGFR,GNA12,GNB4,KRAS,MAPK1,MAPK3,MYL5,MYL9,MYLK,NRAS,PDPK1,PIK3R3,PLCD1,RHOA,RHOB,RHOT2,RHOU,RND3,ROCK2,SRC
FXR/RXR Activation	0.767	0.127	#NUM!	AGT,AKT3,C3,CYP27A1,IL1RN,MLXIPL,PON3,PPARGC1A,RXRA,SAA1,SAA2,SCARB1,SDC1,SREBF1,TF,VLDLR
CDK5 Signaling	0.767	0.13	0	ADCY7,CDK5R1,KRAS,LAMA5,LAMC1,MAPK1,MAPK3,MAPK6,NRAS,PPP1R14C,PPP1R1B,PPP2R2C,PPP2R3A,PPP2R3B
Role of Tissue Factor in Cancer	0.767	0.128	#NUM!	AKT3,CCN1,CCN2,EGFR,GNA12,KRAS,LYN,MAPK1,MAPK3,NRAS,P4HB,PIK3R3,PTPN11,SRC,VEGFA
Nitric Oxide Signaling in the Cardiovascular System	0.767	0.131	-0.302	AKT3,ARG2,ATP2A2,ATP2A3,CALM1 (includes others),HSP90AA1,HSP90AB1,MAPK1,MAPK3,PDGFC,PIK3R3,SLC7A1,VEGFA
Apelin Cardiomyocyte Signaling Pathway	0.767	0.131	-0.832	AKT3,APLN,ATP2A2,ATP2A3,MAPK1,MAPK3,MAPK6,MYL5,MYL9,MYLK,PIK3R3,PLCD1,SLC9A2
Ephrin A Signaling	0.762	0.149	#NUM!	EFNA3,EPHA2,PIK3R3,PTPN11,RHOA,ROCK2,VAV3
Isoleucine Degradation I	0.752	0.2	#NUM!	ACADSB,BCAT1,HADHA
Superpathway of Citrulline Metabolism	0.752	0.2	#NUM!	ARG2,GLS,OAT
Apelin Adipocyte Signaling Pathway	0.75	0.134	0.905	ADCY7,APLN,GPX3,GPX4,GSTA1,MAPK1,MAPK3,MAPK6,PPARGC1A,PRKAB1,SOD1
Ethanol Degradation IV	0.735	0.174	0	ACSL1,ALDH1B1,ALDH4A1,ALDH9A1
Estrogen-Dependent Breast Cancer Signaling	0.73	0.135	-1.265	AKT3,CREB5,EGFR,IGF1R,KRAS,MAPK1,MAPK3,NRAS,PIK3R3,SRC
Graft-versus-Host Disease Signaling	0.728	0.146	#NUM!	FAS,HLA-A,HLA-B,HLA-C,HLA-DRB1,HLA-E,IL1RN
UDP-D-xylose and UDP-D-glucuronate Biosynthesis	0.728	0.5	#NUM!	UGDH
Choline Degradation I	0.728	0.5	#NUM!	CHDH
Alanine Degradation III	0.728	0.5	#NUM!	GPT
Taurine Biosynthesis	0.728	0.5	#NUM!	CSAD
Alanine Biosynthesis II	0.728	0.5	#NUM!	GPT
Uridine-5'-phosphate Biosynthesis	0.728	0.5	#NUM!	UMPS
GDP-L-fucose Biosynthesis II (from L-fucose)	0.728	0.5	#NUM!	FCSK
4-hydroxyproline Degradation I	0.728	0.5	#NUM!	ALDH4A1
Spermidine Biosynthesis I	0.728	0.5	#NUM!	AMD1
Sulfate Activation for Sulfonation	0.728	0.5	#NUM!	PAPSS1
Putrescine Biosynthesis III	0.728	0.5	#NUM!	ODC1
Glutamine Degradation I	0.728	0.5	#NUM!	GLS
Cardiac Hypertrophy Signaling	0.717	0.117	-1.177	ADCY7,CALM1 (includes others),EIF2B4,GNA12,GNB4,HSPB1,IGF1R,KRAS,MAP2K6,MAP3K13,MAP3K8,MAPK1,MAPK3,MEF2A,MYL5,MYL9,NFATC4,NRAS,PIK3R3,PLCD1,RHOA,RHOB,RHOT2,RHOU,RND3,ROCK2,SRF,TGFB2
FGF Signaling	0.703	0.131	-0.905	AKT3,CREB5,CRK,FGF11,FGF2,FGFRL1,MAP2K6,MAPK1,MAPK3,PIK3R3,PTPN11
Glutathione-mediated Detoxification	0.699	0.156	0.447	ANPEP,GSTA1,GSTA2,GSTM3,GSTM4
Granzyme B Signaling	0.693	0.188	#NUM!	BID,LMNB2,PARP1
Vitamin-C Transport	0.693	0.188	#NUM!	NXN,TXNRD1,TXNRD3
Cdc42 Signaling	0.69	0.12	-1.387	ACTR2,ACTR3,APC,ARPC1B,ARPC5,B2M,CLIP1,DIAPH3,EXOC3,HLA-A,HLA-B,HLA-C,HLA-DRB1,HLA-E,MAPK1,MYL5,MYL9,MYLK,SRC,TNK2
LXR/RXR Activation	0.686	0.124	1.265	AGT,ARG2,C3,HMGCR,IL1R1,IL1RN,MLXIPL,MYLIP,PON3,RXRA,SAA1,SAA2,SCD,SREBF1,TF
Melanocyte Development and Pigmentation Signaling	0.68	0.128	-1.732	ADCY7,BCL2,CREB5,CRK,KRAS,MAPK1,MAPK3,MC1R,NRAS,PIK3R3,PTPN11,SRC
ErbB Signaling	0.68	0.128	0.577	AREG,EGFR,EREG,KRAS,MAP2K6,MAPK1,MAPK3,NCK1,NRAS,PAK6,PDPK1,PIK3R3
Toll-like Receptor Signaling	0.68	0.132	-0.378	CHUK,EIF2AK2,IL1RN,MAP2K6,MAPK1,SIGIRR,TICAM2,UBA52,UBB,UBC
Amyloid Processing	0.668	0.14	-1	AKT3,APP,BACE2,CAPN2,CDK5R1,MAPK1,MAPK3
Sucrose Degradation V (Mammalian)	0.66	0.222	#NUM!	ALDOA,ALDOC
Leucine Degradation I	0.66	0.222	#NUM!	BCAT1,MCCC2
Antiproliferative Role of Somatostatin Receptor 2	0.658	0.13	-0.707	BRAF,GNB4,KRAS,MAPK1,MAPK3,NPR3,NRAS,PIK3R3,PTPN11,SRC
IL-17A Signaling in Gastric Cells	0.646	0.16	1	EGFR,IL17RC,MAPK1,MAPK3
Role of JAK family kinases in IL-6-type Cytokine Signaling	0.646	0.16	#NUM!	MAPK1,MAPK3,PTPN11,STAT1
Dermatan Sulfate Degradation (Metazoa)	0.64	0.176	#NUM!	FGFRL1,GM2A,HEXA
Histamine Degradation	0.64	0.176	#NUM!	ALDH1B1,ALDH4A1,ALDH9A1
UVC-Induced MAPK Signaling	0.638	0.137	-0.378	BRAF,EGFR,KRAS,MAPK1,MAPK3,NRAS,SRC
PCP pathway	0.635	0.133	-0.378	DAAM1,FZD5,FZD7,FZD8,RHOA,ROCK2,VANGL1,WNT6
SPINK1 General Cancer Pathway	0.633	0.13	-1	AKT3,EGFR,KRAS,MAPK1,MAPK3,MT1X,MT2A,NRAS,PIK3R3
Role of JAK2 in Hormone-like Cytokine Signaling	0.625	0.147	#NUM!	GHR,PTPN1,PTPN11,SH2B1,STAT1
Salvage Pathways of Pyrimidine Ribonucleotides	0.618	0.124	0.905	AK4,BRAF,CDK1,CDK18,EIF2AK2,MAP2K6,MAP3K8,MAPK1,MAPK3,MAPK6,NME4,PIM1
Ceramide Signaling	0.614	0.125	0.905	AKT3,BCL2,CTSD,KRAS,MAPK3,NRAS,PIK3R3,PPP2R2C,PPP2R3A,PPP2R3B,SPHK1
Role of Osteoblasts, Osteoclasts and Chondrocytes in Rheumatoid Arthritis	0.607	0.114	#NUM!	AKT3,APC,BCL2,BMP6,BMP7,CALM1 (includes others),CHUK,FZD5,FZD7,FZD8,GSN,IL1R1,IL1RN,LRP1,MAP2K6,MAPK1,MAPK3,NFATC4,PIK3R3,SFRP1,SRC,TCF7,TCF7L1,TRAF2,WNT6
Lipid Antigen Presentation by CD1	0.606	0.154	#NUM!	AP1G2,AP2M1,B2M,PSAP
Estrogen-mediated S-phase Entry	0.606	0.154	-2	CDC25A,CDK1,E2F2,MYC
Apelin Liver Signaling Pathway	0.606	0.154	1	AGT,APLN,COL18A1,FAS
Prostanoid Biosynthesis	0.592	0.2	#NUM!	PTGES3,PTGS1
Calcium Transport I	0.592	0.2	#NUM!	ATP2A2,ATP2A3
Dolichyl-diphosphooligosaccharide Biosynthesis	0.592	0.2	#NUM!	DPAGT1,DPM1
Role of MAPK Signaling in the Pathogenesis of Influenza	0.59	0.125	#NUM!	AKT3,BCL2,KRAS,MAP2K6,MAPK1,MAPK3,NRAS,PLA2G12A,PLA2R1,PLAAT3
JAK/Stat Signaling	0.59	0.125	-0.632	AKT3,KRAS,MAPK1,MAPK3,NRAS,PIK3R3,PTPN1,PTPN11,STAT1,STAT6
Chemokine Signaling	0.59	0.125	-1.265	CALM1 (includes others),CAMK1D,CAMK2G,KRAS,MAPK1,MAPK3,NRAS,RHOA,ROCK2,SRC
Androgen Signaling	0.588	0.118	-1.134	CACNB1,CACNG4,CALM1 (includes others),DNAJB1,GNA12,GNB4,GTF2A1,GTF2E2,HSP90AA1,HSPA4,MAPK1,MAPK3,NCOA2,POLR2F,POLR2H,SRC
Lymphotoxin β Receptor Signaling	0.583	0.132	-1.134	AKT3,CHUK,MAPK1,MAPK3,PDPK1,PIK3R3,TRAF2
Apoptosis Signaling	0.58	0.121	0.577	BCL2,BID,CAPN2,CDK1,CHUK,FAS,KRAS,MAPK1,MAPK3,MCL1,NRAS,PARP1
L-carnitine Biosynthesis	0.575	0.333	#NUM!	ALDH9A1
Diphthamide Biosynthesis	0.575	0.333	#NUM!	DPH5
NADH Repair	0.575	0.333	#NUM!	GAPDH
Methylglyoxal Degradation I	0.575	0.333	#NUM!	GLO1
Proline Degradation	0.575	0.333	#NUM!	ALDH4A1
Tetrahydrobiopterin Biosynthesis I	0.575	0.333	#NUM!	SPR
D-glucuronate Degradation I	0.575	0.333	#NUM!	CRYL1
Thiosulfate Disproportionation III (Rhodanese)	0.575	0.333	#NUM!	MOCS3
Thyroid Hormone Biosynthesis	0.575	0.333	#NUM!	CTSD
Oxidized GTP and dGTP Detoxification	0.575	0.333	#NUM!	DDX6
Tetrahydrobiopterin Biosynthesis II	0.575	0.333	#NUM!	SPR
4-aminobutyrate Degradation I	0.575	0.333	#NUM!	ABAT
N-acetylglucosamine Degradation I	0.575	0.333	#NUM!	AMDHD2
Prolactin Signaling	0.57	0.123	-1.897	KRAS,MAPK1,MAPK3,MYC,NRAS,PDPK1,PIK3R3,PTPN11,STAT1,TCF7
Thrombopoietin Signaling	0.561	0.127	-1.414	KRAS,MAPK1,MAPK3,MYC,NRAS,PIK3R3,PTPN11,STAT1
Transcriptional Regulatory Network in Embryonic Stem Cells	0.559	0.13	#NUM!	CDYL,H4C8,L1CAM,MEIS1,OTX1,SET,TCF7L1
Role of NANOG in Mammalian Embryonic Stem Cell Pluripotency	0.558	0.118	-0.816	AKT3,APC,BMP6,BMP7,FZD5,FZD7,FZD8,KRAS,MAPK1,MAPK3,NRAS,PIK3R3,TCF7L1,WNT6
PI3K Signaling in B Lymphocytes	0.556	0.116	-0.258	AKT3,ATF6B,C3,CALM1 (includes others),CAMK2G,CHUK,KRAS,LYN,MAPK1,MAPK3,NFATC4,NRAS,PDPK1,PLCD1,PLEKHA4,VAV3
GADD45 Signaling	0.547	0.158	#NUM!	CCNB1,CCND3,CDK1
CD28 Signaling in T Helper Cells	0.542	0.117	-0.905	ACTR2,ACTR3,AKT3,ARPC1B,ARPC5,CALM1 (includes others),CHUK,HLA-A,HLA-B,HLA-DRB1,NFATC4,PDPK1,PIK3R3,PTPN11
Insulin Receptor Signaling	0.542	0.115	-1	AKT3,CRK,EIF2B4,KRAS,MAPK1,MAPK3,NCK1,NRAS,PDPK1,PIK3R3,PPP1R14C,PTPN1,PTPN11,PTPRF,SCNN1A,VAMP2
Complement System	0.53	0.135	0.447	C1QBP,C1R,C3,C4BPB,CD46
Cellular Effects of Sildenafil (Viagra)	0.519	0.115	#NUM!	ACTA1,ACTA2,ACTB,ACTG1,ACTG2,ADCY7,CACNG4,CALM1 (includes others),KCNH2,MYH9,MYL5,MYL9,MYLK,PLCD1,SLC4A11
Factors Promoting Cardiogenesis in Vertebrates	0.519	0.118	#NUM!	APC,BMP6,BMP7,CDC6,FZD5,FZD7,FZD8,LRP1,TCF7,TCF7L1,TGFB2
Netrin Signaling	0.517	0.123	0.707	ABLIM3,CACNB1,CACNG4,ENAH,NCK1,NFATC4,RYR1,UNC5B
TR/RXR Activation	0.511	0.119	#NUM!	AKT3,NCOA2,PFKP,PIK3R3,PPARGC1A,RXRA,SCARB1,SREBF1,SYT12,THRA
NER Pathway	0.51	0.117	0.302	DDB1,DDB2,ERCC5,H4C8,LIG3,POLA1,POLR2F,POLR2H,RAD23B,RFC1,TCEA1,UVSSA
Fatty Acid α-oxidation	0.506	0.15	#NUM!	ALDH1B1,ALDH4A1,ALDH9A1
Angiopoietin Signaling	0.504	0.12	-0.707	AKT3,CHUK,CRK,KRAS,NCK1,NRAS,PAK6,PIK3R3,PTPN11
PPARα/RXRα Activation	0.502	0.111	2.357	ADCY7,CHUK,CKAP5,CPT1B,GHR,HELZ2,HSP90AA1,HSP90AB1,IL1R1,KRAS,MAP2K6,MAPK1,MAPK3,NR2F1,NRAS,PLCD1,PPARGC1A,PRKAB1,RXRA,SLC27A1,TGFB2
HIF1α Signaling	0.502	0.115	#NUM!	AKT3,HSP90AA1,KRAS,MAPK1,MAPK3,MAPK6,MMP7,NRAS,P4HTM,PDGFC,PIK3R3,VEGFA,VHL
Sonic Hedgehog Signaling	0.5	0.138	#NUM!	CCNB1,CDK1,GLI3,STK36
CNTF Signaling	0.488	0.123	-1.134	KRAS,MAPK1,MAPK3,NRAS,PIK3R3,PTPN11,STAT1
Glycogen Degradation II	0.479	0.167	#NUM!	PGM1,PYGB
BER pathway	0.479	0.167	#NUM!	LIG3,PARP1
Pentose Phosphate Pathway (Oxidative Branch)	0.471	0.25	#NUM!	H6PD
Branched-chain α-keto acid Dehydrogenase Complex	0.471	0.25	#NUM!	BCKDHA
Spermine and Spermidine Degradation I	0.471	0.25	#NUM!	SAT2
N-acetylglucosamine Degradation II	0.471	0.25	#NUM!	AMDHD2
Molybdenum Cofactor Biosynthesis	0.471	0.25	#NUM!	MOCS3
Acetate Conversion to Acetyl-CoA	0.471	0.25	#NUM!	ACSL1
Endocannabinoid Developing Neuron Pathway	0.471	0.113	-0.832	ADCY7,AKT3,BRAF,CREB5,KRAS,MAP2K6,MAPK1,MAPK3,MAPK6,NRAS,PIK3R3,RHOA,SRC
Dopamine Degradation	0.47	0.133	0	ALDH1B1,ALDH4A1,ALDH9A1,SULT1A1
Endoplasmic Reticulum Stress Pathway	0.469	0.143	#NUM!	DDIT3,EIF2S1,TRAF2
TGF-β Signaling	0.469	0.115	-0.378	AMH,BCL2,BMP7,FOXH1,KRAS,MAP2K6,MAPK1,MAPK3,NRAS,SMAD7,TGFB2
Autoimmune Thyroid Disease Signaling	0.458	0.122	#NUM!	FAS,HLA-A,HLA-B,HLA-C,HLA-DRB1,HLA-E
PAK Signaling	0.452	0.113	0.905	KRAS,MAPK1,MAPK3,MYL5,MYL9,MYLK,NCK1,NRAS,PAK6,PDGFC,PIK3R3
PTEN Signaling	0.452	0.111	1.941	AKT3,BCL2,CHUK,EGFR,GHR,IGF1R,ILK,KRAS,MAPK1,MAPK3,NRAS,PDPK1,PIK3R3,YWHAH
Role of Wnt/GSK-3β Signaling in the Pathogenesis of Influenza	0.449	0.115	0.447	APC,CSNK1G2,FZD5,FZD7,FZD8,NCOA2,TCF7,TCF7L1,WNT6
Gαs Signaling	0.447	0.112	0.302	ADCY7,ADORA2B,BRAF,CHRM3,CREB5,GNB4,MAPK1,MAPK3,MC1R,RGS2,RYR1,SRC
B Cell Receptor Signaling	0.447	0.108	0.447	AKT3,BCL6,CALM1 (includes others),CAMK2G,CHUK,CREB5,ETS1,KRAS,LYN,MAP2K6,MAP3K13,MAP3K8,MAPK1,MAPK3,NFATC4,NRAS,PDPK1,PIK3R3,PTPN11,VAV3
Fc Epsilon RI Signaling	0.442	0.111	0.277	AKT3,JMJD7-PLA2G4B,KRAS,LYN,MAP2K6,MAPK1,MAPK3,NRAS,PDPK1,PIK3R3,PLA2G12A,PTPN11,VAV3
IL-10 Signaling	0.438	0.116	#NUM!	ARG2,BLVRB,CHUK,IL10RB,IL1R1,IL1RN,MAP2K6,MAPK1
Role of JAK1 and JAK3 in γc Cytokine Signaling	0.438	0.116	#NUM!	KRAS,MAPK1,MAPK3,NRAS,PIK3R3,PTPN11,STAT1,STAT6
Assembly of RNA Polymerase II Complex	0.437	0.12	#NUM!	DR1,GTF2A1,GTF2E2,POLR2F,POLR2H,TAF4
Pyrimidine Deoxyribonucleotides De Novo Biosynthesis I	0.434	0.136	#NUM!	AK4,NME4,RRM2
Methionine Degradation I (to Homocysteine)	0.434	0.136	#NUM!	EEF1AKMT1,NSUN4,PRMT5
NAD biosynthesis II (from tryptophan)	0.433	0.154	#NUM!	NADSYN1,QPRT
Acyl-CoA Hydrolysis	0.433	0.154	#NUM!	ACOT9,GNPAT
Leukotriene Biosynthesis	0.433	0.154	#NUM!	GGT6,GGT7
Bile Acid Biosynthesis, Neutral Pathway	0.433	0.154	#NUM!	CYP27A1,SCP2
Pregnenolone Biosynthesis	0.433	0.154	#NUM!	CYP27A1,MICAL2
Gαq Signaling	0.431	0.108	0	AKT3,CALM1 (includes others),CHRM3,CHUK,GNB4,MAPK1,MAPK3,NFATC4,PIK3R3,PLD3,RGS2,RHOA,RHOB,RHOT2,RHOU,RND3,ROCK2
nNOS Signaling in Skeletal Muscle Cells	0.426	0.122	#NUM!	CACNB1,CACNG4,CALM1 (includes others),RYR1,SNTB1
Triacylglycerol Biosynthesis	0.426	0.122	1.342	DGAT1,GPAT3,GPAT4,LPIN3,PLPPR3
Adrenomedullin signaling pathway	0.424	0.107	-0.447	ADCY7,ADM,AKT3,BCL2,BRAF,C3,CALM1 (includes others),IL1RN,KCNH2,KRAS,MAP2K6,MAPK1,MAPK3,MAPK6,MYLK,NPR3,NRAS,PIK3R3,PLCD1,RXRA,SHF
Role of BRCA1 in DNA Damage Response	0.415	0.113	-0.447	ACTB,CHEK1,E2F2,FANCF,MSH2,MSH6,RFC1,SMARCD3,STAT1
IL-17 Signaling	0.415	0.113	#NUM!	AKT3,IL17RC,KRAS,MAP2K6,MAPK1,MAPK3,NRAS,PIK3R3,TIMP1
4-1BB Signaling in T Lymphocytes	0.415	0.125	-1	CHUK,MAPK1,MAPK3,TRAF2
Endothelin-1 Signaling	0.415	0.106	0.894	ADCY7,BRAF,CASP1,CASP4,GNA12,KRAS,MAPK1,MAPK3,MAPK6,MYC,NRAS,PIK3R3,PLA2G12A,PLA2R1,PLAAT3,PLCD1,PLD3,PTGS1,SHF,SRC
Ethanol Degradation II	0.415	0.125	0	ACSL1,ALDH1B1,ALDH4A1,ALDH9A1
White Adipose Tissue Browning Pathway	0.412	0.109	0.832	ADCY7,BMP7,CACNB1,CACNG4,CREB5,FGFRL1,MAPK1,PPARGC1A,PRKAB1,RUNX1T1,RXRA,SLC16A1,THRA,VEGFA
Induction of Apoptosis by HIV1	0.408	0.115	-1.134	BCL2,BID,CHUK,FAS,SLC25A13,SLC25A6,TRAF2
eNOS Signaling	0.408	0.107	0.832	ADCY7,AKT3,CALM1 (includes others),CHRM3,CHRNA5,HSP90AA1,HSP90AB1,HSPA1A/HSPA1B,HSPA4,HSPA8,HSPA9,PDGFC,PDPK1,PIK3R3,PRKAB1,SLC7A1,VEGFA
IL-2 Signaling	0.408	0.115	-1.134	AKT3,KRAS,MAPK1,MAPK3,NRAS,PIK3R3,PTPN11
HOTAIR Regulatory Pathway	0.408	0.107	-0.243	AGO2,AKT3,ATXN1,CDH1,DNMT3B,EED,FOXM1,MMP7,MTF2,MYC,PIK3R3,ROCK2,SNAI2,SRF,TCF7,TCF7L1,WNT6
2-ketoglutarate Dehydrogenase Complex	0.395	0.2	#NUM!	OGDH
Tetrahydrofolate Salvage from 5,10-methenyltetrahydrofolate	0.395	0.2	#NUM!	GART
Serine Biosynthesis	0.395	0.2	#NUM!	UBAC2
Tetrapyrrole Biosynthesis II	0.395	0.2	#NUM!	ALAD
Lysine Degradation II	0.395	0.2	#NUM!	AASDHPPT
Lysine Degradation V	0.395	0.2	#NUM!	AASDHPPT
Glutamate Degradation III (via 4-aminobutyrate)	0.395	0.2	#NUM!	ABAT
Neuropathic Pain Signaling In Dorsal Horn Neurons	0.394	0.109	0.302	CAMK1D,CAMK2G,GRIN1,GRIN2A,GRINA,KCNH2,MAPK1,MAPK3,PIK3R3,PLCD1,SRC
DNA Double-Strand Break Repair by Homologous Recombination	0.393	0.143	#NUM!	ATRX,POLA1
Melatonin Signaling	0.386	0.111	-0.378	BRAF,CALM1 (includes others),CAMK2G,MAP2K6,MAPK1,MAPK3,PLCD1,RORC
NF-κB Activation by Viruses	0.383	0.11	-1.667	AKT3,CHUK,EIF2AK2,KRAS,MAPK1,MAPK3,NRAS,PIK3R3,TRAF2
CD27 Signaling in Lymphocytes	0.377	0.113	0.816	BID,CHUK,MAP2K6,MAP3K13,MAP3K8,TRAF2
Type II Diabetes Mellitus Signaling	0.376	0.106	-1.414	ACSL1,ACSL3,ACSL6,AKT3,CACNB1,CACNG4,CHUK,MAPK1,MAPK3,PDPK1,PIK3R3,PRKAB1,SLC27A1,SLC27A6,TRAF2
Tumoricidal Function of Hepatic Natural Killer Cells	0.374	0.125	#NUM!	BID,FAS,M6PR
Glutathione Redox Reactions I	0.374	0.125	#NUM!	GPX3,GPX4,GSTA1
Cysteine Biosynthesis III (mammalia)	0.374	0.125	#NUM!	EEF1AKMT1,NSUN4,PRMT5
T Helper Cell Differentiation	0.371	0.11	#NUM!	BCL6,HLA-A,HLA-B,HLA-DRB1,IL10RB,RORC,STAT1,STAT6
DNA Methylation and Transcriptional Repression Signaling	0.366	0.118	#NUM!	ARID4B,DNMT3B,H4C8,MECP2
MIF-mediated Glucocorticoid Regulation	0.366	0.118	1	JMJD7-PLA2G4B,MAPK1,MAPK3,PLA2G12A
Telomere Extension by Telomerase	0.356	0.133	#NUM!	XRCC5,XRCC6
VEGF Family Ligand-Receptor Interactions	0.355	0.107	0.333	AKT3,JMJD7-PLA2G4B,KRAS,MAPK1,MAPK3,NRAS,PIK3R3,PLA2G12A,VEGFA
CCR3 Signaling in Eosinophils	0.354	0.105	0.707	CALM1 (includes others),GNB4,JMJD7-PLA2G4B,KRAS,MAPK1,MAPK3,MYLK,NRAS,PAK6,PIK3R3,PLA2G12A,RHOA,ROCK2
D-myo-inositol (1,4,5)-Trisphosphate Biosynthesis	0.347	0.12	#NUM!	PI4KA,PIP5K1A,PLCD1
Tryptophan Degradation X (Mammalian, via Tryptamine)	0.347	0.12	#NUM!	ALDH1B1,ALDH4A1,ALDH9A1
HMGB1 Signaling	0.344	0.103	-1.5	AKT3,HMGB1,IL17D,IL1R1,KRAS,MAP2K6,MAPK1,MAPK3,NRAS,PIK3R3,RHOA,RHOB,RHOT2,RHOU,RND3,TGFB2,TNFSF15
TWEAK Signaling	0.343	0.114	-1	BID,CHUK,TNFRSF25,TRAF2
PKCθ Signaling in T Lymphocytes	0.343	0.103	1.604	CACNB1,CACNG4,CAMK2G,CHUK,HLA-A,HLA-B,HLA-DRB1,KRAS,MAP3K13,MAP3K8,MAPK1,MAPK3,NFATC4,NRAS,PIK3R3,VAV3
Nucleotide Excision Repair Pathway	0.343	0.114	#NUM!	ERCC5,POLR2F,POLR2H,RAD23B
PXR/RXR Activation	0.34	0.108	#NUM!	ABCB1,AKT3,GSTA1,GSTA2,PPARGC1A,RXRA,SCD
CD40 Signaling	0.34	0.108	0	CHUK,MAP2K6,MAPK1,MAPK3,PIK3R3,PTGS1,TRAF2
ErbB2-ErbB3 Signaling	0.34	0.108	-1.134	KRAS,MAPK1,MAPK3,MYC,NRAS,PDPK1,PIK3R3
IL-4 Signaling	0.34	0.106	#NUM!	AKT3,HLA-A,HLA-B,HLA-DRB1,KRAS,NFATC4,NRAS,PIK3R3,STAT6
Arginine Biosynthesis IV	0.335	0.167	#NUM!	OAT
Proline Biosynthesis II (from Arginine)	0.335	0.167	#NUM!	OAT
Urea Cycle	0.335	0.167	#NUM!	ARG2
Chondroitin and Dermatan Biosynthesis	0.335	0.167	#NUM!	CHSY1
Glycerol Degradation I	0.335	0.167	#NUM!	GK5
Zymosterol Biosynthesis	0.335	0.167	#NUM!	LBR
Glycogen Biosynthesis II (from UDP-D-Glucose)	0.335	0.167	#NUM!	GBE1
NAD Biosynthesis III	0.335	0.167	#NUM!	NAMPT
Lactose Degradation III	0.335	0.167	#NUM!	PSAP
Phospholipase C Signaling	0.333	0.101	0.209	ADCY7,ARHGEF16,ARHGEF19,CALM1 (includes others),CREB5,GNB4,HDAC10,JMJD7-PLA2G4B,KRAS,LYN,MAPK1,MAPK3,MEF2A,MYL5,MYL9,NFATC4,NRAS,PLA2G12A,PLCD1,PLD3,RHOA,RHOB,RHOT2,RHOU,RND3,SRC
fMLP Signaling in Neutrophils	0.33	0.103	-0.905	ACTR2,ACTR3,ARPC1B,ARPC5,CALM1 (includes others),GNB4,KRAS,MAPK1,MAPK3,NFATC4,NRAS,PIK3R3
Neuroprotective Role of THOP1 in Alzheimer's Disease	0.33	0.103	1.633	AGT,APP,C1R,HLA-A,HLA-B,HLA-C,HLA-E,HPN,PRSS53,SERPINA3,TPP1,YWHAE
Erythropoietin Signaling	0.326	0.105	#NUM!	AKT3,KRAS,MAPK1,MAPK3,NRAS,PDPK1,PIK3R3,SRC
Calcium-induced T Lymphocyte Apoptosis	0.325	0.106	0.378	ATP2A2,ATP2A3,CALM1 (includes others),CAPN2,HLA-A,HLA-B,HLA-DRB1
Chondroitin Sulfate Biosynthesis	0.324	0.107	0.816	B3GAT3,CHST2,CHSY1,NDST1,SULT1A1,XYLT1
Chondroitin Sulfate Degradation (Metazoa)	0.323	0.125	#NUM!	GM2A,HEXA
Glutaryl-CoA Degradation	0.323	0.125	#NUM!	CDYL,HADHA
cAMP-mediated signaling	0.322	0.101	0.447	ADCY7,ADORA2B,AKAP17A,AKAP9,BRAF,CALM1 (includes others),CAMK1D,CAMK2G,CHRM3,CREB5,LTB4R,MAPK1,MAPK3,MC1R,NPR3,NPY1R,OPRD1,PALM2AKAP2,PDE12,PDE7A,PDE9A,RGS2,SRC
Estrogen Receptor Signaling	0.321	0.102	#NUM!	DDX5,GTF2A1,KRAS,MAPK1,MAPK3,MED20,NCOA2,NRAS,NRIP1,POLR2F,POLR2H,PPARGC1A,SRC,TAF4
ErbB4 Signaling	0.311	0.104	-0.816	KRAS,MAPK1,MAPK3,NRAS,PDPK1,PIK3R3,YAP1
nNOS Signaling in Neurons	0.305	0.106	0	CALM1 (includes others),CAPN2,GRIN1,GRIN2A,GRINA
Superpathway of Methionine Degradation	0.303	0.108	-1	EEF1AKMT1,NSUN4,PRMT5,SUOX
Ubiquinol-10 Biosynthesis (Eukaryotic)	0.295	0.118	#NUM!	BCKDHA,MICAL2
Antioxidant Action of Vitamin C	0.295	0.101	-0.707	CHUK,MAPK1,MAPK3,NXN,PLA2G12A,PLA2R1,PLAAT3,PLCD1,PLD3,TXNRD1,TXNRD3
MSP-RON Signaling Pathway	0.293	0.103	#NUM!	ACTA1,ACTA2,ACTB,ACTG1,ACTG2,PIK3R3
Role of NFAT in Regulation of the Immune Response	0.291	0.0994	0	AKT3,CALM1 (includes others),CHUK,CSNK1G2,GNA12,GNB4,HLA-A,HLA-B,HLA-DRB1,KRAS,LYN,MAPK1,MAPK3,MEF2A,NFATC4,NRAS,PIK3R3,XPO1
Regulation of IL-2 Expression in Activated and Anergic T Lymphocytes	0.29	0.101	#NUM!	CALM1 (includes others),CHUK,KRAS,MAPK1,MAPK3,NFATC4,NRAS,TGFB2,VAV3
Superpathway of Serine and Glycine Biosynthesis I	0.288	0.143	#NUM!	UBAC2
GDP-glucose Biosynthesis	0.288	0.143	#NUM!	PGM1
IL-3 Signaling	0.287	0.101	-0.707	AKT3,KRAS,MAPK1,MAPK3,NRAS,PIK3R3,STAT1,STAT6
Cardiac β-adrenergic Signaling	0.282	0.0993	0	ADCY7,AKAP17A,AKAP9,ATP2A2,ATP2A3,GNB4,PALM2AKAP2,PDE12,PDE7A,PDE9A,PPP1R14C,PPP2R2C,PPP2R3A,PPP2R3B
Nur77 Signaling in T Lymphocytes	0.279	0.102	#NUM!	BCL2,CALM1 (includes others),HLA-A,HLA-B,HLA-DRB1,RXRA
Dermatan Sulfate Biosynthesis	0.279	0.102	0.816	B3GAT3,CHST2,CHSY1,NDST1,SULT1A1,XYLT1
iCOS-iCOSL Signaling in T Helper Cells	0.274	0.0991	0.632	AKT3,CALM1 (includes others),CAMK2G,CHUK,HLA-A,HLA-B,HLA-DRB1,NFATC4,PDPK1,PIK3R3,PLEKHA4
HGF Signaling	0.274	0.0991	-0.333	AKT3,ELF3,ETS1,KRAS,MAP3K13,MAP3K8,MAPK1,MAPK3,NRAS,PIK3R3,PTPN11
Role of NFAT in Cardiac Hypertrophy	0.273	0.0981	-1.147	ADCY7,AKT3,CACNB1,CACNG4,CALM1 (includes others),CAMK1D,CAMK2G,GNB4,HDAC10,IGF1R,KRAS,MAP2K6,MAPK1,MAPK3,MEF2A,NFATC4,NRAS,PIK3R3,PLCD1,SRC,TGFB2
Dopamine-DARPP32 Feedback in cAMP Signaling	0.27	0.0982	-0.277	ADCY7,ATP2A2,ATP2A3,CALM1 (includes others),CREB5,CSNK1G2,GRIN1,GRIN2A,GRINA,PAWR,PLCD1,PPP1R14C,PPP1R1B,PPP2R2C,PPP2R3A,PPP2R3B
FAT10 Signaling Pathway	0.268	0.111	#NUM!	PSME3,UBA1
G Beta Gamma Signaling	0.268	0.0984	-1.508	AKT3,CACNB1,CACNG4,EGFR,GNA12,GNB4,KRAS,MAPK1,MAPK3,NRAS,PDPK1,SRC
April Mediated Signaling	0.268	0.103	-1	CHUK,MAPK1,NFATC4,TRAF2
Role of p14/p19ARF in Tumor Suppression	0.259	0.103	#NUM!	NPM1,PIK3R3,UBTF
IL-15 Signaling	0.257	0.0986	#NUM!	AKT3,KRAS,MAPK1,MAPK3,NRAS,PIK3R3,STAT6
Glucose and Glucose-1-phosphate Degradation	0.25	0.125	#NUM!	PGM1
Inositol Pyrophosphates Biosynthesis	0.25	0.125	#NUM!	PPIP5K1
Sphingomyelin Metabolism	0.25	0.125	#NUM!	SGMS2
CDP-diacylglycerol Biosynthesis I	0.224	0.1	#NUM!	GPAT3,GPAT4
The Visual Cycle	0.224	0.1	#NUM!	DHRS3,RDH10
Inflammasome pathway	0.224	0.1	#NUM!	CASP1,NEK7
Heme Biosynthesis II	0.218	0.111	#NUM!	ALAD
Pentose Phosphate Pathway	0.191	0.1	#NUM!	H6PD
Natural Killer Cell Signaling	0	0.0924	#NUM!	AKT3,KRAS,MAPK1,MAPK3,NCK1,NRAS,PAK6,PIK3R3,PTPN11,SH3BP2,VAV3
Synaptic Long Term Potentiation	0	0.093	-0.577	CALM1 (includes others),CAMK2G,CREB5,GRIN1,GRIN2A,GRINA,KRAS,MAPK1,MAPK3,NRAS,PLCD1,PPP1R14C
Synaptic Long Term Depression	0	0.0952	-0.471	CACNB1,CACNG4,GNA12,IGF1R,KRAS,LYN,MAPK1,MAPK3,NPR3,NRAS,PLA2G12A,PLA2R1,PLAAT3,PLCD1,PPP2R2C,PPP2R3A,PPP2R3B,RYR1
Coagulation System	0	0.0571	#NUM!	A2M,PROS1
Hepatic Cholestasis	0	0.0761	#NUM!	ABCB1,ADCY7,CHUK,CYP27A1,IL17D,IL1R1,IL1RN,PPRC1,RXRA,SREBF1,TGFB2,TJP2,TNFSF15,TRAF2
VDR/RXR Activation	0	0.0769	1	IGFBP3,MXD1,NCOA2,RXRA,TGFB2,TRPV6
α-Adrenergic Signaling	0	0.0947	-0.378	ADCY7,CALM1 (includes others),GNB4,KRAS,MAPK1,MAPK3,NRAS,PHKA2,PYGB
Activation of IRF by Cytosolic Pattern Recognition Receptors	0	0.0635	-1	ADAR,CHUK,IFIH1,STAT1
IL-12 Signaling and Production in Macrophages	0	0.0758	#NUM!	AKT3,CHUK,MAP3K8,MAPK1,MAPK3,PIK3R3,RXRA,STAT1,STAT6,TGFB2
Role of RIG1-like Receptors in Antiviral Innate Immunity	0	0.0682	#NUM!	CHUK,IFIH1,TRAF2
Role of Pattern Recognition Receptors in Recognition of Bacteria and Viruses	0	0.0909	1	C3,CASP1,CLEC7A,EIF2AK2,EIF2S1,IFIH1,IL17D,MAPK1,MAPK3,NOD1,OAS3,PIK3R3,TGFB2,TNFSF15
TREM1 Signaling	0	0.08	0	AKT3,CASP1,MAPK1,MAPK3,NOD1,SIGIRR
MIF Regulation of Innate Immunity	0	0.0952	1	JMJD7-PLA2G4B,MAPK1,MAPK3,PLA2G12A
FcγRIIB Signaling in B Lymphocytes	0	0.0933	-0.447	CACNB1,CACNG4,KRAS,LYN,NRAS,PDPK1,PIK3R3
LPS-stimulated MAPK Signaling	0	0.0976	-0.707	CHUK,KRAS,MAP2K6,MAPK1,MAPK3,NRAS,PIK3R3,SRF
CCR5 Signaling in Macrophages	0	0.0638	#NUM!	CACNB1,CACNG4,CALM1 (includes others),FAS,GNB4,MAPK1
B Cell Activating Factor Signaling	0	0.0976	-1	CHUK,MAPK1,NFATC4,TRAF2
IL-15 Production	0	0.0826	#NUM!	ABL2,CLK1,EGFR,EPHA2,IGF1R,LYN,MAP2K6,SRC,STAT1,TNK2
IL-9 Signaling	0	0.0606	#NUM!	PIK3R3,STAT1
Role of Cytokines in Mediating Communication between Immune Cells	0	0.037	#NUM!	IL1RN,IL32
Dendritic Cell Maturation	0	0.0929	0.5	AKT3,B2M,CHUK,COL18A1,CREB5,HLA-A,HLA-B,HLA-C,HLA-DRB1,HLA-E,IL1RN,IL32,MAPK1,MAPK3,PIK3R3,PLCD1,STAT1
Relaxin Signaling	0	0.0867	0	ADCY7,AKT3,BRAF,GNA12,GNB4,MAPK1,MAPK3,NPR3,PDE12,PDE7A,PDE9A,PIK3R3,VEGFA
Cardiomyocyte Differentiation via BMP Receptors	0	0.05	#NUM!	BMP7
Renin-Angiotensin Signaling	0	0.0847	0.707	ADCY7,AGT,KRAS,MAPK1,MAPK3,NRAS,PAK6,PIK3R3,SHF,STAT1
Corticotropin Releasing Hormone Signaling	0	0.0897	-1	ADCY7,ARPC5,BRAF,CACNB1,CACNG4,CALM1 (includes others),CREB5,GLI3,MAPK1,MAPK3,MEF2A,NPR3,VEGFA
Maturity Onset Diabetes of Young (MODY) Signaling	0	0.0476	#NUM!	GAPDH
GNRH Signaling	0	0.0925	0.277	ADCY7,CACNB1,CACNG4,CALM1 (includes others),CAMK2G,CREB5,EGFR,KRAS,MAP2K6,MAP3K13,MAP3K8,MAPK1,MAPK3,NRAS,PAK6,SRC
CREB Signaling in Neurons	0	0.0918	-1.387	ADCY7,AKT3,CACNB1,CACNG4,CALM1 (includes others),CAMK2G,CREB5,GNA12,GNB4,GRIN1,GRIN2A,KRAS,MAPK1,MAPK3,NRAS,PIK3R3,PLCD1,POLR2F,POLR2H
Primary Immunodeficiency Signaling	0	0.04	#NUM!	RFXANK,TAP2
Allograft Rejection Signaling	0	0.0814	#NUM!	B2M,FAS,HLA-A,HLA-B,HLA-C,HLA-DRB1,HLA-E
Production of Nitric Oxide and Reactive Oxygen Species in Macrophages	0	0.0957	0	AKT3,ARG2,CHUK,MAP3K13,MAP3K8,MAPK1,MAPK3,PIK3R3,PPP1R14C,PPP2R2C,PPP2R3A,PPP2R3B,RHOA,RHOB,RHOT2,RHOU,RND3,STAT1
G Protein Signaling Mediated by Tubby	0	0.0323	#NUM!	GNB4
Communication between Innate and Adaptive Immune Cells	0	0.0729	#NUM!	B2M,HLA-A,HLA-B,HLA-C,HLA-DRB1,HLA-E,IL1RN
Systemic Lupus Erythematosus Signaling	0	0.0786	#NUM!	AKT3,EFTUD2,HLA-A,HLA-B,HLA-C,HLA-E,IL1RN,KRAS,LYN,MAPK1,MAPK3,NFATC4,NRAS,PIK3R3,PRPF19,RNPC3,SNRNP70,SNRPB
Retinoic acid Mediated Apoptosis Signaling	0	0.0667	#NUM!	BID,CFLAR,PARP1,RXRA
HER-2 Signaling in Breast Cancer	0	0.0714	#NUM!	AKT3,AREG,EGFR,KRAS,NRAS,PIK3R3
Altered T Cell and B Cell Signaling in Rheumatoid Arthritis	0	0.0667	#NUM!	CHUK,FAS,HLA-A,HLA-B,HLA-DRB1,IL1RN
Atherosclerosis Signaling	0	0.0556	#NUM!	COL18A1,GLG1,IL1RN,PDGFC,PLA2G12A,PLA2R1,PLAAT3
Leptin Signaling in Obesity	0	0.0946	-0.447	ADCY7,AKT3,MAPK1,MAPK3,PIK3R3,PLCD1,PTPN11
B Cell Development	0	0.0833	#NUM!	HLA-A,HLA-B,HLA-DRB1
IL-1 Signaling	0	0.0769	0	ADCY7,CHUK,GNA12,GNB4,IL1R1,MAP2K6,MAPK1
Role of Lipids/Lipid Rafts in the Pathogenesis of Influenza	0	0.0435	#NUM!	FDPS
TNFR1 Signaling	0	0.08	-1	BID,CHUK,PAK6,TRAF2
TNFR2 Signaling	0	0.0667	#NUM!	CHUK,TRAF2
Role of PI3K/AKT Signaling in the Pathogenesis of Influenza	0	0.0781	0	AKT3,CRK,MAPK1,MAPK3,PIK3R3
Role of Hypercytokinemia/hyperchemokinemia in the Pathogenesis of Influenza	0	0.0233	#NUM!	IL1RN
Antiproliferative Role of TOB in T Cell Signaling	0	0.0769	#NUM!	MAPK1,TGFB2
OX40 Signaling Pathway	0	0.0889	#NUM!	B2M,BCL2,HLA-A,HLA-B,HLA-C,HLA-DRB1,HLA-E,TRAF2
Extrinsic Prothrombin Activation Pathway	0	0.0625	#NUM!	PROS1
P2Y Purigenic Receptor Signaling Pathway	0	0.0866	-1.897	ADCY7,AKT3,CREB5,GNB4,KRAS,MAPK1,MAPK3,MYC,NRAS,PIK3R3,PLCD1
Intrinsic Prothrombin Activation Pathway	0	0.0476	#NUM!	COL18A1,PROS1
Assembly of RNA Polymerase III Complex	0	0.0769	#NUM!	BRF2
IL-17A Signaling in Airway Cells	0	0.0938	0	AKT3,CHUK,IL17RC,MAPK1,MAPK3,PIK3R3
Role of IL-17A in Arthritis	0	0.0926	#NUM!	IL17RC,MAP2K6,MAPK1,MAPK3,PIK3R3
Role of IL-17A in Psoriasis	0	0.0769	#NUM!	IL17RC
Role of IL-17F in Allergic Inflammatory Airway Diseases	0	0.0952	#NUM!	CREB5,IL17RC,MAPK1,MAPK3
Differential Regulation of Cytokine Production in Intestinal Epithelial Cells by IL-17A and IL-17F	0	0.0435	#NUM!	LCN2
Role of JAK1, JAK2 and TYK2 in Interferon Signaling	0	0.0417	#NUM!	STAT1
iNOS Signaling	0	0.0889	#NUM!	CALM1 (includes others),CHUK,MAPK1,STAT1
GDNF Family Ligand-Receptor Interactions	0	0.0921	-0.378	ARTN,KRAS,MAPK1,MAPK3,NCK1,NRAS,PIK3R3
Heparan Sulfate Biosynthesis	0	0.0897	1.134	B3GAT3,CHST2,EXTL3,NDST1,PNPLA7,SULT1A1,XYLT1
Retinoate Biosynthesis I	0	0.0909	#NUM!	AKR1B1,DHRS3,RDH10
Thyroid Hormone Metabolism II (via Conjugation and/or Degradation)	0	0.0789	#NUM!	B3GAT3,SULT1A1,UGT2B7
Nicotine Degradation III	0	0.0357	#NUM!	B3GAT3,UGT2B7
Heparan Sulfate Biosynthesis (Late Stages)	0	0.0704	1.342	CHST2,EXTL3,NDST1,PNPLA7,SULT1A1
Androgen Biosynthesis	0	0.0667	#NUM!	GSTA1
tRNA Splicing	0	0.0698	#NUM!	PDE12,PDE7A,PDE9A
Melatonin Degradation I	0	0.05	#NUM!	B3GAT3,SULT1A1,UGT2B7
NAD Salvage Pathway II	0	0.0385	#NUM!	ACP6
Triacylglycerol Degradation	0	0.0638	#NUM!	FAAH,NDST1,PNPLA7
Phospholipases	0	0.0794	1.342	PLA2G12A,PLA2R1,PLAAT3,PLCD1,PLD3
Choline Biosynthesis III	0	0.0667	#NUM!	PLD3
NAD Phosphorylation and Dephosphorylation	0	0.0769	#NUM!	ACP6
Dermatan Sulfate Biosynthesis (Late Stages)	0	0.0652	#NUM!	CHST2,NDST1,SULT1A1
Phosphatidylglycerol Biosynthesis II (Non-plastidic)	0	0.0909	#NUM!	GPAT3,GPAT4
Nicotine Degradation II	0	0.0308	#NUM!	B3GAT3,UGT2B7
Serotonin Degradation	0	0.0896	0.816	ALDH1B1,ALDH4A1,ALDH9A1,B3GAT3,SULT1A1,UGT2B7
TCA Cycle II (Eukaryotic)	0	0.0833	#NUM!	OGDH,SDHD
Retinol Biosynthesis	0	0.0476	#NUM!	DHRS3,RDH10
Colanic Acid Building Blocks Biosynthesis	0	0.0714	#NUM!	UGDH
Tryptophan Degradation III (Eukaryotic)	0	0.087	#NUM!	CDYL,HADHA
Methylglyoxal Degradation III	0	0.0556	#NUM!	AKR1B1
Chondroitin Sulfate Biosynthesis (Late Stages)	0	0.0833	1	CHST2,CHSY1,NDST1,SULT1A1
Superpathway of Melatonin Degradation	0	0.0462	#NUM!	B3GAT3,SULT1A1,UGT2B7
Histidine Degradation VI	0	0.0667	#NUM!	MICAL2
Noradrenaline and Adrenaline Degradation	0	0.0857	#NUM!	ALDH1B1,ALDH4A1,ALDH9A1
Glucocorticoid Biosynthesis	0	0.0833	#NUM!	GSTA1
Mineralocorticoid Biosynthesis	0	0.0909	#NUM!	GSTA1
Gαi Signaling	0	0.088	-0.632	ADCY7,GNB4,KRAS,LTB4R,MAPK1,MAPK3,NPR3,NPY1R,NRAS,OPRD1,SRC
Agranulocyte Adhesion and Diapedesis	0	0.0938	#NUM!	ACTA1,ACTA2,ACTB,ACTG1,ACTG2,CLDN4,CLDN9,CXCL17,EZR,FN1,GLG1,IL1R1,IL1RN,MMP7,MYH9,MYL5,MYL9,RDX
Granulocyte Adhesion and Diapedesis	0	0.0559	#NUM!	CLDN4,CLDN9,CXCL17,EZR,GLG1,IL1R1,IL1RN,MMP7,RDX,SDC1
Sperm Motility	0	0.0673	0.447	ABL2,CALM1 (includes others),CLK1,EGFR,EPHA2,IGF1R,LYN,MAP2K6,PLA2G12A,PLA2R1,PLAAT3,PLCD1,SLC12A2,SRC,TNK2
UVA-Induced MAPK Signaling	0	0.0918	-0.707	EGFR,KRAS,MAPK1,MAPK3,NRAS,PARP1,PIK3R3,PLCD1,STAT1
UVB-Induced MAPK Signaling	0	0.0769	1	EGFR,MAPK1,MAPK3,PIK3R3
Wnt/Ca+ pathway	0	0.0968	0	CREB5,FZD5,FZD7,FZD8,NFATC4,PLCD1
Parkinson's Signaling	0	0.0625	#NUM!	MAPK1
SAPK/JNK Signaling	0	0.098	-1.667	CRK,GNA12,HNRNPK,KRAS,MAP3K13,MAP3K20,MAPK8IP3,NRAS,PIK3R3,TRAF2
Interferon Signaling	0	0.0556	#NUM!	BCL2,STAT1
Serotonin Receptor Signaling	0	0.0465	#NUM!	ADCY7,SPR
Dopamine Receptor Signaling	0	0.0909	#NUM!	ADCY7,PPP1R14C,PPP1R1B,PPP2R2C,PPP2R3A,PPP2R3B,SPR
Notch Signaling	0	0.0541	#NUM!	DTX3,NOTCH3
NF-κB Signaling	0	0.095	0.243	AKT3,BRAF,CHUK,EGFR,EIF2AK2,GHR,IGF1R,IL1R1,IL1RN,KRAS,MAP2K6,MAP3K8,NRAS,PIK3R3,SIGIRR,TRAF2,UBE2V1
T Cell Receptor Signaling	0	0.0857	#NUM!	CALM1 (includes others),CHUK,KRAS,MAPK1,MAPK3,NFATC4,NRAS,PIK3R3,VAV3
G-Protein Coupled Receptor Signaling	0	0.0956	#NUM!	ADCY7,ADORA2B,AKT3,BRAF,CAMK2G,CHRM3,CHUK,CREB5,KRAS,LTB4R,MAP3K8,MAPK1,MAPK3,MC1R,NPR3,NPY1R,NRAS,OPRD1,PDE12,PDE7A,PDE9A,PDPK1,PIK3R3,RGS2,SRC,SYNGAP1
BMP signaling pathway	0	0.0824	-1.134	BMP6,BMP7,KRAS,MAPK1,MAPK3,NRAS,SMAD7
GPCR-Mediated Integration of Enteroendocrine Signaling Exemplified by an L Cell	0	0.0411	#NUM!	ADCY7,GAL,PLCD1
GPCR-Mediated Nutrient Sensing in Enteroendocrine Cells	0	0.0357	-1	ADCY7,CACNB1,CACNG4,PLCD1
Gustation Pathway	0	0.0519	#NUM!	ADCY7,CACNB1,CACNG4,P2RX4,PDE12,PDE7A,PDE9A,SCNN1A
Phagosome Formation	0	0.088	#NUM!	CLEC7A,FN1,MARCO,MRC2,PIK3R3,PLCD1,RHOA,RHOB,RHOT2,RHOU,RND3
Macropinocytosis Signaling	0	0.0789	-1	KRAS,NRAS,PDGFC,PIK3R3,RHOA,SRC
Th1 and Th2 Activation Pathway	0	0.0702	#NUM!	HLA-A,HLA-B,HLA-DRB1,IL10RB,IL17RB,IL27RA,MAP2K6,NFATC4,NOTCH3,PIK3R3,STAT1,STAT6
Th1 Pathway	0	0.0826	0.707	HLA-A,HLA-B,HLA-DRB1,IL10RB,IL27RA,MAP2K6,NFATC4,NOTCH3,PIK3R3,STAT1
Th2 Pathway	0	0.0515	1	HLA-A,HLA-B,HLA-DRB1,IL17RB,NOTCH3,PIK3R3,STAT6
Th17 Activation Pathway	0	0.0549	2.236	HSP90AA1,HSP90AB1,IL1R1,NFATC4,RORC
Endocannabinoid Neuronal Synapse Pathway	0	0.0938	-0.302	ADCY7,CACNB1,CACNG4,DAGLA,FAAH,GRIN1,GRIN2A,GRINA,MAPK1,MAPK3,MAPK6,PLCD1
Apelin Pancreas Signaling Pathway	0	0.0909	1	APLN,DDIT3,PIK3R3,PRKAB1
Apelin Endothelial Signaling Pathway	0	0.0957	-0.302	ADCY7,AKT3,APLN,CALM1 (includes others),KRAS,MAPK1,MAPK3,MEF2A,NRAS,PIK3R3,PRKAB1
FAT10 Cancer Signaling Pathway	0	0.0652	#NUM!	AKT3,CHUK,TGFB2
IL-23 Signaling Pathway	0	0.0682	#NUM!	AKT3,PIK3R3,RORC
Systemic Lupus Erythematosus In T Cell Signaling Pathway	0	0.0961	0.707	AKT3,B2M,BCL6,CASP1,CASP4,CREB5,EZR,FAS,GNA12,HLA-A,HLA-B,HLA-C,HLA-DRB1,HLA-E,KRAS,MAP2K6,MAPK1,MAPK3,NRAS,PDK1,PIK3R3,PPP2R2C,PPP2R3A,PPP2R3B,RDX,RHOA,RHOB,RHOT2,RHOU,RND3,ROCK2,RORC
Systemic Lupus Erythematosus In B Cell Signaling Pathway	0	0.0836	-2.294	AKT3,BCL2,CALM1 (includes others),CCND3,IFIH1,IL17D,KRAS,LYN,MAPK1,MAPK3,MCL1,MYC,NFATC4,NRAS,PDPK1,PIK3R3,PTPN11,SHF,SRC,STAT1,TGFB2,TNFSF15,TRAF2
Eicosanoid Signaling	0	0.0758	2	LTB4R,PLA2G12A,PLA2R1,PLAAT3,PTGS1

## Sheet: 2. Upstream regulators
Supplementary Table 10: Pathway analysis of CHI01 PDX mammary gland tumor vs. lung met RNA-seq comparative analysis
Upstream Regulator	Expr Log Ratio	Molecule Type	Predicted Activation State	Activation z-score	p-value of overlap	Target Molecules in Dataset	Mechanistic Network
TP53	-1.084	transcription regulator		1.531	1.29e-41	A2M,ABAT,ABCA2,ABCB1,ACADS,ACSF2,ACSL1,ACSL3,ACSL6,ACTA2,ACTB,ACTN1,ADORA2B,AGO2,AHSA1,AK4,AKAP9,AKR1B1,AKT3,ALDH1B1,ALDH4A1,ALDH9A1,ALDOA,ANLN,ANXA1,ANXA2,ANXA3,APC,APP,AREG,ARPC1B,ASNS,ASPM,ATAD2,ATG4B,ATP5MC1,ATXN1,AURKA,BCAP31,BCAT1,BCL2,BHLHE40,BICD2,BID,BIK,BLZF1,BMF,BNIP3,BRAF,BTG2,BUB1B,CA9,CALU,CAP1,CASP1,CASP4,CCN1,CCN2,CCNB1,CCNB1IP1,CCND3,CCNF,CCNG2,CCNL1,CCS,CD82,CDC20,CDC25A,CDC6,CD…	906 (19)
MYC	-1.065	transcription regulator		-1.335	4.21e-26	ABCA2,ABCA7,ABCC4,ABCD1,ABCF2,ACTA1,ACTB,ACTN1,ADM,ALDOA,AMD1,APP,ASCL2,ASNS,ATAD3B,BCAT1,BCL2,BCL6,BMI1,BUB1B,C12orf49,C1QBP,CAPN2,CASP1,CCN4,CCNB1,CCND3,CCNG2,CCT3,CDC20,CDC25A,CDH1,CDK1,CEBPD,CFLAR,CHEK1,CHKA,CLIC4,COX5B,COX6B1,CRYAB,CSE1L,CSPG4,CSTB,CTBS,CTSD,CYTH2,DBI,DDB2,DDIT3,DDIT4,DDX18,DDX39B,DDX5,DDX54,DNMT3B,DSP,DUSP5,E2F2,EED,EFTUD2,EIF2B4,EIF2S1,EIF4A1,EIF4G1,EMP1,EPHA2,EVPL,EZR,FAS…	758 (17)
dihydrotestosterone		chemical - endogenous mammalian		0.399	5.63e-24	ABCC4,ACSL3,ACTA1,ACTB,ADM,AGT,ALDOA,AMH,APP,AREG,ATAD2,ATP2A2,AZGP1,B2M,BCAP31,BCL2,BMF,BTG2,BUB1B,CACYBP,CALCB,CASP1,CCN2,CCNB1,CCND3,CCNI,CCT3,CD63,CDC20,CDC6,CDH1,CHI3L1,COL6A1,CYTH2,DBI,DDIAS,DDX5,DDX54,DHCR24,DYNC1LI2,DYNLL1,EGFR,EPB41L4B,FBXO32,FGF2,FKBP4,FN1,FTL,GAPDH,GHR,GLUL,GPX3,GPX4,GRN,GRWD1,GSN,HK2,HLA-A,HMGCR,HSP90AA1,HSPA1A/HSPA1B,HSPB1,ID2,IGF1R,IGFBP3,IGFBP4,IL17RB,KCNH2,KRT14,K…	997 (21)
beta-estradiol		chemical - endogenous mammalian	Inhibited	-2.519	1.23e-23	A2M,ABCA3,ABCB1,ACSL1,ACSM3,ACTA1,ACTA2,ACTB,ADM,AGO2,AGRN,AGT,ALDH4A1,ALDH6A1,ALDOA,AMOTL1,ANKRD12,ANPEP,ANXA1,ANXA3,APC,APP,AREG,ARMT1,ASB2,ATAD2,ATP1B1,ATRX,AURKA,BACE2,BAMBI,BCAT1,BCL2,BCL6,BHLHE40,BID,BIK,BNIP3L,BTG2,BYSL,C3,CACNB1,CACNG4,CALCB,CALM1 (includes others),CAP2,CAPN12,CAPS,CASP4,CCDC146,CCN1,CCN2,CCNB1,CCND3,CCNG2,CCNI,CCNT2,CCT2,CD276,CD3EAP,CDC20,CDC25A,CDC6,CDH1,CDK1,CDK18,CDK…	793 (17)
ESR1	-1.963	ligand-dependent nuclear receptor	Inhibited	-5.534	8.65e-23	ABCA3,ABCA4,ABCB1,ACSL1,ACTA2,ACTR2,ADAMTS13,AGT,ANK3,ANLN,ANP32A,ANXA3,AP1G2,AP4M1,APC,AREG,ARRDC3,ASPM,ATP1B1,ATP2A3,ATP6V1H,AURKA,BCAT1,BCCIP,BCL2,BCL6,BUB1B,BYSL,C3,CALD1,CAP2,CAPN2,CBLC,CCN1,CCNB1,CCND3,CCNG2,CCNI,CCNT2,CD3EAP,CDC5L,CDCA8,CDH1,CDK1,CDK5R1,CDKN1C,CEBPD,CENPN,CEP250,CHEK1,CHST2,CLDN4,CLEC7A,CLSPN,COBL,COL16A1,COTL1,CP,CRK,CSAD,CTSD,CTSS,DDB2,DDIT4,DHCR24,DIAPH3,DNAJC21,DR1,DSG…	907 (18)
MYCN	-2.342	transcription regulator	Activated	3.394	9.55e-22	ABCA2,ABCA3,ABCA7,ABCB1,ABCC4,ABCD1,ABCF2,ACTB,ACTG1,ALDOA,ARPC1B,B2M,BID,BMI1,CCN2,CCNG2,COL18A1,DPYSL3,E2F2,EED,EGFR,EIF4A1,EIF4G2,EIF5A,FN1,GAPDH,HK2,HLA-A,HSP90AB1,HSPD1,ID2,MRC2,MTF2,MYH9,NACA,NCL,NDRG1,NPM1,ODC1,PDK1,PHB,PMAIP1,PSMA7,RGS5,RNF11,RPL11,RPL12,RPL13,RPL13A,RPL18,RPL18A,RPL23,RPL26,RPL29,RPL3,RPL30,RPL31,RPL35A,RPL37,RPL37A,RPL38,RPL7,RPL8,RPL9,RPLP2,RPS12,RPS19,RPS2,RPS20,RPS23…	703 (11)
TGFB1	-1.856	growth factor		-0.494	1.18e-20	ABCD1,ABLIM3,ACSL3,ACSM3,ACTA1,ACTA2,ACTG2,ACTN1,ADAM19,ADI1,ADM,ADORA2B,ALDOA,AMD1,ANPEP,ANXA2,APLN,APP,AREG,ARF4,ARHGEF19,ASNS,ASPM,ATG4B,ATXN1,B2M,BAMBI,BCL2,BCL6,BDH1,BHLHE40,BMF,BMI1,BMP6,BMP7,BNIP3L,BUB1B,C1R,C3,C4BPB,CAB39,CALCB,CALD1,CALM1 (includes others),CAMK2G,CAND2,CAP1,CAPRIN1,CASP1,CASP4,CCN1,CCN2,CCN4,CCNB1,CCND3,CCNG2,CCT2,CCT5,CCT6A,CD46,CDC20,CDC25A,CDH1,CDK1,CDK5R1,CDKN1C,CHI3…	894 (17)
YAP1	-0.764	transcription regulator	Inhibited	-3.002	4.94e-19	ACTA2,ACTG1,ANLN,AREG,CCN1,CCN2,CCNB1,CCNF,CDC6,CDCA5,CDH1,CDK1,DIAPH3,EGFR,FBXO32,FLNA,FN1,FOXM1,GINS1,HMGCR,ID2,IGF1R,KIF23,MYC,MYH9,MYL9,OCLN,PMAIP1,POLA1,RPL10A,RPL11,RPL12,RPL13,RPL13A,RPL18,RPL18A,RPL23,RPL26,RPL3,RPL30,RPL31,RPL35A,RPL36AL,RPL37,RPL37A,RPL38,RPL7,RPL7A,RPL7L1,RPL8,RPL9,RPLP2,RPS10,RPS11,RPS12,RPS14,RPS15A,RPS18,RPS19,RPS2,RPS20,RPS23,RPS24,RPS25,RPS29,RPS6,RPS8,RPS9,RRM2,S…	808 (21)
ERBB2	0.004	kinase	Inhibited	-2.7	9.56e-19	ACTA1,ACTA2,ACTB,ADAM19,ALAD,ALDOC,ANXA2,AREG,ASPM,AURKA,BAG2,BCL2,BHLHE40,BMP7,BNIP3,BTG2,BUB1B,C4BPB,CAVIN1,CCN2,CCNB1,CCND3,CD82,CDC20,CDC25A,CDC6,CDCA5,CDCA8,CDCP1,CDH1,CDH3,CDK1,CDON,CHD6,CHD7,CHDH,CHEK1,CHST2,CHUK,CLDN4,COL18A1,COL6A1,COL7A1,CSE1L,CYB561,DAAM1,DDIT3,DDX10,DERL1,DGAT1,DNAJB6,DSG2,E2F2,EGFR,EIF6,ELF3,EMP1,EREG,ESPL1,ETV5,ETV6,FN1,FOLR1,FXYD3,GALNT3,GART,GBE1,GHR,GINS1,GLO1,GL…	871 (20)
KRAS	-1.322	enzyme		-0.412	6.72e-16	ABCC4,ACTR3,ADAR,AGO2,AGRN,ALDOA,ALDOC,ANPEP,AREG,ASCL2,ATP1B1,AURKA,B2M,BCL2,BDH1,BMI1,BNIP3,CASP1,CAVIN1,CBX5,CCDC125,CCN2,CCNB1,CCND3,CCT5,CD3EAP,CDH1,CDH3,CHI3L1,CHSY1,CPT1B,CRYAB,CSE1L,DDIT3,DPYSL2,DUSP5,EGFR,EI24,EIF2AK2,EIF5A,EMP2,ENOPH1,EPHA2,EREG,ERO1A,ETV5,FAS,FN1,FOSL1,FOXM1,FXYD3,GAPDH,GAS1,GLUL,GRN,GSN,GSTM3,HEXA,HK2,HLA-DRB1,HNRNPDL,HSPB1,IGF1R,ILK,ITM2B,KPNB1,KRAS,LAMA5,LAMP1,LCN2,…	822 (18)
sirolimus		chemical drug		-1.963	2.23e-15	ACTA2,ACTB,ADM,APP,APPL1,ASNS,ATP5MC1,AURKA,B2M,BCKDHA,BCL2,BID,CALD1,CCN2,CCND3,CCNF,CDC25A,CDK1,CFLAR,CHEK1,CLIC1,COX6B1,DDIT3,DDIT4,DOT1L,DPYSL2,EIF2AK2,EIF2S1,EIF4A1,FAS,FGF2,FN1,GGA2,HGS,HK2,HLA-B,HMGB1,HSP90AA1,HSP90AB1,HSPA4,HSPD1,ID2,IDI1,IGF1R,KIF15,LCN2,LGALS3,MCL1,MYB,MYC,NCL,NEU1,NPM1,ODC1,PDCD4,PDPK1,PEX2,PFKFB2,PFKP,PGM1,PIM1,PPARGC1A,PSME3,PYGB,RACK1,RAN,RHOA,RORC,RPL10A,RPL13A,RPL…	804 (18)
HGF	5.312	growth factor	Inhibited	-2.165	3.79e-15	A2M,ACTA2,ANK3,ANP32A,ARPC5,ASNS,AURKA,BAG2,BCL2,BUB1B,CA9,CALM1 (includes others),CASP1,CCN1,CCN2,CCNF,CCNG2,CD3EAP,CD46,CDC20,CDC25A,CDC6,CDH1,CDK1,CFLAR,CHD2,CRYAB,CSE1L,DBF4,DDIT3,DHPS,DYNLL1,EFNB2,ELF3,EMP1,EMP2,ERRFI1,ESS2,ETS1,FAM3C,FLNA,FN1,FOSL1,FOXM1,GEM,GPSM2,HELLS,HK2,HOMER1,IGFBP3,IGFBP4,IL17RC,IL27RA,KIF15,KRT17,KRT19,L1CAM,LATS1,LCN2,MAP3K8,MCL1,MYC,NAMPT,NCOA2,NDC80,NES,NOLC1,NOP2…	813 (18)
dexamethasone		chemical drug		1.794	6.23e-15	ABCB1,ACADS,ACSL1,ACSL3,ACTA2,ACTB,ACTG1,ACTG2,ACTR3,ADAM15,ADAM9,ADM,AGT,ALDH1B1,ALDH1L1,ALDH4A1,ALDH6A1,ANK2,ANXA1,ANXA3,APLN,APP,AREG,ARG2,ARHGAP17,ARHGEF19,ASCL2,ASNS,ASPH,ATG4B,ATP1B1,ATP2A2,ATP5MC1,ATP9A,B2M,B3GALNT1,BCKDHA,BCL2,BCL6,BEX3,BHLHE40,BLVRB,BLZF1,BNIP3,BNIPL,BTG2,C3,C9orf72,CA8,CALCB,CCN1,CCN2,CCND3,CCNG2,CCT2,CD46,CDKN1C,CDYL,CEBPD,CEP63,CFLAR,CHI3L1,CLDN9,CLEC7A,CLIC1,CLIC4,CO…	995 (16)
MLXIPL	9.368	transcription regulator	Activated	6.147	6.03e-14	HMGCR,MLXIPL,RPL10A,RPL11,RPL12,RPL13,RPL13A,RPL18,RPL18A,RPL23,RPL26,RPL3,RPL30,RPL31,RPL35A,RPL36AL,RPL37,RPL37A,RPL38,RPL7,RPL7A,RPL7L1,RPL8,RPL9,RPLP2,RPS10,RPS11,RPS12,RPS14,RPS15A,RPS18,RPS19,RPS2,RPS20,RPS23,RPS24,RPS25,RPS29,RPS6,RPS8,RPS9,SCD,SREBF1
tretinoin		chemical - endogenous mammalian	Activated	4.317	7.85e-14	A2M,ACSL1,ADAR,ADM,AGT,ALDH9A1,ANPEP,ANXA1,ANXA2,AP1S2,APLN,APP,AREG,ASB2,ASNS,ATP2A2,ATP2A3,AURKA,BAMBI,BCL2,BCL6,BHLHE40,BID,BLZF1,BMP6,BNIP3,BNIP3L,BTG2,C12orf29,C3,CA8,CALCB,CALM1 (includes others),CAPN2,CASP1,CCN1,CCN2,CCNB1,CCND3,CCT5,CD63,CD82,CDC20,CDH1,CDK5R1,CEBPZ,CHKA,COL4A5,COL9A2,COTL1,CP,CPT1B,CSE1L,CTNND1,CTSD,CTSS,DAPK2,DBI,DDB2,DDIT3,DDX10,DDX18,DDX60L,DGAT1,DHPS,DHRS3,DLC1,DPYSL…	824 (15)
PDGF BB		complex		-0.189	1.05e-13	ACTA2,ADM,AREG,ARG2,ATP2A2,BHLHE40,BMP6,C3,CALD1,CALM1 (includes others),CASP4,CCN1,CCN2,CCND3,CCNL1,CDK1,CEBPD,COL18A1,CP,CRYAB,DDIT3,DGAT1,DUSP5,EGFR,EGR3,EIF4G1,ENPP1,EREG,ETS1,FGF2,FLNA,FN1,FOSL1,GEM,GHR,GLUL,HLA-E,HMGCR,IGF1R,IGFBP4,KLHL21,KRAS,LGALS3,MAP2,MCL1,MYC,NAMPT,NEXN,NPR3,ODC1,PAWR,PCGF2,PHLDA1,PIM1,PRRX2,RACK1,RGS2,RHOB,RND3,RPL13,RPS14,RPS6,SCD,SERPINA3,SLC1A1,SLC7A1,SOD2,SPHK1,SR…	766 (18)
HIF1A	0.522	transcription regulator	Activated	2.476	1.16e-13	ABCB1,ABCF2,ACTA2,ADAM15,ADM,ADORA2B,AGT,ALDOA,ALDOC,ANKRD37,ANKZF1,APLN,ASNS,ATP2A2,AURKA,BCL2,BHLHE40,BID,BNIP3,BNIP3L,CA9,CCN1,CCN2,CDCP1,CDH1,CHKA,CORO1A,CTPS1,CTSD,D2HGDH,DDIT4,EED,EGFR,EIF4G1,EIF5A,ENO2,EPAS1,EREG,ERGIC1,ERO1A,ETS1,FAM162A,FN1,GAPDH,GBE1,GHR,H2AX,HIF3A,HK2,HSPA4,HSPB1,ID2,IGFBP3,JUP,KDM3A,KDM4B,KIFC2,KRT14,KRT19,L1CAM,MCL1,MMP7,MT-CO3,MT-ND1,MUC1,MYC,NDRG1,NPM1,NRARP,P4HA2,…	647 (16)
NFKBIA	-1.079	transcription regulator		0.602	4.28e-13	A2M,ATP6V1B1,AZGP1,BCCIP,BCL2,BID,BNIP3,BRF2,BTG2,BUB1B,C3,CASP4,CCNB1,CD82,CDC25A,CDC6,CDH1,CDH3,CEBPD,CFLAR,CHI3L1,CHI3L2,CITED4,CP,CRYAB,CTSF,DDIT3,EIF4G2,EREG,ERO1A,FAS,FGF2,FN1,FOXM1,FZD7,GM2A,GPX3,GRIN1,GRN,HK2,HLA-A,HSPA8,IL1RN,IRX3,KCNH2,KRT8,LAMA5,LCN2,LYNX1,MGP,MR1,MSH2,MT-CO3,MT-CYB,MYC,NBR1,NDRG2,NID1,NOCT,OPRD1,PIM1,PLD3,POLR1C,PTPRZ1,RPL8,RPS18,RPS2,SCMH1,SDC1,SERPINE2,SFRP1,SH3GLB2…	835 (16)
HRAS	-0.79	enzyme		0.767	5.73e-13	A2M,ACTA1,ACTB,ACTG1,ADM,ANXA2,ANXA3,APP,AREG,ASNS,ATP2A2,ATXN1,AURKA,B2M,BCL2,BMP7,BNIP3,BTG2,CACNG4,CALD1,CALU,CAPN2,CCN1,CCN2,CCNB1,CCND3,CDC25A,CDH1,CDH3,CDK1,CDON,CEBPD,COL18A1,CSTA,CTSS,DDIT3,DNMT3B,EFR3B,EGFR,ENPP1,ETS1,ETV5,FAS,FGF2,FLNA,FN1,FOSL1,FOXM1,GPX3,GRN,GRWD1,GSN,GUSB,HLA-B,HMGB1,HSP90AA1,HSPA8,HSPB1,ID2,IGF1R,IGFBP4,IL17RD,ILK,IRX3,JUP,KRAS,KRT19,LASP1,MAP3K8,MAPK1,MAPK3,MCAM,MY…	777 (17)
APP	-0.598	other		-0.156	1.78e-12	ABCA7,ACTA1,ACTA2,ACTB,ACTG1,ADAM19,ALDOA,ALDOC,APC,APP,ARF4,ARRDC3,ATP1B1,BACE2,BCL2,BIK,BMF,BMP6,C1QBP,C1R,C3,CAP1,CCN2,CCNG2,CD82,CDH1,CDH3,CDK1,CDK5R1,CFLAR,CLIC1,CLTB,COL18A1,CP,CRK,CRYL1,CTSD,CTTN,DBI,DNM1,DNM1L,DPYSL2,EGFR,ENO2,EPAS1,FBL,FBXL20,FBXW7,FGF2,FLNA,FN1,FOLR1,FZD7,GAPDH,GHR,GNA12,GPM6B,GRIN1,GRIN2A,GSTM3,HERPUD1,HIPK2,HLA-E,HMGB1,HMGCR,HOMER1,HSP90AA1,HSP90AB1,HSPA1A/HSPA1B,HSPA…	857 (17)
EGFR	1.456	kinase		-1.812	1.89e-12	ACTA1,ACTA2,ACTB,AGO2,AMD1,ANXA1,AREG,ASCL2,BCL2,BCL6,C12orf49,CASP4,CBX5,CCN2,CCNG2,CCT5,CD3EAP,CDCP1,CDH1,CDK1,CELF1,CHI3L1,CHKA,CLK1,COL6A1,CRYAB,DDIT3,DSC2,DSG2,E2F2,EFNB2,EGFR,EGR3,EIF5A,EIF6,ENOPH1,EPHA2,EREG,FOSL1,GBP1,GHR,GRN,HERPUD1,HK2,HMGB3,HNRNPDL,HNRNPH1,HNRNPK,HSPB1,IGFBP3,IGFBP4,ITCH,KPNB1,KRT17,LCN2,LYAR,MCL1,MT-CO2,MUC1,MYC,NCL,NUDC,ODC1,PA2G4,PCDHGA12,PDK1,PSMB5,PTGS1,PTPRE,QTRT…	899 (16)
Vegf		group		-1.983	2.26e-12	A2M,ABCB1,ACTA2,ADAM15,ANP32A,ANPEP,APLN,ASNS,AURKA,BAG2,BCL2,BMP7,BUB1B,CALM1 (includes others),CASP1,CCN1,CCNF,CD3EAP,CD46,CDC20,CDC25A,CDC6,CDH1,CDK1,CFLAR,CHI3L1,CRYAB,CSE1L,DBF4,DDIT3,DENND2D,DHPS,DUSP5,EFNB2,EGR3,EMP1,EMP2,ETS1,ETV5,FAS,FGF2,FLNA,FN1,FOSL1,FOXM1,GBA2,GEM,GPSM2,HELLS,HERPUD1,HK2,HOMER1,IGFBP3,IGFBP4,IL17RC,IL1R1,IL27RA,KIF15,LATS1,LCN2,LYN,MAP3K8,MCL1,MFSD4A,MGP,MYC,NAMPT,NC…	731 (19)
ST1926		chemical drug		-0.577	4.87e-12	ACTB,AKR1B1,AMH,AP2M1,ARSA,CCT2,CCT3,CCT6A,CLIC1,COX5B,DYNLL1,EIF4A1,EIF4G2,EIF5A,H2AZ1,HSP90AA1,ITM2B,KPNA2,NACA,NPM1,ODC1,PURB,RPL13,RPL18A,RPL29,RPL32,RPL36A,RPL36AL,RPL8,RPS10,RPS2,RPS27,SLC25A37,SLC25A6,SNRPB,SOD1,SOX11,SOX4,SSR2,ST13,TOMM7,TPT1,UBA52,UQCRH,VAMP8,YBX1,YWHAE,YWHAZ
HNF4A		transcription regulator	Activated	2.769	6.18e-12	ACP6,ACSL1,ACTA2,ACTN1,ACTR3,ADCY7,ADGRB2,AGT,AHSA1,AKR1B1,ALDH1L1,AMT,ANKHD1/ANKHD1-EIF4EBP3,ANKZF1,ANPEP,APP,ARG2,ARHGAP11A,ARHGEF19,ARL1,ARMC6,ARMT1,ARPC5,ASNS,ATAT1,ATF6B,ATP6V1H,BCCIP,BCKDHA,BCL6,BCS1L,BDH1,BLVRB,BLZF1,BMI1,BMP7,BPHL,BRF2,C11orf54,C12orf49,C3,C4orf19,CAP1,CBLL1,CBX5,CCDC115,CCNB1,CCNG2,CCT8,CD3EAP,CD46,CDC25A,CDC5L,CDC6,CDCA5,CDH1,CDK1,CDK5RAP3,CEBPD,CHI3L1,COQ8A,CP,CPT1B,CY…	954 (17)
let-7		microRNA	Activated	3.648	1.71e-11	ACTA2,AGO2,ALDH1B1,APC,AURKA,BCAT1,BTG2,BUB1B,CCNB1,CCNF,CDC20,CDC25A,CDC6,CDCA5,CDCA8,CDK1,CEBPD,CHEK1,COL27A1,CPSF1,DBF4,DDX18,DLC1,E2F2,EIF4A1,EIF4G2,ERF,FBL,FN1,FOSL1,HK2,ID2,IGF1R,KRAS,MAPK6,MCM10,MCM8,MTF2,MYC,NOLC1,NRAS,NUF2,PA2G4,PAICS,PCGF2,PDE12,PLAGL1,RDH10,RRM2,SCD,SLC25A13,THBS1,TRIB1,XPO5,YAP1	619 (12)
TNF	-3.062	cytokine		0.215	2.79e-11	A2M,ACADS,ACSL1,ACTA1,ACTA2,ACTB,ADM,ADORA2B,AGT,AKR1B1,ALAD,AMH,ANK3,ANPEP,ANXA1,APC,APLN,APP,ARF4,ARRDC3,ASCL2,ATP2A2,B2M,BAMBI,BCKDHA,BCL2,BCL6,BHLHE40,BID,BIK,BTG2,BUB1B,C3,CASP1,CASP4,CASTOR3,CCN1,CCN2,CCN4,CCND3,CD82,CDH1,CDH3,CDK5R1,CEBPD,CERS6,CFLAR,CHI3L1,CHI3L2,CHST2,CLDN4,CLIC4,COL16A1,COL27A1,COTL1,CP,CPT1B,CRYAB,CTSF,CTSS,CTTN,CYP27A1,DBI,DDIAS,DDIT3,DDX5,DENND2D,DGAT1,DHRS3,DSC2,DSC…	760 (14)
E2F1	-0.758	transcription regulator	Inhibited	-2.067	2.8e-11	ABCB1,ACTR3,ATAD2,ATG4B,ATP5MC1,AURKA,BCL2,BCS1L,BID,BMI1,BNIP3,CALD1,CALM1 (includes others),CBX5,CBX7,CCNB1,CCND3,CCNF,CCT2,CCT4,CDC20,CDC25A,CDC6,CDK1,CDKN1C,CFLAR,CHEK1,CLIC1,CRYAB,CSE1L,DBF4,DDB2,DDIT3,DDX1,DDX39B,E2F2,ECT2,EED,EI24,EIF2AK2,ENO2,FAS,FGF2,FOXM1,GABARAP,GINS1,GM2A,H4C8,HADHA,HELLS,HMGB1,HNRNPK,HSPA8,HSPD1,ILK,KIF23,KRAS,KRT14,MCL1,MCM10,MEIS1,MSH2,MYB,MYC,NCL,NDC80,NRIP1,NUDC,…	785 (17)
CDKN1A	0.99	kinase		0.92	3.25e-11	ACTA2,ACTB,ANLN,APP,ASPM,ATAD2,ATRX,AURKA,BCL2,BUB1B,CCN1,CCN2,CCNB1,CCND3,CDC20,CDC25A,CDC6,CDK1,CEP55,CHEK1,CRYAB,EXO1,FANCI,FAS,FAT2,FN1,FOXM1,GRN,H2AX,H2AZ1,HSPA1A/HSPA1B,IL1R1,IL32,KNSTRN,LBR,LGALS3,LUC7L3,MYC,NCAPD3,NPM1,NUSAP1,PRC1,PSAP,RFC1,SAA1,SMC4,SOD2,SPAG5,SUV39H1,TPX2,TUBB3,UBE2C,UBE2S,UHRF1,VEGFA,XRCC6,YBX1	752 (16)
PRL		cytokine	Inhibited	-2.14	3.25e-11	A2M,ACTB,ACTR3,ADAR,ANXA2,ANXA3,APP,ATP2A2,B2M,BCL2,BCL6,CAPN2,CCNB1,CCND3,CDH1,CEBPD,CTSD,CTSH,CTSS,DDX39B,DDX60L,DNAJA4,EGFR,EIF2AK2,FN1,GNA12,GPNMB,GPSM1,HELZ2,HERPUD1,HSPD1,ID2,IFIH1,IGFBP3,KRT14,KRT15,KRT19,KRT5,LAMC1,MARS1,MGP,MYC,OAS3,OCLN,ODC1,P4HB,PHLDA2,PIM1,PLCD1,PNPT1,PPM1K,RNASE4,SAMD9,SAMHD1,SCARB1,SCP2,SDC1,SERPINA3,SOD1,STAT1,TECR,TIMP1,TIMP2,TPM3,TUBA1B,YWHAG,ZCCHC2	1021 (22)
FOXO3	0.102	transcription regulator	Activated	2.403	7.06e-11	ACTA2,ANXA1,ANXA3,APLN,ATG4B,AURKA,BCL2,BCL6,BNIP3,BNIP3L,BUB1B,CASP4,CCN1,CCN2,CCNB1,CCND3,CCNG2,CDC20,CDC6,CDCA8,CDH1,CDKN1C,CEP55,CFLAR,DDIT3,DDIT4,DNM1L,ELOVL5,ENO2,EXO1,FBXO32,FN1,FOXM1,GABARAPL1,GLUL,GPX3,HMGCR,HTATIP2,IFIH1,IGF1R,IL10RB,IL1R1,KIF15,LCN2,MAP1LC3A,MCAM,MXD1,MYC,NAMPT,NCAPD2,NDRG1,NOLC1,OPTN,PAWR,PDCD6IP,PMAIP1,PPARGC1A,PPRC1,PRCP,PTGS1,RTN4,SLC1A4,SLC40A1,SLC7A1,SOD1,SOD2,SP…	867 (24)
doxorubicin		chemical drug		-0.133	8.07e-11	A2M,ABCA3,ABCA7,ABCB1,ABCF2,ADM,ADORA2B,ANXA1,ANXA2,APP,AREG,ASNS,ATP2A2,AURKA,BCAP31,BCL2,BHLHE40,BIK,BNIP3L,BTG2,BUB1B,CASP1,CCN1,CCN2,CCNB1,CDCP1,CDK1,CFLAR,CHEK1,CLDN4,CP,CTSD,DDIAS,DDIT3,DDX1,DPAGT1,DUSP5,E2F2,EGFR,EIF5A,ELF3,EXO1,FAS,FBLN1,FOXM1,GPNMB,GSTM3,H2AX,HIPK2,HMGB1,HSPH1,ID2,ITCH,KRT5,KRT8,LCN2,LGALS3,MCL1,MT-ND1,MT-ND2,MT-ND4,MT-ND5,MYC,NDRG1,NOTCH3,NPIPB5 (includes others),P4HB,P…	778 (18)
5-fluorouracil		chemical drug		-1.134	8.8e-11	ABAT,AHSA1,ALDOA,ANXA2,BCL2,BNIP3,BNIP3L,BTG2,CALU,CCT3,CCT4,CCT6A,CD82,CDK1,CFLAR,COX6B1,CSTB,CTSD,DDB2,EIF4A1,EPHA2,FAS,FBL,FBXW7,FDPS,FXYD3,GAPDH,GSN,HADHA,HSP90AB1,HSPA8,KRAS,MCL1,MT-CO1,MT-CO2,MT-ND4,MT-ND6,MXD1,MYC,NACA,NCL,PRC1,PSMA7,PSMB5,PTGES3,RHOB,RPL10A,RPL11,RPL18,RPL23,RPL30,RPL31,RPL35A,RPL36,RPL37,RPL38,RPL7,RPL7A,RPS12,RPS15A,RPS23,RPS29,RPS4X,RPS8,RXRA,SDC1,SLC25A6,SMS,SNRPB,SPH…	814 (20)
CD 437		chemical drug		-1.367	1.2e-10	AKR1B1,ALDOA,AMH,AP2M1,ARSA,CCT2,CCT3,CCT6A,CLIC1,DNAJA1,EIF4A1,EIF5A,FAS,FTL,HADHA,HLA-C,HMGB1,HSP90AA1,HSPA8,INO80B,ITM2B,KPNA2,MYC,NACA,NPM1,ODC1,PURB,RPL11,RPL13,RPL13A,RPL36A,RPL36AL,RPL8,RPLP2,RPS10,RPS2,RPS27,SET,SLC25A37,SLC25A6,SNRPB,SOD1,SOX11,SOX4,SSR2,ST13,TOMM7,TUBA1A,TUBA1B,UBA52,UQCRH,YBX1,YWHAZ
HSF1	-0.043	transcription regulator	Inhibited	-2.63	1.47e-10	ABCB1,AHSA1,B2M,BAG3,BCL2,BMP7,BUB1B,CCN2,CCT2,CCT3,CCT4,CCT5,CCT6A,CCT7,CCT8,CDC6,CDH1,CDK1,CFLAR,COBL,COL18A1,CRYAB,DNAJA1,DNAJA4,DNAJB1,DNAJB6,FBLN1,FKBP4,FOXM1,HMGB1,HSP90AA1,HSP90AB1,HSPA1A/HSPA1B,HSPA4,HSPA8,HSPB1,HSPB2,HSPD1,HSPH1,MCL1,PGAM5,PPARGC1A,PROM2,SCD,SERPINH1,SNAI2,SPR,SREBF1,ST13,STAT6,STIP1,TCP1,UBB,UBC,VCAN	753 (16)
calcitriol		chemical drug	Activated	2.441	1.49e-10	ABCB1,ACADSB,ACSL1,ADAM19,ALDH4A1,ANLN,ANXA2,APP,AREG,ATIC,ATP10D,BCAT1,BCL2,BMP7,BUB1B,C3,CA11,CALCB,CAVIN1,CCN1,CCNB1,CCND3,CDC20,CDC6,CDCA5,CDCA8,CDH1,CDK1,CDK5R1,CEBPD,CSE1L,DNM1L,ECT2,EGFR,ERRFI1,ESPL1,ETV5,EXO1,FAS,FBXL2,FDPS,FN1,FOXM1,GAPDH,GEM,GHR,GPX4,H2AZ1,HK2,HSPA9,HSPD1,ID2,IGF1R,IGFBP3,IL1RN,INCENP,KIF23,KPNA2,KRT23,LAMP1,LCN2,LTF,MCL1,MYC,NCAPD2,NDC1,NME4,NUSAP1,OAT,OCLN,ODC1,OLFML2…	1123 (23)
D-glucose		chemical - endogenous mammalian		-1.712	2.08e-10	ABCB1,ACSL1,ACTA1,ACTA2,ACTB,ACTG2,ACTN1,AGT,AKR1B1,ALDOA,ALDOC,ANLN,ANXA1,ANXA3,APLN,APP,ARF4,ASNS,ATP2A2,ATP2A3,BCAT1,BCL2,C3,CALD1,CAP1,CASP1,CCN2,CCNB1,CCND3,CDK1,CDK5R1,CFLAR,CLGN,CPT1B,DBI,DDIT3,DDIT4,EIF2B4,ELF3,ERO1A,FAS,FBXO32,FGF2,FN1,GABARAPL1,GALNT2,GAPDH,GART,GLUL,GRN,GSN,H6PD,HERPUD1,HK2,HMGB1,HMGCR,HNRNPF,HNRNPK,HSPB1,HSPD1,IGF1R,ILK,KCNQ1OT1,LAMC1,LRP1,MAP1LC3A,MCAM,MCL1,MLXIPL,MT…	880 (21)
FSH		complex	Activated	2.68	3.5e-10	ACTA1,ACTA2,ACTB,ACTG2,ACTN1,ACTR2,ADCY7,ADM,AMH,APLN,AREG,ATP2A2,ATP9A,BNIP3L,BTG2,CAMK2G,CAP2,CASP4,CCN2,CDK16,CDKN1C,CFLAR,CHUK,CLIP1,COL18A1,CREBZF,CTNND1,DHRS3,EGFR,ENC1,EREG,EZR,FGF2,FOSL1,GBP1,GEM,GRIN2A,HK2,IGF1R,IGFBP3,IGFBP4,IL1RN,ILK,MAMLD1,MAPK6,MAPRE2,MCL1,MT1X,MT2A,MYC,NPC2,NPY1R,P4HA2,PAWR,PHKA2,PMAIP1,PPFIA4,PTGS1,PTPN1,PTPN21,PTPRE,PTPRF,RAB2A,RASSF2,RGS5,RHOB,SCARB1,SMAD7,STAT1,…	922 (20)
WT1		transcription regulator	Inhibited	-2.451	3.52e-10	ACTN1,AMH,ANPEP,APC,AREG,ASNS,BCL2,BTAF1,BTG2,CAPRIN1,CCN2,CDH1,CIRBP,CLIC1,CLIC4,CREBZF,CSPG4,EGFR,ENO2,EREG,ETS1,EZR,FDPS,GSN,HSPG2,IDI1,IFRD2,IGF1R,ITGB1BP1,ITM2B,JUP,KRAS,LGALS3,LMAN1,LRP1,LSS,MAPRE2,MCL1,MT1X,MYC,NDRG1,NOTCH3,ODC1,OS9,PHLDA1,RALGPS2,SDC1,SLC15A2,SMC1A,SNAI2,SPRY1,ST6GAL1,TARS1,THBS1,VEGFA,WDR90,YBX1	624 (11)
tanespimycin		chemical drug		0.47	4.48e-10	AHSA1,AKT3,BCL2,BRAF,CALM1 (includes others),CDK1,CFLAR,CHUK,DDIT3,DNAJB1,EIF4A1,FAS,HMGCR,HNRNPM,HSP90AB1,HSPA1A/HSPA1B,HSPA8,HSPA9,IGF1R,KRAS,KRT8,LYN,MCL1,MYC,NRAS,PDPK1,PRMT5,PSMA7,RPL30,RPS8,SCD,SERPINH1,SNAI2,SNRPB,SOD2,SRC,SREBF1,VEGFA	764 (18)
miR-16-5p (and other miRNAs w/seed AGCAGCA)		mature microRNA	Activated	2.749	4.54e-10	ABCF2,ANAPC16,ANLN,BCL2,BMI1,C17orf80,CAPRIN1,CCND3,CCNF,CDC25A,CEP63,CHEK1,CHORDC1,EGFR,EIF4G2,FGF2,GRN,GSTM4,HSPA1A/HSPA1B,IFRD1,IGF1R,KIF23,LAMC1,LDAH,LUZP1,MAPK3,MCL1,MSH2,MYB,NAA15,NFIA,NIPAL2,NPR3,OGT,PAFAH1B2,PDCD4,PDCD6IP,RFT1,RTN4,SERPINE2,SLC12A2,SLC7A1,TIA1,TMEM109,TMEM43,TOMM34,TPM3,TPPP3,UBE2S,UGDH,UTP15,VEGFA
hydrogen peroxide		chemical - endogenous mammalian		0.454	5.48e-10	ABCB1,ACTA2,ADAM9,AGT,ANXA2,APP,AURKA,BCL2,BTG2,BUB1B,CASP1,CBX5,CCN2,CCNB1,CCND3,CCNF,CD63,CDC6,CDH1,CDK1,CFLAR,CHEK1,CRYAB,CTSD,CTSS,DDIAS,DDIT3,DDIT4,DNAJB1,DPAGT1,EGFR,ENC1,EPAS1,EPHA2,ETS1,EZR,FAS,FBXO32,FDPS,FGF2,FN1,FOSL1,FOXM1,GSTA1,GSTM3,H2AX,HELLS,HIPK2,HMGB1,HMGCR,HSPB2,IGF1R,IL10RB,IL32,KCNQ1OT1,KRAS,LCN2,LTB4R,MAP1LC3A,MAPKAP1,MCAM,MT-CO1,MT-ND6,MUC1,MYC,NDC80,NOTCH3,ODC1,PARP1,PDCD4…	777 (18)
Lh		complex	Activated	3.257	6.46e-10	ACTA1,ACTA2,ACTB,ACTG2,ACTN1,ACTR2,ADCY7,AMH,AREG,ATP2A2,ATP9A,BNIP3L,CAMK2G,CAP2,CASP4,CDK16,CDKN1C,CFLAR,CHUK,COL18A1,CTNND1,DHRS3,EGFR,EREG,EZR,GBP1,GEM,HK2,ILK,MAPK6,MAPRE2,MCL1,NPC2,P4HA2,PAWR,PER1,PHB,PHKA2,PMAIP1,PPFIA4,PTGS1,PTPN1,PTPN21,PTPRE,PTPRF,RAB2A,RGS5,RHOB,SOD2,STAT1,STIP1,STK17A,TGFB2,THBS1,TPM1,TRIB1,TUBA1A,VCL,VEGFA	732 (20)
E2F4	0.038	transcription regulator			7.46e-10	ANLN,ATRX,BCL2,BMI1,BNIP3,CALM1 (includes others),CASP4,CBX5,CDC25A,CDC6,CDK1,CHEK1,DBF4,DDB1,DHPS,E2F2,ECT2,EPAS1,FAS,FOXM1,GINS1,H2AX,H2AZ1,HMGB1,HMGB3,MCL1,MCM10,MSH2,MYB,MYC,NCL,NDC80,NPM1,PKN2,POLA1,PPARGC1A,PRC1,PRPSAP1,RBBP5,RRM2,SFRP1,SLC3A2,SMARCA5,SMC4,SRRM2,TEAD4,TMPO,TP53INP1,TPX2,TRAF2,UBE2C,UHRF1,UMPS,ZNF83,ZNF91
ZBTB17	0.702	transcription regulator		-0.48	8.21e-10	ANLN,ASPM,BCL2,BHLHE40,BUB1B,CCNB1,CD46,CDC20,CDCA8,CDK1,CDKN1C,CEP55,DDB2,DDIT3,ECT2,EDA2R,FOXM1,NDC80,NOCT,NUF2,NUSAP1,ODC1,PMAIP1,PRC1,RHOA,TNFAIP2,TPX2,UBE2C,VPS72	740 (15)
TP73	-1.275	transcription regulator		0.316	1.34e-09	ABCB1,ACTA2,ADAM19,ADORA2B,AURKA,B2M,BCL2,BHLHE40,BID,BLZF1,BMP7,BRAF,BTG2,C1R,C3,CASP1,CASP4,CCN1,CCNB1,CCND3,CCNF,CCNG2,CDC20,CDH1,CDK1,CDKN1C,CLEC7A,COL18A1,CRYAB,CTSD,DDIT3,DDIT4,DHRS3,EGFR,EPHA2,ERCC5,EREG,FAS,FGF2,FN1,GPNMB,GRN,HSPA1A/HSPA1B,HSPB8,HTATIP2,ID2,IGFBP3,IGFBP4,KIF23,KLHL21,MAPRE2,MFAP3,MYC,P2RX4,PDK1,PIK3R3,PMAIP1,PMP22,PNRC1,PTP4A3,RAN,RTN4,SCRG1,SERPINA3,SERPINE2,SNAI2,SNRK,S…	814 (22)
PD98059		chemical - kinase inhibitor		0.015	1.91e-09	ACTA2,ACTR3,AGT,ALDOA,AMD1,ANPEP,ANXA1,AREG,ATP6V1B1,BCL2,BCL6,BDH1,BNIP3,C3,CCN2,CCNB1,CDC25A,CDH1,CDH3,CDK5R1,CEBPD,CFLAR,CHN1,CTSH,DDIT3,DHRS3,DUSP5,E2F2,EGFR,EGR3,EI24,EMP1,ENO2,EPAS1,EREG,ERRFI1,ETS1,FAM171A1,FAS,FGF2,FN1,FOSL1,GRIN1,GRN,HMGB3,HNRNPF,HNRNPK,IGF1R,IGFBP3,IL1RN,KRT19,KRT8,LAMA5,LAMP1,LPGAT1,MAPK1,MAPK3,MCF2L,MCL1,MCM8,MMP7,MUC1,MXD1,MYC,NXN,ODC1,PAWR,PER1,PHLDA1,PHLDA2,PIM1,PL…	823 (17)
actinonin		chemical reagent	Inhibited	-2.309	4.63e-09	ASNS,BCL2,MT-ATP6,MT-CO1,MT-CO2,MT-CO3,MT-CYB,MT-ND1,MT-ND2,MT-ND4,MT-ND5,MT-ND6
CST5		other	Activated	2.352	4.97e-09	ADSL,ANK3,ANXA2,ANXA3,BCAP31,BRIX1,CAMK2G,CDH1,CEBPZ,CHD2,COL12A1,CORO1A,DDX18,DDX54,DHX9,DR1,DSP,EDC3,EVPL,EXOC3,EZR,GOLGA2,HNRNPDL,HNRNPH1,KRT23,LAMC1,LYAR,MAL2,MYL9,MYO5B,NCBP1,NCL,NOC3L,NOP2,NOP53,NR2F1,NT5DC3,NUP107,NUP188,PLS3,PMAIP1,PPAN,PRDX1,PUS1,PYGB,RAB25,RBM3,RNPC3,RPF2,RRP1,RRS1,RSL1D1,SLC4A1AP,SLC9A3R2,SOX4,SRSF1,SSRP1,TMC4,VARS,VCAN,WDR3
decitabine		chemical drug		0.797	5.89e-09	ABCB1,ABCC4,AGRN,ANP32A,ANXA2,APC,B2M,BCAT1,BID,BNIP3,CA9,CAB39L,CAP2,CCN2,CCND3,CCNG2,CDH1,CDH3,CDK1,CDK16,CDK5R1,CDKN1C,CFLAR,CHI3L1,COL7A1,CSE1L,DDX6,DHRS3,DLC1,DSG2,EDA2R,EFNA3,EFNB2,EGFR,EGR3,EIF2AK2,EIF4G1,EZR,FAS,FGF2,FMR1,FN1,GLI3,GLRB,GRIN2A,GSN,HELLS,HK2,HLA-B,HLA-C,HLA-E,HMGB1,HSPA1A/HSPA1B,HSPA9,HSPB8,IGFBP3,JUP,KIF7,KPNB1,KRT15,KRT75,KRT8,L1CAM,LGALS3,MAP2,MDM4,MECP2,MIB2,MICALL2,MMP…	969 (20)
EGF	1.511	growth factor		-1.494	6.97e-09	ACTN1,ANPEP,AREG,ARTN,ATP2A2,AURKA,B4GALT5,BCL2,BTG2,CASP1,CCN1,CCN2,CCNB1,CCND3,CDH1,CDK1,CEBPD,CFLAR,CTSD,DDIT3,DDX5,DUSP5,EFNB2,EGFR,EGR3,ELF3,ENAH,EPAS1,EPHA2,EREG,ERRFI1,ETS1,EZR,FGF2,FN1,FOSL1,FUT3,GAS1,GLG1,HNRNPK,ID2,IDI1,IGF1R,IGFBP3,IGFBP4,IL1R1,KRAS,KRT15,KRT19,KRT5,LCN2,LTF,MAP3K20,MAPK1,MAPK3,MCL1,MT-CO2,MUC1,MYC,NCL,NCOA2,NES,OCLN,ODC1,PDCD4,PER1,PHLDA2,PLAGL1,PSMB5,PTGS1,RHOA,RHOB,…	1001 (20)
OSM		cytokine		0.042	7.61e-09	A2M,ABCC4,ACSL3,ACTA2,ANXA1,ANXA2,ANXA3,ARFGEF2,ARTN,ASNS,ATP9A,B2M,BAMBI,BCL2,BHLHE40,BLMH,BMI1,C1R,CASK,CASP4,CCNG2,CDH1,CDH3,CEBPD,CHI3L1,CHI3L2,CLDN4,CLIP1,COL6A1,COX6B1,CTSH,DDX27,DHCR24,DHRS3,DNM1L,DSC2,DSG3,EVPL,FAM171A1,FGF2,FN1,FOSL1,GART,GBP1,GLE1,GLUL,GOLGA2,GPNMB,GRIN2A,HK2,HLA-A,HLA-B,HLA-C,HMG20B,ID2,IGFBP3,IL32,KRT17,KRT19,LCN2,LRRFIP1,MAP2,MPP2,MT1X,MT2A,MYC,NAMPT,NOMO1 (includes …	881 (17)
MAPT	2.423	other		1.387	9.53e-09	ACTA1,ACTB,ACTG1,ACTN1,ALDOA,APP,ARF4,ATP1B1,C1QBP,C1R,C3,CAMK2G,CAP1,CAPN2,CCNB1,CCT7,CCT8,CDK5R1,CLTB,CORO1A,CTSD,DBI,DNAJC6,DNM1L,DPYSL2,DPYSL3,ENO2,FBL,FBXO41,GAPDH,GEM,GLO1,GNA12,GPM6B,GPX4,GRIN1,HSP90AA1,HSPA1A/HSPA1B,HSPA8,HSPD1,HSPH1,LATS1,LRP1,MAP2,MAPK1,MAPK3,MCM10,MT-CO2,NAPA,OGDH,PAFAH1B2,PI4KA,PPP1R1B,RAB10,ROCK2,RPL23,S100B,SOD1,SRGAP3,STIP1,TPM3,TPT1,TUBA1A,TUBA1B,TUBA1C,TUBB,TUBB2…	767 (16)
LONP1	0.836	peptidase	Activated	2.906	1.85e-08	ACADS,ANXA2,ASNS,C1QBP,CALU,FASTKD2,HSPA9,HSPB1,HSPD1,MARS1,MT-ATP6,MT-CO1,MT-CO2,MT-CO3,MT-CYB,MT-ND1,MT-ND2,MT-ND4,MT-ND5,MT-ND6,P4HB,SMDT1,SOD1,SOD2,TPM3,TUFM
triamcinolone acetonide		chemical drug		1.607	1.94e-08	ACSL1,ADCY7,BCL2,BHLHE40,BID,BMP6,BMP7,BTG2,CASP4,CCDC6,CDC5L,CHKA,CSNK1G2,DDIT3,E2F2,EFNB2,GAS1,HFE,HIPK2,IGFBP3,IGFBP4,MARVELD2,MEGF9,MT1X,MT2A,MYC,NEK7,PALLD,PER1,PEX13,RGS2,SAA1,SCD,SERPINA3,SF1,SLC16A1,SOAT1,SOD2,SOX4,SPRY1,STK10,TBC1D1,TGFB2,TNFAIP8,TRIB1,TRIB2,TSC22D3,UGT8,VLDLR	689 (13)
NR3C1	-0.848	ligand-dependent nuclear receptor		0.607	2.16e-08	A2M,ACTB,ACTN1,ADM,AGT,ANXA1,APP,APTX,ARID4B,ATG4B,ATP1B1,ATP6AP1,ATXN1,B2M,BAG2,BAG3,BCKDHA,BCL2,BCL6,BHLHE40,BMF,BNIP3L,BRAF,C1R,CAPN2,CASP4,CCN1,CDKN1C,COQ8A,CORO2A,CRYAB,CYP27A1,DAPK2,DBI,DDIT4,DDX5,DYNLL1,EMP1,ENC1,EPB41L4B,ERRFI1,ETNK2,FASTKD2,FKBP4,FN1,GAS1,GEM,GLUL,GPAT4,GPX3,GRIN1,GRIN2A,GSTA1,H6PD,HERPUD1,HSP90AB1,IFIH1,IFT122,IGF1R,JADE1,KRT14,KRT15,KRT17,KRT5,LGALS8,LMO4,LRRC8A,LYST,M…	1058 (21)
cobalt chloride		chemical reagent	Activated	2.883	2.44e-08	ACTA2,ADM,ADORA2B,ALDOA,ANPEP,BCL2,BHLHE40,BNIP3,CA9,COL18A1,CP,DDIT4,EPAS1,HIF3A,HSP90AB1,MCL1,NCOA2,NDRG1,RGS5,SLC11A2,SLC1A1,SLC40A1,SORL1,SPHK1,TFRC,TJP1,VEGFA	691 (16)
DAP3	-0.023	other	Activated	3.162	2.54e-08	MT-ATP6,MT-CO1,MT-CO2,MT-CO3,MT-CYB,MT-ND1,MT-ND2,MT-ND4,MT-ND5,MT-ND6
LY294002		chemical - kinase inhibitor		1.401	2.55e-08	ABCB1,ACSM3,ACTA2,ANPEP,AURKA,BCL2,BCL6,BHLHE40,BMI1,BUB1B,CA9,CASP4,CCN1,CCN2,CCNB1,CCND3,CCNT2,CDH1,CDK5R1,CFLAR,CHML,CLDN4,CP,DDIT3,DHCR24,EFNB2,EGFR,EGR3,EPAS1,EREG,ETS1,FAS,FGF2,FN1,FOSL1,GBP1,GEM,GRN,GSTM3,HERPUD1,HLA-DRB1,HMGCR,HSP90AB1,IDI1,IFRD2,IGF1R,IGFBP3,IL1RN,IL32,JUP,KRAS,LCN2,LMO4,MAP2,MAP3K8,MCL1,MEF2A,MPDZ,MT2A,MXD1,MYB,MYC,NDC80,NDRG1,NRAS,NUP153,OPRD1,PHLDA1,PIM1,PMAIP1,PRDX1,…	851 (20)
miR-1-3p (and other miRNAs w/seed GGAAUGU)		mature microRNA	Activated	3.985	2.58e-08	ADAR,AGMAT,AGRN,ANPEP,ANXA2,ARF4,BCL2,BRI3BP,C12orf49,CAP1,CDCP1,CERS2,CHSY1,DDX5,DNAJB1,EGFR,EPB41L4B,HACD3,KLHL42,LARP4,LASP1,LRP1,LRRC8A,MEF2A,MRC2,MTX1,NETO2,NOTCH3,OAT,PDCD4,PLEKHB2,POLA1,PTPRF,RFT1,SERPINB5,SLC16A9,SNX6,SPHK1,TAGLN2,THBS1,TPM1,TPM3,TPM4,UHMK1,UHRF1,YWHAQ
EDN1	-0.566	cytokine		-1.05	3.47e-08	ACTA1,ACTA2,ACTB,ADAM19,ANXA1,APLN,AREG,ATP2A2,BAG2,BCL2,CCN1,CCN2,CDC25A,CDH1,CDK1,COL7A1,CTNND1,EGFR,EIF3J,ENAH,EREG,ERRFI1,EZR,FGF2,FN1,FOSL1,GRN,HSPA8,MCAM,MMP7,MYC,NPM1,ODC1,PLOD1,PTGS1,SDC1,SOD1,THBS1,TIMP1,TPM3,TPM4,TPT1,UBTF,VCAN,VCL,VEGFA,YWHAE	1021 (20)
cisplatin		chemical drug		0.58	3.63e-08	A2M,ABCC4,ACTA2,ACTB,AHSA2P,ANPEP,ANXA1,ANXA2,ASNS,ATXN1,BCL2,BNIP3L,BTG2,CAPN2,CASP1,CC2D1A,CCN2,CCNB1,CCNG2,CDC25A,CDCP1,CDH1,CDK1,CDKN1C,CFLAR,CHEK1,CHKA,CLDN4,CLSTN3,CP,CPT1B,CTNND1,DDB2,DDIT3,DDIT4,DESI2,DHRS3,EI24,ELF3,EPS8L2,FAM117A,FANCF,FAS,FAXDC2,FBXW7,FN1,FOSL1,GAS1,GHR,GPNMB,GRIN2A,GSTA1,GSTM3,H2AX,HADHA,HIPK2,HK2,HMGB1,HMGCR,ID2,IFIH1,IGF1R,IGFBP3,ITCH,KLF12,KRT19,LCN2,LGALS3,LMO4,MB…	935 (21)
GNAQ	-0.191	enzyme		-1.038	4.14e-08	ABCB1,ACTA1,ADM,AK4,ANXA3,AREG,ATP2A2,BNIP3,BNIP3L,BTG2,CCN2,CDC6,CSPG4,DUSP5,HK2,HSPB8,IL1RN,LMCD1,MAP3K8,MYC,NDRG2,NEU1,NFIA,NPR3,PDK1,PHLDA1,RHOB,SELENBP1,SLCO4A1,SPHK1,STAT1,TGFB2,VEGFA,YAP1	713 (18)
ERK		group		-1.058	4.16e-08	ACTA2,ACTN1,AGT,AREG,ARG2,BCAR3,BCL2,BMF,BTG2,CCN2,CCND3,CDH1,CDK5R1,CEBPD,CFLAR,CLDN4,CTTN,DNMT3B,DPYSL2,EGFR,EIF2AK2,EPAS1,EPHA2,EREG,ETS1,FAS,FGF2,FN1,FOSL1,HOMER1,LCN2,MCAM,MCL1,MUC1,MYC,MYLK,NDRG1,NFKBIZ,NOTCH3,ODC1,PDGFC,PMAIP1,RORC,RRS1,SNAI2,SORT1,SOX4,STAT1,THBS1,TIMP1,TNFAIP8,TUBA1A,VCAN,VEGFA	737 (16)
camptothecin		chemical drug		0.086	5.11e-08	ABCB1,ABCF2,ACTA2,AK4,AKAP17A,AKAP9,ALDOA,ANO9,ANXA2,ASNSD1,ASPM,AURKA,BAMBI,BCL2,BFAR,BID,BNIP3L,BTG2,CAMK2G,CASP1,CASP4,CCNB1,CD46,CDC25A,CDK1,CFLAR,CHEK1,CLTB,CSNK1G2,CTNND1,CYTH2,DDB2,DDX39B,DNM1L,DPAGT1,EGFR,EI24,ENC1,FAS,FUT8,FZD7,GAPDH,GPNMB,GRINA,H2AX,HLA-A,HLA-B,HLA-C,HLA-E,IGFBP3,KLHL21,LGALS3,LRRC14,MCL1,MYB,MYC,NCL,OPTN,P2RX4,PALM2AKAP2,PHF21A,PHLDA2,PKN2,PMAIP1,PPFIA1,PRKAB1,PTPN1,RA…	847 (20)
trichostatin A		chemical drug		1.561	5.37e-08	ABCB1,ABCC4,ACTB,AGRN,AGT,ANP32A,APP,ATAD2,B2M,BCAT1,BCL2,BID,BIK,CA9,CAP2,CDC6,CDH1,CDK1,CDK16,CDK5R1,CDKN1C,CFLAR,CHEK1,COCH,COLEC12,CSE1L,CTPS1,DDX6,DHRS3,DLC1,DNM1,DNMT3B,DSG2,EFNA3,EFNB2,EGFR,EIF2AK2,EIF4G1,ELF3,EZR,FAS,FBLN1,FGF2,FN1,FOXM1,FUT8,GHR,GLI3,GRIN1,GSN,GSTM4,HLA-DRB1,HMGB1,HMGCR,HSPA9,ID2,IGFBP3,JUP,KIF7,KPNB1,KRT6B,L1CAM,MAMLD1,MAP2,MDM4,MICALL2,MMP7,MUC1,MXD1,MYC,NARF,NDRG1,NDR…	969 (22)
BRD4	0.209	kinase	Inhibited	-2.044	5.83e-08	ABCC4,ACSM3,ACTA2,ADAT2,ALDH1B1,ANKRD37,BCL2,BDH1,BHLHE40,CDC25A,CDC6,CDCA5,DCPS,DDIT3,ETV6,FADS1,FN1,GINS1,ID2,KCNQ5,KIF23,MANEAL,MCL1,MTMR2,MYB,MYC,PDGFC,PIM1,RAI14,RRM2,RRS1,SLC16A9,THBS1,TIMP1,TOP1,TTC27,TUBB	717 (12)
PTEN	-1.367	phosphatase		1.318	5.97e-08	ABCC4,ABTB1,ACSL1,ADM,ANXA1,ARF4,ASPH,ATP5MC1,AURKA,BACE2,BCL2,BNIPL,BTG2,C3,CA8,CCNB1,CCND3,CDC20,CDC25A,CDH1,CDK10,CHEK1,CHML,CYB561,CYP27A1,DYNC1LI2,EED,EFNB2,EGFR,EPAS1,ETS1,FAS,FN1,FN3K,FOXM1,GAPDH,GART,GPM6B,GPR63,GPX3,GSPT1,GTF2A1,GTPBP2,HADHA,HDDC2,HMGCR,HSPA1A/HSPA1B,HSPB2,IDI1,IFRD1,IFT27,IGF1R,IGFBP3,ING4,KIAA0930,KLHL24,KRT19,L1CAM,LAMP1,LGALS3,LRRFIP1,LSS,MCAM,MCL1,MT-ATP6,MT-CO2,MT-…	792 (17)
U0126		chemical - kinase inhibitor		0.253	8.04e-08	ABCB1,ACTA2,ADORA2B,AGO2,AGT,ALDH1L1,AREG,ARG2,ATG4B,BCL2,BHLHE40,BMP6,C3,CA9,CCN2,CCN4,CCND3,CCNG2,CCNL1,CDH1,CDK18,CDK5R1,CDKN1C,CEBPD,CFLAR,CLDN4,DDIT3,DUSP5,EGFR,EGR3,EMP1,EPHA2,EREG,ERRFI1,ETS1,ETV5,FGF2,FN1,FOLR1,FOSL1,GRN,GSN,HERPUD1,HMGB3,HMGCR,HNRNPF,HNRNPK,HSP90AB1,IDI1,IL17RB,LAMP1,MAPK1,MAPK3,MCL1,MRFAP1L1,MUC1,MYC,NES,NETO2,OCLN,PAWR,PER1,PHLDA1,PLAGL1,PPP2R3A,RND3,RORC,RPS6,SCNN1A,S…	776 (16)
NUPR1	1.196	transcription regulator	Activated	2.984	9.27e-08	ABL2,ADM,AGRN,ALDOC,ANK3,ANP32A,AREG,ARHGAP11A,ASPM,AURKA,B3GAT3,BCL9,BNIP3,BRI3BP,BUB1B,CCN1,CCNF,CD63,CDCA8,CHUK,CREB5,DAGLA,DDIT3,DHCR24,DIDO1,DNMT3B,DUSP5,ENO2,EREG,ESPL1,ETS1,ETV6,EXO1,FAM162A,FZD8,GCNT2,GINS1,GPSM2,HFE,HK2,HNRNPM,IGF1R,JADE2,JOSD1,KDM3A,KIF23,LBR,MCM10,MEGF9,MSH6,MT1X,MTFR2,MXD1,MYC,NAAA,NDRG1,NT5DC3,NUP50,P4HA2,PARP1,PDK1,PFKFB3,PFKFB4,PHLDA1,PIM1,PM20D2,PMP22,PRDM4,RCL1,R…	543 (7)
CCND1	-0.972	transcription regulator		-1.298	1.04e-07	ABCC4,AHI1,AREG,ASPM,ATAD2,AURKA,AZGP1,BCL2,CALU,CCND3,CDC6,CDCA8,CDH1,CENPN,CEP55,CIP2A,CLSPN,COL27A1,DDIAS,DHCR24,EGFR,EPHA2,EREG,ERRFI1,FAM120A,FAM204A,FAM83D,FLNA,FOXM1,FZD7,GALNT11,GAS2L3,H4C8,HSPA1A/HSPA1B,HSPA8,HSPB1,HSPB8,KLHL24,KRT14,LASP1,MBD5,MCM10,MTFR2,MYBL1,MYC,MYLK,NOP2,PDCD4,RGS2,RPL13,RPS6,RRM2,SELENBP1,SERF2,SOX4,ST6GALNAC5,STBD1,THNSL1,TP53INP1,TPX2,TUBA1B,TUBA1C,TUBB,TUFM,UHRF…	878 (17)
CTNNB1	0.004	transcription regulator		-0.25	1.06e-07	ABCB1,ACTA2,ACTB,ACTR3,ADGRV1,AGRN,ANXA1,APP,ARMC4,ASCL2,AURKA,BAMBI,BCAP31,BCL2,BHLHE40,BMF,BMP7,CA9,CALM1 (includes others),CCN1,CCN2,CCN4,CDH1,COL27A1,COL4A5,CTSF,DDIT3,DIAPH3,DNAJC6,EGFR,EIF5A,ELMO1,ENO2,ENPP1,FAS,FN1,FOSL1,FZD7,GET4,GHR,GLI3,GLUL,GNA12,HMG20B,HMGCR,HTATIP2,ID2,IDI1,IL1R1,KIF23,KRT5,L1CAM,LGALS3,MAN2B1,MCL1,MEOX1,MLLT6,MMP7,MYC,MYLK,NDRG2,NES,NOP53,NOTCH3,OAT,PHLDA2,PKD1,PLS3…	808 (20)
MT-TE		other			1.13e-07	MT-ATP6,MT-CO2,MT-CYB,MT-ND1,MT-ND4,MT-ND5,MT-ND6
Akt		group		-0.642	1.34e-07	A2M,ACTA2,ADM,B4GALT5,BCL2,BCL6,BHLHE40,BID,BMF,BTG2,CCN2,CCND3,CDH1,CDKN1C,CFLAR,CP,CTSD,E2F2,EGFR,EPAS1,ETS1,FAS,FBXO32,FN1,FOSL1,FOXM1,HIF3A,HK2,IGF1R,IL1R1,IL32,LCN2,MAP2,MCAM,MCL1,MT-CO1,MT-CO2,MT1X,MT2A,MUC1,MYB,MYC,NDRG1,NES,PMAIP1,PPARGC1A,PPP1R1B,PTGS1,RDH10,RHOB,RRM2,SCARB1,SNAI2,SOD2,SOX4,THBS1,TJP1,VCAN,VEGFA	957 (20)
IFNG		cytokine		-0.094	1.47e-07	A2M,ABCB1,ABLIM3,ACTA2,ACTB,ADCY7,ADM,ADORA2B,AGRN,AGT,ALDH1L1,APP,AREG,ARG2,ASNS,ATP1B1,ATP2A2,AZGP1,B2M,BCL2,BID,BMF,BMP6,BUB1B,C1R,C3,CASP1,CASP4,CCN2,CCND3,CD276,CD63,CDC20,CDC25A,CDH1,CDK1,CDK5R1,CEBPD,CERS6,CFLAR,CGAS,CHI3L2,CIRBP,CKAP5,CLEC7A,CLIC4,CORO1A,CP,CSE1L,CTSD,CTSH,CTSS,CXCL17,CYB561,CYP27A1,DDB1,DDB2,DDIAS,DDIT3,DDX5,DDX60L,DHX9,DUSP5,E2F2,EFNB2,EGR3,EIF2AK2,FAAH,FANCF,FAS,FBLN1,…	758 (14)
RAF1	0.276	kinase		-0.294	1.81e-07	AMD1,ANXA1,AREG,ATP6V1B1,BCL2,BCL6,CDC25A,CDC6,CDON,CHN1,CLK1,CRYAB,CSTA,CTSH,DHRS3,DUSP5,EGR3,EMP1,FAM171A1,FAS,GRN,HMGB3,HSPB1,IGF1R,IGFBP3,IL1R1,LPGAT1,MCF2L,MCM8,MXD1,MYC,OCLN,PHLDA1,PHLDA2,RAN,RND3,RPS2,RRM2,SCNN1A,SDC1,SELENBP1,SLC26A2,TIMP1,TSPOAP1,TUBB2A,VEGFA,YPEL5,ZFP36L2	775 (16)
methylprednisolone		chemical drug	Inhibited	-2.624	1.87e-07	A2M,ABAT,ACSL1,AK4,ALAD,ANPEP,ANXA1,ANXA2,ANXA3,ASNS,ATIC,ATP1B1,ATP2A2,ATRN,AZIN1,B2M,BDH1,C1QBP,CAMK1D,CCN2,CCT6A,CDH1,CDH3,CLEC4F,CTSH,CTSS,DDIT4,DSC2,DSG3,DYNLL1,ELOVL5,EMP1,FAAH,FBXO32,FKBP4,FN1,GHR,GNPAT,GPT,GSTA1,HACD3,HPN,HSPA1A/HSPA1B,HSPH1,IL1R1,IL1RN,JUP,KRAS,KRT15,KRT19,MDFIC,MGP,MLXIPL,MTDH,MYC,NAA15,NCL,NFIA,NOLC1,NPM1,ODC1,OPLAH,PDK1,PHLDA2,PKP1,PLAAT3,PLS3,PNRC1,PTPN1,RAB8A,RGS2,R…	777 (18)
TAL1	-2.438	transcription regulator	Inhibited	-3.207	1.94e-07	ARSA,ASPM,AZGP1,BCL2,BCL6,C3,CACNG4,CCNB1,CCNG2,CHRNA5,DSC3,DSCC1,DSG2,ETS1,FBXW7,GINS1,HADHA,HELLS,HLA-A,HLA-B,HLA-C,HLA-E,HMGB3,ID2,IL27RA,INTS13,KIF15,LARP4B,LYST,MAP2,MTX1,MUC1,MVD,MYB,MYC,NBAS,NCAPG,NFKBIZ,PGAM5,PTPRU,RPS3A,SLC4A11,SOX4,STK17A,TCF7,TOX,TUBB4B,UBE2H,XRCC6	588 (15)
GNA15	0.527	enzyme			1.95e-07	ACTA2,ADM,C3,CASP4,CEBPD,CP,CRYAB,DDIT3,ENPP1,FOSL1,GLUL,HLA-E,IL1RN,LGALS3,MAP2,MYC,NEXN,NPR3,ODC1,PAWR,PRRX2,RGS2,SELENBP1,SERPINA3,SLC7A1,SOD2,TAGLN,TIMP1,UGDH,UNC5B,VCAN	860 (15)
BMS-690514		chemical drug	Activated	3.873	2.2e-07	BAG2,CCNB1,CCND3,CDK1,CDKN1C,CTSF,CTSH,DDIT3,DNAJB6,HSP90AA1,HSPA4,HSPA8,HSPH1,MCL1,MCM10	575 (7)
4-hydroxytamoxifen		chemical drug	Activated	2.594	2.63e-07	ABCB1,AP4M1,AREG,BCL2,BHLHE40,C3,CCN1,CCN2,CDH1,CEBPD,CHST2,CLDN4,COL16A1,CTSD,DDIT3,DDIT4,DUSP5,DYNLL1,EGFR,EIF5A,ERRFI1,FOXM1,GM2A,IGF1R,IGFBP3,KRT19,MT1X,MT2A,MYC,NOTCH3,OGT,PAK6,PDCD5,PMAIP1,PPARGC1A,PTPN11,RCC1,SNAI2,SPHK1,TNPO1,TPM1,ZNF91	804 (18)
SREBF1	3.395	transcription regulator	Activated	3.657	2.73e-07	ACADS,ACSL1,AGMAT,AK4,ALDOA,ALDOC,ARF4,BCL2,BHLHE40,CAMK1D,CAP2,CEBPD,CHMP2A,COL6A1,CSAD,DBI,ETHE1,FADS1,FAS,FBXO32,FDPS,FN1,GPNMB,GPX3,HFE,HK2,HMGCR,HSPA1A/HSPA1B,IDI1,LGALS3,LSS,MVD,OAT,P4HA2,PDK1,PICK1,PIK3R3,PLEKHA4,PLS3,PMP22,PPAT,RNASET2,RPS24,RPS27,S100A13,SCARB1,SCD,SELENOP,SERPINA3,SEZ6L2,SREBF1,TF,VEGFA	861 (21)
forskolin		chemical toxicant	Activated	2.479	3.16e-07	ACTA1,ACTA2,ACTB,ACTG2,ACTN1,ACTR2,ADM,ADSL,ALDOA,ALDOC,APP,AREG,ATP1B1,ATP9A,BAG3,BAMBI,BCL2,BHLHE40,BNIP3L,BTG2,CALM1 (includes others),CAP2,CASP4,CCN2,CCNB1,CCND3,CDK16,CDKN1C,CEBPD,CHKB,CITED4,COL18A1,CRYAB,CTNND1,CTTN,DDIT3,DDIT4,DHRS3,DNM1L,EFNB2,EIF5A,EREG,ERRFI1,EZR,FAS,FN1,FOSL1,GAL,GBP1,GEM,GRN,HK2,HOMER1,HSPA1A/HSPA1B,ID2,IGF1R,IGFBP3,ILK,LAMP1,LTF,MAPK1,MAPK3,MAPRE2,MGAT3,MYC,NAMPT,NC…	805 (20)
1,2-dithiol-3-thione		chemical reagent	Inhibited	-2.778	3.25e-07	ACTG1,ALDOA,BNIP3,CA11,CCT3,CCT7,CHORDC1,CTSD,DDX39B,DYNLL1,EIF2S1,EIF4G2,EIF6,ETV6,GBE1,GHR,GSPT1,GSTA1,HACD3,HAX1,HSP90AA1,HSP90AB1,HTATIP2,LGALS8,M6PR,NBR1,NOCT,P2RX4,PRDX1,PSMA7,PSMB5,RACK1,RAN,RPL18,RRS1,S100A13,SAA1,SERPINA3,SOD1,SOD2,SREBF1,STIP1,TFRC,TXNRD1,UBE2K,USP14	223 (5)
desmopressin		biologic drug		1.622	3.4e-07	ACTB,ADM,AKR1B1,ANK3,ARFGEF2,CGNL1,CTSD,FLNA,GAPDH,GOLGB1,HSPA1A/HSPA1B,HSPA8,HSPH1,MTFR1L,NDRG2,PLS3,PPP1R1B,RHOA,RPL23,SNX3,SORT1,TJP2,TUBB,YWHAB,YWHAH,YWHAQ,YWHAZ
JUN	-0.554	transcription regulator		0.787	3.79e-07	A2M,ABCB1,ACTA2,AKT3,ANXA1,ANXA2,APP,ARTN,ASNS,BCL9,C3,CALM1 (includes others),CAPN2,CCN1,CCN2,CCND3,CDC20,CDH1,CDK1,CDK5R1,CFLAR,CSTA,DUSP5,EGFR,EIF4A1,EREG,EZR,FAS,FGF2,FN1,FOSL1,GPT,HLA-B,HOMER1,HSPB2,ID2,IGF1R,IGFBP3,IGFBP4,KRT15,LGALS3,MAPK3,MCF2L,MMP7,MSH2,MT2A,MVD,MYB,MYC,NFKBIZ,OXTR,PDCD4,PDK1,PLAGL1,PRDX1,PXDN,RHOB,RXRA,S100A10,SAA1,SCD,SDC1,SERPINB5,SF3B3,SLC7A1,SMAD7,SNAI2,SNRNP70,SOD2…	936 (18)
FN1	3.574	enzyme		-0.002	4.34e-07	ACTA2,ACTR2,APP,BCAT1,BCL2,BNIP3L,CAPN2,CCN1,CCN2,CCNI,CCT4,CDH1,CLIC4,CORO1A,CTSD,DHCR24,EGFR,EIF5A,EPB41L1,EWSR1,FGF2,FLNA,FN1,HLA-B,IL1R1,KCNH2,LAMP1,LGALS8,MGP,MTCP1,MYC,NES,NUP88,RASSF2,RDX,RRAGD,SDC1,SDCBP,SEC23B,SNAI2,TAGLN,THBS1,TIMP2,TNFAIP2,UBE2H,YWHAZ	846 (20)
FOS	-0.38	transcription regulator		0.856	4.73e-07	A2M,ABCB1,ACTG1,ADNP,AGPS,AGT,ANK3,APLN,ARPC5,BCAR3,BCL9,BLMH,C3,CALU,CAPN2,CCN2,CDH1,CDON,CFLAR,CHI3L1,CLIP1,COL16A1,COL18A1,COL6A1,CPSF1,CSTA,CTNND1,CTSH,DAPK2,DSG3,EIF4G2,ENAH,ERCC5,EREG,EZR,FGF2,FN1,FOSL1,FZD5,GAS1,GM2A,GPSM2,HLA-B,HSPB8,HTATIP2,KRT15,KRT8,LGALS3,LTBP2,MALAT1,MAP3K20,MAPK6,MMP7,MT2A,MXD1,MYC,MYH9,MYO5B,NRIP1,ODC1,OXTR,PHLDA1,PLAGL1,PRDX1,PSMA7,PTPRZ1,RPL9,RPS18,RPS24,RPS6,RPS…	828 (15)
CD3		complex		-1.043	4.94e-07	ACADS,ACTG2,ACTR3,ALKBH1,ANAPC1,ANXA1,BAMBI,BCL2,BCL6,BZW1,C1R,CALM1 (includes others),CCND3,CDC25A,CDK1,CFLAR,CHRNA5,CLIP1,CLK1,CORO1A,DDX18,EGR3,ETS1,EWSR1,FAS,FBL,FDPS,FTL,GAPDH,GBP1,GLDC,GOLGB1,HAX1,HELLS,HGS,HMCN1,HNRNPF,HSP90AA1,HSPA1A/HSPA1B,HSPA8,IFRD2,IL10RB,IL1R1,IL27RA,IL32,ITCH,KRT14,LAMP1,LRP1,LYN,MAP3K8,MAPK1,MT-CO1,MYC,NAMPT,NCL,NKTR,NME4,NPIPA8 (includes others),NPM1,ODC1,OGDH,OPR…	876 (18)
nitrofurantoin		chemical drug		-0.773	4.95e-07	A2M,ACTB,ACTG1,AMD1,ANXA2,ASNS,BTG2,C3,CAPN2,CP,CTSS,DBI,DDIT3,FAS,GPNMB,GSTM3,HMGCR,IFRD1,IGFBP3,KRT19,LGALS3,MAPK3,MYC,ODC1,PRDX1,RPL13,RPL13A,RPS8,RPS9,S100A10,SCP2,SDC1,SELENBP1,SELENOP,TIMP1,TUBA1A,TUBB,VEGFA,YWHAZ
salirasib		chemical drug	Inhibited	-3.153	5.21e-07	ADM,AK4,ALDOC,BHLHE40,BNIP3,CA9,ENO2,KRAS,NRAS,OCLN,PFKFB3,PFKFB4,PGM1,PLOD1,PLOD2,STC1,TJP1,TJP2,VEGFA	628 (7)
NFE2L2	-0.666	transcription regulator		-1.725	5.62e-07	ABCC4,ACTG1,AGT,ALDOA,BCL2,BNIP3,CA11,CCN2,CCT3,CCT7,CDH1,CHORDC1,CTSD,DDIT3,DDX39B,DYNLL1,EIF2S1,EIF4G2,EPAS1,ETV6,FN1,FTL,GBE1,GHR,GPX3,GSPT1,GSTA1,GSTM4,HACD3,HAX1,HERPUD1,HIPK2,HSP90AA1,HSP90AB1,HSPA9,HTATIP2,IFRD1,IL1RN,KIFC2,L1CAM,LGALS8,M6PR,MAP1LC3A,NBR1,NOCT,OAT,OGT,P2RX4,PAFAH1B1,PPARGC1A,PRDX1,PSMA7,PSMB5,PTPN1,RACK1,RAN,RGS11,RPL18,RRS1,S100A13,SAA1,SCARB1,SERPINA3,SLC1A1,SLC1A4,SNAI2…	722 (14)
metribolone		chemical reagent		0.887	5.99e-07	ABCC4,ACADSB,ACSL3,ACTN1,ADSL,ALDH1B1,ALDH9A1,ALDOA,ALDOC,APP,ATP1B1,ATP5MC1,ATP6AP1,AZGP1,B2M,B3GAT3,BCL2,CCT2,CDC6,CDK5R1,CENPN,CFLAR,CHEK1,COX5B,COX6B1,CRYAB,CYB561,D2HGDH,DHCR24,ELOVL5,ERO1A,ERRFI1,EZR,FDPS,FGFRL1,GAPDH,H2AZ1,HIBCH,HK2,HMGCR,HNRNPDL,HOMER1,HSPH1,IDI1,IGF1R,MARS1,MCCC2,MMP7,MRPS30,MYC,NCAPD3,NCOA2,NDRG1,PFKFB2,PFKL,PFKP,PLOD1,PROS1,PYGB,RRAGD,SDHD,SELENOP,SLC25A13,SLC37A4,SMS,…	918 (19)
SNAI1	-1.592	transcription regulator		0.244	6.35e-07	ACTN1,ACTR2,ACTR3,CCN1,CCN2,CCND3,CD46,CDH1,CLDN4,CTTN,DPYSL3,FLNA,FMNL2,FN1,FOSL1,GSN,KRT17,KRT8,L1CAM,LASP1,MLXIPL,MUC1,NES,OCLN,PARVB,PFKP,RAB25,SDC1,SERPINH1,SLC28A3,SMAD7,SNAI2,SVIL,TF,TPM1,TPM3,TPM4	1005 (22)
Z-LLL-CHO		chemical - protease inhibitor	Inhibited	-2.355	7.01e-07	ACTB,AGO2,AKR1B1,APP,BCL2,BUB1B,CCN2,CCND3,CCT2,CDH1,CDKN1C,CFLAR,CHUK,CLDN4,CLIC1,CRYAB,DDB2,DDIT3,EIF5A,EPAS1,ETS1,ETV5,FAS,FGF2,FKBP4,FMR1,FOXM1,HSP90AA1,HSPA4,HSPA8,HSPA9,HSPB1,HSPB2,HSPD1,KCNH2,LMAN1,MAPK6,MCL1,MCM10,MYB,MYC,NOTCH3,OCLN,OPRD1,PARP1,PDCD4,PMAIP1,RAB10,RPLP2,RXRA,SLC1A1,SLC27A1,SOD1,SOD2,SORT1,STAT1,THBS1,TIMP1,TJP1,TNK2,TOP1,VAMP8,VEGFA,YWHAZ	768 (19)
arsenic trioxide		chemical drug		1.116	7.89e-07	ATP1B1,ATP6AP1,AURKA,BCAP31,BCAT1,BCL2,BLVRB,BNIP3,BNIP3L,CDK1,CFLAR,COX5B,COX6B1,DBF4,DDIT3,DHCR24,DMAC2L,DNAJB6,ECT2,EPAS1,ETV5,FADS1,FAS,FDPS,FN1,GSPT1,H2AX,HMGCR,HSP90AB1,HSPA8,IDI1,IFRD1,KCNQ1OT1,LMAN2,LSS,MAPK6,MCL1,MT-ND6,MT1X,MT2A,MYC,NCL,NPM1,NR2F2,P4HB,PDCD7,PIM1,PPID,PTPN11,RAB8A,RGL2,RHOA,RTN4,SCD,SDHD,SLC25A6,SMC1A,SREBF1,TCIRG1,TFRC,TXNRD1,VEGFA,YWHAG	893 (19)
PGR	-2.207	ligand-dependent nuclear receptor		0.834	7.94e-07	ACSL1,AK4,AMD1,AREG,ATP1B1,ATXN1,BCL6,CALCB,CALD1,CAPN2,CCNB1,CCND3,CDC20,CDC6,CDK1,CDKN1C,CEBPD,COL6A1,CPT1B,CREB3L2,CTBS,CTSD,DPYSL2,DYNLL1,EFNA3,EGFR,ENC1,EPAS1,EZR,FN1,GAL,GLS,GLUL,GSTM3,IL1R1,MTSS1,MUC1,MYC,NDRG1,P2RX4,P4HA2,PFKFB3,PFKP,PHF21A,RASSF2,SDC1,SELENOP,SFI1,STAT1,STC1,TBC1D8,TNFRSF21,TSC22D3,URB2,VCAN,VCL	829 (18)
TGFB3	-0.695	growth factor		0.126	8.06e-07	ACTA1,ACTA2,ACTG2,ADAM19,BCL2,BHLHE40,CCN1,CCN2,CD46,CDH1,ETS1,FGF2,FN1,LTBP2,MGP,MICAL2,OCLN,PALLD,PLOD2,PPARGC1A,SCD,SERPINE2,SMAD7,SNAI2,STAT6,TAGLN,THBS1,TJP1,TPM1,VEGFA	1007 (20)
ALKBH1	-3.702	enzyme	Activated	2.646	8.25e-07	MT-ATP6,MT-CO1,MT-CO2,MT-CYB,MT-ND2,MT-ND4,MT-ND5
NSUN3	-0.687	enzyme	Activated	2.646	8.25e-07	MT-ATP6,MT-CO1,MT-CO2,MT-CYB,MT-ND2,MT-ND4,MT-ND5
MRPL12	-0.311	other	Activated	2.613	8.25e-07	MT-CO1,MT-CO2,MT-ND1,MT-ND2,MT-ND6,MT-RNR1,MT-RNR2
miR-2392 (miRNAs w/seed AGGAUGG)		mature microRNA	Inhibited	-2.632	8.25e-07	HK2,MT-CO1,MT-CO2,MT-CYB,MT-ND2,MT-ND4,MT-ND5
mir-2392		microRNA		-1.941	8.25e-07	HK2,MT-CO1,MT-CO2,MT-CYB,MT-ND2,MT-ND4,MT-ND5
PC-SPES		chemical drug			8.56e-07	ANXA1,B2M,CDC20,CDC6,COL16A1,DCK,DNAJB1,FTL,GAPDH,GSTA2,HERPUD1,HLA-B,HLA-C,HSP90AA1,LAMC1,OGT,P4HB,PA2G4,QSOX1,RAN,SCARB1,SELENBP1,SELENOW,TIA1,TPM1,TUBB2A,UBE2C
SP2509		chemical reagent	Activated	2.796	8.99e-07	ABCC4,ANP32A,BCAT1,BID,BUB1B,CAP2,CDH1,CDK16,CDK5R1,CFLAR,CSE1L,DDX6,DHRS3,DSG2,EFNA3,EFNB2,EGFR,EIF2AK2,EIF4G1,EZR,FGF2,FN1,GLI3,HMGB1,HSPA9,KIF7,KPNB1,L1CAM,MAP2,MDM4,MICALL2,MYC,NSD2,OGT,PAFAH1B2,RAD21,RAN,RCC2,RTN4,SERPINI1,SLC7A1,SRSF1,STAT6,SUV39H1,TAP2,TCEA1,TCF12,TMEM30A,TPX2,TUBB3,VCAN,VCL,XPO1,YAP1,YWHAE,ZFP64,ZMYM2,ZNF146,ZSWIM6,ZWILCH
uranyl nitrate		chemical toxicant	Activated	2.266	9.57e-07	ACADS,FTL,GHR,GPX3,HSPA8,HSPD1,ID2,LGALS3,MGP,NDRG1,ODC1,PRDX1,RACK1,RPL10A,RPL23,RPL7,RPL9,RPS24,RPS29,RPS8,SCP2,SELENOP,SOD1,TAGLN,TAGLN2,TPT1,TUBA1C,UBC,YWHAZ
AR	6.694	ligand-dependent nuclear receptor		-1.583	9.58e-07	ABCC4,ACTA1,ACTR3,ADM,AMD1,AMH,ATAD2,ATP2A2,AZGP1,BMF,BUB1B,C3,CA5B,CALCB,CALU,CCT3,CDCA5,CDH1,CFLAR,CLGN,DBI,DDIT4,DHCR24,DNM1L,DR1,DSC2,DSG2,EGFR,ELMO1,ENO2,EPAS1,EPB41L4B,ERO1A,ESPL1,FKBP4,FXYD3,GSN,GUSB,HMGCR,HSPH1,IGF1R,IGFBP3,IL1R1,KCNH2,KDM4B,KIF15,KPNA2,KRT14,LAMA5,LMAN1,MT1X,MUC1,MYB,MYC,NDRG1,NUSAP1,OCLN,ODC1,PDE9A,PER1,PFKFB2,PLOD2,PLS3,PMAIP1,PROS1,PTGS1,RARRES1,RASSF3,RHOB,SERPINA3,S…	866 (20)
RABL6	0.885	other	Inhibited	-3.273	9.76e-07	ABAT,ATXN1,BIK,BTG2,BUB1B,CCNB1,CDC25A,CHEK1,H2AX,KIF23,MCM10,MYC,NCAPG,NDC80,PMAIP1,POLA1,PRC1,PSME3,SERPINH1,TPX2,UBE2C	617 (7)
ERBB3	0.717	kinase		-0.315	9.86e-07	ACTA1,ACTA2,ACTB,ADAM19,ADAM9,CCN1,CCN2,CCNG2,CDH1,COL6A1,EGFR,EIF6,EMP2,ETV5,EZR,FGF2,FN1,GHR,GLS,HMGB1,IGF1R,NDRG1,NID1,PTGS1,SERPINA3,SFRP1,THBS1,TSPAN3,USP14,VEGFA	811 (17)
ROR1	2.059	kinase		0.43	9.97e-07	CCN1,CCN2,CDH1,EMP2,ETV5,GLS,KRT19,MAP2,MDFIC,NDRG1,SNAI2,THBS1,TJP1,TSPAN3	399 (10)
progesterone		chemical - endogenous mammalian		-0.612	1.01e-06	ABCB1,ACSL1,ACTA1,ACTA2,ACTB,ADM,AMD1,AREG,ARL14,ATP1B1,AURKA,B3GALNT1,BCAT1,BCL2,BCL6,BHLHE40,C3,C9orf72,CALCB,CAPRIN2,CCNB1,CCND3,CD82,CDC25A,CDH1,CEBPD,CLDN4,CP,CREB3L2,CRYAB,CTSF,DDIT3,DLC1,EGFR,ENC1,ENPP1,EPAS1,ERRFI1,ESPL1,EZR,FAAH,FKBP4,FN1,GABARAPL1,GAL,GHR,GRINA,HELLS,HMGCR,HSPA8,IGFBP3,KCNH2,KRT15,KRT5,LCN2,LGALS3,LTF,MMP7,MT2A,MTSS1,MUC1,MYB,MYC,NDRG1,NDRG2,NOTCH3,NPY1R,OCLN,P2RX4,PDK1…	804 (23)
ETV5	3.072	transcription regulator		1.614	1.07e-06	AGRN,CAVIN1,CDH1,CHI3L1,CHSY1,CLDN4,DPYSL2,EMP2,ETV5,FN1,FOXM1,KRT19,KRT23,KRT80,LCN2,LGALS3,MYB,PMP22,S100A14,SAMHD1,SCARB1,SCD,SNAI2,SOAT1,TJP1,TJP2,VEGFA	347 (7)
EPAS1	2.017	transcription regulator		0.973	1.1e-06	ABCF2,ADM,ALDOC,APLN,AREG,ARG2,BCL2,BHLHE40,BNIP3,CA9,CCN1,CCN2,CDCP1,CHKA,CORO1A,DDIT3,DGAT1,EGFR,EIF5A,ENO2,FGF2,FN1,GBA2,GBE1,GLS,HSPA4,IGFBP3,KDM3A,KDM4B,L1CAM,NAMPT,NDRG1,NEAT1,NRARP,PDPK1,PFKFB3,PLOD2,PTPRZ1,SF3A3,SLC11A2,SLC40A1,SOD1,SOD2,SPHK1,SREBF1,TNFSF15,VEGFA,YAP1	836 (20)
paclitaxel		chemical drug		1.574	1.13e-06	ABCA2,ABCB1,ACTA2,ADORA2B,ALDH1L1,AREG,ATG4B,BCL2,BHLHE40,BTG2,CCN2,CCNG2,CDC20,CDK18,CFLAR,CHUK,DDIT3,DUSP5,EMP1,EPHA2,EREG,ETV5,FAS,FLNA,FOLR1,FOSL1,FOXM1,GRINA,H2AX,HLA-A,HMGB3,HSP90AB1,IGFBP3,MCL1,MRFAP1L1,MUC1,MYC,PHLDA1,PPP2R3A,RBM3,SFI1,SLC12A2,SNAI2,SOD2,SPRY1,SRF,STC1,STK17A,SVIL,TAP2,TBCD,THBS1,TMEM184B,TOM1,TOP3B,TP53INP1,TUBA1B,UHRF1,YBX1	798 (19)
AHR	-1.288	ligand-dependent nuclear receptor		0.042	1.24e-06	A2M,ABCC4,ACTA2,ACTN1,ADAM19,ADM,ALDH1B1,APP,AREG,ARG2,BTG2,CAMK2N2,CCNB1,CCND3,CCNF,CCNG2,CDH1,CDK1,CHD7,CHST2,COL12A1,COL16A1,COL27A1,COL6A1,CTSD,DNAJB1,EMILIN2,FAS,FN1,FOSL1,FZD7,GAS1,GSTA1,HK2,HMGCR,HSP90AA1,HSPH1,LTBP2,LYST,MT-CO1,MT-CO3,MT-CYB,MT-ND4,MT2A,MYC,NID1,NOTCH3,PLA2G12A,PLXNA2,PMP22,POLA1,RORC,SAA1,SCD,SDC1,SLC1A1,SLC1A4,SNAI2,SOD1,SOD2,SREBF1,SYT12,TGFB2,THBS1,TIMP2,VCL,VEGFA	973 (20)
lactacystin		chemical - protease inhibitor		-1.455	1.49e-06	ACTB,AKR1B1,APP,ASNS,ATP2A3,BAG3,BIK,CCND3,CCT2,CFLAR,CLIC1,CRYAB,CTSD,DDIT3,EIF5A,FAS,FOSL1,FTL,HLA-A,HLA-B,HLA-C,HSPB1,HSPB8,IFRD1,ITCH,MAPK6,MCM10,NCOA2,OPTN,P4HA2,PMAIP1,RPLP2,SH3BGRL,SIRT2,SLC1A1,SLC3A2,SREBF1,TACSTD2,TUBB2A,TXNRD1,VAV3,VHL,ZFP36L2	856 (21)
EPO		cytokine		-0.963	1.59e-06	ABCA13,ACTB,ADAMTS10,B2M,BCL2,BCL6,BLVRB,BNIP3L,CCND3,CCNG2,CLGN,CLIC1,DDIT3,DHCR24,FAS,FGF2,GCC2,GLUL,GSPT1,H2AZ1,HLA-DRB1,HMGB1,HNRNPF,ID2,KLHL24,KPNA2,KPNB1,MCL1,MTF2,MYB,MYC,NACA,NPM1,PBXIP1,PDCD4,PIM1,RCC2,RHOA,RNF128,ROCK2,RPL7,RPS23,RPS6,SLC11A2,SMAD7,SOD1,SSRP1,TF,TFRC,TJP1,TOP1,TPT1,TSC22D3,VEGFA,WDR1,YBX1,ZNF711	863 (19)
IL1B	-11.751	cytokine		0.469	1.6e-06	A2M,ACTA2,ADM,ADORA2B,AKR1B1,ANXA1,APP,ATP2A2,B2M,BAMBI,BCL2,BCL6,BMF,BTG2,C1R,C3,CASP4,CCN2,CD82,CEBPD,CFLAR,CHI3L1,CP,CRYAB,CTSF,CTSS,DBI,DDIAS,DDIT3,DDIT4,DDX5,DPY19L4,DR1,DUSP5,E2F2,ELF3,ENPP1,EPAS1,ERRFI1,FAS,FGF2,FGFRL1,FMR1,FN1,FOSL1,GBP1,GEM,GHR,GM2A,GNPAT,GRN,GSTA1,GSTA2,GUSB,H1-10,HELZ2,HEXA,HK2,HLA-A,HLA-E,HMGB1,HOMER1,HSPA1A/HSPA1B,HSPB1,HSPG2,IFRD1,IGFBP3,IGFBP4,IL1R1,IL1RN,IL32,KCNH…	749 (13)
SAHM1		chemical reagent		-1	1.61e-06	ANKRD37,BHLHE40,BNIP3,DDIT4,ELMO1,FLNA,HK2,MYC,NLE1,PDK1,PFKFB3,RHOU,SUSD4,VARS,WDR4,ZFP36L2
SYVN1	1.736	transporter		-1.23	1.65e-06	ABCC4,ACSL3,ADAM9,APP,ATP6AP1,BCAT1,BHLHE40,CALM1 (includes others),CAVIN1,CD46,CSPG4,CTPS1,CYB561,EPHA2,FAS,FOLR1,HLA-A,HLA-C,HNRNPM,HSPB1,IGF1R,L1CAM,MCAM,RAB10,RPL18,SLC16A1,SLC30A1,SLC35B2,SLC3A2,SLCO4A1,TARS1,TFRC,TLE5,UNC13D	573 (7)
COMMD1	1.697	transporter	Inhibited	-3.317	1.78e-06	ALDOA,BNIP3,DDIT4,HK2,KRT19,PDK1,PFKFB3,PFKP,STAT1,TF,TFRC,VEGFA	230 (7)
estrogen receptor		group		-0.772	1.88e-06	AGO2,AKT3,ANXA1,BCL2,BMP7,C3,CALCB,CALD1,CCN2,CDH1,CDH3,CLDN4,COL12A1,COL4A5,COL6A1,COL7A1,COL9A2,DSC2,DSP,EGFR,EREG,ETS1,FN1,GAL,HSP90AA1,HSPA1A/HSPA1B,JUP,KRT15,KRT19,KRT8,LTF,LYN,MAN1A1,MT-CO2,MUC1,MYC,NOTCH3,NRIP1,OCLN,OXTR,PDGFC,PMAIP1,RGS2,TGFB2,TIMP1,TIMP2,TSC22D3,UGT8,VEGFA	886 (18)
DYSF	-1.255	other			2.34e-06	ACOT9,ACTG1,ACTR3,ANXA1,ANXA2,B2M,CTSH,CTSS,DNAJB1,ERRFI1,FN1,FTL,GABARAPL1,HLA-A,HSPA1A/HSPA1B,HSPB1,LGALS3,PROS1,PSAP,S100A13,SERPINA3,TIMP1,TMEM123
tazemetostat		chemical drug	Activated	2.485	2.46e-06	ABCC4,ANP32A,BCAT1,BID,CAP2,CDH1,CDK16,CDK5R1,CFLAR,CSE1L,DDX6,DHRS3,DSG2,EFNA3,EFNB2,EGFR,EIF2AK2,EIF4G1,EZR,FGF2,FN1,GLI3,HMGB1,HSPA9,KIF7,KPNB1,L1CAM,MAP2,MDM4,MICALL2,MYC,NSD2,OGT,PAFAH1B2,RAD21,RAN,RCC2,RTN4,SERPINI1,SLC7A1,SRSF1,STAT6,SUV39H1,TAP2,TCEA1,TCF12,TMEM30A,TUBB3,VCAN,VCL,XPO1,YAP1,YWHAE,ZFP64,ZMYM2,ZNF146,ZSWIM6
lipopolysaccharide		chemical drug		-0.068	2.51e-06	ABCB1,ABCC4,ABCF2,ACSL1,ACTA1,ACTA2,ADAR,ADM,ADORA2B,AGT,AK4,ANK2,ANXA1,ANXA3,APP,AREG,ARG2,ARPC1B,ASCC3,ATP2A2,ATP5MC1,ATP6AP1,ATRX,AZGP1,BAG3,BAMBI,BCL2,BCL6,BID,BLZF1,C3,CALCB,CALM1 (includes others),CAPN2,CASP1,CASP4,CAVIN1,CCN1,CCN2,CCN4,CCNB1,CCND3,CCNF,CCNG2,CCNI,CCNL1,CD276,CD46,CD63,CDC25A,CDH1,CDK5R1,CEBPD,CFLAR,CGAS,CHD7,CHI3L1,CHUK,CLEC7A,CLIC4,COL12A1,COL6A1,CORO1A,CP,CPT1B,CREB3L2,C…	1106 (18)
indomethacin		chemical drug	Activated	2.305	2.72e-06	A2M,ABCA3,ACSL1,ANXA1,ANXA2,APP,ARG2,ASNS,BCL2,BTG2,CAPN2,CCNB1,CDH1,CLDN4,CP,CTSD,DGAT1,DYNLL1,ELF3,FGF2,GPNMB,GSTM3,IL17RB,IL1R1,KRT8,LCN2,LGALS3,MYC,OCLN,P4HB,PIM1,PSMB5,PTGS1,RBM3,RXRA,S100A10,SDC1,SLC15A1,STAT6,STRN4,TIMP1,TJP1,TNFRSF21,TUBB,VCAN,VEGFA,XRCC5,XRCC6,YWHAE	791 (14)
methapyrilene		chemical drug		-1.342	2.85e-06	A2M,ABAT,ACADS,ACTG1,ALDOA,ANXA2,AZIN1,BCKDHA,BTG2,CP,CTSS,DBI,DDIT3,EIF2S1,HMGCR,HPN,IFRD1,MAPK6,MYC,ODC1,OPLAH,PDP1,RPL13A,RPS8,RPS9,SCD,SCP2,SELENOP,SLC3A2,SULT1A1,TUBB,TXNRD1,YWHAZ
NEDD9	-1.913	other	Activated	2.682	2.95e-06	ADM,ANKRD37,APP,BHLHE40,BNIP3,CA9,CDH1,DDIT4,ELF3,ERRFI1,LRP1,PFKP,PLOD2,STC1,TF	233 (7)
deferoxamine		chemical drug	Activated	2.181	2.97e-06	ADM,ALDOA,ANXA2,APLN,APP,BCL2,BHLHE40,BNIP3,CA9,CCNB1,CCND3,CDH1,CFLAR,CP,CYTH1,DDIT3,DNM1L,DUSP5,EGFR,EPAS1,FAM20C,GEM,HK2,HSPA1A/HSPA1B,IGFBP3,IGFBP4,IL32,LCN2,MT-CYB,MT-ND5,MYC,NDRG1,NFATC4,PFKFB3,PMAIP1,SERPINE2,SMAD7,SREBF1,SULF2,TAOK2,TFRC,TGFB2,VEGFA	784 (18)
PSEN1	-0.571	peptidase		-0.852	2.97e-06	ACSL1,ACTA1,ACTB,ACTG1,ALDOA,APP,ARF4,ATP1B1,ATP2A2,C1QBP,C1R,C3,CAP1,CCS,CDK5R1,CLTB,CTSD,CTSS,DBI,DNM1L,DPYSL2,EGFR,EMP1,ENO2,FBL,FBXW7,GAPDH,GBA2,GNA12,GPM6B,GRIN1,GRIN2A,HLA-E,HOMER1,HSP90AA1,HSPA8,HSPD1,L1CAM,LATS1,LRP1,MAP2,MAPK1,MCM10,MT-CO1,MYC,PAFAH1B2,PMAIP1,PRC1,PTPRF,S100B,SCARB1,SLC11A2,SOD1,SRC,STIP1,TPM3,TPT1,TUBA1A,TUBA1B,TUBA1C,TUBB,TUBB2A,TUBB3,TUBB4B,TUBB6,TUFM,UBC,VAMP2,YWHAE,…	880 (22)
APBB1	-2.174	transcription regulator		-0.283	3.29e-06	ACTA2,APP,CASP4,CD82,EGFR,MYC,TAGLN,TPM1,VLDLR	786 (13)
testosterone		chemical - endogenous mammalian		-0.626	5.1e-06	A2M,ACSL1,ALDOA,AMD1,AMH,ANPEP,ANXA1,ANXA3,APLN,ARG2,ATP1B1,BCL2,BMP7,CALCB,CDH1,CRK,DDIT4,DHCR24,EGFR,EIF2S1,FAS,FN1,FOSL1,GPX4,GUSB,HMGCR,HNRNPK,HSP90AB1,HSPA1A/HSPA1B,HSPD1,IGF1R,IGFBP3,KRAS,MMP7,MT-CO1,MT-CO2,MT-CO3,MT-CYB,MT-ND5,NDRG1,OAT,OCLN,ODC1,PARP1,PMP22,RAB2A,RAI14,RPS11,SBDS,SCNN1A,SDC1,SERPINB5,SOD2,STX3,TAP2,TF,TGFB2,THBS1,TUBB2A,TUBB3,TXNRD1,UGT8,VCAN,YWHAE,YWHAZ	1014 (20)
EGLN		group	Inhibited	-5.589	5.29e-06	A2M,ADM,AK4,ALDOC,ANKRD37,ANKZF1,APLN,BBX,BCKDHA,BNIP3,CA9,CAVIN1,DDX41,DHX40,DMKN,EFNA3,FTL,GAPDH,HK2,HLA-B,LCN2,MAP3K8,PDK1,PFKL,PFKP,PGM1,PPFIA4,RNASE4,RRAGD,SAA1,SELENBP1,SLC27A1,STC1,VEGFA,VLDLR,ZNF292	521 (14)
SP1	0.353	transcription regulator		0.105	6.09e-06	ABCB1,ACSL1,ACTA2,ASNS,ATP2A2,ATP2A3,B4GALT5,BACE2,BAG2,BCL2,BMP7,BNIP3L,C1QBP,CCN2,CCND3,CCNG2,CDH1,CDK1,CEBPD,CHI3L1,CHRNA5,CIRBP,COL7A1,CRYAB,CTSD,DBF4,DHCR24,DIAPH3,DLC1,DNM1,EGFR,EIF2AK2,EREG,EZR,FAS,FGF2,FLNA,FN1,FOSL1,FOXM1,GHR,GLTP,GPX4,GRIN1,HADHA,HK2,HMGCR,IGF1R,IGFBP3,IGFBP4,KRT19,LTB4R,MCL1,MECP2,MSH6,MYBL1,MYC,MYLK,NDRG1,NES,OPRD1,PARP1,PDGFC,PDK1,PIM1,PMAIP1,PTGS1,PTPN1,SCARB1,SERPI…	853 (20)
GNA14	-1.575	enzyme			6.16e-06	ABCB1,ADM,ANPEP,ANXA3,BNIP3,BTG2,CSPG4,DUSP5,ENPP1,HK2,HSPB8,IL1RN,MAP3K8,NEU1,NPR3,PDK1,PHLDA1,SELENBP1,SPHK1,STAT1,VEGFA	532 (7)
SIRT3	1.634	enzyme	Inhibited	-2.721	6.23e-06	ACTA2,MT-ATP6,MT-CO1,MT-CO2,MT-CO3,MT-CYB,MT-ND1,MT-ND2,MT-ND4,MT-ND5,MT-ND6,NES,PDK1,PPARGC1A,SCD,SOD2,TFRC,VEGFA	826 (22)
PTP4A1	0.017	phosphatase		-0.492	6.46e-06	ACTN1,ACTR2,ACTR3,ALDOA,APC,COL6A1,CRK,DDX5,DNAJB1,EIF6,FLNA,FMR1,HNRNPF,HNRNPH1,HSPA1A/HSPA1B,NCK1,NRAS,PRDX1,PTP4A3,RAN,ROCK2,SLC6A15,SMS,SPINT2,SYCP2,TAGLN2,TUBA1C,UBA1,VCAN
MKNK1	0.22	kinase		-0.876	6.62e-06	AGRN,ANXA2,APC,ATAT1,BAG3,CCN1,CP,DPYSL3,ETS1,FLNA,HADHA,IFRD1,LAMC1,LCN2,MAPK1,MAPK8IP3,MYC,PAFAH1B1,SERPINH1,SFRP1,STRN4,TAGLN,THRA,TPP1,VAMP2,YWHAG
LRPPRC	-0.879	other		0	7.11e-06	MT-ATP6,MT-CO1,MT-ND1,MT-ND2,MT-ND5,MT-ND6
STAT4	-4.608	transcription regulator	Activated	2.704	7.61e-06	ACP6,AKAP8L,ALDOC,ASPH,BCL2,C3,CCNI,CCNL2,DAPK2,DNAJB6,ENO2,ERO1A,ERRFI1,ETV5,FZD7,GBE1,GCNT2,GLG1,GTF2E2,IFIH1,LRP1,LRRFIP1,LUC7L,MAP3K8,MAPK8IP3,MLLT3,MYC,NDRG1,NXN,P4HA2,PDK1,PER1,PEX13,PLOD2,RNF128,RRAGD,SELENBP1,SERPINB5,SH2B1,STAT1,TIMP1,UNC13D,VEGFA,VLDLR,VSIR	765 (17)
SFN	-1.103	other		-1.47	7.77e-06	BCL6,BTG2,CDH1,DSC2,DSG2,DSP,IL1R1,JUP,KRT8,PPP1R1B,SNAI2,TJP1	883 (16)
HSF2	-0.884	transcription regulator	Inhibited	-3.162	7.9e-06	CCT2,CCT3,CCT4,CCT5,CCT6A,CCT7,CCT8,CDK5R1,HSPA1A/HSPA1B,HSPA4,HSPB1,HSPH1,PSMB5,TCP1
tunicamycin		chemical - endogenous non-mammalian		0.125	8.31e-06	ABCB1,ARF4,ASNS,ATP2A2,CASP4,CCND3,CDH1,CEBPD,COL6A1,COX5B,CREB3L2,DDIT3,DDIT4,DGAT1,EDEM1,EIF2S1,ERO1A,ETS1,HERPUD1,HSPA9,IFRD1,ILK,LMAN1,LMAN2,LMF1,MCL1,MLXIPL,MTDH,MVD,MYC,NDRG1,P4HB,PHLDA1,PMAIP1,RRS1,SCD,SESN2,SLC39A14,SREBF1,TJP1,TMED3,VEGFA,WBP1	587 (18)
F2		peptidase	Inhibited	-2.65	8.57e-06	ACTA2,AKR1B1,ALDH1B1,CALD1,CASP1,CCN1,CCN2,CD63,CDC6,CFLAR,CITED4,CLIC1,COTL1,CTPS1,DAAM1,EIF4A1,EREG,ETS1,FGF2,FN1,FOSL1,HSP90AA1,IFRD2,IGF1R,IGFBP4,IL32,LAMP1,LMCD1,MAPK3,MEOX1,MTSS1,MYC,MYH9,PMAIP1,PROS1,RHOA,RHOB,S100B,SLC7A1,SOD2,SRF,TAGLN2,TAP2,TENT5A,TGFB2,THBS1,TIMP2,TRIO,TUBB3,UBE2S,VEGFA	697 (17)
fulvestrant		chemical drug		0.982	9.43e-06	AREG,ASCC3,ASNS,AURKA,BCL2,BIK,C3,CALCB,CASP4,CCN1,CCNB1,CDC20,CDC25A,CDH1,CDK1,CEBPD,CLK1,CTSD,DDIT4,DHCR24,DYNLL1,EGFR,EGR3,EWSR1,FOXM1,GAL,GHR,H2AX,ID2,IGF1R,LTF,MAP2K6,MAPK1,MUC1,MYB,MYC,PDCD4,PMAIP1,RAB2A,RNF126,RNF4,ROCK2,SAPCD2,SELENOP,SNAI2,SOD1,STC1,TFRC,TGFB2,TSC22D3,UBE2C,VEGFA	948 (21)
Hif1		complex	Activated	2.44	9.88e-06	ADM,ALDOA,APLN,BCL2,BNIP3,BNIP3L,CA9,CDH1,CP,DDIT4,FN1,FOXM1,HIF3A,OPRD1,PDK1,PFKL,SLC16A1,TFRC,VEGFA	703 (13)
NRG1	-1.498	growth factor		-0.906	1.06e-05	ACTN1,ARTN,BCL2,BDH2,BNIP3,CAVIN1,CCN1,CCN2,CCND3,CDC20,CDH1,DDIT3,EGR3,ELF3,EMP2,EPHA2,ERRFI1,ETV5,FGF2,FLNA,FN1,GLG1,GLS,GPX3,HK2,HMGCR,HNRNPK,IDI1,L1CAM,LMO4,MCL1,MDFIC,MYC,NDRG1,PAFAH1B1,PDCD4,PMP22,S100B,SCHIP1,SHCBP1,SLC1A1,SOX4,TF,TGFB2,THBS1,TNFRSF25,TSPAN3,VCL,VEGFA,XRCC6,ZFP36L2	812 (18)
ANGPT2	0.127	growth factor		-0.597	1.06e-05	ACTA1,ACTA2,BCL2,C1R,CCT7,COL18A1,CRYAB,DDIT3,EGFR,ETS1,FAS,FKBP4,FN1,HSP90AA1,HSPA1A/HSPA1B,HSPA4,HSPB2,HSPD1,KPNA2,LARP4,LMNB2,LYN,MMP7,NCOA2,P4HB,PDCD4,PHLDA1,POLA1,PROS1,RAD21,RDH10,RFC1,RHOB,RPS6,SOD1,SOD2,SOD3,ST13,STK17A,THBS1,TMEM41B,TOP1,TUBB3	819 (17)
CG		complex		0.407	1.1e-05	ABCB1,ACSL1,ACTA2,ACTB,ADM,APLN,AREG,B2M,BCAT1,BCL2,BHLHE40,BTG2,CCDC86,CCND3,CDC6,CDH1,CEBPD,DBI,DNAH11,EFNB2,EMP1,EPAS1,EREG,FAM110C,FAM3D,FAS,GAL,GAS1,GM2A,HK2,HLA-A,HMGCR,IGF1R,IGFBP3,IGFBP4,KCNQ5,KLHDC4,MAPK3,MCAM,MCL1,MCM10,NPR3,NR2F1,NRIP1,OXTR,PFKFB3,PHLDA1,PMAIP1,PTGS1,RASSF2,RGS2,S100A10,SCARB1,SDC1,SLC52A2,SMARCA5,SREBF1,STC1,TDRD5,TGFB2,TIMP1,TIPIN,VCAN,VEGFA	953 (22)
BDNF	-7.386	growth factor		-0.744	1.12e-05	AGRN,ANXA2,APC,APP,ATAT1,BAG3,BCL2,BHLHE40,BID,BMP7,CCN1,CP,CSPG4,DNAJC21,DPYSL3,EGR3,FLNA,FTL,GLUL,GRIN1,GRIN2A,HADHA,HMGCR,HOMER1,IFRD1,LAMC1,LCN2,MALAT1,MAPK1,MAPK8IP3,MVD,PAFAH1B1,PALMD,PFKFB3,PPP1R1B,RHOA,RPL13,RPL35A,RPL37A,RPS23,S100A10,SCARB1,SERPINH1,SFRP1,SOD2,SORL1,STRN4,TAGLN,TBC1D8,TFRC,THBS1,THRA,TPP1,TRIB2,TUBA1A,TUBB3,VAMP2,YWHAG	805 (21)
CP-55940		chemical reagent			1.13e-05	ACTB,ALDOC,BCL9,BIK,BTG2,GAPDH,GSTA1,MYC,RPL13A,RPS9,TOP1,UBC,XRCC5,YWHAZ
YY1	-0.272	transcription regulator		-0.335	1.14e-05	ACTA1,ACTA2,AURKA,BIK,BMP6,BTG2,BUB1B,CCNB1,CDC6,CDH1,CRYAB,EFNA3,EGFR,EIF4G2,FAS,FDPS,FOXM1,GBP1,GTF2A1,H2AX,HELLS,HMGCR,ID2,INCENP,KIF23,LMAN1,MATR3,MYC,NCAPD2,NFKBIZ,PAWR,PLAGL1,POLA1,PRC1,RAD21,RND3,RPL30,SCARB1,SRC,SRSF1,SRSF5,SYNCRIP,TACC3,TAGLN,TBC1D14,TGFB2,TP53INP1,UHRF1,USP14,VEGFA,WSB1,XIST,YWHAE	898 (18)
RRP1B	-0.733	transcription regulator			1.15e-05	ADCY7,AREG,AURKA,BMP7,CCND3,CDC20,CDC6,CDK1,CHEK1,DBF4,ESPL1,EXO1,HSP90AA1,HSP90AB1,NCOA2,PDGFC,RPL11,RPL13,RPL13A,RPL37,RPL37A,RPS10,RPS14,RPS19,RPS8,RPS9,SERPINE2
puromycin aminonucleoside		chemical reagent		0.545	1.17e-05	A2M,ACTB,ACTG1,ACTR3,ANXA1,ANXA2,ASNS,CDCP1,CLDN4,CP,ELF3,GPNMB,GSTM3,HADHA,HSPD1,LCN2,LGALS3,MYC,NES,RBM3,S100A10,SCARB1,SOD2,SOD3,TIMP1,TUBB	329 (7)
MMP12		peptidase			1.27e-05	ACTN1,ACTR2,ACTR3,APP,ARPC1B,CCT5,DNM1L,MAPRE1,MYH9,PGM1,PLS3,PSAP,PSME3,RDX,TPM3,TPM4,VCL,YWHAG,YWHAH
prednisolone		chemical drug		-0.36	1.37e-05	AGO2,APC,APP,ARSA,ATG16L2,ATG4B,BAG3,BCL2,BID,BNIP3,BYSL,CALCB,CDK5R1,CEBPD,CFLAR,CTSS,DRAM2,EIF4G1,FAS,FBXO32,GAA,GABARAP,GABARAPL1,GM2A,GPX3,HGS,HSP90AA1,HSPA8,LPO,MAP1LC3A,MCL1,MYH9,NOTCH3,NOXA1,NXN,PFKP,PRDX1,RAB24,RHOA,SOD1,SOD2,SOD3,STAT1,TMEM43,TSC22D3,TXNRD3,ZFP36L2	951 (18)
INHA	2.16	growth factor		0.468	1.41e-05	ACTA2,ACTG2,AREG,BCL2,BOC,CCN1,CCN2,CCN4,CFLAR,COCH,COL4A5,COL6A1,EGFR,EMILIN2,EREG,ESPL1,IGFBP4,IL1R1,KIF24,KRT19,KRT8,MYC,MYL9,SMAD7,TJP1,TP53INP1	268 (5)
STAT3	0.702	transcription regulator	Activated	2.825	1.44e-05	A2M,ACTA2,ADM,AGT,AMER1,AREG,ARG2,BCL2,BCL6,BMF,BNIP3L,BOC,CA9,CASP1,CCN2,CCNB1,CD46,CDC25A,CDH1,CDK1,CDON,CEBPD,CFLAR,CHEK1,CHI3L1,CTTN,DDIT3,DNMT3B,DTX3,ECT2,EED,EGR3,EIF2AK2,EPAS1,FAS,FGF2,FN1,GIGYF1,HK2,HLA-A,ID2,IFIH1,IGF1R,IL1R1,IL1RN,KRT17,LTF,MAP2,MCL1,MMP7,MT-ATP6,MT-CO1,MT-CO2,MT-CO3,MT-CYB,MT-ND1,MT-ND2,MT-ND4,MT-ND5,MT-ND6,MUC1,MYB,MYC,NAMPT,NDRG1,NES,NFKBIZ,NOTCH3,NPM1,OAS3,PDK1,PFKL…	720 (16)
methylselenic acid		chemical reagent		1.32	1.52e-05	ABCC4,ACSL3,ATAD2,AURKA,BLVRB,BUB1B,CCNB1,CDC20,CDC25A,CDC6,CDK1,CDK10,CDK16,CDKN1C,CFLAR,CORO1A,CREB3L2,DDIT3,DHCR24,DPYSL2,DYNLL1,ELF3,FN1,FOXM1,H1-0,ID2,IGF1R,LMNB2,MAPK1,MAPK3,MCL1,MXD1,MYC,NDRG1,POLA1,PPFIA1,RHOB,RND3,RRM2,SCD,SERPINB5,SNAI2,TNFRSF25,TUBB4B,UGDH,UGT2B7,VEGFA,WDR82	986 (20)
TP63	-5.283	transcription regulator		0.966	1.53e-05	ABCB1,ACTA2,ADM,APC,AREG,BHLHE40,BMP7,BRAF,CCN1,CCN2,CCNB1,CCND3,CCNT2,CD82,CDH1,CDH3,CDK1,CDK18,CDKN1C,CFLAR,CSTA,CTSD,CXCL17,DDB2,DDIT4,EGFR,EI24,EMP1,EPHA2,ERCC5,FAS,FDPS,FN1,FOSL1,GAL,GAPDH,GLB1L2,GPNMB,HK2,HSPA4,HSPA8,IGFBP3,IL17D,KIF23,KRT14,KRT6B,L1CAM,LYN,MCM10,MYB,MYC,NOTCH3,P4HB,PIK3R3,PKP1,PMAIP1,PNPT1,PTPRU,RCC1,RRM2,SERPINB5,SNAI2,SOX4,TACC3,TAGLN,TGFB2,THBS1,TIPIN,TNFAIP8,TNFSF15,TP…	789 (19)
TBX2		transcription regulator	Inhibited	-2.683	1.55e-05	ANLN,AURKA,BHLHE40,CCNB1,CCNL1,CCNL2,CDC6,CDCA5,CDH1,CDK1,CHEK1,DDIT3,FOXM1,HELLS,MED20,NCAPD2,PAXBP1,PRC1,SRF,TGFB2,TIPIN	627 (10)
NSUN6	-1.277	enzyme		-1.604	1.6e-05	CCN1,CCN2,CDC20,EMP2,ETV5,FGF2,FLNA,GLS,NDRG1,PMP22,SCHIP1,TGFB2,THBS1,TSPAN3
vancomycin		biologic drug		-0.475	1.69e-05	A2M,ANXA1,ANXA2,ASNS,C3,CCS,CDCP1,CLDN4,CP,ELF3,GPNMB,GSTM3,LCN2,LGALS3,MYC,RBM3,RTN4,S100A10,SCD,SOD2,SOD3,TIMP1,TUBB	448 (10)
pirinixic acid		chemical toxicant		1.096	1.75e-05	ACADS,ACSL1,ALDH9A1,ALDOC,ANXA2,ASNS,BMP7,BNIP3,C3,CCNB1,CCND3,CCT3,CCT6A,CCT7,CD63,CDK1,CHEK1,CPT1B,CYP27A1,DBI,DYNLL1,EGFR,ELOVL5,FADS1,FAS,GAPDH,GBE1,GLUL,GNB4,GSTM3,HADHA,HLA-E,HMGCR,HSP90AA1,HSPB1,HSPD1,ID2,IL1RN,KRT8,LCN2,LGALS3,MAP3K8,MCL1,MPDZ,MYC,NPC2,NR2C1,PAICS,PDCD4,PDCD5,PFKL,PGM1,PHLDA1,PIK3R3,PLIN5,PPARGC1A,PPID,PSMA7,PSMB5,PTPN21,PTPRF,RTN4,RXRA,SAA1,SCD,SCP2,SLC27A1,SREBF1,STK36,…	817 (19)
IL2		cytokine		-1.551	1.79e-05	ADAM19,ANXA1,ARAP1,AREG,ARHGAP11A,BCCIP,BCL2,BCL6,BHLHE40,C3,CASP1,CASP4,CCND3,CCNG2,CD46,CDC25A,CDC6,CDH1,CDK5R1,CDKN1C,CFLAR,CLSPN,CORO2A,CTPS1,CYP27A1,DAPK2,DARS2,DENND2D,DSG2,DUSP5,EMP1,EPAS1,ETS1,FAM110A,FAS,FGF2,GAPDH,GART,GPSM1,GRN,HK2,HSPA1A/HSPA1B,HSPD1,IDI1,IGFBP4,IL17RB,IL1R1,IL27RA,ING4,ITM2B,L1CAM,LTB4R,MAP2K6,MAP3K20,MLLT3,MYB,MYC,NDRG1,NEAT1,NETO2,NOP2,PDCD4,PDGFC,PHB,PHLDA1,PHLDA2…	789 (16)
SOD1	-1.356	enzyme			1.88e-05	ACTB,ADORA2B,ALDOC,APP,B2M,BAG3,BCL2,BID,CALCB,CASP1,CASP4,CFLAR,CP,CRYAB,CYB561,DPYSL3,DSG3,EZR,FAS,GPX3,GRIN1,GSTM3,HOMER1,HSPA4,HSPA8,HSPB1,HSPB2,HSPB8,MRPS10,MT-CO1,MT-ND1,MT-ND4,MYBL1,NETO2,OCLN,P2RX4,PAWR,PSMB5,PTPN21,RBM3,RDX,SLC11A2,SLC40A1,SOD1,SOD2,STIP1,TFRC,VAPB	787 (18)
TWIST1	-11.658	transcription regulator		0.815	2.07e-05	ACTA2,ASPM,BCL2,BMI1,C3,CCN4,CDH1,CHI3L1,CLDN4,COL6A1,DNM1,DPYSL3,EFNB2,ETS1,FAS,FN1,FOSL1,GSN,IGFBP4,MRC2,PAMR1,PRRX2,PTPRU,PTPRZ1,PXDN,RHOA,SLC28A3,SNAI2,SPHK1,TF,TNFRSF21,UNC5B,VCAN,VEGFA,YBX1	787 (18)
mir-21		microRNA	Activated	3.633	2.37e-05	ACTA2,ANLN,ARF4,ASPM,ATAD2,BCL2,BTG2,C1R,CACYBP,CASP4,CCNB1,CCT8,CDC25A,CDH1,CKAP5,CSE1L,DDIAS,ECT2,FAM3C,FAS,FN1,H2AX,IPO11,KIF23,MARCO,MSH2,MYC,NCAPD2,NES,NUSAP1,OAS3,PDCD4,PILRB,POLR2F,PRC1,RHOB,SERPINB5,SLC25A37,SMAD7,SOD2,SOD3,SPRY1,STAT1,TACC3,TBC1D1,TPM1,TRMT10C,TUBB3,UBE2G1,YWHAB,YWHAZ,ZWILCH	845 (21)
IPMK	-0.459	kinase	Inhibited	-2.53	2.41e-05	ACTA2,ACTB,CCN1,CORO1A,FLNA,HSP90AB1,MYL9,PER1,PMP22,TAGLN2	311 (10)
MTOR	-0.86	kinase		1.522	2.75e-05	ADM,AKR1B1,ATP2A2,BCL2,BNIP3,CAB39L,CASP1,CCND3,CDH1,CEBPD,CFLAR,CHKA,CPT1B,CTNND1,DDIT3,DDIT4,EGFR,EPAS1,FBXO32,FDPS,FN1,GLG1,HADHA,HK2,HSP90AB1,HSPB1,IL1R1,MAP2,MCL1,MIA,MLXIPL,MT-CO1,MUC1,MYC,PFKFB2,PFKP,POLR1A,PPARGC1A,PSMB5,PYGB,RBM5,RHOA,RORC,RPL12,RPL23,RPL32,RPS11,RPS18,RSKR,SLC12A2,SNAI2,SOAT1,SOD1,SOX4,SRC,SREBF1,ST6GAL1,STAT1,TNFRSF25,UBE2C,VEGFA	805 (18)
trans-hydroxytamoxifen		chemical drug		-1.298	2.88e-05	ADM,ALDH4A1,ANXA3,AREG,ASCC3,BIK,CCNB1,CHI3L1,COL4A5,CTSH,DDIT4,EGR3,ENC1,FN1,FZD8,IGFBP4,IL1R1,L1CAM,MEIS1,MUC1,MYBL1,NDRG1,NR2F2,P4HB,PDK1,PLOD1,PLOD2,PXDN,RND3,SELENBP1,SFRP1,SLC39A6,STAT1,STC1,TGFB2,TPM1,UNC5B	510 (9)
Insulin		group		-0.089	3e-05	ACSL1,ACTA1,ACTB,AGT,ALDOA,APLN,APP,APPL1,ARG2,ATP5MC1,BCL2,CCN2,CCND3,CCNG2,CCT2,CCT4,CCT5,CCT6A,CCT7,CCT8,CFLAR,CHRM3,COL6A1,CYP27A1,DBI,DDIT4,EGFR,EPAS1,ERO1A,ERRFI1,FADS1,FBXO32,FN1,FTL,HIF3A,HMGCR,HNRNPK,HSP90AA1,HSPA4,HSPA8,HSPA9,IGF1R,IGFBP3,IGFBP4,MLXIPL,MT-ND1,MYC,NOTCH3,OCLN,ODC1,OGT,P4HB,PDK1,PFKFB3,PLAAT3,PPARGC1A,PTPN11,ROCK2,RPL32,RPS6,SCARB1,SCD,SELENOP,SLC15A1,SLC37A4,SLC7A1,SMAD7…	913 (21)
CLOCK	-1.163	transcription regulator		1.277	3.17e-05	AK4,AKT3,ANKRD12,APP,BHLHE40,BPHL,C1QBP,CALD1,CCN2,CLIP1,DDIT3,DR1,EGFR,EIF4G2,ESYT1,GALNT11,GCC2,GNPTAB,HSPH1,ITM2C,LGALS8,LIG3,MGP,MMP7,MYLK,NAA15,NOCT,NOLC1,NR2C1,OAS3,PA2G4,PAFAH1B2,PER1,RGS5,RNF11,RSL1D1,SCD,THBS1,TMED3,TMEM222,TMTC3,TNFRSF21,TRIL,UBE3C,UBL3,UHMK1,WNK1,ZDBF2
gentamicin		chemical drug	Inhibited	-3.577	3.28e-05	ABAT,ACADSB,ACSL3,ACSM3,ALAD,ASNSD1,ATIC,AZIN1,BTG2,CCNL1,CHKA,CHORDC1,CPSF2,CTSD,DDIT3,EED,EIF2B4,EXOC3,GHR,H2AX,H4C8,HSP90AA1,HSPA1A/HSPA1B,HSPB1,IFRD1,IGFBP3,LCN2,MAPK6,MYC,NAA15,NCL,NPM1,NUDC,PAFAH1B1,PTPN1,RNF4,S100A1,SLC1A1,SUOX,TARS1,TFRC,TIMP1,TMEM120A,TUBB,UGT8,YWHAH
dextran sulfate		chemical drug		0.488	3.35e-05	ADORA2B,AGT,ANLN,AURKA,BUB1B,C3,CALCB,CCN2,CCNB1,CCNF,CDC20,CDCA5,CDCA8,CDK1,COL18A1,DSCC1,EFNB2,EXO1,FANCF,FOXM1,GADD45GIP1,IGF1R,LCN2,MMP7,MSH2,MYC,MYLK,NCAPD2,NDST1,NUSAP1,OCLN,ODC1,PARP1,PRC1,PTP4A3,RHOA,RRM2,SERPINB5,SPAG5,SPHK1,TGFB2,THBS1,TICRR,TIMP1,TIMP2,TJP1,TPX2,UBE2C,UHRF1,VEGFA	719 (14)
ESR2	0.27	ligand-dependent nuclear receptor	Activated	2.118	3.4e-05	AGT,ANPEP,AP4M1,APC,ASB2,BAMBI,BCAT1,BCL2,BID,C3,CALCB,CAPN2,CCN2,CD3EAP,CDC25A,CDH1,CDK5R1,CDKN1C,CEBPD,CHST2,CHUK,CLDN4,COL16A1,COL7A1,CTSD,CXCL17,DDB2,DNAH11,EGFR,EGR3,EREG,FAM110C,FBLN1,FMR1,FN1,FOXM1,GM2A,GPSM2,GPX3,IGF1R,IGFBP3,IGFBP4,KCNQ5,KRT14,KRT17,KRT19,KRT6B,KRT8,MAP2K6,MAPK1,MAPK3,ME2,MGAT3,MUC1,MXD1,MYC,NDRG1,NDRG2,OCLN,PAK6,PIBF1,PMAIP1,RASSF2,RDH10,RORC,SCARB1,SMAD7,SMOC1,SNAI2,SO…	880 (18)
VHL	1.111	transcription regulator		-1.205	3.61e-05	BCL2,BHLHE40,BNIP3,CA9,CCN2,CDCP1,CDH1,CDKN1C,CLDN4,EGFR,ENO2,EPAS1,FN1,FTL,GBE1,GLO1,H2AX,IGF1R,JADE1,NOC2L,PFKFB3,PMAIP1,QPRT,RPS6,SLC40A1,SOD2,TAGLN,TFRC,TMED3,VEGFA	859 (18)
butyric acid		chemical - endogenous mammalian		1.257	3.68e-05	A2M,ABCB1,ALAD,ANXA1,ANXA2,ATP2A3,BCL2,BMI1,CALCB,CALM1 (includes others),CAP1,CCNB1,CD82,CDC20,CDC25A,CDC6,CDH1,CDK1,CDK3,CDKN1C,CFLAR,DHCR24,DNM1,EIF4G2,FOXM1,GAA,GLI3,GRIN1,GRN,GSN,GSTA1,GSTA2,H2AZ1,HLA-DRB1,HMGB1,HSPG2,IGFBP3,IL1R1,IL32,KRAS,MCL1,MMP7,MT-CO2,MT2A,MUC1,MXD1,MYB,MYC,NAMPT,NCL,NDUFAF4,NEU1,NFATC4,NPM1,NRAS,PDK1,PFKL,PHB,PMAIP1,PRDX1,PSAP,PTGS1,PTPN1,RHOA,RXRA,SELENOP,SLC26A2,SRE…	863 (23)
ciprofloxacin		chemical drug		0.862	3.98e-05	ABCC4,ACTN1,APP,ATP6V1H,COLEC12,CTSD,EMILIN2,GRN,GUSB,HLA-A,HSPA9,HSPD1,IGF1R,ITM2C,MAPK1,PKN2,PSAP,RPL10A,RPL12,RPL7A,RPS18,RUFY1,SIGIRR,TMPO,TTYH3,TUFM
PTGER2	1.818	G-protein coupled receptor	Inhibited	-2.077	4.16e-05	ANAPC1,APP,AREG,ASPM,AURKA,BUB1B,CDH1,CEP55,ECT2,H2AX,ITCH,KIF15,MASTL,NUF2,NUSAP1,PILRB,PIM1,PRC1,RRN3,SPAG5,THBS1,TIMP1,TIMP2,TPX2,VEGFA	721 (19)
filgrastim		biologic drug		0.569	4.19e-05	ACSL1,ACSL3,ADAM15,ALDH6A1,ANXA1,ANXA3,ASCL2,ATP9A,B2M,BEX3,BTG2,CCND3,CCT2,CD46,CEP63,CLEC7A,COL27A1,CYB561,CYP27A1,DLC1,DPH5,DPYSL3,DYRK2,E2F2,EGR3,EMILIN2,GAPDH,GBP1,GOLIM4,GPAT4,GRINA,HIPK2,HLA-DRB1,HSPA9,IL1R1,IL32,ISOC1,LGALS3,LGALS8,LTB4R,MAP2K6,MAPK6,MEF2A,MELTF,METTL7A,MYB,NDC80,NOD1,OAS3,PFKFB2,PFKFB3,PHLDA2,PMAIP1,QSOX1,RARRES1,S100A10,SAMHD1,SLC26A6,SORT1,SSRP1,STAT1,STK3,SULF2,TAF4,T…
PRNP	-0.384	other		-0.715	4.42e-05	ABCB1,APP,BCL2,CASP4,CTSD,DDIT3,EIF2S1,FOSL1,H2AX,HSPA1A/HSPA1B,HSPA8,HSPA9,HSPB1,ID2,IGF1R,LRP1,MYC,PDCD6IP,TCF7,TCF7L1,TLE1	770 (18)
IL15	1.075	cytokine		0.053	4.52e-05	ACADS,ACTG2,ALDOA,ALDOC,ANXA1,BAMBI,BCL2,CALM1 (includes others),CAMK2G,CCN2,CCND3,CD46,CDH1,CORO1A,DARS2,DDX18,DUSP5,ENO2,ETS1,FAS,GAPDH,GLDC,HK2,HMCN1,HNRNPF,HSPA8,IGF1R,IL1R1,IL32,LAMP1,LYN,MAPK1,MAPK3,MCL1,MLLT3,MYC,NME4,PA2G4,PDCD4,PDCD5,PDK1,PFDN4,PFKFB2,PFKFB3,PFKL,PFKP,PGM1,PIK3R3,PIM1,PMAIP1,PPARGC1A,PSAP,RAB8A,RAET1L,RPS3A,RPS6,SET,SF1,SLC16A1,SMAD7,SORL1,TCEA1,TCF7,TFDP2,TFRC,TIMP1,TJP…	790 (17)
E2F3	-0.845	transcription regulator	Inhibited	-4.184	4.64e-05	BMI1,CCNB1,CCND3,CDC25A,CDC6,CDK1,COL18A1,CTNND1,E2F2,ECHDC2,EED,ELF3,FGF2,HSPD1,KRAS,KRT80,LBR,MAL2,MALAT1,MCM10,MT1X,MYB,MYC,NEAT1,PDS5A,POLA1,RALGPS2,RRM2,SERPINH1,TENT5A,THBS1,TMPO,TNFAIP2,TPX2,UBE2C,WFDC2	765 (15)
MYOD1		transcription regulator		-1.168	4.97e-05	ACTA1,ACTA2,ADCY7,AGT,ALDOA,ASB2,BCL2,BCL6,BUB1B,CBX5,CCND3,CDC20,CDC6,CDK1,CDKN1C,CEP55,CRYAB,E2F2,EGFR,EIF2AK2,FAM83D,FOSL1,FOXM1,HSPB8,ID2,LMNB2,LZTS3,MEF2A,MYO5B,NCAPG,NDC80,NUSAP1,PPARGC1A,RPL7A,RRM2,RYR1,SCHIP1,SELENOW,SHCBP1,SLC12A2,SMAD7,SRC,STAT1,TJP1,TOP1,TPX2	916 (20)
clopidogrel		chemical drug		-0.483	5.1e-05	AGRN,ASNS,BMF,C11orf86,CHD2,DDIT3,DHRS3,EGFR,HERPUD1,IFRD1,LAMA5,MYC,NR2F1,PMAIP1,SESN2,SLC1A4,SLC3A2,UTP15,VEGFA	300 (7)
azetidyl-2-carboxylic acid		chemical reagent		-0.57	5.63e-05	ASNS,ATP2A2,DDIT3,EDEM1,HSPA1A/HSPA1B,HSPA8,HSPA9
APR-246		chemical drug		-0.801	5.76e-05	AKAP9,BCL2,CDH3,DLX6,FZD7,KRT14,MAPK1,MCL1,PDS5A,PMAIP1,SCNN1A,VCL,YWHAG	618 (7)
MALSU1	-0.769	other	Activated	2.236	6.01e-05	MT-CO1,MT-CO2,MT-ND1,MT-ND4,MT-ND6
diethylstilbestrol		chemical drug		-1.522	6.2e-05	ACTA1,AKAP8L,AMH,AREG,BCAT1,BCL6,C3,CCN2,CTTN,DNMT3B,DPYSL2,EGFR,EMP1,EREG,FAS,FBLN1,FDPS,FOXM1,GABRP,GAL,GSPT1,GSTA1,GSTM3,HELLS,HLA-A,HSP90AB1,IGF1R,IGFBP3,KRT15,KRT5,LMO4,LTBP2,LTF,MAPK1,MAPK3,MGP,NDRG2,OLFML2A,OXTR,PAIP2B,PAMR1,PIM1,POU3F3,RGS5,RNF4,SERPINB5,SLC6A14,SRC,TBC1D1,TCF7L1,TF,VEGFA,VNN1,WFDC2	801 (15)
MAX	1.066	transcription regulator		-0.588	6.45e-05	BCL6,CBX5,CCNB1,CCNG2,CDC25A,DDIT3,E2F2,EED,FBXO32,HK2,ID2,MTF2,MYC,NCL,NPM1,ODC1,PDK1,RCC1,RHOA,SCPEP1,UBE2C,YBX1	442 (3)
AGT	5.081	growth factor		-1.233	6.78e-05	ACTA1,ACTA2,ADM,ADORA2B,AGT,ANK3,ANXA1,ANXA3,APLN,ATP1B1,BCL2,BMP6,CCN2,CCND3,CDC25A,CDK1,CLGN,COL6A1,CP,CREB5,CTSS,EFNB2,EGFR,EREG,ERRFI1,ETS1,FGF2,FN1,GRIN1,HMGCR,HSPA1A/HSPA1B,HSPB1,HSPG2,IDI1,IGF1R,IGFBP3,IGFBP4,KRAS,L1CAM,LSS,LZTS3,MAP1LC3A,MAP2,MYB,MYC,NAMPT,NCALD,NCL,NDRG1,NOTCH3,NPR3,OCLN,PALLD,PARP1,PPARGC1A,PTGS1,RGS2,RHOA,SCARB1,SCNN1A,SDC1,SLC1A1,SMAD7,SOD2,SOD3,SOX4,SPIN1,SRGAP3,STC1…	1100 (22)
troglitazone		chemical drug		1.788	6.95e-05	ACADS,ACSL1,ACSL6,ACTA1,ACTA2,AGT,ALAD,ANXA2,APC,ARF4,ARHGEF19,BCKDHA,BCL2,C3,C9orf72,CCNB1,CCND3,CDC25A,CDH1,CEBPD,CFLAR,CPT1B,CRYAB,DBI,DDIT3,DGAT1,DHRS3,E2F2,ECT2,EGFR,ENO2,ERO1A,ETS1,FBXW7,FN1,FOSL1,GLO1,GSTA1,HIPK2,HMGB1,HMGB3,IFRD1,KRT14,MC1R,MCL1,MLXIPL,MT-ND1,MUC1,MYB,MYC,NDRG1,NOTCH3,NR2F2,NRIP1,NUF2,PPARGC1A,PTPN11,SCARB1,SCD,SDC1,SERPINB5,SLC27A1,VEGFA,XRCC5	887 (23)
vitamin K3		chemical drug		-0.728	7.27e-05	BCL2,BID,BMP6,CFLAR,DDIT3,FAS,GSTA1,HK2,MYC,NAMPT,PPRC1	767 (18)
TCF4	0.786	transcription regulator		-0.578	7.29e-05	ADAT2,BAG2,BCL6,BEX3,BHLHE40,BMP7,BNIP3,BYSL,C15orf39,CASP1,CASP4,CCT6A,CDC20,CDK1,CDKN1C,CEP55,CIP2A,CREB3L2,DCK,EDEM1,ENPP1,FAS,FMR1,FN1,GEMIN6,H1-0,ID2,IGFBP3,IGFBP4,LRP1,MCL1,MIA,MYB,MYC,NCAPG,NCBP1,NDC80,NEIL1,NOD1,NUF2,OPTN,PDPK1,PPID,PRC1,QTRT2,RPL22L1,RPL35A,RPL7,RRM2,RRS1,SEC63,SELENOP,SMAD7,SNAI2,TENT5A,TIA1,TMEM184B,TRAK1,TRIM38,TRMT10C,TXNDC5,VCAN,VHL,VSIR,YWHAG,YWHAZ	752 (12)
IL3		cytokine		-0.564	7.34e-05	ABCA2,AREG,BCL2,BNIP3L,BTG2,CCND3,CCT5,CD63,CEBPZ,CTTN,DDIT3,DHPS,EGR3,EIF2AK2,FAS,GART,HK2,HLA-A,HSPA9,IL17RB,KPNB1,LCN2,LYN,MAN2B1,MCL1,MYC,MYO1C,NACA,NCL,ODC1,ORMDL3,PFKL,PIM1,PTPN11,RAN,RBM3,RPL11,RPL13,RPL3,RPL7,RPS12,RPS14,RPS19,RPS20,RPS6,SERPINA3,SLC3A2,SOD1,SOX4,STT3A,TARS1,TAX1BP1,TIAL1,VEGFA,WNK1,YBX1,YPEL3,YWHAG	779 (18)
HBEGF	-0.532	growth factor		0.599	7.49e-05	ALDOA,ANKRD37,BCL2,BHLHE40,CDH1,EGFR,EREG,FGF2,HK2,IGFBP3,MAPK1,MUC1,NES,VEGFA	806 (19)
PPARGC1B	0.72	transcription regulator	Activated	2.865	7.75e-05	C3,CPT1B,DGAT1,DHCR24,ERO1A,FBXO32,FDPS,HK2,HMGCR,LSS,MT-ATP6,MT-CO1,MT-CO2,MT-ND1,MT-ND2,MVD,PGAP3,SCD,VEGFA	662 (9)
PAK1	-0.828	kinase		0.409	7.82e-05	BCL2,CCNB1,CDH1,CTNND1,CTSD,FN1,FOSL1,MYC,OCLN,SCARB1,SRF,VEGFA	683 (18)
CDH1	-0.971	other		0.843	7.86e-05	ACTB,BMP7,CDH1,CDH3,CTNND1,DDB1,EGFR,FN1,FOSL1,IGFBP3,JUP,KRT15,KRT19,LCN2,MCAM,MYC,OCLN,PFKFB3,SNAI2,VEGFA,VHL	824 (19)
imatinib		chemical drug	Activated	3.582	8.05e-05	APP,ATP1B1,ATP6AP1,AURKA,BCAP31,BCAT1,BCL2,BMP7,CCNB1,CFLAR,CHEK1,COX5B,COX6B1,DBF4,DDIT3,DMAC2L,DNAJB6,ECT2,EPAS1,ETV5,FN1,GSPT1,HMGB1,HSP90AB1,HSPA8,IFRD1,LMAN2,LYN,MAPK6,MCL1,MT-ND6,MT1X,MT2A,MYC,NCL,NPM1,NR2F2,OPTN,P4HB,PDCD7,PIM1,PPID,PTPN11,RAB8A,RGL2,RTN4,SDHD,SLC25A6,SMC1A,SRSF1,SRSF5,STAT1,TCIRG1,TFRC,VEGFA,YWHAG	864 (19)
TCR		complex		1.391	8.33e-05	ABCD1,ADM,AKT3,ALDOA,BCAT1,BCL2,CCND3,CDH1,CFLAR,ETV5,FAS,FBL,FLNA,HSPA9,HSPD1,IFIH1,LAMP1,LBR,MAP3K8,MAPK1,MCL1,MYC,NDUFA10,ODC1,P4HB,PA2G4,PDCD4,PHB,PIK3R3,PIM1,PMAIP1,PRMT5,RNF128,RPL10A,RPL13A,RPL18A,RPL3,RPL30,RPL31,RPL38,RPL7,RPL9,RPS2,RPS23,RPS3A,RPS4X,RRS1,SCARB2,SDCBP,SERPINA3,SMAD7,SPHK1,SRF,STAT1,SYNCRIP,TRAF2,TSC22D3,TUFM,UBA52,UNC13D,ZBTB7B,ZNFX1	804 (18)
PRKAA1	0.4	kinase		1.063	8.75e-05	ACTA2,BCL2,CDH3,DDIT3,FN1,FOXM1,GHR,GSTA1,ID2,IGF1R,IGFBP4,LMO4,MAP2,MT-CO1,MYLK,NDRG2,OAT,OCLN,PPARGC1A,RGS2,RHOU,RND3,SERPINI1,SIRT2,SLC16A1,SOD2,SORL1,TJP1,TNFSF15,TTYH1,YAP1	787 (19)
RAC1	0.241	enzyme		-1.295	8.78e-05	ABCB1,ACTA2,AGT,BCL6,BID,CCN2,CDC25A,CDH1,DPYSL2,FAS,FGF2,FN1,FOSL1,GSN,GSPT1,HSPB1,KRT14,KRT6B,MCL1,MYC,RHOA,SNAI2,SOD2,SRF,STAT1,VEGFA	666 (18)
NR3C2	0.017	ligand-dependent nuclear receptor		-0.864	9.22e-05	AGT,ATP1B1,BCL2,BID,CCN2,DDIT4,ECHDC2,FGF2,FKBP4,FN1,GHR,GPX3,HMOX2,HSPA9,IGF1R,LCN2,LYST,MAP2,NDRG2,NFIA,PPAT,RGS2,SCNN1A,SERPINA3,SPHK1,TSC22D3,TUBB3,VEGFA,VLDLR	853 (18)
NFYB	-0.449	transcription regulator			9.29e-05	ACTA2,ACTB,AKAP17A,AMD1,APC,ARHGAP11A,ARID4B,BCL2,CAPN12,CBX5,CCNB1,CDC25A,CDCA8,CDH1,CDK1,CIP2A,CTC1,DCLRE1B,DNAJB6,EPAS1,FAS,GALNT2,GAPDH,GART,GNA12,GOLGA6L9 (includes others),ICK,IGDCC4,INTS7,ITM2C,KBTBD8,KIAA0930,KMT2E,LIG3,LYAR,OAT,RHOB,RRM2,SCARB1,SNX6,TBC1D22A,TBC1D32,TJP1,TM7SF3,TPM1,TTC39B,UHRF1,ZMPSTE24
NOTCH1	-0.749	transcription regulator		-1.248	9.6e-05	ACTA2,ADAM19,ASB2,BCL2,BCL6,CCN1,CCN2,CCND3,CD82,CDH1,CDKN1C,CEBPD,CFLAR,DNAJA1,ECT2,EFNB2,EGFR,ENO2,EPAS1,FGF2,FOSL1,GAA,GLS,GRN,HSP90AB1,HSPA8,HSPH1,ID2,IGF1R,IGFBP3,IGFBP4,KRT14,KRT8,MCAM,MYC,MYLK,NOTCH3,NR2F2,OAT,RGS5,RHOU,RND3,RORC,S100A1,TAGLN,TGFB2,VEGFA	747 (19)
TFEB	0.376	transcription regulator	Activated	3.172	0.000105	ARSA,ATP6V1H,CDH1,CLCN7,CTSD,CTSF,HEXA,LAMP1,NEU1,PSAP,SCPEP1,TPP1,VEGFA
FICD	1.304	enzyme			0.000108	DNAJB1,HSP90AA1,HSPA1A/HSPA1B,HSPB1
PAPOLA	-1.171	enzyme		1.98	0.000108	MT-ATP6,MT-CO1,MT-CO2,MT-CO3
sertindole		chemical drug		1	0.000108	ACTB,APP,HOMER1,MAPK1
ALCAM	-1.133	other		-1.673	0.000111	BCL2,CDH1,CTNND1,L1CAM,OCLN,TJP1,YAP1	293 (7)
Mek		group		-1.043	0.000122	ANPEP,BID,BMF,CCN2,CCND3,CDCP1,CDH1,CDK5R1,CEBPZ,CRYAB,DNMT3B,DSCC1,DUSP5,EGR3,EPAS1,EPHA2,EREG,ETS1,ETV5,FOSL1,HOMER1,HSPB1,ID2,LYAR,MCL1,MYC,NES,PHLDA1,PHLDA2,PLCD1,PMAIP1,PPARGC1A,PPAT,RND3,ROCK2,RPL23,SORL1,SPRY1,ST6GAL1,STK17A,TFB2M,THBS1	814 (19)
26s Proteasome		complex		-1.601	0.000129	ATP6V1H,BAG3,BHLHE22,CDC25A,CDC6,CDK1,CFLAR,CLCN7,CTSD,CTSF,DDIT3,EGFR,EREG,EXO1,FOSL1,GRIN1,H2AX,HSPB8,KIF23,LAMP1,MDM4,MYC,PKD1,POLA1,PSAP,PSMB5,SRC,STAT1,UBE2H,UBFD1,VPS8	970 (23)
PRKAG3	6.228	other			0.000133	ACSL6,ACTR1B,AMD1,APBB3,ASPH,ATP1B1,BTG2,CYP27A1,FTL,GBE1,GPX3,HFE,IRX3,LMCD1,MAP2K6,METTL7A,NAMPT,NRIP1,ODC1,PDE7A,PPARGC1A,RHOU,RNF128,RORC,RPL12,RPL13A,SLC25A36,SLC40A1,SMS,SREBF1,STK11IP,TFRC,TPPP3
2-(4-amino-1-isopropyl-1H-pyrazolo[3,4-d]pyrimidin-3-yl)-1H-indol-5-ol		chemical reagent	Activated	3.98	0.000134	AKAP9,AURKA,BCL6,C1R,CCN2,CCNB1,CCNB1IP1,CCNF,CDC25A,CDC6,CDH1,CFLAR,CLSPN,COQ8A,DCLRE1B,DDIT4,DHCR24,E2F2,EXO1,FANCI,FOSL1,GINS1,GOLGA2,HMGCR,IFRD1,IL1RN,KLC4,KPNA2,MASTL,MCM10,NCAPG,PARP1,SMAD7,SOD2,YAP1	591 (11)
amino acids		chemical - endogenous mammalian		-0.095	0.000135	ACTB,ASNS,DDIT3,GAPDH,MYC,ODC1,RPL32,RPS20,RPS6,SLC7A1	727 (19)
ONECUT1	-7.052	transcription regulator			0.000141	ABL2,AMT,ANKZF1,ARL1,ARMC6,ARMT1,BCKDHA,BNIP3L,CCT8,CDC25A,CDCA5,CEBPD,CENPN,DDB2,EED,EIF4A1,FAM117A,FAS,H4C8,HMGCR,HSPA1A/HSPA1B,HSPH1,LRIG2,LRRC59,LUC7L3,MEIS1,MFSD1,NBR1,NDC1,NDUFAF4,NIPAL2,NOLC1,OAT,PFKL,PMAIP1,PPFIA1,RORC,RPAIN,SAMHD1,SCD,SH3BGRL,SLC25A13,SNX3,SUPT16H,TCF7,TMF1,VWA5A,YPEL3,YPEL5
CTBP1	-0.538	enzyme		-0.453	0.000147	BMP7,CCNG2,CDH1,ENC1,JUP,KRT8,MIA,MUC1,OCLN,THBS1,TMED4,VCAN	398 (3)
L-glutamic acid		chemical - endogenous mammalian		-0.263	0.000148	ACTA2,APP,B2M,BAG3,BCL2,FADS1,FGF2,FMR1,GRIN1,GRIN2A,HEXA,HOMER1,MAP2,OCLN,PER1,PPARGC1A,RHOA,ROCK2,SLC1A1,SLC25A38,SLC27A1,SORL1,TAP2,TIMP1,TJP1	816 (20)
TGFB2	-2.974	growth factor		0.514	0.000148	ACTA2,BHLHE40,CCN2,CD46,CFLAR,FAS,FGF2,FN1,GAS1,HSPG2,KCNQ1OT1,MIA,MLLT3,PLOD2,RUNX1T1,SCD,SNAI2,SPHK1,TAGLN,TGFB2,THBS1,TIMP1,TIMP2,VCAN,VEGFA	899 (18)
FGF2	-2.73	growth factor		0.55	0.000154	ACTA2,ADM,AKR1B1,ANPEP,AREG,BAMBI,BCL2,BCL6,BTG2,CCN1,CCN4,CCND3,CDC25A,CDH1,CFLAR,CHRM3,CRYAB,DDIT3,EFNB2,EGFR,ENPP1,EPAS1,EREG,ERRFI1,ETS1,ETV5,FAS,FGF2,FLNA,FN1,FOSL1,FUT3,GBP1,GPNMB,GRIN2A,HK2,ID2,IGF1R,IGFBP3,IGFBP4,KRAS,MCAM,MGP,MYC,NES,ODC1,PDGFC,PTPN1,PTPRE,S100A10,SCD,SDC1,SFRP1,SNAI2,SPHK1,SPRY1,TAGLN,TEAD4,TF,TGFB2,THBS1,TIMP1,TUBB3,VEGFA,XRCC5,XRCC6,YWHAZ	845 (20)
HNRNPA2B1	-0.443	other		1.934	0.000162	ABCB1,ADORA2B,AKT3,ATRX,CDH1,CP,FN1,FZD8,GSN,HIPK2,HMGB3,JUP,MYC,NPR3,NR2F1,PDGFC,PLOD2,PPARGC1A,RYR1,SFI1,SLC1A1,SLC6A14,SNAI2,SRSF1,SULT1A1,SVEP1,TGFB2,TLE1,UBASH3B,VCAN	716 (13)
Irp		group		-0.492	0.000162	APP,EPAS1,FTL,SLC11A2,SLC40A1,TFRC
mir-503		microRNA	Activated	2.392	0.000162	BCL2,BMP6,CDC25A,FGF2,IGF1R,SMAD7
IGF1	2.523	growth factor		1.331	0.000163	A2M,ABCF2,ACTA1,ACTA2,ACTR1B,ADM,ADORA2B,AKR1B1,ANPEP,APP,BCL2,BHLHE40,BTG2,CCN1,CCN2,CCNB1,CCND3,CCNG2,CDH1,CDK1,CEBPD,CFLAR,CTSD,DDIT3,DDIT4,DDX5,EFNB2,EIF2AK2,EPAS1,ERRFI1,ETV6,FBXO32,FN1,GAPDH,GHR,H2AX,HMGCR,HSPA4,ID2,IGF1R,IGFBP3,IGFBP4,IL1R1,KLHL24,LAMP1,LASP1,LCN2,MAPK1,MAPK3,MCL1,MYB,MYC,OCLN,ODC1,PARP1,PHLDA1,PIM1,PPP1R1B,S100B,SCD,SIRT2,SLC25A25,SNAI2,SREBF1,TAP2,TF,THBS1,TJP1,TPM3,TUBB…	818 (19)
Growth hormone		group		0.506	0.000164	ACSL1,ACTB,AGT,AKR1B1,BCL2,BCL6,BMP7,BPHL,C3,CDH1,CDH3,CEBPD,COL18A1,DDIT3,DYRK2,EGFR,FDPS,FN1,FZD5,FZD7,GHR,GPT,GSTA1,IGF1R,IGFBP3,MT-CO2,MT-CYB,MT-ND5,MYC,NAMPT,NDRG2,PFKFB3,PLAAT3,S100B,SCARB1,SCNN1A,SOD1,STC1,TF,TUBA1A,UGDH,YWHAZ	901 (21)
lomustine		chemical drug		0.728	0.000166	A2M,ANXA1,ANXA2,ASNS,CDCP1,CLDN4,CP,ELF3,GPNMB,GSTM3,LCN2,LGALS3,MYC,RBM3,S100A10,TIMP1,TUBB
TCF7L2	-0.151	transcription regulator		-1.257	0.000177	ACSL1,ACSL3,ANLN,ANXA1,ASPH,CAP1,CCN2,CERS2,CREB3L2,CREB5,DBNDD2,DHCR24,DRAM2,EGFR,EPAS1,ERF,FBXO32,FMNL2,G2E3,GLTP,GLUL,GSN,HIPK2,ICK,ID2,ILK,KDM4B,LAMP1,MAN1A1,MAP7,MCAM,MMP7,MTMR2,MYC,NPC2,PAPSS1,PARVB,PKD1,PLEKHH1,PPARGC1A,PTPN11,RHOA,RNASE4,SIRT2,SLC12A2,SMAD7,SNAI2,SRSF1,TBC1D14,TBC1D5,TMEM123,UBE2G1,UGT8,VEGFA,YAP1	941 (20)
PAX3		transcription regulator		-1.98	0.000184	ANXA1,APP,ASNS,CDC6,CDH3,CHRNA5,CTTN,DNM1,EIF2S1,FMR1,GLDC,GPT,GPX4,HLA-DRB1,HSPG2,ID2,M6PR,MCAM,MEOX1,MGP,NPC2,PXDN,RASSF2,RHOB,SNRK,SOX4,SREBF1,STX3,TAX1BP1,TGFB2,TIA1,TJP2,TSPAN3,URB2,VCAN,YWHAE,ZFP36L2
mifepristone		chemical drug		-0.57	0.000186	ABCB1,ADAM15,ADM,ANXA1,AREG,ARID4B,BCAT1,BCL2,BMP7,C3,CALCB,CASP1,CCN2,CEBPD,CHI3L1,COL18A1,CTNND1,CTSD,CTSF,DDIT4,DLC1,EFNB2,FAS,FGF2,GAL,H6PD,HSPA4,HSPD1,IGFBP3,JUP,KRAS,KRT6B,LAMA5,LRP1,LTF,MT-CO2,MT-CO3,MUC1,MYB,MYC,NDRG1,NPY1R,OXTR,PFKFB3,PKD1,PTGS1,RGS2,RHOB,SCARB1,SFRP1,SOX11,TAX1BP1,TIMP1,VCAN	940 (23)
topotecan		chemical drug		0.871	0.000188	ACSL1,ARPC1B,AURKA,C3,CCNB1,CDC25A,CEBPZ,CFLAR,CSNK1G2,DCK,DUSP5,EGR3,ESS2,EXOC6B,FAM3C,FAS,HLA-E,HNRNPK,HSPA1A/HSPA1B,HSPA8,HSPD1,MCL1,MSH2,MYB,MYC,NFATC4,NFIA,NUP153,PMAIP1,RALY,SESN2,SOX4,VCL,VEGFA,ZER1	732 (15)
MRPL14	-1.055	other	Activated	2.236	0.000193	MT-CO1,MT-CO2,MT-ND1,MT-ND4,MT-ND6
ganetespib		chemical drug			0.000193	BCL2,CDK1,CHEK1,EGFR,MYC	755 (16)
RBX1	-0.092	enzyme		-1.342	0.000193	BCL2,CCNB1,CDK1,MCL1,RHOB	684 (11)
NORAD	0.246	other		-1.257	0.000198	BHLHE40,CCN1,CCN2,IGFBP3,IGFBP4,IL32,LMCD1,RHOA,RHOB,SDC1,TAGLN,THBS1
ARNT	0.03	transcription regulator		1.958	0.00021	ADM,ALDOA,ALDOC,AREG,ATP5MC1,BCL2,BHLHE40,BNIP3,CA9,CDCP1,COX6B1,CTSD,EIF6,EPAS1,ERO1A,GAPDH,GAS1,GSTA1,HK2,ID2,MYO1C,PDPK1,RGS5,TFRC,UBE2C,VEGFA	920 (19)
NKX2-3	-4.328	transcription regulator		1.814	0.000211	ACTA2,ADM,ANKRD37,ANLN,ASNS,CASP1,CEP55,CRYAB,DDX60L,EIF2AK2,FGF2,GALNT15,GBP1,GHR,HELZ2,HFE,HLA-B,HLA-C,MAP2,MMP7,MTURN,NETO2,NR2F1,PAWR,PLEKHA4,PMAIP1,PNPT1,PTPRE,RPL23,RPS23,RPS29,RTP4,SAMD9,SERPINE2,SLC40A1,SMAD7,STAT1,TAP2,TENT5A,ZNFX1
RHOA	-0.621	enzyme		-1.632	0.000225	ACTA1,ACTA2,AGT,ANLN,BCL2,CCN2,CCNB1,CDH1,CTSD,ECT2,FN1,HSPD1,OCLN,RHOA,RHOB,RND3,ROCK2,SCARB1,SNAI2,SRF,TAGLN	696 (23)
VEGFA	6.558	growth factor		0.34	0.000234	ACSL1,ACTA2,ADAM15,AK4,ANP32A,ANPEP,ARG2,BCL2,CCN1,CCN2,CLIC4,COX5B,COX6B1,CSTB,CTSS,DUSP5,E2F2,EFNB2,ETS1,ETV5,FGF2,FN1,GART,GBP1,IGFBP4,LDB1,MCL1,ME2,MYLK,NR2F2,OCLN,PARP1,PIM1,PPARGC1A,PTGS1,RGS5,SDHD,SET,SLC25A6,SNAI2,SOD2,ST5,STC1,TBC1D8,THBS1,TIMP1,TJP2,TOMM20,TUFM,UNC5B,VEGFA	727 (18)
gefitinib		chemical drug		-0.881	0.000236	ANO9,AREG,AURKA,BCL2,BDH2,BMF,BTG2,C3,CCNB1,CCNF,CDC6,CDH1,CEBPD,CFLAR,CHEK1,ECT2,EGFR,EGR3,ETV5,FOSL1,GHR,HSPB1,KIF23,KRT19,LTF,MAP2K6,MCM8,PRC1,RHOB,S100A14,STAT1,TIMP2,TP53INP1,VEGFA	821 (18)
triamterene		chemical drug		0.606	0.000249	A2M,ANXA1,ANXA2,ASNS,CDCP1,CLDN4,CP,ELF3,GPNMB,GSTM3,LCN2,LGALS3,MYC,RBM3,S100A10,TIMP1,TUBB
n-nitrosomethylbenzylamine		chemical toxicant			0.000257	ACTR2,ANXA2,CCDC115,CDYL,CRK,CTTN,DDX5,DSC3,DUSP5,EIF4G2,FTSJ3,GSTA1,H2AZ1,HSP90AA1,KRT14,MAPK6,MCL1,PIP5K1A,PLS3,PTGS1,RAD23B,SDC1,SLC30A1,TOP1,TUBB6,UBE2C,USP14,YWHAH
genistein		chemical drug	Activated	4.128	0.000261	A2M,ADM,AP1S2,ARSA,ATP6AP1,ATP6V1B1,ATP6V1H,BCL2,C3,CCN2,CCNB1,CDK1,CFLAR,CLCN7,CTSD,CTSF,CTSH,DNASE2,EREG,FBXW7,FOLR1,GABARAP,GGA1,GGA2,GLMP,GM2A,GNPTAB,GUSB,HEXA,HLA-A,HMGCR,HSPA1A/HSPA1B,ID2,IGF1R,KRT14,LAMP1,LTF,M6PR,MAL2,MAN2B1,MYB,MYC,NEU1,NPC2,OGDH,PDCD4,PER1,PFKFB4,PIM1,PSAP,RXRA,SCARB2,SCPEP1,SLC11A2,SLC26A6,SLC6A14,SOD2,SORT1,SPHK1,TAGLN,TICAM2,TPP1,VEGFA,XYLT1	750 (15)
2-bromoethylamine		chemical reagent		0.607	0.00027	A2M,ANXA1,ANXA2,CLDN4,CP,ELF3,GPNMB,LCN2,LGALS3,MYC,RBM3,S100A10,TIMP1,TUBB
TFRC	3.385	transporter		-1	0.000279	ACTA2,ANXA2,BNIP3,CCNB1,CDC20,CDK1,DDIT3,DDIT4,ERO1A,FAM20C,FTL,GPX3,HERPUD1,HK2,ID2,PFKFB3,SLC11A2,SOX11,SULF2,TGFB2	141 (4)
mycophenolic acid		chemical drug		-0.464	0.000279	ACTA2,ADM,ANPEP,AZGP1,CCN1,CCN2,CCND3,CD46,CD63,ETS1,FN1,GBP1,ID2,KRT17,KRT19,KRT6B,MYBL1,OCLN,SLC30A1,SOD2	723 (17)
Ins1		other		0.612	0.000283	ACTB,AGT,ALAD,AP2M1,APLN,BCKDHA,BDH1,CCND3,CEBPD,COL18A1,CRYAB,DDIT3,DYNLL1,ERRFI1,FADS1,FGF2,GAPDH,GNPAT,HK2,HMGCR,HNRNPK,IGF1R,IGFBP3,IGFBP4,ITCH,LRP1,MAPK1,MAPK3,MELTF,MLXIPL,MYC,ODC1,PER1,PTGFRN,RHOA,RPS14,RRM2,RXRA,SCD,SLC27A1,SLC28A1,SLC37A4,SOD2,SREBF1,TF,TIMP1,TIMP2,TRAF2,UGT8,UMPS,VAMP2,VEGFA	864 (20)
IRS1	-1.259	enzyme		-1.562	0.000284	ACTR3,ATP2A3,BMP6,CCN4,CDH1,CEBPD,COL6A1,COL7A1,DDIT3,EFNB2,FBXO32,GLRB,HMGCR,ID2,IGFBP4,MYC,NR2F1,PHB,PPARGC1A,PTPRF,RHOU,SNAI2,SREBF1,TAGLN,THRA,VEGFA,WNT6	782 (21)
PIM1	-1.24	kinase	Inhibited	-2.812	0.00029	ABCB1,ATP2A2,BCL2,CCNB1,CCND3,CDC25A,DNM1L,EPHA2,FOSL1,ID2,IGF1R,MYC,PIM1,PPARGC1A,PROS1	779 (19)
carboplatin		chemical drug		0.535	0.00029	A2M,ABCB1,ASNS,CDCP1,CLDN4,CP,ELF3,GPNMB,LCN2,LGALS3,MYC,PMAIP1,RBM3,TIMP1,TUBB	296 (7)
INSR	-0.383	kinase		1.538	0.000297	ACADS,ACSL1,ACTA1,ALAD,ALDH6A1,AREG,ATP2A3,ATP5MC1,CCN2,CCNG2,CDC5L,CDC6,CDK1,CEBPZ,CORO1A,CPT1B,CSTB,DMAC2L,EREG,FBLN1,FDPS,FEM1A,GAPDH,GAS1,GRN,HADHA,HELLS,HMGCR,HSPD1,IDI1,IGF1R,LRP10,LSS,MSH6,MT-CO1,MVD,MYC,NAMPT,NDRG1,OGDH,PDCD4,PHLDA1,PHLDA2,PIM1,PLAGL1,PPARGC1A,RHOB,RNF4,RPL7A,RRM2,SCARB1,SCD,SCP2,SELENOP,SEZ6L2,SIRT2,SLC30A1,SREBF1,THRA,UHRF1,WBP1,XRN1,YBX1	805 (19)
SMARCA4	0.523	transcription regulator		1.607	0.000301	A2M,ABCB1,ABLIM3,ACTA1,ACTA2,ADAM15,AGMAT,AGT,AP1S2,AREG,ASNS,ATP6V1B1,AZGP1,BAMBI,BCL2,BNIP3L,C6orf141,CASP1,CCN2,CD63,CDC25A,CDC6,CDH1,CLK1,COL7A1,COTL1,CP,CSNK1G2,CTSH,CTSS,DDX18,EREG,FAS,FN1,FOLR1,GAPDH,GBP1,H1-10,HFE,HLA-B,HLA-C,HLA-E,IGFBP4,KRT15,LDB1,LGALS3,MAPK1,MEIS1,MELTF,MGP,MMP7,MT-ND2,MUC1,MXD1,MYB,MYC,MYL5,MYLK,NADSYN1,NCALD,NFKBIZ,NPC2,NR2F2,PDK1,PDP1,PHLDA2,PON3,PPP1R14C,RAD1,RAD2…	865 (19)
RHOJ	3.453	enzyme			0.000309	ACTG1,ANXA1,ATP2A2,CALU,CCNI,GSN,MYH9,RND3
EPHA2	-1.609	kinase		0	0.000309	BCL2,EGFR,FGF2,GRN,MAPK1,MAPK3,NES,TJP1	829 (21)
E2F8	-1.401	transcription regulator			0.000327	CCNB1,CDC6,CDK1,CHEK1,ECT2,KIF23
nitric oxide		chemical - endogenous mammalian		0.311	0.000336	APP,BCL2,BNIP3,CCN2,CTSH,DDIT3,DPYSL3,FAS,HSP90AA1,HSP90AB1,HSPG2,KRT14,MT-CO1,MYC,NDRG1,NID1,ODC1,OPRD1,PMAIP1,PPARGC1A,PTGS1,RAD23B,SERPINB5,SOD1,TFRC,THBS1,TIMP2,TXNRD1,UBE2C,VCL,VEGFA	862 (19)
R5020		chemical reagent		1.697	0.000345	AREG,BCL6,BTG2,CCN2,CTSD,DUSP5,EGFR,ENO2,GAL,IL1R1,MT1X,MT2A,MUC1,MYC,PPP1R1B,RGS2,SAA1,STAT1,TIMP2	870 (21)
mir-122		microRNA		1.612	0.000362	ADGRB2,ALDOA,CACYBP,CLIC4,FUT8,GPT,H1-0,IGF1R,LAMC1,LETM1,LMNB2,MAPRE1,MMP7,NUDC,PTPN1,RAD21,RBM3,RCC2,SLC7A1,TPD52L2,VAV3
AG490		chemical - kinase inhibitor		-0.319	0.000362	A2M,ACTA2,AGT,BCL2,BMP7,CCND3,CTTN,FGF2,HMGB1,LYN,MCL1,MYC,OCLN,PIM1,S100A10,SAA1,SOD2,STAT1,TAGLN,TIMP1,VEGFA	877 (18)
miR-21-5p (and other miRNAs w/seed AGCUUAU)		mature microRNA		1.97	0.000366	ACTA2,ARF4,BTG2,CDC25A,FAM3C,FAS,IL32,LRRFIP1,MSH2,PDCD4,SERPINB5,SMAD7,SOD3,SPRY1,TAGLN,TGFB2,TPM1	783 (15)
SAFB2	0.892	other		-1.667	0.000367	B2M,BCCIP,HEXA,HLA-C,HLA-E,L1CAM,MLLT3,PFDN4,RPL35A
Ige		complex		-0.247	0.000374	ABAT,ACTN1,ANXA1,AREG,ASB2,ATP2A2,BCAT1,BCL2,BCL6,C3,CAMK2G,CAPN2,CCND3,CLEC7A,COL18A1,EIF4G2,ELMO1,ENO2,ENOPH1,ERRFI1,ETV5,FAS,GSN,HFE,HIP1R,HSPA9,HSPD1,KRAS,LAMA5,MAP3K8,MCF2L,MDFIC,MYC,NAPA,PIP5K1A,PLA2G12A,PPAN,PRDX1,PTPRF,RAI14,RNF180,ROCK2,SCARB1,SCD,SLCO4A1,SNX1,SPHK1,SRGAP3,TCIRG1,TFRC,TPM3,TPPP3,TUBB6,VMP1	752 (16)
GnRH analog		biologic drug		-0.148	0.000374	ACTN1,ATRN,BHLHE40,BICD2,CACNB1,CDK1,CDK16,CDK3,CHMP2A,CNPY3,COL6A1,CYTH1,DYNLL1,ERCC5,FAS,FGF2,FN1,GABARAP,GPSM2,HDDC2,HNRNPDL,HSP90AB1,IL32,KLF7,MAP2,MAPK1,MAPK3,MTX1,NDRG1,PHLDA2,PI4KA,PIK3R3,PLAAT3,PLD3,PRCP,RAB8A,RAN,RASSF2,SERPINB5,SF1,SFRP1,SLC7A6,SNX3,SRRM2,TCEA1,THRA,TNK2,TNS2,TPM1,TRAF2,TRIB2,TUBA1A,UBE2V1,VCL	292 (5)
AGN194204		chemical drug		0.739	0.000375	ADAM19,ANXA2,AURKA,BNIP3L,CCNB1,CCNG2,CDK1,CHKA,CLIC4,COTL1,EED,ELOVL5,EMP1,FDPS,GAPDH,H2AX,H2AZ1,HK2,IDI1,KRT80,LAMP1,LSS,MAN1A1,MYC,NPC2,NRIP1,PDCD4,PHLDA1,PIM1,PPARGC1A,PRC1,PROS1,SCD,SEMA4B,SLC3A2,SLCO4A1,SMC4,SNTB1,STAC2,TIMP1
black raspberry extract		chemical drug			0.00038	ACTR2,ANXA2,CCDC115,CDYL,CRK,CTTN,DDX5,DSC3,DUSP5,EIF4G2,FTSJ3,H2AZ1,HSP90AA1,MCL1,PIP5K1A,PLS3,RAD23B,SDC1,SLC30A1,TOP1,TUBB6,UBE2C,USP14,YWHAH
POLG	-0.947	enzyme			0.000383	MT-CO2,MT-CO3,RACK1,RPL13,RPL23,RPL7,RPS19,RPS24,RPS25,TPT1
miR-133a-3p (and other miRNAs w/seed UUGGUCC)		mature microRNA		1.96	0.000383	CCN2,IGF1R,KCNH2,MALAT1,MCL1,NFATC4,RHOA,SRF,STK3,TINCR	508 (7)
SRF	-2.516	transcription regulator	Inhibited	-3.822	0.000388	A2M,ABCA4,ACTA1,ACTA2,ACTB,ACTG1,ACTG2,AMD1,BCL2,CALD1,CAP1,CAPRIN1,CCN2,CEBPD,DMKN,DUSP5,EGR3,EIF6,ETS1,EZR,FLNA,FOSL1,GSN,HIF3A,HSPG2,LCN2,LMCD1,LRP1,LTF,MALAT1,MCF2L,MCL1,MEIS1,MRPS35,MYB,MYH9,MYL9,MYLK,NPM1,ODF2L,PAFAH1B1,PGM1,PLA2R1,RND3,SRF,SVIL,TAGLN,TCF7,TJP2,TMEM184C,TMEM40,TUBB4B,VCAN,VCL,WDR1,ZMYM2	151 (6)
2-amino-1-methyl-6-phenylimidazo-4-5-b-pyridine		chemical toxicant	Inhibited	-3.051	0.000393	BCL2,CCT2,CCT4,CCT5,CCT7,CCT8,HSP90AA1,HSPA8,HSPD1,HSPH1,RAB2A,RAN,UBA1
IGF1R	-2.252	transmembrane receptor		0.05	0.000394	ABCC4,ACADS,ACSL1,ACTA1,ACTA2,ALDOA,ANXA3,APP,ATP5MC1,BCL2,CALU,CDH1,CDK1,COL18A1,CTNND1,CTSD,DDIT3,DMAC2L,GABARAP,HADHA,ID2,IGF1R,IGFBP3,IGFBP4,KRT19,KRT5,KRT6B,LASP1,MT-ATP6,MT-CO1,MT-ND4,MYC,PHLDA2,RBM3,RHOA,RPL10A,RPL3,RPL35A,RPL37A,RPL7,RPL9,RPS24,SCP2,SREBF1,TJP1,VEGFA,ZFP36L2	779 (17)
HTT	-1.104	transcription regulator		1.509	0.000399	ABCC10,ACTA1,ACTA2,AGRN,AGT,ALDOA,ALDOC,AMD1,APP,ATP2A2,ATP5MC1,AZIN1,B2M,BCAP31,BCL2,BCL6,BHLHE40,BID,C1R,CASP1,CBX1,CBX5,CCN2,CCN4,CHKA,CHUK,COCH,COL16A1,COL18A1,COL6A1,CPSF2,CRYAB,CTSD,CTTN,DDIT3,DMAC2L,DNAJB1,DNM1,DUSP5,ENO2,FBXW7,FDPS,FKBP4,FN1,FOLR1,FOSL1,GAPDH,GLO1,GLUL,GPX3,GRIN1,GRIN2A,GSN,HMGCR,HOMER1,HSP90AB1,HSPA8,HSPA9,HSPD1,JUP,LTBP2,LTF,MAN1A1,MANEAL,MAP2,MCAM,MGP,MT-CO3,MT-CYB,NAA…	841 (20)
androgen		chemical drug		1.183	0.000416	ADI1,ALDH6A1,BCL2,BMP6,BTG2,CA8,CCND3,COL12A1,DHCR24,DNM1L,DNMT3B,EED,ENO2,ETS1,FGF2,FLNA,FOSL1,GSN,MYC,NES,PIM1,PTPN1,SDC1,SOAT1,SOX4,TLE5,TNFAIP8,TPT1,VAV3,VMP1,VNN1,YBX1	768 (18)
PI3K (complex)		complex		-0.57	0.000419	ABCC4,APLN,BCL2,CCN2,CCNB1,CCND3,CCNG2,CCT6A,CDH1,CDK5R1,CFLAR,CTSD,DDIT3,DDIT4,ETS1,FBXO32,FN1,FOSL1,GSTA1,HK2,HMGCR,IGF1R,IL1RN,KRAS,LASP1,LCN2,LTBP2,MAP2,MCAM,MCL1,MT-CO1,MT2A,MYC,NCL,NRAS,PDCD4,PIM1,PPP1R1B,RGS2,RHOB,RND3,RPL23,SAMHD1,SOAT1,SREBF1,TAGLN,THBS1,TUBB3,VEGFA	865 (20)
RPS15	0.937	other			0.000425	EIF2S1,GINS1,MCM8,PDCD4,RPS11,RPS19,RPS23,RPS24,RPS25,RPS29,RPS3A,RPS4X,RPS6,RPS9
mir-133		microRNA		1.99	0.00044	CCN2,CCNB1,CDCA8,CERS2,FN1,FTL,IGF1R,KCNH2,LASP1,LPGAT1,MALAT1,PITPNB,RHOA,SRF,TAGLN,TPM4,VCAN	300 (7)
fenamic acid		chemical reagent		0.358	0.00044	A2M,ANXA1,ANXA2,ASNS,CDCP1,CLDN4,CP,ELF3,GPNMB,GSTM3,LCN2,LGALS3,MYC,RBM3,S100A10,TIMP1,TUBB
GPER1	1.799	G-protein coupled receptor		0.899	0.000442	ACTA2,BHLHE40,CCN1,CCN2,CEBPD,DDIT3,DDIT4,DUSP5,ERRFI1,LTF,MT1X,MT2A,MYC,SLC1A1,TAGLN	1002 (21)
Cdc42		enzyme		0.777	0.000446	ACTA2,BID,CASP1,CTSD,CTSH,CTSS,FAS,FGF2,FLNA,LAMP1,MYH9,NPC2	694 (18)
let-7a-5p (and other miRNAs w/seed GAGGUAG)		mature microRNA	Activated	2.229	0.000447	ACTA2,ANAPC1,ATAD3B,CDC25A,CHMP2A,COL27A1,COL4A5,DSP,EIF3J,EIF4G2,IFRD1,KRAS,KRT19,LAMC1,MARS2,MRPS24,MYC,NID1,NRAS,NXN,PLOD2,PXDN,RBM19,RDH10,RHOB,SCD,SLC1A4,SLC25A13,SMC1A,TAGLN,THBS1,UGT8,UHRF1,VCAN
CDKN2A	0.223	transcription regulator	Activated	4.372	0.000454	A2M,AMD1,ATAD2,BCL2,BMI1,BTG2,BUB1B,C3,CCN2,CCNB1,CCND3,CCNI,CDC25A,CDCA5,CDK1,CEBPD,DCK,DDX5,E2F2,EED,ESS2,FBL,GABARAP,GSPT1,H2AX,HACD3,KRAS,LAMP1,LGALS3,MCL1,MCM8,MCMBP,MDM4,MYC,NPM1,ODC1,P4HA2,PLAGL1,PMAIP1,RFC1,RRM2,SH3BP2,SLBP,TMPO,TP53INP1,TPM1,TPP1,VEGFA,ZNF655	771 (18)
IGF2	-5.283	growth factor		0.978	0.000464	ALAD,AREG,CCN2,CCNG2,CDC6,CDK1,DDIT3,EREG,FEM1A,FN1,GAS1,GHR,GRN,HELLS,IGF1R,IGFBP3,IGFBP4,MYC,NDRG1,PDCD4,PHLDA1,PIM1,RHOB,RRM2,SELENOP,SEZ6L2,SLC30A1,SREBF1,THRA,UHRF1,VEGFA,XRN1	805 (17)
VCAN	-11.933	other		-1.7	0.00047	ACTA1,ADM,AGRN,ATRN,C1R,C3,CASP1,EGFR,FAS,FN1,IGFBP4,IL1RN,LCN2,LGALS3,NOTCH3,OAS3,RGS2,RNASE4,RXRA,SMOC1,SOD2,SORT1,SPATS2L,ST6GAL1,STAT1,TIMP1,TTC27,VCAN,VCL,VEGFA,ZNF618	830 (18)
TRPC4AP	0.825	transporter		1	0.00047	APP,FBL,HSPD1,NOLC1,NPM1
SULT2B1	3.736	enzyme		-0.588	0.00047	BCL2,CCNB1,FAS,MYC,VLDLR	182 (6)
TAF4	-1.642	transcription regulator		-0.16	0.000491	ABL2,AREG,BCL6,BRAF,CCN2,CDH1,CDH3,E2F2,EGFR,ETS1,GAS1,GTF2A1,ID2,IL1RN,KRT6B,MXD1,PDGFC,PPARGC1A,TAOK2,THBS1,VAV3	300 (7)
TERC	-8.082	other			0.000493	ALAD,AURKA,CASP1,CDC20,CLEC4F,H1-0,HMGCR,MCM10,PRC1,THRA,TUBB2A
alvocidib		chemical drug		0.239	0.000493	BCL2,CCNB1,CCND3,CFLAR,DDIT3,EGFR,MCL1,TCEA1,VEGFA,XRCC5,XRCC6	773 (20)
TGM2	-3.023	enzyme		1.568	0.000493	ACTA1,BCL6,BNIP3,BTG2,C12orf29,C3,CFLAR,DAPK2,DDX60L,FN1,GM2A,HLA-B,IGF1R,KCNQ5,MGP,MORC2,MT2A,MYC,NPC2,OAS3,PHLDA1,PIM1,PNRC1,PTGS1,RPF2,RTKN2,SAMHD1,SDCBP,SLC16A1,SLFN5,STAT1,THBS1,TNFAIP2,TPCN1,TTC27,TUBGCP5,VHL,WDR3,YAP1,ZNF146	698 (16)
PUF60	-0.52	other		-1.192	0.000494	H2AX,MYC,XRCC5,XRCC6
MIR4269		microRNA		1.994	0.000494	CCN1,CCN2,MYC,TEAD4
WSB1	3.264	other		1.964	0.000494	ALDOC,CA9,HIPK2,VEGFA	237 (7)
hexamethylene bisacetamide		chemical reagent		0.684	0.000498	BCL2,FN1,FUT8,HSPA8,MAP2,MYB,NOL6,NPM1,RACK1,RPL18,SNRPB,TCP1,TFRC	315 (7)
LRPAP1	-0.533	other		-0.233	0.000522	ACTA2,APP,CDH1,DDIT3,LRP1,MAPK1,MAPK3,SERPINA3,SORL1	740 (16)
tert-butyl-hydroquinone		chemical reagent		-1.859	0.000529	BCL2,CHML,DYRK2,ERCC5,FOSL1,FTL,GBE1,GSTA1,GSTM3,HERPUD1,HSPA8,NUP153,PALLD,RAB6A,RASSF2,SESN2,SLC1A1,SNX19,TXNRD1,ZFP36L2	233 (5)
KDM5B	0.685	transcription regulator	Activated	3.027	0.000531	ANKRD36B,ASF1A,AURKA,BUB1B,CCN2,CCNB1,CDK1,DDIT3,DHCR24,DPY19L1,ECT2,EPB41L1,GAL,HACD1,ITGB1BP1,JADE2,MAPK8IP3,MCAM,MT1X,NDC80,PLS3,PSME3,RNASET2,SCNN1A,TGFB2,TMEM14A,TUBB2A	386 (9)
PPARG	3.368	ligand-dependent nuclear receptor		1.878	0.000531	ABCA3,ACADS,ACSL1,ACTA2,AGT,ALDH9A1,APP,ATP2A2,BCL2,BCL6,BDH1,C3,CCN2,CDH1,CPT1B,CTPS1,DGAT1,DHRS3,DR1,EGFR,ENO2,EPAS1,ERO1A,ETS1,FAM20C,FDPS,FN1,FOSL1,GAPDH,GPT,GSTA1,H6PD,HADHA,HK2,HMGCR,IGFBP3,KRT19,MAP2,MUC1,MVD,NDRG1,NR2F2,OCLN,ODC1,PFKFB3,PLIN5,PPARGC1A,PTPRF,RGL1,RHOB,RORC,SAA1,SCARB1,SCD,SCP2,SDC1,SLC27A1,SNX1,SOD1,SREBF1,STXBP5,TAGLN,TBCC,TJP1,TSC22D3,TUBB,VAMP2,VAMP8,VEGFA,VLDLR,VNN1,XY…	821 (21)
E2F7	0.151	transcription regulator			0.000563	CCNB1,CDC6,CDK1,CHEK1,E2F2,ECT2,KIF23
CBX4	0.275	transcription regulator			0.000563	CCNB1,CDC25A,CDC6,MSH2,MYC,POLA1,VEGFA
H1-2	-0.392	other		0.933	0.000563	ACTB,DDIT3,GAPDH,HSPA1A/HSPA1B,MYC,PHLDA2,PMAIP1	618 (7)
PML	-0.481	transcription regulator		-0.921	0.000583	ACADS,ACTG1,CACYBP,CPT1B,DNAJA4,DNAJB6,EGFR,FAS,FTL,HMGCR,HSPB1,ID2,IDI1,IFIH1,JUP,MAPK1,NDRG1,OAS3,PPARGC1A,PRDX1,RXRA,SCD,SNAI2,SREBF1,STAT1,STIP1,TAP2,TPD52L2,TRIO,TXNRD1,YWHAG	841 (19)
CLDN7	-0.352	other		-0.673	0.000583	AGT,ANXA3,ATP5MC1,C3,CCN2,DNAJB6,FOSL1,GLS,GRINA,HELZ2,HLA-B,LGALS3,MLEC,MT1X,MT2A,MUC1,NETO2,PLAAT3,RNASET2,RPL29,RPL34,RSL1D1,TIMP2,TJP1,TSPAN12	331 (7)
TRPM8	-0.269	ion channel		1.546	0.000597	CALCB,CIRBP,GPX4,HSPA1A/HSPA1B,RBM3,SOD1	309 (7)
miR-375-3p (miRNAs w/seed UUGUUCG)		mature microRNA		1.815	0.000597	C1QBP,CIP2A,MYC,PDK1,PDPK1,YAP1
cantharidin		chemical drug		1.172	0.000597	BAG3,BCL2,CASP1,MCL1,RXRA,SERPINH1	720 (15)
Fe2+		chemical - endogenous mammalian		-0.896	0.000597	APP,BMP6,HMGCR,SREBF1,TF,TFRC	724 (14)
IL4	-6.505	cytokine		0.292	0.000599	ABCA2,ACOT9,ACSL1,ACTA2,ACTB,ACTG1,ADAM19,ADORA2B,ALDOC,ANXA1,ANXA2,ARG2,ARMC6,ARNTL2,ASCC3,BBX,BCL2,BCL6,BHLHE40,BNIP3,BNIP3L,BTAF1,C3,CAMK1D,CCDC86,CCN2,CCND3,CCT3,CD276,CD3EAP,CDK1,CFLAR,CKAP5,CLEC7A,CLIP1,COL18A1,CYTH1,DARS2,EFL1,EIF2AK2,EIF2S1,EIF4A1,EPAS1,EPHA2,FAAH,FADS1,FAM162A,FAS,FBL,FLNA,FN1,GBE1,GNB4,GPM6B,GPT,GPX4,H1-0,HDDC2,HIPK2,HK2,HMGCR,HSPA1A/HSPA1B,IFIH1,IGF1R,IGFBP4,IL17RB,IL1…	911 (17)
TFAP2A	-0.295	transcription regulator		-0.8	0.000602	AMH,ANXA1,BCL2,CDH1,COL7A1,EGFR,EREG,GEM,GLO1,KRT14,KRT5,MT2A,PLAAT3,PRDX1,PSAP,RPL7,SOD2,TIMP1,TPM1,TPM3,VEGFA,XRN1	1071 (22)
RASSF1	0.381	other		1.714	0.000616	ABAT,ABCB1,AREG,BCL2,BHLHE40,CASP4,EFNB2,EGFR,EMP1,FGF2,GHR,GSN,IGFBP3,MYC,MYL9,PROS1,SELENOP,TP53INP1,TUBB,TUBB2A	930 (21)
BRCA1	-1.247	transcription regulator	Activated	2.103	0.000621	ACTB,AREG,ASCL2,BCL2,CCNB1,CDH3,COL18A1,CTSD,CTSF,DDB2,DDIT3,DDIT4,EGFR,ERCC5,EXO1,EZR,FAS,FXYD3,H2AX,HSPB1,IGF1R,KRT17,KRT5,MYC,PHLDA1,SERPINE2,SNAI2,STAT1,STC1,TNFAIP2,VCAN,VEGFA,XRCC6	866 (22)
vincristine		chemical drug		-0.392	0.000625	BCL2,BUB1B,FAS,H2AX,HNRNPF,HNRNPK,HSP90AB1,MCL1,PMAIP1,SOD2,TUBB2A,YWHAE,YWHAQ	783 (18)
MAPK1	-1.198	kinase		-0.944	0.000638	ADAR,ANPEP,APBB3,ARG2,ARHGAP11A,ATP1B1,AURKA,BCL2,BLZF1,CAPN2,CCN2,CCNB1,CCNF,CDK5R1,CHST2,COL7A1,CRYL1,CSTA,EIF2AK2,EMP1,FAM20A,FN1,GBP1,GLS,HLA-B,HLA-C,HLA-E,HOMER1,IFIH1,IL1RN,KRT17,LGALS3,MAP3K20,MAPK3,MCL1,MECP2,MSH5,MYC,NUP188,OAS3,OLFML2A,PAQR6,PHF11,PROS1,RGS2,SAMHD1,SCNN1A,SHCBP1,SRF,STAT1,SUOX,TJP1,TRIM38,TTC27,UBE2C,ZNF318	869 (17)
amiodarone		chemical drug		1.265	0.000645	AK4,BCKDHA,GRN,HPN,HSPD1,LSS,NDRG2,SCD,SOD2,TAGLN,TF
GH1	-6.505	growth factor		1	0.000648	APC,BCL2,CCNB1,CCND3,CEBPD,DBI,DDIT3,FN1,GHR,GRIN1,GRIN2A,ID2,IGF1R,IGFBP3,JUP,MYB,NRAS,PRDX1,RAD23B,RFC1,RHOA,SOD1,SREBF1,XRCC6	783 (19)
tributyrin		chemical drug		-1.106	0.000648	ADM,ATP2A3,AZGP1,CCN1,CCN2,CD46,ETS1,GBP1,ID2,KRT17,KRT6B,MYBL1,NDRG1,OCLN,SLC30A1,SOD2
INS		other	Inhibited	-2.155	0.000659	ADM,AGT,ASPH,CCN1,CCN2,CDH1,DDIT3,ERRFI1,FAS,FOSL1,GABARAPL1,GPAT4,HMGCR,HNRNPF,HNRNPK,IGF1R,IGFBP3,IGFBP4,MT-ND4,OGT,PPARGC1A,PTGS1,PTPN1,RDH10,SCD,SERPINB5,SOD1,SREBF1,VEGFA,VLDLR	943 (21)
TSC2	1.135	other		0.079	0.000669	A2M,ANXA1,ANXA2,ASCL2,CASP1,CCND3,CP,CRYAB,DDIT3,ERO1A,GGA2,GPNMB,GSN,HK2,HSPB1,LGALS3,MCL1,MGP,NEU1,PSMB5,SCD,SCPEP1,SOD2,STAT1,TAGLN,VAMP8	668 (16)
actinomycin D		biologic drug		0.043	0.000672	ACTB,ADM,AGT,APP,BCL2,BIK,CASP1,CCN1,CCN2,CERS6,CFLAR,EPAS1,ERRFI1,ETS1,FAS,FLNA,FN1,GAPDH,GSTA1,HOMER1,ID2,IGF1R,IGFBP4,LTB4R,MCL1,MYC,NPM1,PFKFB3,PMAIP1,RGS2,ROCK2,SFRP1,SLC27A1,SLC30A1,SLC40A1,SMAD7,SPHK1,TF,THRA,TNFAIP2,VEGFA	767 (19)
TERT	3.32	enzyme		-0.992	0.000672	ASNS,B2M,BMI1,BNIP3,CALD1,CALU,CCN2,EGFR,EREG,ETS1,FGF2,GSN,HLA-B,HMGB1,IGFBP4,JUP,KRT19,MYC,PALM2AKAP2,PDGFC,PLOD2,PTGS1,RRM2,SOD2,SPIN1,TACC3,UBASH3B	451 (11)
mibolerone		chemical drug		-1.411	0.000672	ACSL1,AMD1,ARF4,BMP6,CALU,CCNL2,CDK1,CLTB,DBI,DHRS3,DNAJA4,EIF2S1,EIF4A1,FDPS,GPNMB,HLA-E,IGFBP3,INCENP,LSS,MYC,P4HB,RPS27,SEC23B,TAX1BP1,TF,TMED3,TUBA1A	670 (7)
HOXA10	-7.255	transcription regulator	Inhibited	-2.925	0.000687	ACTA1,ACTB,ADM,ATF6B,B3GALNT1,CSTA,DDX19B,EGFR,FN1,FZD5,HMGCR,HOXB3,HSP90AA1,ID2,IGFBP3,IL1R1,IRX3,KRT15,LCN2,LTF,MYLK,NDRG2,P4HB,PROS1,RNASE4,RPL37A,S100B,SCD,SLC27A1,SLC27A6,ST6GAL1,YWHAG,ZNF22
LIN9	-1.431	other	Inhibited	-2.779	0.000691	AURKA,BUB1B,CCNB1,CDC6,CDK1,CEP55,TMPO,UBE2C
RB1	-0.297	transcription regulator		0.548	0.0007	ACTB,ATAD2,ATP1B1,BCKDHA,BCL2,BNIP3,CASP4,CBX5,CCN2,CCNB1,CCND3,CDC25A,CDC6,CDCA5,CDH1,CDK1,CDK5R1,COX6B1,DCK,DDB2,DDIT3,EED,EI24,EZR,FAS,FGF2,FN1,FOSL1,GADD45GIP1,GPR63,H1-0,HACD3,HOMER1,IGF1R,KPNA4,MAPK1,MAPK3,MCM10,MCM8,MCMBP,MEIS1,MRPL9,MYB,MYC,NDUFA10,OGT,PARP1,PIM1,PPARGC1A,PTGS1,RRM2,RSL1D1,RYR1,SDHD,SH3BP2,SLBP,SMARCA5,SOD2,TGFB2,TMPO,TOMM6,TOMM7,TUBA1A,VEGFA,YWHAE,ZNF655	628 (15)
CEBPB	0.22	transcription regulator		-0.29	0.000702	ABCB1,ACTA2,ADM,AGT,APLN,APP,ASNS,BCL2,C3,CDC25A,CDC6,CDH3,CEBPD,CIRBP,CP,DDB2,DDIT3,DDX5,DHX9,EFNB2,FAS,FBLN1,FBXO32,FTL,GAS1,GSTA1,H4C8,HLA-A,HSP90AA1,HSPA8,HSPD1,IGFBP3,IGFBP4,IL1RN,KRT15,KRT6B,LAMC1,LCN2,LYN,MGP,MIA,MSH2,MSH5,MYC,NDRG4,NFKBIZ,ODC1,OXTR,PPARGC1A,PTGS1,SAA1,SAA2,SCARB1,SCD,SLC12A2,SLC7A1,SREBF1,TF,TOP1,TUBB3,UBR2,VCAN,VLDLR,XIST,ZKSCAN1	985 (19)
Ubiquitin		group		1.463	0.000702	CRYAB,DDIT3,HSP90AA1,HSPA4,HSPA9,HSPD1,ITCH,MYC,STAT6,TIMP2	836 (20)
AKT1	0.212	kinase		-0.083	0.000705	ABCB1,ACTA2,ATP5MC1,BCL2,CCND3,CDH1,CEBPD,CFLAR,DIAPH3,EZR,FAS,FBXO32,FGF2,FN1,HMGCR,HNRNPM,IGF1R,LCN2,LSS,MATR3,MCL1,MT2A,MYB,MYC,NDC80,NEXN,PHLDA1,PMAIP1,PPARGC1A,PPP1R1B,PTGS1,RHOB,SCD,SLC3A2,SNAI2,SORT1,SREBF1,SRF,STAT6,TGFB2,THBS1,TIMP1,TPD52L1,UBE2C,UBE2L3,UNC5B,VCAN,VEGFA	938 (20)
cigarette smoke		chemical toxicant		1.283	0.000722	ACTA2,ADM,AREG,BCL2,BIK,C3,CCN1,CCT5,CDC25A,CHRM3,CHRNA5,DDIT3,DDIT4,EPAS1,FOSL1,FTL,GPX3,HSP90AA1,HSPA9,HSPB2,MAP1LC3A,MAP2K6,MAPK8IP3,MT-ATP6,MUC1,OAS3,P2RX4,PRDX1,PTPN1,RPS6,SERPINA3,SLC1A4,SMAD7,SOD2,SOD3,SREBF1,STAT1,TCP1,TIMP1,TXNRD1,UBC,UGDH,VEGFA	781 (17)
levodopa		chemical - endogenous mammalian		-0.911	0.000725	ABCA7,ACTA2,ADAR,ADGRB2,ARAP1,ARG2,ARHGEF19,ATP2A2,ATP2A3,ATXN1,BCL2,CAP1,CASK,CCNG2,CCS,CD63,CITED4,COCH,COTL1,CRTC1,DAAM1,DMKN,EIF4G2,EIF6,FAAH,FBLN1,FDPS,FEM1B,FOSL1,FTL,GABARAPL1,GAPDH,GOLIM4,GRIN1,H2AX,HEXA,HLA-A,HOMER1,HTATIP2,INO80E,INTS13,ITCH,ITGB1BP1,KDM3A,KDM4B,LASP1,LDAH,LGALS8,LYAR,LZTS3,MAPKAP1,MFAP3,MTF2,MXD1,MYO5B,NCBP1,NOCT,NOMO1 (includes others),NPC2,NRARP,PA2G4,PDCD4,PER1,PFKP…
CHI3L1	9.261	enzyme			0.000726	BHLHE40,CALD1,CDH1,COL16A1,COL6A1,EMP1,NAMPT,SLC39A14,VEGFA	444 (7)
SGPP2	3.6	phosphatase	Activated	3	0.000726	CDH1,DNAJA1,DNAJA4,HSP90AA1,HSPA4,HSPA8,HSPA9,HSPB8,HSPH1
NFkB (complex)		complex		1.994	0.000739	A2M,ABCB1,ADM,ADORA2B,AGT,ALDH1B1,AMH,APP,ATP2A2,BAG2,BAMBI,BCL2,BID,BMI1,C1R,C3,CASP4,CCN1,CCN2,CCNB1,CD82,CDH1,CEBPD,CFLAR,CITED4,COL18A1,DDIT3,DTX3,DUSP5,EGFR,ELF3,ENPP1,EPAS1,ETS1,FAS,FGF2,FN1,GNPAT,GRIN1,HIF3A,HLA-A,HSPA9,HSPB1,IL1RN,IL32,ITCH,KRT17,KRT19,KRT6B,LCN2,MAP3K8,MCL1,MEOX1,MSH2,MT-CO2,MTSS1,MYBL1,MYC,MYLK,NAMPT,NFKBIZ,NOP14,ODC1,PIP5K1A,PKP1,PMAIP1,SAA1,SENP2,SERPINA3,SLC11A2,SLC3…	791 (14)
miR-122-5p (miRNAs w/seed GGAGUGU)		mature microRNA		-0.532	0.000776	AKT3,ALDOA,ANK2,CERS6,HMGB1,MECP2,NFATC2IP,P4HB,PSME3,RAB6B,SLC7A1,TMED3,TPD52L2,TRIB1,TRPV6,TTYH3
FBXW7	1.299	enzyme		0.837	0.000795	APP,CEBPD,DGAT1,DNAJA1,HMGB1,HMGCR,HSPA8,HSPB1,HSPH1,ME2,MYC,PPARGC1A,RHOB,SREBF1,STIP1	989 (23)
BNIP3L	4.105	other		1.343	0.000795	AURKA,CCND3,CHEK1,EIF2AK1,GAPDH,GPSM2,GSN,HK2,NUF2,PFKFB3,RRM2,SFRP1,TFDP2,TFRC,TIMP2	631 (7)
phenylbutazone		chemical drug		0.853	0.000795	A2M,ANXA1,ANXA2,ASNS,CDCP1,CLDN4,CP,GPNMB,GSTM3,LCN2,LGALS3,RBM3,S100A10,TIMP1,TUBB	631 (7)
iron		chemical - endogenous mammalian		-1.589	0.000798	APP,BMP6,CCNB1,CCND3,DDIT3,FTL,HFE,LCN2,NDRG1,SLC11A2,SLC40A1,SOD2,TF,TFRC	865 (24)
EGR2	-1.225	transcription regulator		-0.362	0.000815	BCL2,BCL6,BHLHE40,BNIP3L,CALCB,CHKA,FGF2,GHR,GNB4,GOLGB1,GRIN2A,GTF2A1,HMGCR,HOMER1,HOXB3,ID2,MAP2,MR1,MYB,MYC,NCL,PDE7A,PMP22,RORC,S100A1,SCD,SLC12A2,SLC16A1,TFRC,VEGFA	678 (16)
acetaminophen		chemical drug	Inhibited	-2.225	0.000837	A2M,ABCB1,ABCC4,ACTB,ACTG1,AK4,BCKDHA,BCL2,BTG2,DDIT3,FAS,GHR,GLUL,GPT,GSTA1,HMGCR,HSPD1,IFRD1,IGF1R,IGFBP3,MCL1,MYC,NDRG2,ODC1,PRDX1,PTPN1,SCP2,SELENOP,TF,TUBA1A,TUBB,VEGFA,YWHAZ	780 (16)
MXI1	1.264	transcription regulator	Activated	2.38	0.000873	CCNB1,FOXM1,ID2,MYC,ODC1,SLC1A4,SLC7A1	102 (3)
NCAM1	-2.113	other		0.156	0.000873	EGFR,GLUL,HSPA4,MALAT1,MAP2,NLGN2,THBS1
ethidium		chemical drug			0.000873	BCL2,CCN1,CCN2,CCND3,PRC1,TIMP1,TIMP2	820 (20)
TCF3	-0.768	transcription regulator		0.224	0.000878	ANLN,ARSA,AURKA,AZGP1,BCL6,BID,BIK,C15orf39,CCNB1,CCND3,CCS,CDC20,CDH1,CDK1,CEP55,CHRNA5,CIP2A,CPT1B,CREB3L2,DCK,ECT2,EDEM1,ENPP1,GM2A,H1-0,H2AX,HADHA,ID2,INTS13,LMO4,MYC,NCAPG,NDC80,NEIL1,NUF2,NUSAP1,OPTN,PFKP,PRC1,PSAP,PTGS1,PTPRU,RORC,RPS3A,RRM2,SELENOP,SLC12A2,TF,TMEM184B,TOX,TXNDC5,VSIR,XRCC6	472 (13)
homocysteine		chemical - endogenous mammalian	Activated	2.149	0.000899	ANXA2,BCL2,DDIT3,FDPS,FGF2,HERPUD1,HMGCR,IDI1,MT-CO3,NDRG1,OXTR,PHLDA1,PMAIP1,PRDX1,SAA1,SNAI2,SREBF1,TIMP1,VEGFA	695 (16)
miR-124-3p (and other miRNAs w/seed AAGGCAC)		mature microRNA		1.789	0.00095	ALDH9A1,ANKRD27,ARFIP1,ARPC1B,CAPRIN2,CCN2,CERS2,CHSY1,CREB3L2,CTNND1,DHCR24,ELOVL5,GLI3,GSN,HTATIP2,IFRD2,KANK1,KLHL24,LAMC1,MDFIC,MYH9,NAA15,NID1,NME4,PGM1,PLOD3,RDH10,SLC16A1,SNAI2,STX10,TARBP1,TJP2,TMEM109,TNFRSF21,TUBB6,UHMK1,UHRF1,ZFP36L2,ZNF367
mitomycin C		chemical drug		-0.056	0.000957	ALYREF,BTG2,CDC25A,DESI2,FAS,MALAT1,MCAM,PMAIP1,SESN2,SRSF5,TOP1,TP53INP1,TULP4,VEGFA,VMP1	767 (12)
TEAD		group		-1.103	0.000969	CALD1,CCN1,CCN2,FN1,FOXM1
bendamustine		chemical drug		0.447	0.000969	AURKA,CCNB1,EXO1,MCL1,PMAIP1	617 (7)
RYR1	8.873	ion channel			0.000969	GAPDH,MT-CO1,MT-CO2,MT-ND1,MT-ND6
mir-375		microRNA	Activated	2.203	0.000969	MTDH,PDPK1,TINCR,YAP1,YWHAZ
5-azacytidine		chemical drug		0.83	0.000978	ABCB1,ANXA2,CAVIN1,CDC25A,CDH1,EPHA2,ETV5,FANCF,FOSL1,HK2,HSPA8,HSPD1,KRT17,MCL1,MECP2,MEF2A,MYC,PLAGL1,PNRC1,RHOB,RRM2,SHANK3,SLC3A2,SOX11,SPHK1,STK17A,TACSTD2,THBS1,TUBB,XRCC5,XRCC6	648 (7)
MFSD2A	-6.806	transporter	Inhibited	-2.813	0.000989	ALDOC,FADS1,HK2,IDI1,LSS,MVD,SCD,SREBF1
LATS1	-1.696	kinase		-0.113	0.000991	CCN2,CCNB1,CDH1,CLDN4,KRT19,LATS1,LTF,MUC1,RRAGD	567 (12)
DPP4	1.234	peptidase		0.235	0.000991	CCNB1,CDH1,FGF2,IL1RN,LRP1,SREBF1,THBS1,TIMP1,TIMP2	548 (18)
phenethyl isothiocyanate		chemical drug			0.00103	BCL2,CAPN2,CCDC115,CCT4,CRK,CTTN,DDX5,FTSJ3,GSTA1,H2AZ1,HSP90AA1,MAP2,MAPK6,MCL1,PLS3,PTPRE,QSOX1,ROCK2,RPL3,TXNRD1,USP14,VEGFA	713 (17)
NRAS	-1.123	enzyme		0.883	0.00103	AGRN,B2M,BCL2,CCNB1,CDC20,CDC6,EPAS1,ERCC5,ETS1,ETV5,EXO1,FN1,FOXM1,HLA-A,IFIH1,IL1RN,IRX3,KRAS,LCN2,MCL1,MGP,NPR3,NRAS,PON3,PTP4A3,RHOB,SDC1,SERPINE2,STAT1,TMEM43,TUBB2A,TULP4,UBE2C,VEGFA,VNN1	806 (19)
miR-199a-5p (and other miRNAs w/seed CCAGUGU)		mature microRNA		1.058	0.00104	ACTA1,ACTG2,BCAM,C3,CALD1,CDH1,COL4A5,CSTB,ETS1,FN1,KRT17,LCN2,MMP7,MYL9,SET,TAGLN,WNT6
ERBB4	-9.966	kinase		-1.939	0.00104	ACTA1,ACTA2,ADAM19,ADAM9,BTG2,CASP4,CDH1,DDIT3,EFNB2,EGFR,GHR,IGFBP4,MYC,NID1,SERPINA3,SERPINE2,SFRP1,SLC1A1,THBS1	862 (19)
MRTFB	1.193	transcription regulator	Inhibited	-2.973	0.00104	ACTA1,ACTA2,ACTB,ADM,CALD1,CCN1,CCN2,DHCR24,DMKN,EGR3,ETV6,FLNA,HLA-A,LCN2,LTF,MAP2,MYH9,NFKBIZ,SCARB1,SELENOP,SLFN5,TAGLN,TGFB2,THBS1,TLE1,TPM1,TRAPPC1,VCL	534 (12)
HOXA9		transcription regulator	Inhibited	-2.145	0.00105	ARHGAP11A,ARPC5,BCL2,BMI1,CDC6,CDH1,CELF1,CLCN7,DYNC1LI2,ENPP1,FZD5,GLI3,ID2,IRX3,LYN,MYB,MYC,NFIA,PIM1,RDX,RPL37A,RPS3A,SDCBP,SLC27A6,SOX4,SRSF11,ST13,TSC22D3,VHL,WSB1,YWHAG,ZNF22
PRMT8		enzyme			0.00106	EIF4G1,EIF4H,GRIN2A
TPM1	-2.967	other			0.00106	CALD1,RHOA,TPM1
CDC20	-1.673	other			0.00106	CCNB1,CFLAR,UBE2C	703 (12)
IRF2	-0.988	transcription regulator		-1.342	0.00107	B2M,BCL2,BNIP3L,CASP1,CLIC1,CTSS,DNAJB6,DPY19L1,DUSP5,EIF2AK2,GBP1,HK2,LCN2,MAPK6,MMP7,MYH9,NAMPT,PFKFB3,RARRES1,SDC1,SLC7A1,SUPT16H,TAP2,TPM1,TXNRD1
mono-(2-ethylhexyl)phthalate		chemical toxicant	Activated	2.663	0.00111	ACADSB,ACSL1,ALDOC,BCL2,CPT1B,DDIT4,DGAT1,EIF3J,FADS1,FAS,GAPDH,HADHA,HIPK2,HK2,LRP1,NAMPT,NDUFA10,OGDH,PDK1,PHF7,PPARGC1A,PTPRU,ROCK2,RSRP1,SDHD,SOD1,TIMP2,TRIM41,VCL,WDR43	863 (20)
LDLR	0.411	transporter		0	0.00113	ANLN,AURKA,BUB1B,CCNB1,CDK1,CLSPN,CYP27A1,CYTH1,DDIT3,FAM3C,FDPS,FOXM1,GPT,H6PD,HELLS,HMGCR,HSPG2,IL1RN,KIF23,LCN2,LRP1,MVD,MYC,NOD1,NUSAP1,PPARGC1A,PRC1,PSMA7,SCARB1,SCD,SREBF1,TRIB1,UBC,UBE2C,UHRF1,VCAN,VLDLR	906 (19)
SP3	-0.158	transcription regulator		0.665	0.00113	ABCB1,ACSL1,ACTA2,ASNS,BMF,CDK5R1,CHI3L1,COL7A1,DNM1,EGFR,EIF2AK2,EREG,FAS,FOSL1,GHR,GLTP,GRIN1,IGF1R,IGFBP3,MSH6,MYLK,NES,OPRD1,PTGS1,PTPN1,SCARB1,SERPINH1,SOD2,SRC,SREBF1,STAT1,TAGLN,TIMP1,TIMP2,TXNRD1,VEGFA,XYLT1	806 (13)
temozolomide		chemical drug		0.342	0.00115	BCL2,CFLAR,DDIT3,EXO1,FAS,H2AX,MSH2,MSH6,MT-CO2,PMAIP1,QPRT,SOD2	779 (17)
CD28	-7.886	transmembrane receptor		-0.594	0.00116	ACTR3,ALKBH1,ANAPC1,ANXA1,BCL2,BHLHE40,BZW1,CCND3,CFLAR,CHRNA5,CLIP1,CLK1,EWSR1,FBL,FDPS,GAPDH,GBP1,GOLGB1,HAX1,HELLS,HGS,HK2,HSPA1A/HSPA1B,HSPA8,IFRD2,IGF1R,IL10RB,IL1R1,IL27RA,ITCH,MT-CO1,MYC,NAMPT,NCL,NPIPA8 (includes others),ODC1,OPRD1,ORAI2,PHB,PLA2R1,PRMT5,RAB2A,RAD23B,RNF128,RORC,RPL30,RPS14,SLC7A1,SNRPB,STAT6,TCF7,TFRC,THBS1,VBP1,XRCC6	888 (20)
SMARCB1	-0.641	transcription regulator		1.11	0.00119	A2M,ABCB1,ACSL1,ACTR2,ATP1B1,AURKA,BAG3,BNIP3,BNIP3L,CA8,CDC6,CDH1,CDK1,COL18A1,CTTN,DSC2,DSG2,EIF2AK2,FAS,FZD7,GSN,JUP,KIF23,MCM10,MYC,OAS3,POLA1,RND3,S100A1,SLC37A4,SMC4	942 (21)
AREG	2.182	growth factor		-1.49	0.0012	AREG,ARHGAP11A,BCL2,C3,CCNB1,CCNF,CDC20,CDCA8,CPEB2,DESI2,EGFR,ELF3,EREG,FOXM1,GBP1,PRC1,RRM2,SSRP1,TXNRD1	862 (24)
nocodazole		chemical reagent		0.589	0.0012	AURKA,BRAF,CCNB1,CDK1,CFLAR,CHUK,FLNA,MAP2K6,MAP3K8,MAPK1,MAPK3,MCL1,PIM1,PTPN1,PTPN11,SCD,SRC,STK3,UHRF1	817 (19)
imipramine blue		chemical drug	Activated	3.088	0.00121	AURKA,CASP4,CCNB1,CCNB1IP1,CCNF,CDC25A,E2F2,EXO1,FOXM1,SOD2	286 (7)
isobutylmethylxanthine		chemical toxicant		1.302	0.00124	ACSL1,ACSL3,AGT,APLN,AREG,ATP5MC1,CCN2,CEBPD,COL6A1,DHRS3,EGFR,ENC1,FN1,GAPDH,GNPAT,IGF1R,MAPK1,MAPK3,MYC,NCOA2,NOTCH3,PDK1,PLAAT3,PPARGC1A,PTGFRN,ROCK2,RXRA,SCARB1,SCD,SOD2,SREBF1,STAT1,THBS1,TIMP1,TIMP2,TPD52L2,TUBB	775 (18)
tetradecanoylphorbol acetate		chemical drug		-0.035	0.00127	ABCA7,ABCB1,ACTB,ADAM15,ADAM9,ADM,AGT,AHSA1,ANXA1,APP,AREG,ARF4,ATP2A2,ATP2A3,AURKA,BCL2,BMI1,BMP6,BMP7,BNIP3L,BTG2,C3,CA11,CA8,CASP1,CCN1,CCN2,CCND3,CD276,CDH1,CDK1,CDK5R1,CFLAR,CSTA,CTSD,CTSH,CTTN,DDIT4,DENND3,DSG3,DUSP5,EFNB2,EGFR,EGR3,EIF2AK2,EIF4A1,EIF4G1,EIF5A,EIF6,EPHA2,ERRFI1,ETS1,EZR,FAAH,FAS,FEM1B,FGF2,FOSL1,GABRP,GAL,GEM,GLS,GRIN2A,GSDMB,GSTA1,H1-10,HNRNPF,HNRNPK,HSP90AB1,HSPA4,ID2,IGF…	792 (16)
Raf		group		1.348	0.00129	ANPEP,AREG,ETV5,FOSL1,GRIN1,ID2,IGF1R,MCL1,MYC,PHLDA2,PMAIP1,PPARGC1A,RND3,SPRY1,STK17A,TAGLN	791 (18)
FANCC	-0.812	other			0.00129	ATP1B1,CASK,CDK1,HOMER1,HSPA4,IGFBP3,IL1R1,MMP7,OAT,PHLDA2,RND3,SCHIP1,SFRP1,SNX7,TACSTD2,UGT2B7	449 (7)
ARHGDIG	0.713	other		1.134	0.0013	ANO9,ANXA1,JUP,KANK1,PALLD,PLCD1,RGS2
BARX2	0.417	transcription regulator		-0.6	0.0013	ACTA2,ANLN,DYNLL1,FLNA,HSPA9,L1CAM,TIMP1
antimycin A		chemical - endogenous non-mammalian		-1.264	0.0013	BCL2,CCNB1,CFLAR,CPT1B,SOD2,TIMP1,TIMP2	765 (17)
PP2/AG1879 tyrosine kinase inhibitor		chemical - kinase inhibitor		0.55	0.00131	BCL2,CCN2,CDH1,DSP,EGFR,FGF2,FN1,IGF1R,IL32,JUP,LYN,PER1,RHOA,RRM2,SOD2,SRC,TJP1,VEGFA	727 (17)
KITLG	0.076	growth factor		-1.758	0.00133	ACTB,B2M,BCL2,BIK,BLVRB,CALCB,CASP1,CCN2,CCND3,CLIC1,CYTH1,DHCR24,EFNB2,GCC2,HNRNPF,ID2,IGF1R,IGFBP3,IL1RN,KLHL24,KPNA2,KPNB1,LTF,MARCO,MYB,NPM1,PARVB,PDCD4,PIM1,PSMB5,PTGES3,RCC2,RNF128,RPL7,RPS23,RPS6,SLC20A2,SNAI2,TCF12,TPT1,TSC22D3,WDR1	800 (18)
CASR		G-protein coupled receptor	Inhibited	-3.945	0.00133	ANLN,APC,BCL2,BMP7,BUB1B,CCNB1,CCND3,CDC20,CDH1,CLIP1,EGFR,H2AZ1,IGFBP3,INCENP,NCAPD2,NDC1,NUSAP1,ODC1,PRC1,SPAG5,SRC,TGFB2,TPX2,VCL,VEGFA,WSB1	754 (19)
EGR1	-0.183	transcription regulator		0.971	0.00134	ABCB1,ACTA2,APP,AREG,ATP2A2,CAVIN1,CDC20,CDH1,CDK5R1,EGFR,EREG,FAS,FGF2,FN1,FOSL1,FTL,HMGCR,IGF1R,MXD1,MYB,MYBL1,MYC,NDRG1,PDGFC,PTPN1,SF1,SLC12A2,SNAI2,SOD1,SOD2,THBS1,TIMP1,VEGFA	828 (18)
CCAR1	0.056	transcription regulator		1.067	0.00136	CEBPD,EPAS1,RGS2,SPHK1
PDZK1IP1	5.478	other		0	0.00136	BNIP3,PTGS1,SCARB1,SIRT2
FAM3B	1.813	cytokine			0.00138	CASP4,CCN4,DAPK2,FN1,IGFBP3,IGFBP4,KRT19,LCN2	297 (7)
RICTOR	1.227	other	Inhibited	-3.251	0.00138	ATP5MC1,ATP6AP1,ATP6V1B1,ATP6V1H,CFLAR,COX6B1,MCL1,NDUFA10,OBP2B,PHF11,PSMA7,PSMB5,PSME3,RORC,RPL10A,RPL11,RPL12,RPL13A,RPL18,RPL23,RPL26,RPL30,RPL35A,RPL38,RPL7,RPL7A,RPL8,RPL9,RPLP2,RPS10,RPS11,RPS18,RPS19,RPS2,RPS23,RPS24,RPS29,RPS6,RPS8,RPS9,SDHD,SREBF1,TCIRG1,YAP1	700 (12)
thapsigargin		chemical toxicant		-0.472	0.00141	ABCB1,ASNS,ATP2A2,BCL6,CA9,CCNG2,CLDN4,COX5B,CP,CREB3L2,DDIT3,DDIT4,EDEM1,ERRFI1,ETS1,FN1,HERPUD1,HMGCR,HSPA1A/HSPA1B,HSPA9,IL1R1,LMAN1,LMAN2,MCL1,MYC,PAWR,PMAIP1,SERPINI1,SESN2,SREBF1,THBS1,VCL,VEGFA,WBP1	723 (21)
Collagen(s)		complex		1.841	0.00142	ACTB,C3,CCN1,CD63,DDIT3,EDEM1,FN1,HERPUD1,LAMP1,RAD1,SERPINH1,THBS1	322 (7)
CSF2		cytokine	Inhibited	-3.781	0.00143	ADORA2B,ANLN,ANXA1,ATXN1,AURKA,BCL2,BID,BUB1B,C3,CASP1,CCNB1,CCND3,CCNF,CD276,CD63,CDC20,CDCA5,CDCA8,CDH1,CDK1,CLEC7A,DDIT3,DSCC1,EGR3,EXO1,FAS,FOSL1,FOXM1,GADD45GIP1,HK2,HMGB1,HMGCR,HSPD1,HSPH1,ID2,IL1R1,IL1RN,IL32,MAEA,MAP3K20,MARCO,MCL1,MYB,MYC,NACA,NCAPD2,NDST1,NUSAP1,ODC1,PIM1,PMP22,PRC1,QSOX1,RBM3,RRM2,SF1,SLC11A2,SNTB1,SOD2,SPAG5,SREBF1,TF,THBS1,TICRR,TNFSF15,TPM4,TPT1,TPX2,TRIB2,UBE2C,UHR…	875 (18)
IKBKG	2.744	kinase	Activated	3.244	0.00149	ACTA1,ATP2A2,C3,CEBPD,CFLAR,CP,CTSF,EPAS1,EREG,GM2A,GPT,GRN,HK2,HLA-A,IL1RN,KCNH2,LCN2,MGP,NID1,NOCT,PLD3,SERPINE2,SFRP1,SOD3,TNFAIP2,VEGFA	910 (16)
docetaxel		chemical drug		0.49	0.00151	AURKA,BCL2,BIK,CCNB1,CCND3,CDC20,CDK1,CTNND1,EGFR,FAS,FGF2,IGF1R,MAPK3,MCL1,NDC80,PDPK1,PIM1,SPAG5,TGFB2,THBS1,TUBB3,TUBB4B,TUBB6,VEGFA,YWHAZ	795 (19)
DDIT3	3.864	transcription regulator		-0.729	0.00152	ASNS,BCL2,BHLHE22,CASP4,CEBPD,CFLAR,DDIT3,DNAJA1,DPY19L4,ERO1A,FN1,H6PD,HSPD1,KRT6B,LCN2,NDRG1,PER1,PPARGC1A,SH3RF3,SNAI2,SRSF1,TGFB2,TSC22D3	717 (16)
daunorubicin		chemical drug		1.436	0.00156	ABCA2,ABCA3,ABCA4,ABCA7,ABCB1,ABCC4,FOXM1,MCL1,MYC,TAP2	820 (21)
S-nitroso-N-acetylpenicillamine		chemical reagent		-0.426	0.00156	ADM,BCL2,BNIP3,DDIAS,DDIT3,FAS,HSPA1A/HSPA1B,MSH6,S100A10,VEGFA	773 (19)
APOE	0.738	transporter		-0.934	0.0016	ABCA2,ACSL1,ACTA2,ACTB,ADNP,ANK3,APP,BCAM,CASP1,CCN1,CCN2,COL18A1,CTSD,CTSS,DAGLA,DDIT3,DIP2A,FKBP4,GLUL,GPX3,GPX4,HERPUD1,HMGCR,HSP90AB1,HSPA1A/HSPA1B,HSPD1,HSPG2,IGF1R,IL10RB,IL1RN,LCN2,LRP1,LTBP2,M6PR,MAP2,MGP,MYLIP,P4HB,PHF21A,PHLDA1,PLPPR3,PTP4A3,RPL10A,SCARB1,SERPINA3,SOD1,SOD2,SRRM2,STAT6,TCIRG1,TIMP1	872 (19)
ATF6	0.04	transcription regulator		0.266	0.00162	APP,ATP2A2,AURKA,CHKA,CHKB,DDIT3,FDPS,LMAN1,LMF1,MCL1,RAN,SLC39A14,UBE2C,VEGFA,WBP1	819 (20)
gentamicin C		chemical drug		0.775	0.00162	A2M,ANXA1,ANXA2,ASNS,CLDN4,CP,ELF3,GPNMB,LCN2,LGALS3,MYC,RBM3,S100A10,TIMP1,TUBB
GON4L	0.706	transcription regulator			0.00162	CCNB1,CCND3,CCNF,E2F2,MYB,RAD21
NDUFA13	0.113	enzyme		0.692	0.00162	A2M,BCL2,CCNB1,CDK1,CTTN,PRRX2	751 (15)
mir-322		microRNA	Activated	2.418	0.00162	BCL2,CDC25A,FGF2,FN1,IGF1R,SMAD7
SRSF3	-0.708	other		0	0.00162	BCL2,CCND3,FOXM1,HIPK2,PDCD4,VEGFA	533 (7)
RGCC	3.553	other		1.454	0.00162	ACTA2,CDH1,FN1,SCD,SNAI2,SREBF1
onapristone		chemical drug		-0.816	0.00162	CTSD,NPY1R,PMP22,SCNN1A,SPHK1,VEGFA
NGF	3.596	growth factor		-0.324	0.00164	A2M,ADM,AGRN,ANXA2,APP,BAMBI,BCL2,BTG2,CALCB,CDH1,CDK1,CDK5R1,CRYAB,DHX9,E2F2,EGFR,EPAS1,ERRFI1,ETV5,FAS,FOSL1,GAL,GRIN1,GRIN2A,LRP1,LRRFIP1,MAP2,MAPK8IP3,MT-CO1,MYC,OPRD1,PPP2R2C,RACK1,SLC40A1,SOD1,SORT1,TRIO,VEGFA	1006 (21)
dinoprost		chemical - endogenous mammalian	Inhibited	-2.284	0.00165	ADM,ATP2A2,EGFR,FGF2,HSPA1A/HSPA1B,HSPA4,ID2,MAPK6,MYC,PLCD1,PTGS1,SCP2,THBS1,VEGFA,YWHAE,YWHAG,YWHAZ	801 (22)
miR-30c-5p (and other miRNAs w/seed GUAAACA)		mature microRNA		0.885	0.00166	ANPEP,ATP2A2,ATRX,BCL6,CCN2,CDCP1,COL4A5,HNRNPM,IFRD1,LAMC1,LMNB2,NCL,NID1,NPR3,P4HA2,PAFAH1B2,PGM1,PLOD2,PTGFRN,RAD23B,SLC7A1,SLC9A3R2,TMED3,TMEM41B,TNFAIP2,VCAN
PTK2	0.306	kinase		-0.867	0.00169	ACTA1,ACTA2,CCN1,CSPG4,DSP,FN1,KRT14,KRT8,MMP7,OCLN,PALLD,THBS1,TIMP1,TJP1	598 (21)
panobinostat		chemical drug		1.708	0.00174	BMI1,CCNB1,CDK1,CEBPD,CRYAB,FLNA,ITCH,MCL1,MYC,PMAIP1,PPP1R1B,RHOA,YWHAZ	728 (16)
brefeldin A		chemical - endogenous non-mammalian		-1.055	0.00174	APP,ATP2A2,BCL2,COX5B,DDIT3,HLA-A,HLA-B,HLA-C,HSPA9,OXTR,SESN2,THBS1,TIMP1	578 (17)
nitroprusside		chemical drug		0.29	0.00174	ACTN1,ADM,BCL2,CFLAR,FAS,FMR1,LAMC1,MYC,PARP1,PPARGC1A,RHOA,SLC1A4,VEGFA	737 (18)
NF1	0.494	other		1.723	0.00176	FGF2,KRAS,MXD1,MYC,NCL,NPM1,RPL10A,RPS19,XIST	709 (13)
STK11	1.392	kinase		-1.979	0.00177	A2M,ACP6,ADSL,ALDH9A1,ALDOA,ATIC,ATP5MC1,CCT6A,CDH1,COX6B1,CTPS1,CTSD,ENOPH1,EREG,FN1,FOSL1,GAPDH,GART,KLF12,MCAM,MRPS10,MYC,NDUFA10,NOD1,PALM2AKAP2,PAPSS1,PGM1,POLR1C,POLR2F,PSMB5,PTPRZ1,RAB10,RASSF2,RPS6,RRM2,SDHD,SERPINI1,SNAI2,SORL1,TARS1,TIAL1,TTYH1,TXNRD1,UMPS,VAV3,VEGFA	955 (21)
O6-benzylguanine		chemical drug		-0.896	0.00178	CCNB1,CFLAR,FAS,H2AX,MSH2	662 (10)
LINC01139	2.523	other		1.342	0.00178	ALDOA,ANKRD37,BHLHE40,IGFBP3,MAPK1	229 (7)
cercosporin		chemical - endogenous non-mammalian		1.432	0.00178	ACTA2,CCN2,CDC25A,FN1,MYC
S100P	-0.681	other			0.00178	ACTB,COTL1,CTSD,KRT19,KRT8
largazole		chemical - endogenous non-mammalian		-1.387	0.00178	FGF2,GAPDH,HK2,PDK1,VEGFA
CDK4/6		group		0.361	0.00178	AHI1,CALU,CDC6,EPHA2,ERRFI1,FAM120A,FLNA,HSPB1,LASP1,NOP2,RPL13,RPS6,TUBA1B,TUBA1C,TUBB,TUFM
TCOF1	0.213	transporter			0.00178	ADM,AK4,AKR1B1,ANXA2,AZIN1,BNIP3,BNIP3L,BPHL,CAPRIN1,CEBPZ,EPB41L1,HNRNPDL,NDRG1,PPRC1,TULP4,TXNRD1
PPARGC1A	5.131	transcription regulator		1.653	0.00182	ACSL6,AGT,BDH1,BNIP3,C3,CALM1 (includes others),CCN2,CCN4,CEBPD,COX5B,CPT1B,DGAT1,DR1,EGFR,EMILIN2,EPAS1,FAM20A,FBLN1,FBXO32,FDPS,HK2,IGFBP3,IL1RN,ITGB1BP1,MAP2K6,MT-CO1,MT-CO2,PLA2R1,PLIN5,PMAIP1,PPARGC1A,RXRA,SCARB1,SCD,SDHD,SERPINA3,SERPINE2,SERPINH1,SESN2,SLC39A14,SMAD7,SOD1,SOD2,SREBF1,STAC2,STC1,SVEP1,THRA,TIMP1,TIMP2,UQCRH,VAMP2,VCAN,VEGFA	921 (20)
TRAP1	-0.146	enzyme		-1.499	0.00182	ANXA1,BCL2,C1QBP,CHEK1,CHML,COX5B,GAPDH,HIBADH,HSPB2,HSPD1,L1CAM,LSS,MARS1,NES,SLC4A11,SMDT1,SOD1,SRSF1,VHL
miR-291a-3p (and other miRNAs w/seed AAGUGCU)		mature microRNA		0.566	0.00182	ADAM9,APP,C3,CD46,CDH1,GLTP,GPSM2,HERPUD1,KIF23,KPNA2,MYBL1,NIPSNAP2,PRC1,RNF149,TEX30,TMEM14A,VEGFA,VPS26A,ZNF226
6-hydroxydopamine		chemical toxicant		1.148	0.00182	BCL2,BNIP3L,C3,DDIT3,DDIT4,HERPUD1,HSP90AB1,HSPA1A/HSPA1B,HSPA4,HSPA8,HSPA9,MAPK1,MT-CO1,P4HB,RPL29,S100B,SOD2,TIMP2,UBC	616 (17)
torin1		chemical reagent	Inhibited	-3.058	0.00188	ALDH1B1,ALDH9A1,ALDOA,ALDOC,ATP5MC1,ATP6AP1,CCND3,COX5B,COX6B1,DDIT3,GAPDH,HK2,PFKFB2,PFKL,PFKP,RPL32,RPS20,RPS6,TCIRG1,UQCRH	716 (12)
MTM1	-1.501	phosphatase		-1.691	0.00188	ATG4B,BNIP3,BNIP3L,FBXO32,GABARAPL1,IGF1R,MAP1LC3A	602 (13)
MNT	0.437	transcription regulator	Inhibited	-2	0.00188	BCL6,CCNG2,DDIT3,E2F2,FBXO32,NCL,ODC1
BMI1	-2.1	transcription regulator		-0.518	0.00191	AURKA,BMI1,BNIP3,BTG2,CD63,CDH1,DENND10,DLC1,FAS,FBXW7,H2AX,HK2,HOXC5,NID1,SERPINB5	675 (10)
PI3K (family)		group		0.919	0.00192	ACTA2,ADM,BCL2,CCND3,CCNG2,CDH1,CFLAR,CTSD,DDIT3,DDIT4,FBXO32,MCL1,MYC,PTGS1,RDH10,SCARB1,SNAI2,SOX4,SREBF1,THBS1,TJP1,VEGFA	729 (21)
MITF	1.11	transcription regulator		0.624	0.00197	ACSL1,AMDHD2,APC,ATRX,BCL2,CCNB1,CCNF,CCNG2,CDCA8,CDK5R1,CEP55,CHKA,CLCN7,ECT2,ESPL1,FBXO32,FN1,GM2A,GNPTAB,GPM6B,GPNMB,LGALS3,LYST,MC1R,MGP,NCAPD2,NCAPD3,NUF2,POLM,RRAGD,SCARB1,SDC1,SORT1,SPAG5,TACC3,TPX2,UBE2C,UBL3,YAP1	323 (7)
Rock		group		-0.971	0.00209	ACTA1,ACTA2,APP,CAVIN1,CCN2,CDH1,ETS1,FN1,MYC,SORT1,TAGLN,THBS1,TJP1	700 (19)
SFRP1	2.1	transmembrane receptor		-1.811	0.00209	ACTA2,APP,BIK,CDH1,FN1,MLXIPL,MYC,NAMPT,SCD,SFRP1,SREBF1,TGFB2,TTYH1	841 (21)
RELA	0.072	transcription regulator		1.396	0.00215	A2M,ABCB1,ACTA2,AGT,APP,ASCL2,B2M,BCL2,BHLHE40,BNIP3L,BTG2,C3,CCN2,CDH1,CHI3L1,CRYAB,CTTN,DDIT3,DNMT3B,ELF3,ELMO1,EPAS1,EWSR1,FAS,FGF2,FN1,GBP1,GNPAT,GSTA1,GSTA2,HLA-B,IGF1R,IL1RN,IL32,ITCH,KRT15,KRT8,LYN,MIA,MMP7,MT-CYB,MUC1,MYB,MYC,NAMPT,OPRD1,PARP1,PI4KA,RORC,SAA1,SAA2,SERPINE2,SFI1,SMAD7,SOD2,SREBF1,SRF,SYTL1,TAP2,TNFAIP2,TUBB3,UBE2H,VEGFA,VHL	725 (14)
mir-1		microRNA		1.39	0.00216	ADAR,ANXA2,CAP1,CAPRIN1,FBXO32,FN1,HACD3,HSPD1,IGF1R,JOSD1,KRAS,LASP1,MTX1,MYLK,NOTCH3,NUP50,PDCD4,SFRP1,SNAI2,SNX6,TAGLN2,VEGFA
raloxifene		chemical drug		1.073	0.00218	ALDH4A1,ANXA3,AREG,ASCC3,BCL2,BIK,CCNB1,CLK1,CTSH,DDIT4,DYNLL1,EGR3,HSPA1A/HSPA1B,IGFBP4,IL1R1,L1CAM,MUC1,MYBL1,NDRG1,PXDN,RAB2A,RHOA,ROCK2,SELENBP1,SMAD7,SOD1,STC1,TFRC,TGFB2,TIMP1	826 (17)
MAP2K1/2		group		1.317	0.00221	ARG2,C3,CCN2,CDH1,CDK1,CHI3L1,DDIT3,FOSL1,H2AX,HERPUD1,HK2,HSPB1,MCL1,MYC,PHLDA1,SCARB1,VEGFA	783 (18)
fenretinide		chemical drug		0.292	0.00221	AP2M1,BCL2,BID,CFLAR,DDIT3,ELF3,ENAH,ILK,MAPK6,MT-CO3,MUC1,MYC,PMAIP1,RXRA,STAT1,VEGFA,XPO1	796 (17)
2-amino-5-phosphonovaleric acid		chemical - other		-0.392	0.00226	ADAM19,ANKRD37,ANLN,ASB2,BID,EGR3,FBXO33,GRIN1,HDHD3,HGH1,IFRD1,KPNA4,MED20,MRPL9,NPY1R,PHLDA1,RALGPS2,RGS2,RPS15A,RUNX1T1,SLC25A29,SLC25A38,SMG7,TBC1D22A,TSPAN18,YPEL5
MAP2K1	-0.336	kinase		0.206	0.00228	ABCB1,ACTA2,ALDH1L1,AREG,BCL2,CALCB,CCN1,CCN2,CFLAR,CRYAB,CSTA,DUSP5,ENO2,ETV5,FGF2,FLNA,FOSL1,GRIN1,GUSB,IGF1R,JUP,LGALS3,MYC,PIM1,RRAGD,RRM2,SCARB1,SERPINE2,SNAI2,THBS1,UBC,UNC5B,VEGFA	883 (21)
tosedostat		chemical drug	Activated	2.36	0.00228	ASNS,CCNG2,CLEC7A,DDIT3,DDIT4,MARS1,SDC1,SESN2,VEGFA
LLGL2	1.057	other		-0.333	0.00228	CCN1,CCN2,EMP2,ETV5,GLS,NDRG1,SHCBP1,TGFB2,TSPAN3
BCYRN1	3.666	other		0.333	0.00228	CCNL1,CHMP2A,HGH1,MT-ND2,MT-ND4,MT1X,RPL18A,RPL35A,SBDS
IgG		complex		0.727	0.00232	ADM,ALDH3B2,APP,ATP1B1,B2M,C3,CEBPD,CLDN4,CYP27A1,DDIT3,DSG3,DSP,EFNA3,EGR3,EMP1,EZR,FN1,HLA-E,HSPB1,IFIH1,IL1RN,KRT15,LCN2,LGALS3,MYC,PHLDA2,PIM1,PLS3,RND3,SLC40A1,TACSTD2,THBS1,TNFSF15,TUBB2A,VEGFA,ZMPSTE24	763 (14)
NR1H3	2.719	ligand-dependent nuclear receptor		0.697	0.00238	ABCA2,ACSL3,ACTA2,ANLN,ARG2,AURKA,BUB1B,CCNB1,CDK1,CLSPN,CYTH1,FAM3C,FDPS,FOXM1,GPT,GPX3,HELLS,HMGCR,IL1RN,KIF23,MLXIPL,MYLIP,NOD1,NUSAP1,PPARGC1A,PRC1,RPS14,SCARB1,SCD,SREBF1,THRA,TRIB1,UBC,UBE2C,UHRF1,VCAN,VEGFA	766 (19)
poly rI:rC-RNA		biologic drug		-0.18	0.00245	ACSL3,ADAR,AGRN,ANXA1,ARMC4,B2M,BCL2,BNIP3,C3,CCND3,CCT5,CCT7,CDH1,CEBPD,CFLAR,CGAS,CHN1,CLEC7A,DUSP5,EIF2AK2,EIF5A,ELF3,EZR,FAS,FGF2,FMR1,FN1,FOSL1,GBP1,GNPAT,GRIN2A,HFE,HLA-A,HLA-B,HLA-C,HLA-E,HSPA9,HSPB2,HSPD1,IFIH1,IL32,KRT19,LTF,LYN,M6PR,MARCO,MEIS1,MYB,MYC,NAMPT,NOTCH3,NUP153,OAS3,PARG,PHF11,PHLDA1,PIM1,PMAIP1,RC3H2,RGS2,RNF114,RNF4,RNPC3,SCARB1,SLC40A1,SNAI2,SOD2,ST6GAL1,STAT1,SUOX,TAP2,TH…	703 (13)
MT-TM	2.523	other			0.00247	MT-CO1,MT-CO2,MT-CYB,MT-ND1,MT-RNR1,MT-RNR2
48s		complex		-0.128	0.00247	BCL2,DDIT3,IGF1R,MYC,SREBF1,VEGFA
ZBTB33	-0.154	transcription regulator		-1	0.00247	BCL6,BID,CDH1,FAS,MMP7,MYC
SMC3	-0.171	other			0.00247	CCNG2,HLA-DRB1,MYC,ODC1,SOX4,THBS1	105 (4)
PNN	0.334	other		0.447	0.00247	CDH1,MMP7,MYC,RHOA,SRSF1,TIMP1
miR-129-5p (and other miRNAs w/seed UUUUUGC)		mature microRNA		-0.059	0.00247	CDH1,ETV6,PDS5A,SOX4,TNPO1,TP53INP1
ACE2	0.744	peptidase		-0.896	0.00247	ACTA2,AGT,APLN,BNIP3,CCN2,FN1	432 (13)
(-)-norephedrine		chemical drug		1.633	0.00247	FDPS,HMGCR,IDI1,LSS,MVD,NPC2	279 (7)
asiatic acid		chemical reagent		0.152	0.00247	BCL2,CCNB1,CDK1,FAS,PPARGC1A,SMAD7	517 (7)
SHH	-9.301	peptidase	Inhibited	-2.101	0.0025	ALAD,AMD1,AMH,BCL2,CALCB,CCNB1,CCNG2,CDC25A,CHEK1,CTPS1,DAAM1,EGFR,FN1,H2AX,HELLS,HK2,LASP1,MYC,NES,NR2F2,OCLN,OTX1,PMP22,SFRP1,SNAI2,SREBF1,TGFB2,TJP1,TSC22D3,TUBB3,YAP1	775 (19)
carbonyl cyanide m-chlorophenyl hydrazone		chemical toxicant		-0.473	0.00251	AGT,BMP6,DDIT4,DUSP5,ERRFI1,HK2,IGF1R,LCN2,NAMPT,NFKBIZ,PHLDA1,PPRC1,RND3	708 (17)
IRF4	-4.462	transcription regulator		1.419	0.00258	B2M,BCL6,BNIP3,CCNB1,CDK1,CFLAR,CTSS,DBI,DDIT3,DNASE2,EZR,GALNT2,GBP1,HSPA8,IL1R1,IL1RN,MAPRE1,MYC,PHF11,RHOA,RHOB,RORC,RPS3A,STAT1,TCF7,UBE2H,YBX1,YWHAH	740 (13)
TFE3	0.058	transcription regulator		1.268	0.00258	CDH1,HK2,MT-ATP6,MT-CO1,MT-CYB,MT-ND1,MT-ND2,MT-ND5,MYH9,PPARGC1A,SCD,SMAD7	291 (7)
phenacetin		chemical drug		0.548	0.00259	A2M,ANXA1,ANXA2,CLDN4,CP,ELF3,LCN2,LGALS3,MYC,S100A10,TIMP1
CEBPA	0.913	transcription regulator		0.773	0.00264	A2M,ABCA3,ABCB1,ACSL1,ADCY7,AGT,AKR1B1,ANPEP,ANXA1,APLN,ARG2,ASNS,BCL2,BIK,BTG2,C3,CDH1,CEBPD,CHI3L1,EFNB2,EVPL,FOXM1,GAL,GAPDH,GAS1,GBP1,H1-10,HLA-B,HMGCR,ID2,IGFBP3,IGFBP4,IL1RN,KDM3A,KRT14,KRT17,LCN2,LTF,MC1R,MT-CO1,MT2A,MYC,OXTR,PLOD2,PPARGC1A,PTGS1,PTPRE,RGS2,SAA1,SCD,SERPINB5,SERPINI1,SOD1,SOD2,SPINT2,SREBF1,TGFB2,THBS1,THRA,TRIB1,TSC22D3,TUBB2A,VCAN,VCL,VLDLR	972 (17)
PTP4A3	3.843	phosphatase		1.998	0.00265	AURKA,CDH1,FN1,HSP90AA1,IGF1R,JUP,MYC	682 (15)
HNRNPA1	0.124	enzyme		-1.067	0.00265	APP,EIF2AK2,ILK,KRAS,MYC,SREBF1,SRF
TP53COR1		other		0.239	0.00265	BID,CASP1,CFLAR,FAS,PMAIP1,SOD2,TP53INP1	617 (7)
tamoxifen		chemical drug		1.272	0.00268	ADM,BCL2,BID,C3,CCN1,CDH1,CEBPD,CFLAR,CSAD,CTSD,DNAJA1,DNMT3B,EGFR,ETV5,FADS1,FAM83D,FANCI,FN1,FOLR1,GAPDH,GSTA1,HMGCR,HPN,HSP90AB1,IGFBP3,IGFBP4,IL1RN,KLHL24,KRT80,LSS,LTBP2,MT-CO1,MYC,NCAPD2,NFATC4,OXTR,SCD,SERPINA3,SLC1A1,SMAD7,SMC4,SNRNP70,SOD2,SREBF1,TAGLN,TSPAN9,VEGFA,XPO5,YPEL3	787 (17)
mir-210		microRNA		0.265	0.0027	CBX1,CCN2,CDH1,CDK10,CPEB2,EFNA3,EPB41L1,FAM3C,FGFRL1,KIAA0930,LASP1,NDRG1,P4HB,PSAP,PTPN1,SDHD,SH3BGRL,STAT6,TNPO1
okadaic acid		chemical toxicant		-1.462	0.0027	ANXA1,APP,BCL6,BNIP3,CCN2,CCND3,CCNG2,CDK1,IL1RN,KRT14,MAP3K8,MCL1,MYC,NDRG1,NR2F2,ODC1,PIM1,RXRA,SAA1	776 (17)
RBL2	-1.075	other	Activated	2.561	0.00273	ABCF2,AURKA,BUB1B,CASP4,CCNB1,CCNF,CDC25A,CDC6,CDK1,CHKA,FAS,KPNA2,MYC,NOP2,PA2G4,PIM1,RRM2,SFRP1,TEAD4,VEGFA	829 (20)
CAV1	-0.644	transmembrane receptor		-0.947	0.00276	CAVIN1,CD276,CDH1,CTSD,FAS,FGF2,FOLR1,GRIN2A,HK2,HSPA8,KRT19,KRT6B,KRT8,NPM1,OCLN,RPS9,SLC12A2,SLC1A1,SNAI2,ST6GAL1,THBS1,TJP1,TJP2,TRAF2,WFDC2,WNT6	785 (18)
SERPINA3	7.889	other			0.00292	APP,CCN2,EGFR,HMGCR	786 (20)
TNKS	-0.465	enzyme		0.152	0.00292	MCL1,MYC,RAB10,SORT1	506 (7)
RHOC	0.269	enzyme		-1	0.00292	CDKN1C,DDIT3,GLUL,RHOA
4-coumaric acid		chemical - endogenous mammalian			0.00292	CCNB1,FGF2,MYC,ODC1
caspase		group		-1.309	0.00293	APP,BCL2,CCND3,CDK1,EGFR,GLUL,HERPUD1,MCL1,THBS1	853 (19)
bufalin		chemical reagent	Activated	2.63	0.00293	BCL2,BMI1,DDIT3,ILK,MCL1,YWHAG,YWHAH,YWHAQ,YWHAZ
MXD1	1.988	transcription regulator		1	0.00298	BCL6,EIF4A1,EIF4G1,MXD1,ODC1	606 (7)
LIMA1	0.256	other		-1	0.00298	CDH1,ID2,KRT8,MMP7,VCAN
ST3-Hel2A-2		chemical reagent	Activated	2.236	0.00298	BCL6,CDKN1C,DDIT3,HERPUD1,PHLDA1	529 (7)
Ca2+		chemical - endogenous mammalian		1.493	0.00298	ABCB1,ACTA2,APP,ATP2A2,BCL2,CCN1,CCND3,CDH1,CEBPD,CTTN,DDIT3,E2F2,EGFR,ELF3,ENPP1,FAAH,FGF2,FN1,FOSL1,GLS,HMGCR,HOMER1,IGF1R,KRT8,MCAM,MEF2A,MGP,MXD1,MYB,NDRG1,ODC1,PER1,PLS3,PPARGC1A,SCARB1,SNAI2,SPRR2A,STC1,TAGLN,TIMP2,TRPV6,VEGFA	839 (20)
TSC1	0.453	other		1.381	0.00305	ASCL2,BCL2,CASP1,CCN2,CRYAB,DDIT3,FLNA,GLUL,LPO,MLXIPL,NPM1,RNF128,RPS6,SREBF1,STAT1	803 (19)
trovafloxacin		chemical drug		1.807	0.00305	B2M,BHLHE40,CRK,EGFR,ERRFI1,HLA-A,MAP3K8,MED20,MLXIPL,PHLDA1,RDX,SLC11A2,SOD2,THBS1,VEGFA	702 (11)
ACOX1	-0.203	enzyme		-1.1	0.00305	ACSL1,ANXA2,CD63,CSTB,CTBS,DDIT3,EGFR,GPX4,GSDMC,H2AX,KRT23,KRT8,LCN2,LGALS3,OAT,PALMD,PHLDA1,RBM3,RGS2,RPL12,RPS24,SELENBP1,SLC16A1,SLC37A4,TAGLN2,UGT8	716 (13)
PPARA	0.715	ligand-dependent nuclear receptor		0.724	0.00305	ACADS,ACSL1,ACTA1,ALDH9A1,ANXA2,APP,ASNS,AURKA,BCL2,C1R,C3,CA9,CCNB1,CD63,CDK1,CEBPD,CHKA,CPT1B,CSAD,CYP27A1,DBI,DR1,DYNLL1,ELOVL5,ETHE1,FADS1,FDPS,GLS,GLUL,GPT,GRIN2A,GSTM3,H2AX,H2AZ1,HADHA,HLA-E,HMGCR,IDI1,IGFBP3,IL1RN,KRT23,KRT8,LSS,ME2,MT-CO2,MVD,MYC,OCLN,PHLDA1,PLIN5,PPARGC1A,PRC1,RTN4,SAA1,SCARB1,SCD,SCP2,SELENBP1,SLC27A1,SMC4,SREBF1,STBD1,TJP1,TPP1,VEGFA,VNN1	753 (17)
CHUK	-1.776	kinase	Activated	2.631	0.00311	C3,CASP4,CCNB1,CDC25A,CEBPD,CHUK,COL18A1,CP,CTSF,ENAH,EREG,FAS,GM2A,GRIN2A,GRN,HK2,HLA-A,HSP90AA1,IL1RN,ITM2B,KCNH2,LCN2,MGP,MXD1,MYC,NID1,NOCT,PLD3,SERPINB5,SERPINE2,SFRP1,SOD3,SRC,TNFAIP2,VEGFA	802 (15)
TEAD2	-0.415	transcription regulator		-0.707	0.00311	ADM,CALD1,CCNF,CDK1,NFKBIZ,POLA1,SLFN5,TAGLN,THBS1,TLE1,TPM1,UHRF1	291 (7)
histone deacetylase inhibitor		chemical drug		-1.97	0.00313	BCL2,FAS,FGF2,FMR1,GSN,IGFBP3,MYB,MYC,PHLDA2,SERPINB5	923 (22)
VEGFB	2.317	growth factor		0.262	0.00317	ACTA1,ATP2A2,BID,BIK,BMF,PPARGC1A,PRDX1,SOD1,SOD2,TXNRD1,TXNRD3	294 (7)
ouabain		chemical drug		-0.089	0.00317	ABCB1,ACTA1,ACTB,DDIT3,HSPA8,HSPA9,MAPK1,PHB,YWHAG,YWHAH,YWHAQ	702 (11)
WNT1		cytokine		-0.807	0.00324	ACTA2,CCN4,CCNB1,CCND3,CDH1,EIF4G1,EIF5A,FN1,GAS1,GRN,IGF1R,KRT19,KRT5,KRT6B,MYC,NCK1,NOTCH3,PDCD4,PDPK1,RHOU,RPS6,SERPINE2,TJP1,TLE1	794 (19)
seocalcitol		chemical drug		0.489	0.0033	ACTR3,AREG,BCL2,FOSL1,LRP1,MCL1,MYC,NBR1,NOMO1 (includes others),PAPOLA,PEX13,RHOA,STAT6,VEGFA	655 (15)
dasatinib		chemical drug		1.559	0.00334	CCN1,CCN2,FN1,MCL1,PAWR,PPARGC1A,RPS6,SREBF1	854 (22)
FLT1	-5.437	kinase		-1	0.00334	ACTR2,BCAT1,BNIP3L,CAPN2,CCNI,CLIC4,DHCR24,EIF5A,EPAS1,EWSR1,FLNA,HLA-B,LAMP1,RDX,THBS1,UBE2H,YWHAZ
LMNA	-0.424	other		0.199	0.00337	ACTA2,ADAMTS10,ANKRD37,BAMBI,BCL2,CAMK1D,CBX5,CCN2,CCNG2,CERS6,COL12A1,ERCC5,FBXW7,FN1,IFIH1,KLF7,MAP3K8,MAPKAP1,MCAM,NES,PDCD6IP,PHF1,PKD1,PMF1/PMF1-BGLAP,SLC25A42,SMG7,SNRK,STAT1,TCIRG1,TIMP2,TMEM164,TMEM64,TMPO,TNS2,TOP1,TTC27,TUBB3,ZBTB38,ZFP64,ZMYM2	745 (15)
COL18A1	2.884	other		0.515	0.00342	APC,BCL2,DDIT4,EFNB2,EGFR,ETS1,FGF2,FN1,HK2,MAPK1,MCL1,MYC,PDCD5,STAT1,THBS1,TNFRSF21,TUBA1A,VEGFA	561 (19)
NCOA3	-0.591	transcription regulator	Inhibited	-2.023	0.00342	BCL2,CCN1,CCN2,CCNB1,CDC25A,CDC6,DDIT3,FGF2,HK2,IGF1R,IGFBP3,ILK,MAPK1,PDPK1,SREBF1,TAGLN,TGFB2,VEGFA	939 (20)
plicamycin		chemical drug		0.044	0.00343	B4GALT5,BNIP3L,CA9,CCN2,CDC25A,DNM1,EGFR,FBXW7,FOXM1,GLTP,HMGCR,IGFBP4,NAPA,PMAIP1,PPP1R1B,SERPINE2,SLC11A2,SLC40A1,TIMP1,UBC,XYLT1	782 (11)
Salmonella enterica serotype abortus equi lipopolysaccharide		chemical toxicant		-1.7	0.00357	ABL2,ADORA2B,AREG,ASNS,ATP1B1,CDK1,CFLAR,DTNBP1,EGR3,EREG,FOSL1,GBP1,GEM,HOMER1,ID2,IL32,KANK1,MAP3K8,NFKBIZ,NOCT,PALM2AKAP2,PHLDA1,PHLDA2,PMAIP1,RHOU,THBS1,TMPO,TNFSF15,YRDC	720 (13)
CD40LG	-4.328	cytokine		-1.806	0.00359	ARID4B,ARMC6,ASCC3,B2M,BCL2,BCL6,BNIP3,CASP1,CCN2,CCND3,CCNG2,CD63,CFLAR,CLIP1,DUSP5,E2F2,EGFR,EIF2AK2,EIF2S1,FAS,FBL,HDDC2,HK2,HSP90AA1,HSPA1A/HSPA1B,ID2,LIG3,LMAN2,MCL1,MSH2,MT2A,MYC,NAMPT,NOC2L,PALM2AKAP2,PAWR,PIM1,PMAIP1,POLA1,PTPN1,RAD21,RASSF2,RCC1,RGS2,SMG7,SNX4,SOD2,STAT1,TAP2,TFRC,TNFAIP2,TNPO1,TPD52L2,TRAF2,TUBB,VEGFA,XRCC5,XRCC6	850 (17)
epothilone B		chemical drug		0.728	0.00361	BTG2,CDK1,FAS,MCL1,TBC1D1,THBS1	618 (7)
ACSS2	0.876	enzyme		1.89	0.00362	DGAT1,DHCR24,HMGCR,LSS,SCARB1,SCD,SREBF1
SMARCE1	-0.573	transcription regulator		1.633	0.00362	BCL2,CCNB1,CDK1,CTSD,L1CAM,MYC,NPC2
SIN3B	0.448	transcription regulator			0.00362	BCL6,CCNG2,DDIT3,FBXO32,MYC,NCL,RRM2	605 (7)
Y 27632		chemical drug	Activated	3.03	0.0037	ACTA1,ACTA2,ACTB,ACTG1,CCN1,CCN2,CDH1,COL12A1,DPYSL2,MYC,RHOA,SRF,TAGLN,THBS1,TJP1,YAP1	840 (19)
mir-22		microRNA		1.38	0.00372	BMP6,BMP7,CCN1,CCND3,EDC3,FOSL1,RGS2,TP53INP1,YWHAZ
CD44	0.357	other		0.065	0.00384	ABCA2,ABCB1,ACTA1,ACTA2,ACTB,BCAM,BCL2,BMI1,CD63,CDH1,CLEC7A,COL18A1,CTTN,DDIT3,FAS,FKBP4,FN1,HSP90AB1,IL1RN,LAMC1,LDB1,LEMD1,LGALS3,LTBP2,MBNL3,MCL1,MMP7,MYC,PARVB,PDCD4,PTP4A3,SRC,TCIRG1,THBS1	852 (18)
SPRY2	-0.302	other		-1.14	0.00386	EGFR,EPAS1,ETS1,ETV5,ID2,LMO4,NR2F1,OCLN,PFKFB3,PTPN1	807 (20)
GLIPR2	0.858	other			0.0039	ACTA2,CDH1,EGFR
nintedanib		chemical drug			0.0039	DDIT3,FN1,RND3	256 (7)
LARP1	-0.491	translation regulator			0.0039	RPL32,RPS20,RPS6
ZFYVE9	0.02	peptidase			0.0039	ACTA2,CDH1,TJP1
GGA3	0.612	transporter			0.0039	APP,GGA1,GGA2
A-Fos		chemical reagent			0.0039	CCN2,MYC,ODC1
abrocitinib		chemical drug			0.0039	BCL2,MCL1,MYC	603 (11)
alpha-methylhydrocinnamic acid		chemical - endogenous mammalian			0.0039	MCL1,MYB,MYC
phenylhydrazine		chemical toxicant			0.0039	LCN2,SELENOW,SLC11A2
CCI-007		chemical reagent			0.0039	BCL2,MEIS1,MYC
Histone h4		group			0.00406	ABCB1,ACTA1,AGT,CCND3,CDC25A,CDC6,CDK1,CFLAR,CHRNA5,FMR1,FOXM1,GAS1,MSH2,MSH5,NLGN2,OAS3,PMAIP1,RPL10A,RPL12,RPS6,RRM2,SFRP1,SPHK1,SREBF1,TAGLN,TRPV6	524 (7)
bortezomib		chemical drug	Inhibited	-2.312	0.00412	ABCF2,BAG3,BCL2,BIK,BNIP3,BNIP3L,CASP1,CCNB1,CEBPD,CFLAR,CRYAB,DDIT3,DNAJA1,DNAJB1,DNAJB6,FANCF,FAS,GPNMB,HSP90AA1,HSPA1A/HSPA1B,IGF1R,IGFBP3,IL10RB,MAPK1,MAPK6,MCL1,MYC,ODC1,PMAIP1,PSMA7,PSMB5,SAA1,SDC1,SERPINA3,SH3BP2,SLC25A37,SREBF1,VAPB,VEGFA	766 (18)
Immunoglobulin		complex		-0.477	0.00413	ACSL1,ACTA2,ADAM19,ADM,ANPEP,APP,AREG,BCL2,BCL6,BLVRB,CASP4,CCND3,CDH1,CDKN1C,CEBPD,CORO2A,COX6B1,DPYSL2,DSP,EGR3,EIF2AK2,ENO2,ETV5,FAM110A,FAS,FN1,GBE1,GPSM1,HK2,IGFBP4,IL10RB,IL17RB,IL1RN,IL32,JUP,LCN2,LTB4R,MCL1,MICAL2,MYC,NAMPT,NDUFA10,NKTR,OCLN,OGDH,OGT,PDK1,PDPR,PFKL,PGM1,PPARGC1A,PPAT,PRDX1,PRMT5,RGS2,RNF128,RORC,RPS11,RPS6,SCD,SCP2,SDC1,SDHD,SLC25A37,SLC39A6,SOD1,SOD2,SPHK1,TFRC,TIMP1,TJP…	797 (15)
SERPINF1	4.307	other		-0.171	0.00415	ACTA2,BCL2,BID,CCN2,CRYAB,CSPG4,ENO2,MYC,OCLN,PPARGC1A,SOD2,THBS1,TJP1	522 (18)
cycloheximide		chemical reagent		-0.152	0.00416	ABCB1,ACTB,ADM,ALDOA,APP,AREG,B2M,BEX3,BRAF,BTG2,CCN1,CCN2,CCND3,CEBPD,CFLAR,DDIT4,EGFR,EIF4G1,FAS,FGF2,FMR1,FN1,GBP1,HEXA,IGFBP4,IL1RN,LCN2,MCL1,MMP7,MT-CO1,MT-CO2,MXD1,MYC,NPM1,PFKFB3,PMAIP1,PTGS1,RBM3,RGS2,RHOB,RXRA,SCARB1,SCD,SIRT2,SLC30A1,SNRNP70,SRF,THBS1,THRA,TIA1,TIMP1,TNFAIP2,VEGFA,VHL,YME1L1	761 (19)
GNA12	-1.022	enzyme		-1.29	0.00424	ACTA2,ARPC5,BCL2,BRAF,EGFR,EZR,GSTA1,MYC,PSMB5,RDX,RHOA,TAGLN,TXNRD1,VAV3,VCL,VEGFA	791 (22)
FOXA1	0.727	transcription regulator		0.291	0.00426	ACTA2,ACTG2,ALDH6A1,ANXA1,CDH1,COL18A1,FKBP4,GLS,KDM4B,LYN,MGP,MLXIPL,MSH2,MYC,MYL9,NES,NRIP1,PALM2AKAP2,PPP1R14C,RORC,SLC12A2,SLC6A15,SNAI2,SOD1,TAGLN,TCF7,TF	889 (21)
LIN28A	-4.608	other		-1.601	0.00432	CDC20,CDC25A,CDK1,COL4A5,H2AX,HNRNPF,KRAS,TIA1	141 (3)
progestin		chemical drug		0.113	0.00432	ARMT1,BCL2,KIAA0232,MRFAP1,MRFAP1L1,TBC1D14,TIMP2,ZBTB2
HMGA1	-0.292	transcription regulator		-0.709	0.00445	ACTA2,B2M,CCN1,CRYAB,CTSH,DDIT3,GHR,GSN,HMGCR,IDI1,IGFBP3,IGFBP4,MIA,MVD,MYC,MYO1F,PHLDA2,PTPRU,RAN,RHOB,RPL7A,SERPINH1,SOD3,SOX4,TAGLN,WNT6	910 (18)
estrogen		chemical drug		0.061	0.00448	AGT,ALDH1B1,AREG,AURKA,BCL2,CALCB,CCN1,CCN2,CDC25A,COL18A1,CTSD,EGFR,EPAS1,ESPL1,FAS,FBLN1,FN1,GAL,HMGCR,HSPH1,IGF1R,IGFBP4,LCN2,LTF,MUC1,MVD,MYB,MYBL1,MYC,NAMPT,NRIP1,OAT,OXTR,PIM1,PPRC1,RRM2,SCARB1,SERPINA3,SERPINE2,SOD1,STAT1,TGFB2,UHRF1,VEGFA	716 (17)
RBM5	2.157	other		1.103	0.00463	ADAM9,ANXA1,BCL2,BTG2,GBE1,HSP90AA1,IL32,MCL1,PIM1,SERPINH1,UBA1
ADRB		group		-1.659	0.00463	BHLHE40,BNIP3,BNIP3L,CASP4,CFLAR,CRYAB,DDIT3,DDIT4,FAM110C,FAS,FDPS,HGH1,HSPD1,LSS,MVD,NCL,NOD1,PKD1,PPARGC1A,RAN,SLC40A1,SLC9A3R2,SLCO4A1,SMC1A,YPEL3
RAB1B	-0.213	other		1.131	0.00466	ARF4,ARL1,CYTH1,DERL1,GEM,GOLGA2,NAPA,RAB26,STX3
NPPB		other		-0.198	0.00466	CASP1,CCN2,FN1,HMGCR,IDI1,LSS,PPARGC1A,SCARB1,SMAD7	869 (13)
ARHGAP31	-0.894	other	Activated	2.332	0.00466	BMP7,CCN2,CDH1,COL6A1,FN1,ID2,OCLN,PKP1,TGFB2	397 (10)
KRIT1	-0.677	other		-0.555	0.00469	EFNB2,RHOA,SOD2,TGFB2,THBS1
ACO1	0.362	enzyme			0.00469	APP,FTL,GAPDH,IGFBP3,TFRC	130 (4)
rhein		chemical - endogenous non-mammalian			0.00469	BID,ILK,OCLN,SREBF1,TJP1	295 (7)
PRKCE	0.725	kinase		-1.373	0.00484	ABCB1,ACTA2,APP,BCL2,CCN1,CCND3,CDH1,CDON,EGFR,HSP90AB1,MYC,ODC1,PDCD4,PIM1,RGS2,VEGFA	748 (17)
miR-155-5p (miRNAs w/seed UAAUGCU)		mature microRNA		0.783	0.00485	ARFIP1,CASP1,CCN1,CDK5RAP3,DHX40,DNAJB1,DSG2,EGFR,ETS1,FADS1,FMNL2,KRAS,MATR3,MEIS1,METTL7A,MSH2,MSH6,MYB,PKN2,PMAIP1,RAB6A,RAI14,RHOA,SDCBP,SLC30A1,TACSTD2,TP53INP1,TXNRD1
STK4	-0.808	kinase			0.00485	BCL2,FAS,GPT,PMAIP1,PROS1,RAN,YAP1	426 (12)
IND S1		chemical - kinase inhibitor		0.378	0.00485	ACTB,C1QBP,HIBCH,HSPA1A/HSPA1B,PRDX1,STIP1,TUBB
SIRT6	1.789	enzyme		-0.378	0.00486	ACSL3,AKT3,GPAT4,HMGCR,IGF1R,LSS,MAPK3,PPARGC1A,RPL23,RPS15A,SCD,SOD2,SREBF1	735 (19)
pCPT-cAMP		chemical - kinase inhibitor		1.532	0.00511	APP,MT-ND1,MT-ND2,MT-ND4,MT-ND5,PPARGC1A
ABCC8		transporter		-1.796	0.00511	CPT1B,MT-CO1,MT-CO3,PPARGC1A,SOD1,SOD2	700 (12)
CCAT2	-4.328	other		-0.727	0.00511	ACTA2,BCL2,CDH1,GLS,MMP7,MYC
SDCBP	1.992	enzyme		1.438	0.00511	CDH1,EGFR,SNAI2,SOX4,SRC,TJP1	501 (14)
HELLS	1.587	enzyme	Inhibited	-2.236	0.00511	CCNB1,CDC6,HSPD1,KRAS,PDS5A,RALGPS2
EP300	-0.493	transcription regulator		0.441	0.00515	ACTA1,AGT,AHI1,B2M,BCL6,BMF,CCND3,CCNG2,CDC25A,CFLAR,CHKA,DHRS3,FMNL2,FN1,GM2A,H6PD,HLA-B,HMGCR,HSP90AB1,ID2,IGF1R,IL17RC,IL17RE,IL1R1,JUP,KDM3A,KRT14,MAP3K8,MCF2L,MIA,MMP7,MSH2,MSH5,MYC,MYO1F,NDRG1,OAS3,PARP1,PPARGC1A,PTPRF,RGL1,RHOA,RMND5A,RORC,RTP4,SDC1,SERPINB5,SLC27A1,SMAD7,SMOC1,SOD2,SPHK1,ST6GAL1,TGFB2,TLE2,TM2D2,TULP4,UBE2C,VEGFA,XIST,XRCC6,ZFP36L2	784 (20)
POR	0.162	enzyme		-0.673	0.00517	ACSL1,ACTA1,ACTG1,ASNS,BDH1,C11orf54,CAPRIN2,CHRNA5,CSAD,DHCR24,ELOVL5,EREG,ETHE1,FDPS,HLA-A,HMGCR,HSPH1,IDI1,LSS,MVD,NOCT,PFKFB3,PNPLA7,SCD,SERPINA3,STAT1,TMEM184C,UGDH,VEGFA,VNN1
gemcitabine		chemical drug		1.364	0.00518	AREG,BCL2,CCNB1,CDC25A,DCK,FAS,FOSL1,IL32,MYC,PTGS1,SLC28A3,SRSF1,VEGFA,VMP1	767 (19)
oxaliplatin		chemical drug		-0.315	0.00518	ANXA2,BCL2,BID,CDH1,CFLAR,EGFR,FAS,FXYD3,H2AX,MMP7,PMAIP1,RGS11,RPS6,STAT1	910 (20)
sulindac		chemical drug		-1	0.00518	ABCB1,APP,CCNB1,CDC20,CDC25A,CDC6,CDK1,CDK3,E2F2,EGFR,KRAS,MYC,PTGS1,VEGFA	878 (15)
inosine		chemical - endogenous mammalian		0.853	0.00522	A2M,ANXA1,ANXA2,ARPC1B,C3,CD63,FTL,L1CAM,NPC2,RNASET2,TIMP1,TUBA1A
Creb		group		0.273	0.00528	ABL2,ACTA2,ADM,ANK3,AREG,ARPC5,ATP2A2,BCL2,BMP6,CASP1,CBWD1,CCN1,CCN4,CEBPD,CFLAR,DDX39B,DDX6,DYNC1LI2,EGR3,ETV5,FAS,FOSL1,GNB4,GSTM3,GSTM4,HSPB8,INTS7,LASP1,LMO4,MALAT1,MCAM,MCL1,MLLT6,MT-ND5,MYB,NCOA2,PER1,PFKFB4,POLA1,PPARGC1A,RGS2,SOD1,SOX4,TF,TIA1,TMEM184C,UBC,VEGFA	787 (16)
RET	-3.801	kinase		-1.497	0.00529	AKAP9,ANXA1,BCL2,DNAJA1,DPYSL2,FKBP4,HSP90AA1,HSPA1A/HSPA1B,HSPA8,HSPA9,HSPD1,HSPH1,MMP7,PLOD2,PMAIP1,RNF11,RTN4,ST13,STC1,STIP1,TACC3	757 (17)
cholesterol		chemical - endogenous mammalian		1.449	0.00537	ABCA2,ABCA7,ACSL1,ACTA2,AGT,APP,AREG,CAMK1D,CASP1,CYP27A1,DBI,DDIT3,FADS1,FDPS,FGF2,FN1,GLI3,GRIN1,HMGCR,IDI1,IL10RB,IL1RN,LGALS3,MAP2,PPARGC1A,RHOA,RPL36AL,SAA1,SCARB1,SCD,SCP2,SLC28A3,SREBF1,STX3,THBS1,TIMP1,TMEM123	833 (19)
SLC39A14	-2.175	transporter			0.00537	DDIT3,GPT,SCD,SREBF1	185 (4)
TAPBP	0.598	transporter			0.00537	HLA-A,HLA-B,HLA-E,TAP2
ACTA2	-4.592	other		0.927	0.00537	ACTA1,ACTA2,CCN2,CDH1
MALAT1		other		0.684	0.00537	CDH1,KRAS,SNAI2,VEGFA	280 (9)
protocatechuic acid		chemical - endogenous non-mammalian		1	0.00537	APP,RGS5,SLC40A1,SOD2
tyrphostin		chemical drug			0.00537	APC,CDH1,CFLAR,DDIT3	816 (16)
FOXO1	1.678	transcription regulator	Inhibited	-2.376	0.00549	A2M,ANLN,ANXA3,APLN,ASPM,BCL2,BID,BNIP3,CCN2,CCNB1,CCNF,CCNG2,CDK1,CDK5RAP3,CDKN1C,CFLAR,CPT1B,DDIT4,ELOVL5,FAS,FBXO32,FDPS,FN1,FOLR1,FOXM1,GABARAPL1,GPX3,HMGCR,HSP90AB1,HSPD1,IGF1R,IL10RB,IL1R1,KLF7,MLXIPL,MRPL14,MRPL45,MRPL46,MRPS18A,MRPS30,MVD,MYC,NAMPT,NCAPG,NDUFAF4,NUSAP1,PMAIP1,PPARGC1A,PRC1,PRCP,PTGS1,RHOT2,SCARB1,SCD,SERPINB5,SLC25A25,SLC25A37,SOD1,SOD2,SOX4,SREBF1,THBS1,TRAF2,UBASH3B	737 (19)
CYP1A1		enzyme	Inhibited	-2.425	0.0055	ANXA3,AP2M1,COX6B1,CTTN,ETHE1,GPT,GSTA1,GSTM3,KRT19,LMNB2,LYAR,MARCO,ODC1,PTP4A3,SDC1,TACC3,TMPO,VAMP8,VLDLR
TNFSF10	0.863	cytokine		-0.098	0.0055	BCL2,BID,CFLAR,CSE1L,EGFR,EIF2AK2,HLA-A,HLA-C,IGF1R,IL1RN,MCL1,PMAIP1,SERPINH1,STAT1,TFRC,TIMP1,TNFAIP2,TNK2,VEGFA	798 (17)
CDH11	1.158	other		0	0.00552	ADI1,AGT,JUP,LAMA5,MMP7,SERPINB5,TJP1,TNK2
phorbol 12,13-didecanoate		chemical toxicant		1.305	0.00552	ABCB1,CDH1,CDK1,KRT14,MCL1,MYC,PARP1,SOD2	808 (19)
SB 216763		chemical toxicant		-1.105	0.00553	BHLHE40,CCN1,CCN2,MYC,MYLK,RGS2,RND3,SCD,SREBF1,SRF,TAGLN	864 (21)
maslinic acid		chemical - endogenous non-mammalian	Activated	2.236	0.00556	ACTN1,ANAPC1,APPL1,BCL2,BID,CAMK2G,CDH1,EIF4G1,ETS1,FBXW5,FZD7,MAP2K6,MSH6,NCL,THBS1,YWHAE,YWHAG	400 (11)
TCF12	-1.805	transcription regulator			0.00566	ARSA,AZGP1,CACNG4,CDH1,CHRNA5,FN1,HADHA,ID2,INTS13,MVD,PTPRU,RPS3A,XRCC6	355 (9)
KLF5	0.143	transcription regulator		-1.973	0.00566	ACTA2,CCNB1,CDH1,CDK1,CPT1B,EPAS1,FAM110A,GPSM1,ILK,KRT5,MYC,TAGLN,TBC1D14	801 (22)
bardoxolone		chemical drug		-0.475	0.00577	ACTA2,CFLAR,DDIT3,HERPUD1,HSPA9,TUFM,TXNRD1,UBE2H,UGDH
SIRT1	-0.929	transcription regulator		0.957	0.0058	ABCB1,ACTB,ADAR,AGT,APLN,BCL2,BNIP3,C6orf89,CCND3,CCNG2,CDH1,CFLAR,CORO1A,CPT1B,DDB1,EDEM1,EPAS1,ERO1A,EVPL,FAS,FBXO32,FN1,GABARAPL1,GPAT4,GSTM3,H2AZ1,HELZ2,HK2,HLA-A,HMGCR,IGF1R,LGALS3,LTBP2,MCL1,MRC2,MT-CO1,MYC,NLGN2,PARP1,PER1,PHB,POLR1A,PPARGC1A,RPL10A,RPL13,RTP4,SCNN1A,SLC27A6,SNRNP70,SOD2,SOD3,SREBF1,STAT1,TACSTD2,TBC1D8,TIMP2,TRAF2,ZNF618	885 (22)
FOXM1	-1.624	transcription regulator	Inhibited	-2.256	0.00581	ANXA1,AURKA,BUB1B,CCNB1,CCNF,CDC20,CDC25A,CDCA8,CDH1,CDK1,FOXM1,IL1RN,IPO7,MCM8,MMP7,MYC,NES,PRC1,SFRP1,SNAI2,SOD2,TJP1,VCAN,VEGFA	832 (21)
DNMT3B	-1.642	enzyme		0.233	0.00592	ABCD1,ACTA1,ACTB,APP,ATP2A2,BIK,CBX5,CDH1,CDK1,DDIT3,DLC1,DNAJB1,DNMT3B,EMILIN2,FGF2,MAPRE3,MYC,MYL9,PAK6,PLAAT3,PPP1R14C,RCC1,RPL10A,RPL13,S100A1,SAT2,SLC30A1,STAT1,ZNF692	829 (20)
ESRRA	0.706	ligand-dependent nuclear receptor	Activated	2.859	0.00606	ACSL1,ALDOC,ATP2A2,CACNB1,CDC6,CHKA,CPT1B,CSAD,EPAS1,FBXL20,GAPDH,GSDMB,HADHA,HK2,HMGCR,IDI1,IGFBP4,KRT15,KRT19,KRT23,LTF,NRIP1,ORMDL3,PDP1,PGAP3,PPARGC1A,PPP1R1B,RAPGEFL1,STAC2,THRA	529 (8)
benzo(a)pyrene		chemical toxicant		-0.939	0.00608	ABCB1,ALG2,ANXA1,BCL2,BRAF,CCN1,CDK5R1,DDB1,ECT2,ELF3,ERCC5,EREG,GSTA1,HK2,HSPA1A/HSPA1B,HSPB1,LDB1,MAP2K6,NRAS,NUDT16,REPS1,RGS5,RSRP1,SELENBP1,SLC1A4,SNAI2,SOD3,TF,TGFB2,THBS1,TM2D2,TNFAIP2,TXNRD1,VEGFA,YPEL3	816 (16)
SMYD1	-2.067	transcription regulator			0.00614	BDH1,HK2,MT-CO1,MT-ND1,NAMPT,NDUFA10,OAT,PPARGC1A,PYGB,RXRA,SDHD,UBC
diethylnitrosamine		chemical toxicant		-0.799	0.00614	ACTA2,CD63,CELF1,CSTB,KRAS,KRT8,LCN2,MCL1,MYC,NRAS,OAT,PHLDA1,PPARGC1A,SELENBP1,SLC37A4,SOD1,TIMP1,TIMP2,VEGFA	846 (18)
GPD1	5.613	enzyme			0.00623	ABCC4,ANXA2,APP,ASNS,BCL6,C11orf86,CAMK2N2,CD63,EGFR,GPAT3,KRT23,MC1R,PFKFB3,RARRES1,SERPINA3,SERPINE2,SUSD4,VLDLR
miR-30a-3p (and other miRNAs w/seed UUUCAGU)		mature microRNA	Activated	2.635	0.00637	CCN1,FMR1,MCCC2,SLC7A6,THBS1,TUBA1A,WDR82
15-deoxy-delta-12,14 -PGJ 2		chemical - endogenous mammalian		-0.458	0.00656	ACTA2,BCL2,CCN2,CCNB1,CEBPD,CFLAR,CPT1B,CTSD,DDIT3,DNAJB1,E2F2,FKBP4,FN1,GSN,HSPB1,LAMP1,MCL1,MUC1,MXD1,MYB,MYC,PARP1,PRDX1,SCARB1,SOAT1,SOD1,SREBF1,STAT1,TXNRD1,VEGFA	897 (20)
roscovitine		chemical drug		1.236	0.00657	APP,CCN2,CCNB1,CD63,CDC25A,CFLAR,CHEK1,FN1,MCL1,MYC,OPRD1	807 (21)
SPARC	-1.957	other		0.953	0.00668	ABCC4,ARG2,BHLHE40,CDH1,CDH3,CDYL,CEBPD,CLDN4,CPT1B,CTSF,FN1,MAP2,MBD4,MSH2,NDRG1,NES,NIPSNAP2,PCGF2,SNAI2,ZHX2	703 (19)
TGFBR2	2.431	kinase		-0.64	0.00679	ACSL3,ACTA2,ADORA2B,BHLHE40,BMP6,CASP1,CCN2,CCND3,CCT5,CDH1,CHRM3,CLIC4,CRYAB,DSG2,DYRK2,FGF2,FN1,GAL,JUP,KRAS,KRT8,LBR,PLAGL1,SMAD7,SVEP1,TAGLN,TCF12,TGFB2,THBS1,TIMP1,VCL,VEGFA	843 (15)
PSEN2	0.667	peptidase		-0.914	0.00685	ACSL1,ACTB,APP,ATP2A2,BCL2,CAP1,CCS,CTSS,EGFR,EMP1,FBXW7,GAPDH,GBA2,HLA-E,IGF1R,MT-CO2,PRC1,PTPRF,UBC	802 (17)
CIP2A	-2.267	other		-0.687	0.00685	ACTG2,BCL2,CIP2A,CRYAB,DSC2,E2F2,GPNMB,HK2,LASP1,MYC,NCL,PDK1,SERPINE2,SLC22A18
ERG		transcription regulator		-0.874	0.00687	ABCC4,ACTN1,ARFGEF2,ARHGAP17,CAMK1D,CDH1,CLIP1,DAAM1,DIAPH3,DIP2A,ELMO1,ETS1,FMNL2,HERPUD1,HMGB1,IGF1R,ILK,LAMA5,NDRG1,PIM1,PTPN11,RAB2A,RALGPS2,RHOA,ROCK2,RPS11,SOX4,SPTBN5,SVIL,TDRD5,THBS1,TSC22D3,UPF3A	431 (12)
eflornithine		chemical drug		1.897	0.00691	APP,C3,CDH1,CDK1,FN1,IL32,LGALS3,ODC1,PSAP,SOD2	982 (23)
MYB	1.336	transcription regulator	Inhibited	-2.387	0.00694	ADM,ANPEP,AURKA,BCL2,BHLHE40,BMF,C3,CCNB1,CCND3,CDH1,CDK1,EGFR,FN1,FOXM1,FUT8,HSPA8,IGF1R,IGFBP3,LCN2,MTSS1,MYB,MYC,NRAS,POLA1,SDC1,SLC11A2,SNAI2,SPHK1,TULP4	752 (17)
SH3TC2	3.976	other		1.414	0.00696	ACSL1,DHCR24,FDPS,HMGCR,IDI1,LSS,MVD,PMP22
ladostigil		chemical drug			0.00698	ALDOC,APP,BCL2,TFRC,YWHAG	581 (7)
Mmp		group			0.00698	DSG2,FAS,OCLN,TJP1,VEGFA	924 (22)
MDGA2	-2.328	other	Inhibited	-2.236	0.00698	BID,EI24,FAS,MSH2,SESN2
PEX5L	-0.242	ion channel		-1.231	0.00698	CYP27A1,FDPS,HMGCR,IDI1,LSS
naltrindole		chemical drug	Activated	2.219	0.00698	CDK16,LRRC14,OPRD1,RAD23B,UBC
FZD8	2.647	G-protein coupled receptor		-0.636	0.00701	ACTA2,CCN2,CDH1,FN1,TJP1,VCAN	441 (7)
SEL1L	0.347	other		-0.849	0.00701	DDIT3,EDEM1,HERPUD1,TIMP1,TIMP2,TUBB3	293 (7)
TAF1	-0.245	transcription regulator			0.00701	CDK1,GHR,RPL31,RPL34,RPS10,SCARB1
MDM4	1.966	transcription regulator		-0.97	0.00701	HIPK2,KRT5,KRT8,LGALS3,P4HB,SOD2
FDFT1	0.467	enzyme		1.664	0.00701	CYP27A1,FDPS,HMGCR,LRP1,SCARB1,SREBF1
niacinamide		chemical - endogenous mammalian	Activated	2.708	0.00706	ACTA2,BCL2,CCNB1,CCNG2,CCNI,CCNL1,CCNT2,CDK18,CEBPZ,EED,GAPDH,H2AZ1,KRAS,MCL1,MYC,PARP1,PMAIP1	788 (18)
GAST		other		0.321	0.00707	AREG,COX5B,DNAJA1,HERPUD1,HNRNPDL,MAPK1,MMP7,MYLK,NACA,ODC1,PHB,RHOA,RPL35A,RPL7,RPS19,SRC	553 (12)
SN-38		chemical drug		-0.263	0.00708	BMP6,CCNB1,EGFR,FAS,HK2,MCL1,MYC,NAMPT,PPRC1	812 (18)
L-methionine		chemical - endogenous mammalian		-0.728	0.00718	ACTA2,AREG,CCNB1,CDCA8,CDK1,DDIT3,IGFBP4,NUSAP1,PRC1,RHOB,SMAD7,SOD2	685 (14)
NKX3-1	4.845	transcription regulator			0.00718	BTG2,CA8,EED,ETS1,IGFBP3,MYC,PIM1,SDC1,SOAT1,SOX4,VAV3,VNN1	294 (8)
LMNB1	-0.936	other			0.00718	B2M,CRYAB,DDB1,HMGCR,LMNB2,MGP,POLM,PRRX2,S100A13,SCD,TGFB2,ZFR
MRTFA	0.286	transcription regulator	Inhibited	-3.479	0.00734	ACTA1,ACTA2,ACTB,ARPC1B,CCN1,CCN2,CRK,CTTN,DHCR24,DMKN,EGR3,ETV6,FLNA,HLA-A,LCN2,LTF,MAP2,MYH9,MYL9,MYLK,SCARB1,SELENOP,SRF,STAT1,TAGLN,TGFB2,TRAPPC1,VCL	686 (19)
valproic acid		chemical drug		-0.634	0.00734	AHI1,AKR1B1,ANK3,ATAD2,ATP2A3,BAG2,BCL2,CACYBP,CAP2,CCN1,CDH1,CDKN1C,CHEK1,CHKA,CITED4,COCH,CRYL1,CTPS1,DBI,DDIT3,EDEM1,EIF2S1,ETV6,FAS,FDPS,GLUL,H6PD,HERPUD1,HOMER1,ID2,IDI1,IGF1R,ITM2C,LBR,MAMLD1,MCL1,MECP2,MVD,NARF,NES,NFATC2IP,NPC2,OSBPL5,PDZK1IP1,PPP2R2C,PPRC1,PSMA7,PSMB5,PSME3,RCL1,SCD,SELENOP,SERPINH1,SLC1A1,SREBF1,SRSF1,ST5,THBS1,TMEM164,TMPO,TNK2,TSC22D3,TTC39A,TUBB3,UBE2H,YWHAH	979 (23)
FOXO4	0.141	transcription regulator		0.899	0.0074	ANXA3,APLN,BCL6,BNIP3,CCN2,CCNG2,DHCR24,ELOVL5,GABARAPL1,GPX3,HMGCR,IDI1,IL10RB,IL1R1,NAMPT,PRCP,PTGS1,SCD,SOD2,VEGFA	688 (18)
FLI1	-6.505	transcription regulator		0.294	0.00759	CCN2,CCND3,HSPA8,ID2,NEU1,NOL6,NPM1,RACK1,RPL18,SNRPB,SRC,TCP1,VEGFA
F2R	-0.263	G-protein coupled receptor		-0.794	0.00761	AKT3,CASP4,CCN1,CCN2,CDH1,DSP,EGR3,FN1,GNA12,KRT19,KRT8,MCAM,RHOA,SERPINB5,TAGLN,TGFB2,THBS1,TJP1,VEGFA	845 (19)
IL6	-11.176	cytokine		1.774	0.00771	A2M,ADAMTS13,ADM,ADORA2B,AGT,ANPEP,ANXA1,APP,AREG,ATP2A2,BAMBI,BCL2,BCL6,BMI1,BMP6,BTG2,BUB1B,C3,CAPRIN1,CASP1,CASP4,CCN2,CCNB1,CD46,CD82,CDC20,CDC6,CDH1,CDK1,CEBPD,CFLAR,CHEK1,CP,CRYAB,E2F2,EGFR,ENO2,EREG,ERRFI1,EXO1,FAS,FGF2,FN1,FOSL1,FOXM1,GAL,GINS1,GRIN1,GSTA1,HFE,HLA-A,ID2,IGFBP3,IGFBP4,IL17RC,IL1R1,IL1RN,KRT14,KRT8,LCN2,LTF,MAP2,MCL1,MMP7,MUC1,MYB,MYC,NAMPT,NRAS,NSD2,OXTR,PHB,PIM1,PPRC1,PTP…	754 (14)
ATF4	0.295	transcription regulator		1.003	0.00775	AREG,ASNS,BCAT1,CA9,CYP27A1,DDIT3,DDIT4,ERO1A,FN1,HERPUD1,LGALS3,MARS1,MCL1,MT2A,NDRG1,PMAIP1,PMP22,PRRX2,SLC1A4,SLC39A14,SLC3A2,SLC7A1,SNAI2,SOD2,SREBF1,TGFB2,VEGFA	687 (18)
EIF4E	-0.76	translation regulator		-1.77	0.00775	BCL2,BIK,BNIP3,CBLC,EGFR,EREG,FGF2,FN1,FOSL1,GPX3,HMOX2,IGFBP4,MCL1,MIA,MYC,NRAS,ODC1,PA2G4,PHB,PIM1,PTGES3,RPL10A,RPL37A,SIRT2,SPHK1,SVIL,UBE2C	701 (13)
SLC25A13	-1.009	transporter			0.00779	ABCC4,ANXA2,APP,ASNS,BCL6,C11orf86,CAMK2N2,CD63,EGFR,GPAT3,KRT23,MC1R,PFKFB3,RARRES1,SERPINA3,SERPINE2,SUSD4,VLDLR
mir-15		microRNA		1.903	0.00784	APP,BCL2,CD82,CHEK1,EGFR,EIF4G2,FGF2,HSPA1A/HSPA1B,LAMP1,MAPK3,MCL1,MYB,PIM1,TIMP1	515 (14)
4-phenylbutyric acid		chemical - endogenous mammalian		-1.898	0.00792	ABCD1,ATP2A3,BCKDHA,BCL2,CFLAR,DDIT3,EDEM1,GSN,GUSB,HLA-A,HSPA4,MXD1,SELENOP,SOD2,STK10,TIMP2,YPEL5	692 (12)
garcinol		chemical - endogenous non-mammalian		-1.213	0.00792	ANAPC1,BCL6,BFAR,BLZF1,BUB1B,CASP4,GSPT1,KRAS,MAP3K20,MLLT6,PAK6,PXDN,TAF4,TCF7L1,TFB2M,TPT1,VAV3
TFAP2C	-0.599	transcription regulator		1.192	0.00796	ANLN,CCN2,CDH1,DYRK2,EGFR,EGR3,FBXW7,FKBP4,KRT8,MT1X,MT2A,MYC,SOD2,THBS1,TIMP1	775 (15)
MTPN	-0.302	transcription regulator	Inhibited	-2.073	0.00798	ANXA1,BCL2,BNIP3,CCNB1,CCND3,CDK1,CP,FAS,FBLN1,FN1,H6PD,MYC,S100A10,TAGLN,TGFB2,TUBA1A	694 (10)
PRKAA2	-1.215	kinase		0.495	0.00819	ACTA1,ACTA2,CDH1,DDIT3,FN1,IGFBP4,LMO4,MT-CO1,MYLK,NDRG2,OAT,P4HB,PPARGC1A,SERPINI1,SLC16A1,SORL1,SREBF1,TTYH1,YAP1,YBX1	849 (21)
GRHL2	0.355	transcription regulator		-0.378	0.00822	BCL2,CDH1,CLDN4,MYB,MYC,NOTCH3,OCLN
LCAT	3.492	enzyme		0.478	0.00822	APP,DDIT3,HMGCR,MYC,PPARGC1A,RHOA,SCARB1	278 (7)
paroxetine		chemical drug		1.914	0.00822	ADM,ANKRD37,APP,BNIP3,ID2,MAP2,PDK1
Laminin (complex)		complex		-0.501	0.00826	ACTA2,APP,CDK5R1,EGFR,ETV5,FN1,ID2,PTPRF,SNAI2,TGFB2	800 (22)
EP400	-0.484	other	Inhibited	-3.162	0.00826	CCNF,CDC20,CDC25A,CDC6,E2F2,FOXM1,H2AZ1,INCENP,RCC1,UHRF1
FLT3	1.823	kinase			0.00826	BCL2,CCND3,CDC25A,FOXM1,LIG3,MCL1,MYC,PIM1,XRCC5,XRCC6	794 (19)
hydrocortisone		chemical - endogenous mammalian	Activated	2.165	0.00833	ADM,ALDH1L1,APP,CCN2,CCND3,CDK1,CEBPD,EZR,FAS,FGF2,FN1,GBP1,GLUL,H6PD,HSPD1,IGFBP3,IGFBP4,NUSAP1,PTGS1,SFRP1,TLE2,TNFAIP2,TUBB,VAMP2	886 (18)
SP110	-0.48	transcription regulator		1.633	0.00833	CCN1,EGR3,ETS1,GRN,IFIH1,IL1R1,ITCH,MCL1,MYC,MYH9,NCK1,OAS3,PDCD6IP,PDGFC,ROCK2,RXRA,SMARCD3,SOX4,STAT1,TCF7,TIA1,TIMP1,TNFRSF21,YAP1
KDM1A	0.051	enzyme		-1.277	0.00844	ADM,AGT,APC,ARNTL2,ATAD2,AZGP1,CDH1,CHN1,CREBZF,DNMT3B,EIF2AK2,FOXM1,ID2,IGF1R,IGFBP4,IL27RA,KRT8,MAP2,MCM8,MYC,NCL,NES,RHOU,SCD,SELENOP,SFRP1,SMAD7,SREBF1,SUV39H1,UBE2H,UHRF1,ZNF367	992 (22)
Ap2		group		-0.13	0.0086	ADM,BCL2,C3,CDH1,MCAM,MT-CO2,MT2A,SAA1,VEGFA	338 (8)
CRNDE	2.475	other		0.333	0.0086	ABL2,DUSP5,EGFR,EPHA2,IL1R1,MAP3K8,SMC1A,STK3,VEGFA
ACVRL1	-9.689	kinase		-1.941	0.0086	ACTB,EFNB2,ID2,JUP,MYC,SMAD7,STAT1,TAGLN,VEGFA	318 (7)
S-nitroso-N-acetyl-DL-penicillamine		chemical reagent		1.4	0.00865	BCL2,BNIP3,CCNB1,DDIT3,MYC,PMAIP1,PPARGC1A,TIMP1	926 (20)
Focal adhesion kinase		group		-0.216	0.00865	BCL2,CDKN1C,DSP,EFNB2,KRT14,KRT8,PALLD,TAGLN	431 (12)
allopurinol		chemical drug		0.471	0.00868	A2M,AGT,ANXA1,ANXA2,ASNS,CDCP1,CLDN4,CP,ELF3,GPNMB,GSTM3,LCN2,LGALS3,MYC,RBM3,S100A10,TIMP1,TUBB	449 (13)
CDK19	-0.827	kinase		-1.291	0.00868	ABAT,ALDOC,BTG2,CD82,CTSD,DDB2,DDIT4,EPHA2,FAS,FBXW7,LSS,MVD,MXD1,RPL36,RPS12,RXRA,SDC1,SPHK1
SIN3A	-0.28	transcription regulator		-1.342	0.00873	ALDH6A1,ARID4B,BCL2,BCL6,CCNG2,CDH1,DDIT3,E2F2,FBXO32,MYC,NCL,SET,SMAD7	620 (7)
hydroxyurea		chemical drug		-0.569	0.00873	ABCB1,BCAM,CCNB1,CCND3,CDC6,CHEK1,E2F2,H2AX,MCAM,MYC,RRM2,STAT1,UHRF1	770 (18)
RAS		group		0.705	0.00874	ANPEP,ARG2,AURKA,B4GALT5,BCL2,BNIP3,CCN2,CCND3,CLDN4,FN1,FOSL1,GRIN1,MYC,NPM1,ODC1,PDCD4,PRDX1,SERPINE2,SNAI2,SOD2,SREBF1,STAT1,VEGFA	806 (19)
TENM1	-5.283	transmembrane receptor		1	0.0089	GPNMB,MGP,SCARB1,SLC1A4
bicyclol		chemical drug		-0.035	0.0089	HSPB2,MYC,NRAS,TIMP1
HGS	1.209	other			0.0089	CDH1,EGFR,SCNN1A,SRF	409 (10)
MB	1.132	transporter		-0.283	0.0089	ACTA1,EPAS1,HSPB2,VEGFA	533 (7)
RPL11	1.184	other		1.013	0.0089	E2F2,MYC,NCL,PDCD4	605 (7)
KCNJ11	5.605	ion channel		1.982	0.0089	CPT1B,MT-CO1,MT-CO3,PPARGC1A
ANPEP	2.928	peptidase			0.0089	ANPEP,CD63,IL1RN,NDRG1
ACTG1	-0.955	other		1.987	0.0089	ACTA2,ACTB,CALD1,TAGLN	256 (7)
sapanisertib		chemical drug		0	0.0089	ATIC,DDIT3,RPS3A,SRSF1
Il3		cytokine		-1.085	0.00901	ADAM19,ANPEP,BCL2,BHLHE40,CCND3,FAS,LCN2,LTF,MCL1,MYB,MYC,PIM1,PLA2R1,TCP1,YWHAG	780 (17)
ZBED1	0.047	enzyme			0.00902	RPL10A,RPL12,RPS6
TOX	3.718	transcription regulator			0.00902	CDKN1C,ID2,ZBTB7B
HYAL1	6.732	enzyme			0.00902	CCNB1,CDK1,FAS
GLS	-1.597	enzyme			0.00902	ACTA2,FN1,GLS
FZD7	1.186	G-protein coupled receptor			0.00902	CDH1,MYC,SNAI2	441 (7)
EAF2	-0.242	transcription regulator			0.00902	H2AX,THBS1,VHL	229 (7)
mir-489		microRNA			0.00902	ADAM9,MMP7,PTPN11
rigosertib		chemical drug			0.00902	BID,MCL1,MYC	599 (12)
DCX	-4.702	other			0.00902	ACTN1,ACTR3,TUBB3
VGLL4	0.106	other			0.00902	ACTA1,CCN2,YAP1
HEPH	1.805	transporter			0.00902	CP,RTN4,SLC40A1
naphthalene		chemical toxicant			0.00902	DSG3,EGFR,KRT14
Cr6+		chemical reagent			0.00902	MT2A,SLC30A1,VEGFA	258 (5)
wortmannin		chemical - kinase inhibitor		0.794	0.00905	ACTA2,AGT,ANPEP,BCL2,CCN2,CCND3,CDH1,CEBPD,CFLAR,DDIT3,E2F2,EZR,FN1,GRIN1,IGF1R,KRAS,M6PR,MCL1,MT2A,MYC,NRAS,OGT,OPRD1,PDPK1,RCC1,RHOA,SCARB1,SLC1A1,SREBF1,TFRC,TPM1,VEGFA	885 (18)
nilotinib		chemical drug	Activated	2.54	0.00911	ABCC4,ANAPC1,CCNB1,CDC6,DBF4,FN1,H2AX,MYC,PTPN11,YWHAE,YWHAZ
IDH1	0.567	enzyme			0.00911	BCAT1,CDH1,DDIT3,EDEM1,EPAS1,FN1,GPT,HERPUD1,RAB25,SERPINH1,TGFB2	234 (7)
fluticasone propionate		chemical drug		1.558	0.00928	ABLIM3,ADAM9,ADM,C3,CHI3L1,DDIT4,EMP1,GAL,IL1RN,MDFIC,METTL7A,MMP7,MT1X,MT2A,MUC1,NAMPT,PHLDA1,PPARGC1A,PTGS1,RARRES1,SELENOP,SPRY1,ST6GAL1,STAT1,THBS1,TIMP1,TPM3,TSC22D3	713 (14)
CREBZF	1.105	transcription regulator		-1.78	0.00938	DDIT3,EDEM1,HERPUD1,HSPA1A/HSPA1B,PPARGC1A,SREBF1	173 (5)
CHEK1	-1.529	kinase		-0.963	0.00938	BUB1B,CDC25A,H2AX,MCL1,MYC,RRM2	744 (15)
miR-503-5p (miRNAs w/seed AGCAGCG)		mature microRNA	Activated	2.412	0.00938	ANLN,BMP6,CCNF,CDC25A,CHEK1,FGF2
DPP-23		chemical reagent		0.128	0.00938	ATF6B,DDIT3,DNAJA1,ERO1A,HSP90AA1,HSPA1A/HSPA1B
thioridazine		chemical drug	Activated	2.236	0.00938	CHRM3,HPN,LSS,MCL1,SERPINA3,TAGLN	429 (7)
JAK2	0.03	kinase		-0.828	0.00938	ACTB,ACTN1,BMP7,CALCB,CASP1,CDC25A,CDH1,CFLAR,DHX40,FGF2,GCNT2,IGF1R,LCN2,LYN,MYC,ODC1,SERPINH1,SET,STAT1,TF,THBS1,TP53INP1,TRIB2,VLDLR,XIST	720 (19)
bee venom		chemical - endogenous non-mammalian		0.427	0.00964	AREG,CCNB1,CCNL1,DDIT3,DDX27,DDX6,DNAJB1,HSPB1,IFRD1,IPO5,KIF23,MAP3K8,MYH9,NUSAP1,PRC1,PTPN11,RGS2,TNFAIP2	328 (7)
CDK2AP1	-0.636	other			0.0098	CCN4,DAAM1,FOSL1,FZD5,FZD7,MYC,RHOU,SENP2,TLE5,WNT6	444 (7)
POU2F2	-0.413	transcription regulator		1.698	0.00988	ALDOC,ANKZF1,ARG2,BCL6,CFLAR,COCH,GGA2,MYC,PFKFB3,PFKFB4,RPS2,RYR1,SCD,SNRPB,TIMP2,TNFAIP2,TNFRSF21
LAMC1	-2.005	other		-0.332	0.00996	ACTA2,ETV5,FN1,SNAI2,TGFB2	473 (5)
growth factor		group			0.00996	APP,BCL2,GLUL,MYC,SPHK1	844 (20)
manganese		chemical - endogenous mammalian			0.00996	DDIT3,GAPDH,GOLIM4,SLC40A1,SOD2
SCAP	-0.208	other	Activated	2.398	0.0101	ABCA3,ACSL1,ALDOC,ASNS,CSAD,DDIT3,FDPS,HMGCR,IDI1,LGALS3,LSS,MVD,PDK1,SCD,SLC7A1,SREBF1
CREBBP	-0.71	transcription regulator		0.997	0.0101	AGT,AHI1,B2M,BCL2,BCL6,BMP7,CAMK2G,CCN1,CCND3,CDC6,CDH1,DHRS3,EGR3,FDPS,FGF2,FMNL2,GM2A,GRIN1,GRIN2A,HLA-B,IGF1R,IL17RC,IL17RE,JUP,KRT14,MAP3K8,MCF2L,MIA,MSH2,MYC,MYO1F,NDRG1,OAS3,PPARGC1A,PTPRF,RGL1,RGS2,RHOA,RMND5A,RTP4,SDC1,SERPINA3,SERPINE2,SMOC1,SREBF1,ST6GAL1,TAGLN,TAP2,TLE2,TM2D2,TULP4,VEGFA,XIST,XRCC6,ZFP36L2
CREB1	-0.8	transcription regulator		0.426	0.0101	ADM,AK4,AKAP8L,AKT3,ARHGAP33,AURKA,BAG3,BCAP29,BCL2,BHLHE22,BHLHE40,BNIP3,BTG2,CALCB,CAMK1D,CCN1,CCNB1,CCND3,CDCA8,CEBPD,COCH,ERRFI1,ETV6,FN1,GAA,GABARAP,GAL,GEM,GLS,GPNMB,GPR63,HERPUD1,HLA-A,HMGCR,HOMER1,HSPA4,IDI1,KLF7,LCN2,LGALS8,LSS,MCAM,MCL1,MRPL49,MTSS1,MVD,MYC,NARF,NDUFA10,NPC2,PER1,PITPNB,PLXNA2,PPARGC1A,PRCP,RGS2,RUNX1T1,SCD,SEC63,SEMA4A,SERPINI1,SLC16A1,SMS,SOD2,ST6GALNAC5,STAC2,STC1,TA…
Gcg		other		-0.535	0.0102	ADGRV1,ALDH1B1,ATP1B1,CSAD,NCALD,OAT,OBP2B,RARRES1,RNASE4,SDC1,SULF2,SUSD4,TFRC,VNN1
KDM3A	1.95	transcription regulator		-1.75	0.0104	ACTA2,ADM,CCN1,CCN2,ETS1,MCAM,MYC,PLOD2,TAGLN
l-asparaginase		biologic drug			0.0104	ASNS,DDIT3
ARHGEF12	-0.721	other			0.0104	ACTA2,RHOA
LRBA	0.391	other			0.0104	RDX,SLC9A3R2
RTN2	-1.249	other			0.0104	APP,SLC1A1
ZDHHC7	0.691	enzyme			0.0104	APP,TF
EIF4F		complex			0.0104	MCL1,MYC
elesclomol		chemical drug			0.0104	MT-CO1,MT-CO2
NOSIP	0.432	other			0.0104	BCL2,MYC
AR-12		chemical - kinase inhibitor			0.0104	EGFR,LCN2
ACTC1	-6.505	enzyme			0.0104	ACTA1,ACTA2
CELA1		peptidase			0.0104	HLA-A,HSPA1A/HSPA1B
KLHL40		other			0.0104	BNIP3,TP53INP1
miR-675-3p (miRNAs w/seed UGUAUGC)		mature microRNA			0.0104	CDH1,TJP1
mir-153		microRNA			0.0104	BCL2,MCL1
GLUL	1.072	enzyme			0.0104	GLS,GLUL
IFI30	-0.039	enzyme			0.0104	CTSS,HLA-A
PNKP	0.693	kinase			0.0104	MT-CO2,MT-CO3
PLPP3	1.054	phosphatase			0.0104	CTNND1,FN1
MUC16	-0.274	other			0.0104	CCNB1,CFLAR
WASHC1	1.947	other			0.0104	EGFR,MYC
MXD4	0.679	transcription regulator			0.0104	ID2,ODC1
VPS26B	0.449	transporter			0.0104	SORT1,VPS35
miR-101b-3p (miRNAs w/seed UACAGUA)		mature microRNA			0.0104	ATXN1,STC1
RP11_598D141		other			0.0104	DDIT3,PFKFB4
BAI		chemical - kinase inhibitor			0.0104	CFLAR,MCL1
phenoxyacetic acid		chemical reagent			0.0104	MYB,MYC
SB 559457		chemical reagent			0.0104	DDIT4,GAPDH
miltefosine		chemical drug			0.0104	ABCA3,ABCB1
butyrine		chemical - endogenous mammalian			0.0104	MYB,MYC
TAN 67		chemical reagent			0.0104	MAPK1,MAPK3
L-canavanine		chemical - endogenous non-mammalian			0.0104	BAG3,HSPB8
N(6)-carboxymethyl-L-lysine		chemical - endogenous mammalian			0.0104	CCN2,FN1
GSK3B	0.512	kinase		1.174	0.0105	APP,ATP2A2,BCL2,CD82,CDC25A,CDC6,CFLAR,DDIT3,H2AX,IFT27,IGF1R,LCN2,MAPRE1,MCL1,MYB,MYC,NFKBIZ,PMP22,SLC16A1,SNAI2,SREBF1
HSPA5	-0.172	enzyme		-0.255	0.0106	APP,BCL2,CDH1,CRTC1,DDIT3,HADHA,HSPA8,IDI1,P4HB,SCD,SREBF1
clofibrate		chemical drug		-0.027	0.0107	ABCC4,BMP7,CCNB1,CDK1,CHEK1,EGFR,FAS,HADHA,HMGCR,IL1RN,MYB,MYC,NR2C1,PDCD4,RTN4,SCD,SLC27A1,SREBF1
NANOG	-4.328	transcription regulator		0.538	0.0109	ABCB1,AMER1,BNIP3L,CCNL2,CDC25A,CDRT1,FOXH1,HNRNPH1,HOXB3,HSPA1A/HSPA1B,IGF1R,KDM4B,LYN,MEIS1,MTF2,NPIPA8 (includes others),NRIP1,OTX1,PDCD4,PILRB,SET,YWHAE
KLF11	-0.589	transcription regulator	Activated	2.145	0.0109	ACTA2,ADAMTS13,AGT,BCL2,BMP7,CCN2,CHRM3,CHRNA5,CPT1B,ILK,MYC,PPARGC1A,SERPINH1,SMAD7,SOD2,STAT1,STAT6,TGFB2,THBS1,TIMP1,TIMP2,VEGFA
hexachlorobenzene		chemical toxicant		1.321	0.0111	A2M,ANXA1,ANXA2,ASNS,CP,ELF3,GPNMB,LCN2,LGALS3,MYC,S100A10,TIMP1
NOTCH3	-1.208	transcription regulator		0.387	0.0111	ACTA2,ACTN1,BCL2,CDH1,CDKN1C,CFLAR,EPAS1,FN1,NRARP,RGS5,SNAI2,TAGLN
MIR17HG	0.904	other		-1.474	0.0115	ACTA2,APP,BBX,CLIC1,GLG1,HSPG2,ITCH,LAMA5,LRP1,MEGF8,PKD1,PTPRU,RGS5,RNF11,SMOC1,SORT1,SOX11,SOX4,TAGLN,TAX1BP1,TMEM64
lithium chloride		chemical drug		-1.144	0.0115	AMH,APP,BCL2,BMP7,CDC6,DPAGT1,FDPS,HMGCR,IDI1,LSS,MT2A,MYB,MYC,MYLK,NES,NOTCH3,PER1,PKD1,SRF,TAGLN,VCAN
mir-34		microRNA		0.924	0.0115	BCL2,CDC25A,EMP1,FOSL1,KCNH2,LYST,MDM4,MLLT3,MYB,MYC,PIP5K1A,SEMA4B,TUBB3,TUBB4B
ATM	1.205	kinase		-1.755	0.0115	ACTB,ALKBH8,CCN2,CFLAR,CHEK1,FAS,FN1,H2AX,HSP90AA1,HSP90AB1,IGF1R,PPP2R2C,RRM2,XRCC5
2-methoxyestradiol		chemical - endogenous mammalian		1.085	0.0116	AREG,BID,EIF5A,LTF,MCL1,MUC1,SERPINE2,SNX6,SOD1,YWHAB
ZNF106	-0.308	other		-1.265	0.0116	C3,GADD45GIP1,GPNMB,HSPB1,LGALS3,PMP22,RTN4,SERPINA3,UGT8,VPS35
NME1	-0.487	kinase		1.969	0.0116	BCL2,CCN2,CTSD,FBL,L1CAM,NETO2,PA2G4,SLBP,SMAD7,TIMP1
CD38	0.648	enzyme	Activated	2.469	0.0122	ACTA2,ALDOA,ALDOC,ANXA2,ASNS,ATP1B1,BCL6,BNIP3,BNIP3L,ERO1A,FAM162A,FN1,GBE1,LGALS3,MTDH,NDRG1,PDK1,PFKL,PFKP,PGM1,PIM1,PPARGC1A,SDC1,SEMA4A,TMED5,ZNF443
mir-10		microRNA		0.792	0.0122	AGO2,APC,BMF,CCN1,CDH1,DGAT1,DRAM2,HTATIP2,IGF1R,ITCH,MCL1,SMARCA5,SRSF1,STK11IP,SUV39H1,TBC1D1,VEGFA
dactolisib		chemical drug		0.169	0.0123	BCL2,CDH1,MCL1,MYC,RPS6,YAP1
HOXD3		transcription regulator		0	0.0123	DSP,IGFBP3,JUP,SDC1,TAGLN,THBS1
BID	-1.285	other	Activated	2.449	0.0123	CTSD,CTSH,CTSS,GPT,MT-CO2,TIMP1
8-chlorophenylthio-adenosine 3',5'-cyclic monophosphate		chemical - kinase inhibitor		1.916	0.0123	ACADS,AREG,ATP2A2,BID,CEBPD,CPT1B,DDIT3,KCNH2,LPIN3,NCOA2,PPARGC1A
PRMT1	-0.224	enzyme		0.777	0.0123	ARG2,BCL2,BMI1,CDH1,FN1,FTL,HSP90AA1,KLHL24,MT2A,SMAD7,SNAI2
rasagiline		chemical drug		0.092	0.0124	ALDOC,APP,BCL2,EGR3,FAS,RACK1,SOD1,TFRC,YWHAG
KRT14	-3.259	other			0.0124	DSC2,DSC3,DSG3,KRT15,KRT17,KRT5,KRT6B,KRT8,MMP7
H1-6		other		0.5	0.0126	ARPC5,B2M,B4GALT5,CDC6,CYTH1,DENND2D,DOT1L,FANCI,FDPS,FKBP4,GLUL,HSPA4,MAN2B1,MARS1,OGT,PHLDA1
NPC1	0.296	transporter		0.823	0.0126	CD276,CHKA,CTSD,CYP27A1,DDIT3,GUSB,HMGCR,IDI1,LGALS3,LSS,MVD,MYLIP,NPC2,SCD,SREBF1,STAT1
H1f1		other		0.5	0.0126	ARPC5,B2M,B4GALT5,CDC6,CYTH1,DENND2D,DOT1L,FANCI,FDPS,FKBP4,GLUL,HSPA4,MAN2B1,MARS1,OGT,PHLDA1
CNR1	-7.744	G-protein coupled receptor		-1.398	0.0127	ARTN,BMP7,CA9,CDK1,CDK5RAP3,CORO2A,CYP27A1,DYRK2,ERRFI1,FGF2,FOXM1,GLO1,HSPA4,IGF1R,KRT6B,PAFAH1B1,RAD21,S100B,SCARB1,SLC35B2,SREBF1,TIMP1,TJP1,WNT6
bexarotene		chemical drug	Activated	3.023	0.0127	AKAP8L,APP,ASNS,BCL2,BMP6,BMP7,CCN1,CTSH,DDIT4,DHRS3,DUSP5,EGFR,EGR3,EPHA2,GPM6B,HERPUD1,KRT15,KRT17,MALAT1,MAP3K8,ODC1,PLOD2,PNRC1,SCD,SLC27A1,SLC7A1,TGFB2,TSC22D3,TUBB3,VAMP8
cocaine		chemical drug		-1.167	0.0127	BCL2,BHLHE40,BTAF1,DDB1,DNMT3B,DUSP5,DYNLL1,EFNB2,ENO2,FGF2,FOSL1,GPSM1,GRIN1,HOMER1,HSPA4,MAP2K6,MAPK1,MCL1,MECP2,PARP1,PER1,PPP1R1B,PPRC1,PSAP,SHF,STAT1,THBS1,TUBB,UBASH3B,VEGFA
LIF	-2.04	cytokine	Activated	2.229	0.0127	A2M,ACTA2,AREG,BMP7,CDH1,CEBPD,COCH,E2F2,ELF3,EREG,FN1,GAL,GPT,HK2,MT-ATP6,MT-CO1,MT-CO2,MT-CO3,MT-CYB,MT-ND1,MT-ND2,MT-ND4,MT-ND5,MT-ND6,MYC,PIM1,PTPN1,RHOU,SERPINA3,SOD2,TFCP2L1,TIMP1,VEGFA
trichloroethylene		chemical toxicant		-1.732	0.0128	ANPEP,BNIP3,CD63,DHCR24,ID2,IGFBP3,PLS3,PTPRF,RHOB,RTN4,SLC16A1,YWHAQ
benzene		chemical toxicant		-1.732	0.0128	ANPEP,BNIP3,CD63,DHCR24,ID2,IGFBP3,PLS3,PTPRF,RHOB,RTN4,SLC16A1,YWHAQ
PPP3CA	0.863	phosphatase			0.0128	APP,ATP2A2,BCL2,C3,CD82,CRYAB,FN1,FTL,GRN,IGF1R,KRT8,PMP22,PSAP,S100B,TF
PRKG1	-6.261	kinase		-0.555	0.013	ACTA2,BCL2,CCN2,FN1,RAD1,RHOA,TAGLN,THBS1
HOXC8	4.167	transcription regulator		0	0.013	ADAM19,APP,ELMO1,GAS1,KRT19,PLAGL1,PMP22,TAGLN
birabresib		chemical drug		-0.074	0.013	ANK2,BCAT1,CCNG2,DDIT3,EFNB2,HOXB3,HOXC5,KANK4,MYC,NCALD,PDE9A,PTPRF,RAI14
25-hydroxycholesterol		chemical reagent		-1.253	0.013	ACSL1,ASNS,DDIT3,EIF2S1,FDPS,FOSL1,GPX3,HMGCR,PIK3R3,SCARB1,SCD,SREBF1,VLDLR
CDC73	-0.854	other		-1.97	0.013	APP,CDH1,GBP1,IGFBP4,LGALS3,MYC,STAT1
mir-183		microRNA		0.579	0.013	BMI1,CDH1,FN1,JUP,LRP1,SERPINE2,SLC30A1
AKT3	-6.984	kinase		0.816	0.013	BMF,ETS1,FOSL1,MT-CO1,MT-CO2,RPS6,WNK1
DTX1	4.646	transcription regulator		-1.912	0.013	APPL1,CD82,CEP55,MCL1,TGFB2,UHMK1,VEGFA
SUPT16H	-0.972	transcription regulator			0.013	ACTA1,DUSP5,HNRNPK,HSPA1A/HSPA1B,ID2,KRT8,TOP1
TAZ	1.215	enzyme		-1.011	0.0131	ALDOC,ANXA1,CCN1,CCN2,FN1,GBE1,GTF2E2,KDM3A,KRT5,MYC,PDPK1,PGM1,PMAIP1,ST6GALNAC5,TAGLN,UGDH,VEGFA,VLDLR
isoproterenol		chemical drug		-0.136	0.0131	ACSL3,ACTA2,AGT,APLN,APP,AURKA,BCL2,CDK1,DHRS3,FGF2,FOSL1,HMOX2,LGALS3,NAMPT,NFATC4,ODC1,PLAGL1,RGS5,SCD,SOD2,TIMP1,TIMP2,TPD52L2,TUBB,TUBB3,VEGFA
S100A9	0.18	other		-0.031	0.0133	A2M,APLN,AREG,BACE2,BHLHE40,BMF,C3,CALCB,CASP1,CCNB1,CDH3,CHDH,CORO1A,CP,DDIT4,EPB41L4B,ETV5,FAS,FOSL1,MCF2L,PDGFC,PER1,PHLDA1,PLXNB3,STAC2,TNFAIP8,VCAN
PTH		other		0.538	0.0133	ANK3,AREG,ARFGEF2,ATP2A2,BCL2,BHLHE40,CCN2,CGNL1,DDIT3,EFNB2,EGFR,FN1,GALNT3,GOLGB1,IGFBP3,MGP,MTFR1L,NDRG2,ODC1,PPP1R1B,RGS2,SMAD7,SNX3,SORT1,SRC,STC1,TJP2
PDLIM2	-1.204	other		-0.158	0.0135	BCL2,C4orf19,CDH1,GHR,IGFBP3,MYL9,NPR3,NR2F1,OAS3,OBSL1,PHLDA1,RNF128,SLC40A1,SMOC1,STAT1,TAGLN,YPEL3
ATF2	0.231	transcription regulator		1.08	0.0135	ACTB,ASNS,BCKDHA,BCL2,DDIT3,DUSP5,FN1,MCL1,MT2A,MYLK,PPARGC1A,RHOB,SERPINB5,SNAI2,SOD2,TF,TGFB2
niclosamide		chemical drug		0	0.0136	BCL2,CDH1,MCL1,SNAI2
NEIL2	-1.728	enzyme			0.0136	ACTB,GAPDH,MT-CO2,MT-CO3
SMOC2	-0.465	other		-0.762	0.0136	CCNB1,CDH1,CDK1,MCM10
HSD11B2	-0.542	enzyme		-1.103	0.0136	ATP2A2,CCN2,SCNN1A,TSC22D3
PLCB1	2.729	enzyme		-0.041	0.0136	CCND3,GAPDH,MAPK1,MAPK3
FANCD2	0.085	other			0.0136	MT-RNR1,SOD1,SOD2,TXNRD1
IGBP1	0.039	phosphatase		-1.131	0.0136	CASP1,CDH1,CHUK,TJP1
USP19	-0.271	peptidase		1	0.0136	ATG4B,BNIP3,DDIT3,FBXO32
PCBP2	-0.413	other		-0.068	0.0136	CCN1,CCN2,MYC,STAT1
COP1	0.249	enzyme		-0.577	0.0136	ETV5,FAS,PPARGC1A,SREBF1
PPBP		cytokine		1.192	0.0136	COL18A1,GLG1,SRF,VEGFA
CYBA	-4.462	enzyme	Activated	2	0.0136	EPAS1,FN1,SOD2,VEGFA
tridecanoic acid		chemical - endogenous mammalian		1	0.0136	CDKN1C,DDIT3,DUSP5,MXD1
L-triiodothyronine		chemical - endogenous mammalian	Activated	2.798	0.0137	A2M,ACSL1,ACTA1,ACTB,ACTG2,ADM,AGT,AMH,APP,ARSA,ATIC,ATP1B1,ATP2A2,BCAR3,BMF,BNIP3L,CCN2,CCT4,CPT1B,CTSH,DUSP5,EPAS1,FAS,H6PD,HOMER1,ID2,IGF1R,IGFBP3,IGFBP4,KRT17,LCN2,LRP1,MARCO,MLXIPL,MT-CO2,MT-CO3,MT-ND4,MVD,MYC,NID1,OAT,ODC1,PAQR6,PARP1,PER1,PFKFB4,PPARGC1A,RARRES1,RGS2,RPS14,SCD,SLC27A1,SMAD7,SREBF1,SSPO,ST6GAL1,SYT12,TF,THRA,TMF1,UBA1,UMPS
cetuximab		biologic drug		0.574	0.0137	BCL2,BNIP3L,EGFR,FN1,HSPB1
CNOT3	-0.391	other		0.447	0.0137	ALDH1B1,CPT1B,MYC,PPARGC1A,SOAT1
CRTC1	2.388	transcription regulator	Activated	2.2	0.0137	MT-CO2,MT2A,PER1,PPARGC1A,TIMP1
ECM1	2.812	transporter		0.548	0.0137	BMI1,CDH1,GRN,MUC1,SNAI2
L-685,458		chemical - protease inhibitor		1.457	0.0137	APP,EFNB2,EGFR,LAMP1,NR2F2
Mn(III)-tetrakis-(4-benzoic acid) porphyrin		chemical reagent		-1.387	0.0137	AGT,BCL2,CLDN4,DDIT3,MCL1
HDAC1	-0.165	transcription regulator	Activated	2.914	0.0138	ABCB1,ASCL2,BAMBI,BCL6,BMF,CCNB1,CDC25A,CDC6,CDH1,CDK1,E2F2,EGFR,FAS,FOXM1,GABARAPL1,GLUL,H2AX,KRT15,LCN2,MCM10,MYC,MYO1F,NCL,PFKFB3,PMAIP1,PPARGC1A,RHOB,RORC,RRM2,SFRP1,SMAD7,SNAI2,SREBF1,ST5,TAGLN,TSC22D3,TUBB3,UHRF1,VHL
RTN4	-1.205	other		0.788	0.0142	APP,DPYSL2,MAP2,MAPRE3,RHOB,RTN4,STAT1,VEGFA,YWHAB,YWHAG,YWHAQ
Pkc(s)		group	Inhibited	-2.539	0.0145	ACTA2,ADM,APLN,APP,ARG2,BCL2,BIK,CCN1,CCN2,CCND3,CDC6,DDIT3,EGFR,FAS,FGF2,FN1,FOSL1,GSTA2,HMGCR,ID2,KRT8,MAPK1,MAPK3,P4HB,PER1,PHLDA1,PTPRE,RGS2,S100A1,SCARB1,STC1,TAGLN,VEGFA
ERN1	0.956	kinase		-0.518	0.0145	ARF4,ATP2A2,CDH1,CEBPD,COL6A1,CREB3L2,DDIT3,DGAT1,EDEM1,ERO1A,ETS1,FAS,GPT,MCL1,MLXIPL,MVD,P4HB,PROS1,SCD,SLC7A1,TMED3,TXNDC5,VEGFA
HSP90B1	-0.114	other		1.732	0.0146	EIF5A,RAB10,RAB2A,RPL12,RPL30,RPLP2,RPS14,RPS20,SNX3,TOMM20,VAMP2,VAMP8
discodermolide		chemical drug			0.0147	CCNB1,CDC20,CDC25A,CDK1,CHEK1,E2F2,ESPL1,KIF23,PRC1
PKM	0.254	kinase		0.412	0.0147	ALDOA,CDH1,ENO2,GAPDH,HK2,LSS,MT-ATP6,MT-CO1,MT-CO2,MYC,PDK1,PPARGC1A,SNAI2
EFNA1	-0.06	other		-0.102	0.0147	CCN2,EPHA2,ETV5,FGF2,FN1,FOSL1,ITCH,KRAS,KRT75,NRAS,PKP1,UBE2C,UBE2S
methylmercury		chemical toxicant		-1.732	0.0147	ANPEP,BNIP3,CD63,DHCR24,ID2,IGFBP3,PLS3,PTPRF,RHOB,RTN4,SLC16A1,SLC1A1,YWHAQ
caffeine		chemical drug		-0.255	0.0147	BCL2,CCN2,CDC25A,CDH1,CDK1,EGFR,EPAS1,FOXM1,LRP1,MT-CO1,PPARGC1A,SREBF1,THBS1
TNFSF11	3.575	cytokine		-1.064	0.0154	ADORA2B,AURKA,BCL2,CAPN2,CCND3,CREBRF,ECT2,ETS1,FAS,FOSL1,FOXM1,GRN,HIPK2,IFRD1,IL1RN,ITCH,MT-CO1,MT-CO3,MT-CYB,MT-ND4,MYC,NFATC2IP,NFKBIZ,PA2G4,PIM1,PTPRE,RCL1,RGL1,RHOB,SAA1,SAA2,SDC1,SENP2,SERPINB5,SLC11A2,SOD2,SRC,STAT1,YWHAZ
MYOC		other		-1.026	0.0155	ANXA1,CHRM3,DDIT3,DDIT4,EPHA2,FBXO32,FN1,LAMC1,PHLDA2,PXDN,RHBDF1,S100B,SESN2,SFRP1,SOX11,STC1
mir-29		microRNA		1.694	0.0155	ACTA2,BCL2,CD276,CDH1,COL4A5,CTNND1,DNMT3B,FN1,GLDC,LAMC1,MCL1,NID1,PMP22,SCARB1,THBS1,VEGFA
PHF12	0.71	transcription regulator	Activated	2.828	0.0156	BRIX1,H2AX,NOP2,PA2G4,RRS1,TFB2M,UTP20,ZNHIT6
miR-221-3p (and other miRNAs w/seed GCUACAU)		mature microRNA		-1.479	0.0156	BMF,BNIP3L,CDKN1C,DDIT4,NES,SH3BP2,SOD2,TUBB3
SSRP1	-0.849	transcription regulator			0.0156	ACTA1,DUSP5,HNRNPK,ID2,KRT8,SRF,TAGLN,TOP1
Collagen type IV		complex		0.447	0.0157	ACTA2,MYC,NES,TAGLN,THBS1,TIMP2
SPZ1		transcription regulator		1.789	0.0157	CDH1,FN1,MAPK1,MAPK3,SNAI2,VEGFA
PDGFC	1.877	growth factor		-0.555	0.0157	ACTA2,FGF2,MYC,TIMP1,TIMP2,VEGFA
epirubicin		chemical drug		-0.108	0.0157	ABCB1,BCL2,EZR,FOXM1,MYC,WNT6
thioacetamide		chemical toxicant		0.073	0.0158	ABCC4,ACTA2,ANXA1,ANXA2,ARG2,ASNS,BHLHE40,CCN2,CDCP1,CLDN4,CP,CPT1B,CTSF,ELF3,EMP1,GPNMB,GPX3,GSTM3,HSPA4,IGFBP3,LCN2,LGALS3,MBD4,MLXIPL,MSH2,MYC,ODC1,PMP22,PTGFRN,RBM3,S100A10,SCPEP1,SELENOW,SMAD7,TAGLN,TIMP1,TIMP2
TGFA	0.057	growth factor		0.597	0.016	AREG,CASP1,CCN2,DDX5,EGFR,EREG,ERRFI1,IGFBP4,LCN2,NES,PLAGL1,PTGS1,S100A10,SERPINB5,VEGFA
nilvadipine		chemical drug		-1.89	0.0161	CRYAB,FGF2,GABRP,LGALS8,PDCD4,SDCBP,SYNGR1
AZGP1	2.812	transporter		-0.728	0.0161	AZGP1,CDH1,DSP,FBXO32,HK2,KRT19,MYC
trabectedin		chemical drug		-1.364	0.0161	ABCB1,CCNG2,CDK1,H1-10,H2AX,IGF1R,OAT
ceramide		chemical - endogenous mammalian		0.811	0.0161	BCL2,CASP1,CFLAR,GAPDH,GSTA1,MYC,SFRP1
EIF2S1	-1.136	translation regulator		1.744	0.0164	ATP2A3,CA9,CFLAR,DDIT3,DENND2D,EIF2AK2,IFRD1,MCL1,PHLDA1,SESN2,SSPO
chromium		chemical drug		-1.508	0.0164	ALG2,ELF3,ERCC5,NUDT16,RSRP1,SELENBP1,SLC1A4,SOD3,TM2D2,TNFAIP2,YPEL3
bisindolylmaleimide I		chemical - kinase inhibitor		0.863	0.0166	AGT,BCL2,CCN2,E2F2,EGFR,FGF2,FN1,HSP90AB1,MAPK1,MAPK3,MMP7,OCLN,OXTR,PDCD4,PITPNB,SOD2,TJP1,TJP2,VEGFA
STUB1	-0.203	enzyme		1.13	0.0166	ACTA2,ATXN1,CDK1,CTSS,DRAM2,FBL,GABARAPL1,HSP90AA1,HSPA8,KLHL24,PPARGC1A,TAGLN,VEGFA
cytarabine		chemical drug		0.948	0.0166	BCL2,CCNB1,CDC25A,CDK1,FAS,GAPDH,HLA-A,MCL1,SESN2,TGFB2,THRA,TOP1,TP53INP1
Rp-8-pCPT-cGMPS-triethylamine		chemical reagent			0.0167	ROCK2,S100A10,SOD3
F Actin		complex			0.0167	CCN2,CTSS,FLNA
SERCA		group			0.0167	BTG2,FOSL1,MYC
CERS5	0.232	transcription regulator			0.0167	CASP1,CERS2,DDIT3
YOD1	0.257	enzyme			0.0167	CCN1,CCN2,LATS1
AQP11	-2.115	transporter			0.0167	EGFR,MYC,TIMP1
EHT-1864		chemical reagent			0.0167	ACTA2,APP,FN1
PROK2		other			0.0167	BCL2,CDC25A,VEGFA
Nisch		other			0.0167	FAS,MLXIPL,SREBF1
DNAJA3	-0.865	other			0.0167	BCL2,EGFR,VEGFA
MBD4	1.083	enzyme			0.0167	ABCB1,MSH2,MSH6
SULT1E1	5.425	enzyme			0.0167	IGFBP4,SCARB1,SULF2
OBP2B	4.219	transporter			0.0167	MLXIPL,SCD,SREBF1
equol		chemical - endogenous non-mammalian			0.0167	CTNND1,EIF4G1,MYC
NEDD4L	0.714	enzyme			0.0167	OCLN,SCNN1A,TNK2
fenebrutinib		chemical drug			0.0167	BCL2,MCL1,MYC
risedronic acid		chemical drug			0.0167	HMGCR,HSPA8,HSPD1
aurintricarboxylic acid		chemical drug			0.0167	APP,IGF1R,PIM1
SUZ12	-0.96	enzyme			0.0167	ABL2,ATP2A2,CALU,CDC25A,CDH1,CHRM3,DNAJB6,FBXO32,HNRNPM,IGFBP3,IRX3,KRT17,LGALS3,MAP7D1,MMP7,MYC,RAN,SNX19,TNFAIP2,TRIM52,UHMK1,VTA1
TCL1A		transcription regulator			0.0172	CTSD,CTSH,CTSS,GPNMB,GUSB,LCN2,LTF,MAN2C1,MARCO,MCL1,NETO2,NEU1,SCARB2,SLC40A1,SNX6,TNFAIP2
everolimus		chemical drug		-0.243	0.0173	ASCL2,CCN2,CCND3,CDK1,EGFR,MCL1,MYC,RPS6,SOAT1
tetraethylammonium		chemical drug		-0.333	0.0173	BAG2,DPH5,HADHA,HSPA8,HSPA9,HSPB1,RHOA,TCP1,UTP15
POU5F1	2.692	transcription regulator		-1.476	0.0175	BAG3,BCL2,BFAR,BID,BIK,BMI1,BNIP3,BNIP3L,BRAF,CASP1,CCNF,CDH1,DNMT3B,DSP,DUSP5,EED,EPHA2,EVPL,FAS,HOXB3,IGF1R,IRX3,KRT14,KRT17,MCL1,MEF2A,MEIS1,MTF2,MYC,NFATC4,NR2F2,OTX1,PARP1,PHB,PMAIP1,SMAD7,SNAI2,SRC,TASOR,TF,TGFB2,TNFRSF21,TNFRSF25,TRAF2,TXNRD1,VEGFA,YAP1
MBD3	-1.097	other			0.0178	APC,CCN4,DAAM1,FOSL1,FZD5,FZD7,MEF2A,MYC,PPP2R2C,RHOU,SCD,SENP2,SFRP1,TLE5,WNT6
SOX2	1.715	transcription regulator		0.282	0.0179	AFAP1L2,APC,ARPC1B,ASCL2,BHLHE40,BMI1,CCN2,CCN4,CDH1,CERS2,CREB3L2,CSPP1,DNMT3B,DSP,DUSP5,EGFR,ELF3,EPHA2,ETV5,EVPL,FOXH1,GJC3,GLI3,GLTP,GSN,HOXB3,ICK,ID2,IRX3,KANK1,KDM3A,KRT14,KRT17,KRT19,LLGL2,LMCD1,MEIS1,MTF2,NAAA,NOTCH3,NRARP,OTX1,PARVB,PDK1,PIK3R3,PLAAT3,PLXNB3,S100A1,S100A13,SAPCD2,SIRT2,SLC12A2,SMOC1,TF,TGFB2,TIA1,TM7SF3,TUBB3,TXNRD1,UGT8,VCAN,VEGFA,YAP1
N-nitro-L-arginine methyl ester		chemical drug		-1.377	0.0182	ACTA1,ADM,ADNP,AGT,APLN,BCL2,CCN2,CHUK,FAS,FN1,HMGCR,PPARGC1A,RHOA,SOD1,SREBF1,TIMP1,VEGFA
SPHK1	2.561	kinase		-0.308	0.0182	ACTA2,APP,CCN2,CTTN,DDIT3,FN1,MAP2K6,SPHK1,TAGLN,TIMP1
bevacizumab		biologic drug	Inhibited	-2.236	0.0183	CDH1,EGFR,FN1,SNAI2,VEGFA
Stat5 dimer		complex		-1.432	0.0183	BCL2,BCL6,IGFBP3,MCL1,MYC
GC-GCR dimer		complex		1.432	0.0183	AGT,ANXA1,CDKN1C,IL1RN,TSC22D3
OMA1	-0.561	peptidase		-1.387	0.0183	CPT1B,DNM1L,GPT,PPARGC1A,SCD
HIF1AN	-0.306	enzyme	Inhibited	-2.168	0.0183	ADM,ANKRD37,CA9,HK2,VEGFA
MIR101		group		-0.218	0.0183	BCL2,BMI1,DNMT3B,MCL1,OGT
ACACB	1.711	enzyme		-1.342	0.0183	HMGCR,MLXIPL,MVD,SCD,SREBF1
MEL T1		chemical - kinase inhibitor		-0.447	0.0183	C1QBP,HIBCH,HSPA1A/HSPA1B,HSPD1,PRDX1
CREB3	-1.237	transcription regulator		0.885	0.0183	ANXA1,CCND3,DDIT3,FKBP4,SREBF1
Gm12602		other		-0.391	0.0183	ANPEP,BRSK1,BTG2,CRYAB,DUSP5
XBP1	0.385	transcription regulator		-1.028	0.0183	ALG2,APP,ATF6B,ATP2A2,BCL2,BFAR,BLZF1,CRK,DDIT3,DERL1,EDEM1,ETS1,FAS,FN1,GOLGB1,HERPUD1,LMAN1,LMAN2,MAN1A1,MYC,ORMDL3,P4HB,PHLDA2,SCD,SEC23B,SEC63,SOD1,SREBF1,SSR2,STT3A,TOP1,TXNDC5,VAMP2,XRCC6
SPDEF	1.881	transcription regulator		-0.469	0.0186	APC,CCN2,COL16A1,COL4A5,COL6A1,EGFR,FZD8,LAMC1,LASP1,PTPRF,SDC1,SERPINB5,SNAI2
FLCN	1.624	other	Inhibited	-2.816	0.0186	MT-ATP6,MT-CO1,MT-CO2,MT-CYB,MT-ND1,MT-ND2,MT-ND5,PPARGC1A
ZBED6	0.656	transcription regulator		1.89	0.0186	DDIT4,MB21D2,MYBL1,PPAT,PRPF19,ROCK2,TCF7,TUBB3
NOX4	-7.361	enzyme		1.334	0.0186	ACTA1,AGT,BMF,EPAS1,FN1,H2AX,MCL1,VEGFA
SAFB	-0.437	other		-1.508	0.0187	B2M,BCCIP,CDH1,HEXA,HLA-C,HLA-E,L1CAM,MAP3K8,MLLT3,PFDN4,RPL35A
NKX2-1	-2.822	transcription regulator		0.587	0.019	AGT,AREG,BDH1,CA8,CHRNA5,DCK,EMP2,ENC1,FAM3D,FXYD3,HELLS,HLA-A,LCN2,MIA,MYB,PRRX2,QSOX1,RNASE4,RRM2,SCD,SLC6A14,SMAD7,SNAI2,TGFB2,THBS1,TOX,UGT8,VEGFA
glutamine		chemical - endogenous mammalian		-0.52	0.019	ACTA2,ACTB,ASNS,BCAT1,CPT1B,DDIT3,EIF2B4,FN1,HSPA1A/HSPA1B,MCL1,MYC,NES,PHB,PICK1,PPARGC1A,SLC16A1,SRSF1,VEGFA
cyclic AMP		chemical - endogenous mammalian		1.009	0.0195	ACTA2,AFAP1L2,AMH,APP,ARG2,BCL2,BLZF1,CCN2,CDC25A,CEBPD,CRYAB,DDIT3,ENO2,FGF2,FMR1,FN1,IGFBP3,IGFBP4,IL1RN,KIF23,MYC,MYLK,OAT,ODC1,OPRD1,PER1,PPARGC1A,PPP1R1B,RORC,RXRA,SCARB1,SLC37A4,SOD2,SREBF1,STAT1,TF,TIMP1,YWHAG
ADORA2A	3.268	G-protein coupled receptor		0.571	0.0196	ALDOC,APP,ATP2A2,ATP6AP1,CCT5,COL6A1,EIF5A,FBL,GAPDH,HNRNPK,NAPA,OCLN,P4HB,PLA2G12A,PPP1R1B,RAB6A,SSRP1,TJP1,TSC22D3,TUBB2A,TUBB3,VEGFA
TLX1	-2.717	transcription regulator		-0.816	0.0196	CCNB1,CDC20,CDC6,CHEK1,MCL1,MYB,NPY1R
PLA2R1	4.903	transmembrane receptor		1.912	0.0196	ACSL3,BDH2,COX5B,CTSD,DPYSL2,SOD2,TPP1
CRYAB	-2.608	other			0.0196	APP,BAG3,CRYAB,FBXO32,HSPB2,HSPB8,VEGFA
HOXA-AS2		other		0.057	0.0197	BRAF,DDIT3,EGFR,KRAS
CPT1C	-0.688	enzyme		1.718	0.0197	CPT1B,MT-CO2,MT-CO3,PPARGC1A
PBRM1	-0.892	other			0.0197	CCNB1,CDK1,IGFBP4,S100A13
CDCA7L	-0.039	other			0.0197	CCNB1,CDC6,MSH2,POLA1
CSNK2B	0.417	kinase		0.152	0.0197	ACTA2,CDH1,CFLAR,MYC
HSP90AA1	-0.804	enzyme		0.877	0.0197	CDH1,CFLAR,FN1,TCF12
RLIM	-0.112	enzyme			0.0197	CCN2,FN1,LDB1,SMAD7
DYRK1B	2.224	kinase		1.987	0.0197	CCND3,CP,SOD2,SOD3
USP8	0.523	peptidase			0.0197	APP,EGFR,HGS,SHANK3
TAS1R3	3.827	G-protein coupled receptor		0.762	0.0197	CHRM3,DDIT4,SLC16A1,SLC3A2
KMUP-1		chemical reagent		0.038	0.0197	HMGCR,RHOA,ROCK2,SCARB1
manumycin A		chemical reagent		0	0.0197	ANPEP,FN1,ST6GAL1,VEGFA
lidocaine		chemical drug			0.0197	APP,BCL2,HMGB1,PARP1
CA074-methyl ester		chemical reagent		1.091	0.0197	APP,BCL2,LAMP1,SPHK1
branched chain amino acids		chemical drug		0.647	0.0198	ACTA2,MCL1,PPM1K,TIMP1,TIMP2,VEGFA
SLC9A3R1	0.219	other		-1.189	0.0198	CDH1,EGFR,EZR,KRT19,SCARB1,SNAI2
HFE	2.632	transmembrane receptor		1.982	0.0198	B2M,BMP6,DDIT3,SLC39A14,TF,TFRC
mezerein		chemical - endogenous non-mammalian			0.0198	FN1,HLA-B,IFIH1,MT-CO2,MT-ND2,TXNRD1
CDK4	-0.183	kinase			0.0198	AURKA,CDC6,CDCA8,CENPN,CEP55,CIP2A,DDIAS,FAM204A,FAM83D,FZD7,GALNT11,GAS2L3,H4C8,KLHL24,MTFR2,MYBL1,PDCD4,RGS2,SERF2,THNSL1,TP53INP1,TPX2,ZNF367
Ifn gamma		complex		-1.685	0.02	ADAR,AGT,BMI1,CASP1,CHI3L1,CSE1L,EIF2AK2,FAS,FN1,GBP1,IGFBP4,IL32,MAPK1,MYC,PMAIP1,STAT1,TGFB2
PP1		chemical - kinase inhibitor		1.129	0.0202	CDC6,CDH1,IL1RN,MYC,ODC1,SRC,SRF,TAGLN,TJP1
ATP7B	-2.722	transporter		1.89	0.0202	APP,CDC20,CP,FDPS,HMGCR,IDI1,LSS,SHCBP1,SMC4
RCE1	0.804	peptidase			0.0202	B2M,CRYAB,LMNB2,MGP,POLM,PRRX2,S100A13,TGFB2,ZFR
ANXA1	-2.392	enzyme		1.369	0.0202	ANXA1,ANXA2,CDH1,COL18A1,ITGB1BP1,RORC,SPHK1,TIMP2,TSC22D3
TLR7/8		group		-0.333	0.0202	BCL2,CFLAR,EREG,GEM,MAP3K8,NFKBIZ,PMAIP1,PNRC1,RRP7A
AMPK		complex		1.526	0.0203	BCL2,BMF,CCNB1,CDH1,CREBZF,FBXO32,IL1RN,MT-ATP6,MT-CO1,MT-CO2,MT-CYB,MT-ND1,OAT,PFKFB3,PMAIP1,PPARGC1A,SOD1,SREBF1,STAT1,YBX1
captopril		chemical drug		1.254	0.0204	A2M,AGT,ANXA1,ASNS,CP,GSTM3,IL1RN,LCN2,LGALS3,LTBP2,RBM3,S100A10,TGFB2,TIMP1
NRF1	-0.691	transcription regulator	Activated	2.576	0.0209	ATP1B1,CDH1,COX5B,COX6B1,FMR1,IL1RN,NCALD,PPRC1,SDHD,SNAI2,TFB2M,TJP1,TOMM20
PPRC1	-1.884	transcription regulator		0.632	0.021	BMP6,DDIT4,DUSP5,ERRFI1,HK2,LCN2,NAMPT,NFKBIZ,PHLDA1,RND3
IL13		cytokine	Activated	2.124	0.0212	ACSL1,ADAM15,ADORA2B,ARG2,ARNTL2,BID,C3,CAPN2,CASP1,CCN2,CD3EAP,CHI3L1,CHST2,CLEC7A,COL18A1,CP,CTSH,CTSS,DHCR24,DNASE2,EGFR,EPAS1,EZR,FADS1,FAM162A,FAS,FXYD3,GPNMB,GPX3,GPX4,GRIN1,GSN,IL17RB,IL1R1,IL1RN,MCL1,MT1X,MTSS1,NID1,PAPSS1,PDGFC,PFKP,PHLDA1,PPARGC1A,QSOX1,RHOA,RORC,SLC26A6,SNAI2,SORT1,SPHK1,SPINT2,STAT6,TFRC,THBS1,TIMP1,TIMP2,VNN1
GLI1	3.955	transcription regulator		-1.363	0.0213	ARPC5,ASPM,BCL2,BID,CDH1,EGR3,EPB41L4B,EZR,FAS,FOXM1,GALNT2,ID2,JUP,KRT15,KRT19,NDRG2,NES,NIPAL2,NR2F2,PHLDA2,PIM1,PLOD1,RHOB,RPL30,RXRA,SFRP1,TMEM79,TOM1,TUFM,UPF3A,VEGFA
FGF10		growth factor		1.353	0.0213	ANXA1,ANXA2,ANXA3,CTSH,IL10RB,LSS,S100A13,SCD,TACSTD2,TMEM123,VNN1
IFNA2		cytokine		-0.622	0.0215	ANXA1,B2M,BAG3,BCL2,C1R,CORO2A,EIF2AK2,ENPP1,FAS,FGF2,GBP1,GEM,HLA-A,HLA-B,HLA-C,HLA-E,IFIH1,IL10RB,LYN,MT-ATP6,MT-CO2,MT1X,MT2A,MYC,NLGN2,OAS3,PHF11,PMAIP1,PPP2R2C,SAMD9,SAMHD1,SDC1,STAT1,VEGFA,ZBTB11
thyroid hormone		chemical - endogenous mammalian		0.366	0.0217	ACTA1,AGT,AK4,ATP2A2,BTG2,CCNI,DBI,FDPS,GHR,HMGCR,HSP90AB1,IGFBP3,IGFBP4,MAPK3,MYC,NRAS,OAT,PER1,RAB2A,RAD21,S100A10,SEMA5B,SERPINE2,SSRP1,STAT1,SYT12,TCEA3,YWHAE
fenofibrate		chemical drug		1.813	0.0217	ACSL1,ACSL3,APP,ASNS,CASP4,CDC25A,CHEK1,CPT1B,DBI,DDIT3,DGAT1,EGFR,FBXO32,GAPDH,GBE1,GLUL,GNB4,HADHA,ID2,MAN1A1,MPDZ,PAICS,PIK3R3,PPARGC1A,PTPN21,PTPRF,SCARB1,SCD,SLC27A1,SOD1,SOD2,SREBF1,STK36,THRA,TIMP1,TP53INP1,TPP1,VLDLR
ING1	-0.563	transcription regulator		0.788	0.0221	ADNP,CCNB1,CTTN,DIDO1,HSPA1A/HSPA1B,RPS14,TLE5,TPT1
RBL1	-1.456	transcription regulator		1.677	0.0226	CASP4,CDC25A,CDC6,CDK1,DDB1,FAS,FGF2,MCM10,MYC,PA2G4,PPARGC1A,RRM2,SFRP1,THBS1
Sos		group			0.0228	ADNP,AGPS,ANK3,APLN,BCAR3,CHI3L1,CLIP1,COL16A1,CTNND1,DAPK2,DSG3,ENAH,GM2A,HSPB8,KRAS,MAP3K20,MAPK6,MXD1,MYH9,MYO5B,NRIP1,ODC1,PHLDA1,PTPRZ1,SCD,SMAD7,STK3,TPP1,YWHAZ,ZHX2
sphingosine-1-phosphate		chemical - endogenous mammalian		-0.935	0.023	ACTA2,ANXA2,CCN2,CDH1,EGFR,ETS1,FAS,FGF2,FN1,HSPB2,KCNH2,RXRA,SPHK1,TAGLN,THBS1,TIMP1
ciprofibrate		chemical drug		0.091	0.023	ABCB1,ANXA2,CD63,CSTB,CYP27A1,DBI,EGFR,HADHA,KRT8,LCN2,MYB,NPC2,OAT,PALMD,PHLDA1,RBM3,RPL12,SCARB1,SCD,SELENBP1,SLC16A1,SLC37A4,TAGLN2
mir-8		microRNA		1.774	0.0232	ABL2,ACTA2,BCL2,BMI1,CDH1,ERRFI1,ETS1,FN1,HMGB1,KRT19,LRP1,MYC,PKD1,PMAIP1,RNF128,ROCK2,SCMH1,SERPINE2,SULF2,TGFB2,TIMP2,YAP1,YWHAB,YWHAG
KDM8	2.897	enzyme		1.212	0.0233	ALDOA,ATAD2,DHCR24,ENO2,GAPDH,HERPUD1,HK2,IGFBP3,LSS,NSD2,PDK1,STK3,VEGFA
S100A4	-0.481	other		1.144	0.0234	BNIP3,CDH1,CLIC4,FN1,OCLN,SAA1,THBS1,TIMP1,TIMP2
HOXC6	2.912	transcription regulator		-0.394	0.0234	ABCB1,BCL2,BMP7,CASP1,ERRFI1,GAS2L3,IGFBP3,TNFAIP8,ZBTB7C
chloropromazine		chemical drug		1.109	0.0234	FDPS,HMGCR,HPN,IDI1,LSS,SCD,SERPINA3,TAGLN,TSC22D3
ROCK1	-0.519	kinase		-1.782	0.0237	ACTA1,APP,CCN2,CCND3,ETS1,LAMC1,TGFB2
dichlorovinylcysteine		chemical toxicant		0.261	0.0237	ACADS,EGFR,HSPA9,IGF1R,ODC1,STIP1,TUFM
3-deoxy-2-octulosonic acid(2)-lipid A		chemical - endogenous non-mammalian		-1.342	0.0238	DHCR24,HMGCR,LSS,PTGS1,SOAT1
PI-103		chemical - kinase inhibitor		-1.221	0.0238	ABCB1,BCL2,CFLAR,MCL1,PMAIP1
coenzyme Q10		chemical drug		-0.447	0.0238	BCL2,GRIN1,GRIN2A,MT-CYB,SCARB1
USF2	0.532	transcription regulator		0.983	0.0239	AGT,APLN,B2M,CHI3L1,CPT1B,FMR1,IGFBP3,MYC,MYH9,OPRD1,RORC,THBS1
NS-398		chemical reagent		0.602	0.024	BCL2,BTG2,CAPN2,CCNB1,FGF2,MCL1,PDCD4,PPFIA1,PRDX1,PSMB5,PTGS1,SAA1,SAA2,TFRC,VEGFA,XRCC5,XRCC6
ALKBH5	-0.089	enzyme			0.0241	BLVRB,CHN1,CTSD,CTTN,DNAJA1,DNM1L,EIF4G1,EIF4G2,HSPA8,PAFAH1B1,RGS2,SDHD,SOD1,UBA1,UHRF1
methotrexate		chemical drug		1.524	0.0241	ABCD1,ACSL6,ACTB,ACTG1,AK4,ALDOA,AMD1,BNIP3L,BTG2,C1R,C3,CASP4,CDH1,CTSS,DGAT1,EI24,EPAS1,FADS1,FAS,GAPDH,GSN,GSTA1,HADHA,IGFBP3,LRP1,MAP2K6,MYC,NXN,OCLN,PRDX1,SCD,SELENOP,SOD1,THBS1,TP53INP1
KLF4	-0.115	transcription regulator		-0.811	0.0241	ACTA2,ATP2A2,BMI1,BUB1B,CCNB1,CDH1,CDKN1C,DSP,DUSP5,EPHA2,EVPL,FN1,FOXM1,HSPB1,IRX3,KRT14,KRT17,KRT19,LPO,MYC,NEAT1,ODC1,PFKP,S100A14,SERPINH1,SMAD7,SNAI2,SOD2,SOD3,SPHK1,TAGLN,TF,TGFB2,THBS1,TXNRD1,UGDH,VEGFA,YAP1
CAT	0.156	enzyme		0.046	0.0241	ADM,AGT,CFLAR,FN1,HSPA4,IGF1R,MCL1,PMAIP1,TAGLN,THBS1,TIMP1
glucagon		biologic drug		1.411	0.0241	ANK3,ARFGEF2,CGNL1,GOLGB1,MTFR1L,NDRG2,PPP1R1B,SNX3,SORT1,SREBF1,TJP2
pregna-4,17-diene-3,16-dione		chemical - endogenous non-mammalian		0.294	0.0245	BCL2,CFLAR,MCL1,MYC,SREBF1,VEGFA
alvespimycin		chemical drug		-0.115	0.0245	BCL2,HMGCR,HSPA1A/HSPA1B,MCL1,SCD,SREBF1
JINK1/2		group		1.387	0.0245	FAS,MLXIPL,PARP1,RHOB,SCD,SREBF1
CTR9	-0.567	other		-0.816	0.0245	EGR3,EPAS1,IGFBP4,MYC,SDC1,TP53INP1
SEMA7A	-0.155	transmembrane receptor		0.816	0.0245	CCN2,CCN4,CTSS,FGF2,FN1,TIMP1
KIF3A	0.57	enzyme		-0.322	0.0245	FDPS,HMGCR,IDI1,MVD,MYC,VEGFA
SKI	-0.166	transcription regulator		0.862	0.0245	ACTA2,CDC25A,CDH1,ODC1,PMP22,SMAD7
BRD7	0.466	transcription regulator		0	0.0245	CDH1,FGF2,FN1,KRT8,NDRG1,VCAN
TFF3	-7.052	other		0.132	0.0245	APC,CDH1,NEAT1,OCLN,PPARGC1A,TJP1
pitavastatin		chemical drug		1.579	0.0245	FDPS,HMGCR,IDI1,LSS,MVD,SCARB1
Sch-23390		chemical drug		0.664	0.0245	FAS,FGF2,FOSL1,GRIN1,HSPA9,RYR1
pioglitazone		chemical drug		0.752	0.0248	ACTA1,ACTA2,APP,ATP2A2,ATP2A3,BCL2,CCN2,CEBPD,EPAS1,FN1,FOSL1,GSTA1,IL1RN,KRT19,MUC1,PFKL,PPARGC1A,PTGS1,PTPN11,SCARB1,SERPINB5,SLC27A1,SOAT1,SOD2,SREBF1,VLDLR
aldosterone		chemical - endogenous mammalian		1.036	0.0248	ACTA1,ADM,AGT,APLN,ATP1B1,CCN2,EGFR,ERGIC1,FN1,IGF1R,KRAS,LCN2,MLLT3,NDRG2,PER1,PTGS1,PTPN1,RGS2,SCNN1A,SLC12A2,TIMP1,TSC22D3,WNK1,YWHAB
GCG		other		0.292	0.0251	ACADS,BCL2,BTG2,CCN2,FDPS,FN1,HMGCR,IGF1R,IGFBP4,ODC1,PPARGC1A,SCARB1,SREBF1,TENT5A
LIPE	-7.937	enzyme		0.33	0.0259	ACSL1,BCL6,CLK1,CP,GAPDH,HSPA1A/HSPA1B,ID2,JUP,NCOA2,NRIP1,PER1,PPARGC1A,RGS5,RXRA,SCARB1,SCARB2,SCD,SMAD7,SREBF1,YWHAG
ETV4	1.276	transcription regulator		0.956	0.0259	ACTA2,B4GALT5,CDH1,FN1,JUP,KRT5,MMP7,MYB
sulindac sulfide		chemical drug		0.024	0.026	APP,ARPC1B,BCAM,CCN2,DYNLL1,IFRD1,KRT19,MMP7,RRS1,SERPINB5,STC1,XRCC6,YWHAE
cyclosporin A		biologic drug		1.671	0.0263	A2M,ACTA2,ADORA2B,AGT,AKR1B1,ANXA1,ANXA2,APP,ASNS,BCAT1,BCL2,CASP1,CCN2,CDH1,CFLAR,CLDN4,CP,CYP27A1,DDIT4,EGFR,EIF6,ELF3,FAS,FLNA,FN1,GPNMB,GSTM3,H2AX,HELLS,HERPUD1,HMGCR,HSP90AA1,HSPD1,LBR,LCN2,LGALS3,LYN,MYC,ODC1,PA2G4,PDCD4,RBM3,RORC,RXRA,S100A10,SCD,SDCBP,SERPINH1,SNRNP70,SOD1,SPHK1,SREBF1,SRSF1,TAGLN,TIMP1,TSPAN9,TUBB,VEGFA,YWHAH
glucocorticoid		chemical drug		1.531	0.0265	AGT,ANXA1,APLN,BCL2,BMP6,CALD1,CCN2,CCND3,CEBPD,DDIT3,EGFR,FAS,FBLN1,FN1,GABRP,GBP1,GLUL,GPX3,GRN,GSTA1,HSPB2,IGFBP3,IL1RN,KRT14,KRT17,KRT5,MT2A,MYC,NOD1,ODC1,PER1,PFKL,PPARGC1A,SCNN1A,SERPINA3,SF1,STC1,TBC1D15,TGFB2,TSC22D3,VEGFA
CCN1	-3.229	other		1.041	0.0265	C3,CCN1,FN1,FZD7,FZD8,IL10RB,MCL1,MYC,SENP2,SFRP1,TCF7L1,TIMP1,TIMP2,TLE1,VEGFA
amphetamine		chemical drug		-1.172	0.0265	ADORA2B,BCL2,DSG3,EFNB2,EIF4G2,EZR,FOSL1,HSPA4,HSPA8,MYBL1,OCLN,PTPN21,RDX,RGS2,STIP1
SNAI2	7.198	transcription regulator		-0.027	0.0267	BMI1,CCN1,CCN2,CDH1,DSP,FN1,JUP,L1CAM,MUC1,NES,OCLN,SNAI2
lenalidomide		chemical drug	Activated	2.139	0.0268	ACTG1,AGPS,APTX,ATXN1,BID,CASP1,ELF3,FANCI,FLNA,FN1,FZD5,FZD7,HIPK2,HLA-DRB1,IFIH1,LRP1,MAP2,MYB,MYC,NETO2,NFKBIZ,NUDCD1,PDK1,PLOD2,PROS1,RSKR,RTP4,RYR1,SPRR2A,TCF7L1,TMEM64,TNFRSF21,WDR4,YWHAZ,ZWILCH
olomoucine		chemical - kinase inhibitor			0.027	CHEK1,DDIT3,MAP2
SCGB3A2	-7.886	other			0.027	CTSD,CTSS,SMAD7
ST6GALNAC1		enzyme			0.027	B2M,CDH1,SNAI2
ZNF652	0.594	other			0.027	EGFR,TCF12,TGFB2
C1orf61	-11.69	other			0.027	CCND3,CDH1,OCLN
BCAR4		other			0.027	CDH1,HK2,PFKFB3
MARCKSL1	0.361	other			0.027	ACTA1,APC,CDH1
MED28	-0.551	other			0.027	ACTA2,ACTG2,TAGLN
dimethyl sulfone		chemical drug			0.027	GHR,GPT,IGF1R
AGR2	-1.234	other			0.027	AREG,EGFR,MUC1
HMGCR	-1.106	enzyme			0.027	CCN1,CCN2,HMGCR
miR-542-3p (miRNAs w/seed GUGACAG)		mature microRNA			0.027	ILK,RPL11,RPS23
PPM1B	-0.127	phosphatase			0.027	CEBPD,MARCO,PLAGL1
MCM7	0.363	enzyme			0.027	CHEK1,EGFR,LMNB2
IGFBP4	4.676	other			0.027	ACTA2,IGFBP3,MCAM
PROK1		growth factor			0.027	CCN2,MCL1,SPHK1
GNMT	0.795	enzyme			0.027	GPT,NPC2,SCARB1
10-hydroxy-cis-12-octadecenoic acid		chemical reagent			0.027	MYLK,OCLN,TJP1
zimelidine		chemical drug			0.027	HPN,SERPINA3,TAGLN
copper sulfate		chemical drug			0.027	CCS,SLC11A2,SLC40A1
jasplakinolide		chemical - endogenous non-mammalian			0.027	CCN1,CCN2,TAGLN
tyrphostin AG825		chemical - kinase inhibitor			0.027	CDC25A,CDH1,LMO4
S-allyl-L-cysteine		chemical - endogenous non-mammalian			0.027	ACTA2,CDH1,SREBF1
Muscarinic cholinergic receptor		group			0.027	CCN1,FMR1,RGS2
SRSF2	0.581	transcription regulator		1.067	0.027	APP,AURKA,CDH1,DDIT3,HNRNPH1,MLXIPL,RRM2,SREBF1,SRSF1
Pln		other			0.0272	ACTA1,ACTB,ALDOA,ANXA2,CALU,EZR,RAB10,RACK1,SOD1,VAMP2,VLDLR
chlorcyclizine		chemical drug	Activated	2	0.0273	HPN,LSS,SERPINA3,TAGLN
WWC1	-0.011	transcription regulator		0	0.0273	CCN2,CDH1,OCLN,YAP1
MFN2	0.33	enzyme			0.0273	BCL2,BNIP3,DDIT3,P4HB
VGLL3	-7.368	other		0	0.0273	ADM,COL12A1,SNAI2,THBS1
AFAP1-AS1	-2.198	other		1.084	0.0273	BCL2,LASP1,RAB10,RHOA
mir-379		microRNA		1	0.0273	BMP6,CDH1,EGFR,VEGFA
miR-126a-5p (and other miRNAs w/seed AUUAUUA)		mature microRNA		-0.849	0.0273	ADAM9,MMP7,SNAI2,VEGFA
DDB2	2.986	other			0.0273	CFLAR,EIF2AK2,SOD2,VEGFA
PAWR	-1.048	transcription regulator		-0.063	0.0273	APP,BCL2,MAPK1,MAPK3
MAPKAPK3	-1.059	kinase		0.152	0.0273	BCL2,DDIT3,HSPB1,HSPB8
trientine		chemical drug		-0.484	0.0273	FN1,IGFBP3,IGFBP4,SOD3
tetrathiomolybdate		chemical drug		-1	0.0273	ACTA2,S100A13,SOD1,TIMP1
VDR	1.158	transcription regulator	Inhibited	-3.423	0.0273	ACTA2,AGT,ANLN,APC,BCL2,BMP7,BUB1B,CCNB1,CCND3,CDC20,CDH1,CLIP1,EGFR,H2AZ1,HK2,IGFBP3,IL1RN,INCENP,MYC,NCAPD2,NDC1,NUSAP1,ODC1,PRC1,PTPRF,SPAG5,SRC,SREBF1,TGFB2,TPX2,TRPV6,VCL,VEGFA,WSB1
miR-125b-5p (and other miRNAs w/seed CCCUGAG)		mature microRNA	Inhibited	-2.629	0.0276	ABTB1,ANAPC16,APLN,BMF,CBX7,CDC25A,DDX19B,HK2,ID2,IGFBP3,IL1RN,KRT19,MAN1A1,OSBPL9,SCD,VSIR
EHF	0	transcription regulator		0.775	0.0276	ANPEP,CDH3,CDK1,EREG,H4C8,IL1RN,LYN,MUC1,NOTCH3,SAA1,SAA2,SERPINA3,SPRR2A,TIMP1,VEGFA,VNN1
mir-17		microRNA		-0.653	0.0277	APP,ARID4B,CAPRIN2,CCN2,FAS,FBXW7,FN1,H2AX,MYLIP,PKD1,TAX1BP1,THBS1,TP53INP1,TRAF2
epigallocatechin-gallate		chemical drug		-0.002	0.0277	APC,APP,BCL2,CASP1,CCN1,CCN2,CDH1,CFLAR,COL18A1,DAPK2,EGFR,ERF,FAS,FN1,FOSL1,HMGB1,HSPB2,IGF1R,IL1R1,JUP,LAMP1,MYC,OCLN,RNF216,SFRP1,SLC16A1,SNAI2,STAT1,TACSTD2,TFRC,TIMP1,TIMP2,VEGFA
S100A8	7.803	other		-0.322	0.0281	A2M,APLN,AREG,ARG2,BCL2,BHLHE40,BMF,CALCB,CASP1,CCNB1,CDH3,CHDH,CORO1A,CP,DDIT4,EPB41L4B,ETV5,FAS,FOSL1,MCF2L,PDGFC,PER1,PHLDA1,PLXNB3,STAC2,TNFAIP8,VCAN
FAAH	2.837	enzyme		-1.633	0.0282	CORO2A,FAAH,RPL7,RPL7L1,RPS18,RPS2,RPS6
CDK5	0.868	kinase		-0.056	0.0282	IGFBP3,MAP2,NES,OPRD1,PMAIP1,PPP1R1B,PSMB5
dithiothreitol		chemical reagent		-0.128	0.0282	ATP2A2,CCNG2,DDIT3,LMAN1,MYC,PHLDA1,VEGFA
ramipril		chemical drug		-0.378	0.0282	CCN2,COL4A5,FN1,LAMC1,TIMP1,TIMP2,VEGFA
IL5	-1.797	cytokine		1.309	0.0284	A2M,ALDOA,ALDOC,ANXA2,AREG,ASNS,ATP1B1,ATXN1,BCL2,BCL6,BNIP3,BNIP3L,CASP4,CCND3,CD63,DUSP5,EGR3,ERO1A,FAM162A,FAS,HMGCR,HSPH1,IDI1,MAPK6,MTDH,MYC,NACA,NDRG1,PDK1,PFKP,PGM1,PIM1,PMP22,QSOX1,RBM3,SEMA4A,SNTB1,TMF1,TPM4,ZNF443
SOD2	3.379	enzyme		-1.125	0.0285	BCL2,CCNB1,COLEC12,DDIT3,GPT,GSN,ID2,JADE2,MAP2,MMP7,MYC,NCALD,ODC1,PLAGL1,SOD2,SORT1,YWHAZ
simvastatin		chemical drug		1.054	0.0285	ACTA2,ADAMTS13,ANXA1,ANXA3,APP,BCL2,CALD1,CCN1,CCN2,CDH1,CFLAR,COTL1,ENC1,FADS1,GPAT4,GPT,HMGCR,IGFBP3,LCN2,LGALS8,MYC,NRIP1,RHOB,RHOU,RORC,SCARB1,SOAT1,STAT1,STAT6,TIMP1,VEGFA
MEF2D	1.049	transcription regulator		1.134	0.0288	ACTA1,CCN2,CCND3,CDC6,CDH1,FN1,MEF2A,MT-ND6,PPARGC1A,SOD1,SOD2,SOD3,TGFB2
thioguanine		chemical drug			0.029	BNIP3,MYC
Diap		group			0.029	ACTA2,SRF
Ggtase I		complex			0.029	CCN1,CCN2
AMOT	0.246	other			0.029	CCN1,CCN2
arundic acid		chemical drug			0.029	APP,S100B
IRS		group			0.029	DGAT1,VEGFA
Tropomyosin		group			0.029	TPM1,TPM3
Beta Secretase		group			0.029	APP,NES
G protein beta gamma		complex			0.029	CCN1,CCN2
sethoxydim		chemical toxicant			0.029	BCL2,MYC
PDCD10	-0.001	other			0.029	RHOA,VEGFA
ARF4	-1.131	enzyme			0.029	CLDN4,OCLN
BHMT	-0.722	enzyme			0.029	GPT,SREBF1
ELOVL2	-3.525	enzyme			0.029	SCD,SREBF1
AMOTL2	-0.469	other			0.029	CCN1,CCN2
CERS4	0.179	transcription regulator			0.029	CERS2,CERS6
KLF14	1.098	transcription regulator			0.029	PPARGC1A,SPHK1
Fascin		group			0.029	CCN1,CCN2
NAA30	-0.869	enzyme			0.029	FAS,PMAIP1
AMOTL1	-2.265	other			0.029	CCN1,CCN2
methylamphotericin B		chemical drug			0.029	LCN2,TIMP1
Eotaxin		group			0.029	MAPK1,MAPK3
gelatinase		group			0.029	OCLN,TJP1
CSNK1E	0.709	kinase			0.029	APP,PER1
LPXN	2.255	transcription regulator			0.029	ACTA2,TAGLN
HOXB8		transcription regulator			0.029	MYLK,TAGLN
VAMP7	0.252	transporter			0.029	CD82,L1CAM
COL3A1	0.691	other			0.029	FN1,IL1RN
PURB	-0.958	transcription regulator			0.029	ACTA2,MYC
DHPS	1.343	enzyme			0.029	CDK5R1,DDIT3
GSTA4	1.674	enzyme			0.029	CCNB1,CDK1
FLOT2	0.578	other			0.029	CDH1,TRAF2
miR-222-5p (miRNAs w/seed UCAGUAG)		mature microRNA			0.029	ACTA2,ROCK2
miR-2682-5p (and other miRNAs w/seed AGGCAGU)		mature microRNA			0.029	MYC,VEGFA
miR-424-3p (miRNAs w/seed AAAACGU)		mature microRNA			0.029	CHEK1,LGALS3
miR-376a-5p (miRNAs w/seed UAGAUUC)		mature microRNA			0.029	SLC16A1,SRSF11
mir-431		microRNA			0.029	FN1,VCAN
miR-153-3p (miRNAs w/seed UGCAUAG)		mature microRNA			0.029	BCL2,MCL1
KCNQ1	-0.874	ion channel			0.029	CDKN1C,SCNN1A
apitolisib		chemical drug			0.029	NDRG1,RPS6
SGI 1776		chemical drug			0.029	MCL1,MYC
NCOA5	-1.095	other			0.029	GPT,MYC
FTMT		enzyme			0.029	FTL,TFRC
GRM2	-1.662	G-protein coupled receptor			0.029	GRIN2A,SLC1A1
MED26	0.209	transcription regulator			0.029	ANKRD37,MYC
TRAF7	-0.17	enzyme			0.029	CFLAR,MYC
ANKRD1	-3.167	transcription regulator			0.029	BCL2,DDIT3
TUBB1	-1.971	other			0.029	TUBB,TUBB2A
RNH1	-0.049	other			0.029	CDH1,ILK
YWHAE	-0.68	other			0.029	ATXN1,FOSL1
BAIAP2	0.434	kinase			0.029	GRIN1,GRIN2A
Lycium barbarum polysaccharides		chemical - endogenous non-mammalian			0.029	SOD2,SREBF1
CASP8AP2	0.002	transcription regulator			0.029	CFLAR,MCL1
GCM1		transcription regulator			0.029	FZD5,S100B
MXD3	1.317	transcription regulator			0.029	ID2,ODC1
CDC6	-1.609	other			0.029	CDH1,LMNB2
MT3	2.523	other			0.029	BCL2,SERPINB5
SRSF5	1.826	other			0.029	AZIN1,VEGFA
WASF1	-1.575	other			0.029	APP,EZR
SNRNP70	0.928	other			0.029	APP,MDM4
SKF-83959		chemical reagent			0.029	FGF2,MAP2
ditiocarb		chemical drug			0.029	GSTA1,TAGLN
nilutamide		chemical drug			0.029	CYP27A1,IGF1R
polyhydroxyethyl methacrylate		chemical reagent			0.029	EZR,SRF
2,2-dimethylbutyric acid		chemical drug			0.029	MYB,MYC
natamycin		chemical drug			0.029	LCN2,TIMP1
DL-threo-dihydrosphingosine		chemical - kinase inhibitor			0.029	RXRA,SPHK1
etodolac		chemical drug			0.029	CDH1,THBS1
taprostene		chemical reagent			0.029	CDKN1C,TSC22D3
potassium cyanide		chemical reagent			0.029	TIMP1,TIMP2
nickel subsulfide		chemical toxicant			0.029	NDRG1,VEGFA
actinomycin		chemical - endogenous non-mammalian			0.029	IGFBP4,SAA1
L-JNK inhibitor I		chemical reagent			0.029	BMP6,SPHK1
Z-LEHD-FMK		chemical reagent			0.029	EGFR,SPHK1
R-etodolac		chemical drug			0.029	MCL1,RXRA
CBX5	-0.94	transcription regulator	Inhibited	-3.153	0.0298	ABCB1,AHSA2P,ASCL2,CDC25A,CDC6,KRT80,LCN2,MAL2,MAP1LC3A,MMP7,MUC20,PROM2,QPRT,SBSPON,SELENBP1,SERPINA3,SNTB1,TACSTD2,TICAM2
CDKN1B	-0.099	kinase		1.425	0.0298	ANAPC1,B2M,B4GALT5,BCL2,CCND3,CCT6A,CDC25A,CDH1,CPSF2,CYTH1,EPHA2,HMG20B,HSPB2,HSPB8,LGALS3,MCL1,MYC,SELENOP,SMAD7
ursodeoxycholic acid		chemical - endogenous mammalian		-1.353	0.0298	ABCB1,CCN2,CREBZF,CYP27A1,DDIT3,DLC1,ELF3,GPT,LGALS3,SREBF1,TGFB2,TIMP1
CLPP	0.676	peptidase		-0.653	0.0298	ACADS,ACSL1,ALDOA,GAPDH,HADHA,HSPA9,HSPD1,OGDH,PHB,PPARGC1A,SOD2,TUFM
COL4A3	-4.377	other			0.03	CCN2,COL4A5,FN1,LAMC1,TIMP1,TIMP2
DRAP1	0.95	transcription regulator			0.03	GAPDH,MYC,PDCD7,RPL7A,RPS27,SOD1
carvedilol		chemical drug		1.165	0.03	ACTA2,ATP2A2,MYC,NPR3,SREBF1,TIMP2
STAT		group		1.132	0.0302	A2M,AGT,CASP1,CEBPD,EIF2AK2,SERPINA3,SMAD7,TIMP1
CTF1	2.272	cytokine		-0.849	0.0302	A2M,AGT,CEBPD,MYLK,SERPINA3,SRF,TAGLN,TIMP1
THBS1	-3.819	other		0.1	0.0302	CCN2,FN1,LRP1,PARP1,TGFB2,THBS1,TIMP1,VEGFA
TEAD4	-3.024	transcription regulator		-0.458	0.0302	ACTA1,ADM,CALD1,CCN1,CCN2,CCND3,EGFR,NFKBIZ,NOTCH3,SLFN5,TAGLN,TEAD4,THBS1,TLE1,TPM1,VEGFA
15(S)-HETE		chemical - endogenous mammalian		-1.412	0.0303	FGF2,FOSL1,HMGCR,MAPK1,MAPK3
mannitol		chemical - endogenous mammalian		-0.447	0.0303	AKR1B1,CCN2,FN1,MPDZ,SOD2
GLIS2	0.864	transcription regulator		-1.342	0.0303	C3,CCN2,LTBP2,MGP,SNAI2
telapristone acetate		chemical drug			0.0303	ACSL1,CDC20,CDK1,FOXM1,TPX2
AURKA	-2.804	kinase		0.378	0.0303	CDH1,FOXM1,MYC,PMAIP1,XIST
HOXB9	-2.009	transcription regulator		-1.029	0.0303	AREG,EREG,FGF2,GLI3,TGFB2
latrunculin B		chemical reagent		1.387	0.0303	ACTA1,ACTA2,ACTB,CCN2,TAGLN
KLF3	0.297	transcription regulator		-0.223	0.0305	ACOT9,AP4M1,ATP2A3,BCAP29,BCL2,CCT3,CDK10,CENPT,CEP63,CIRBP,E2F2,EEF1AKMT1,EIF5A,ELMO1,GPSM1,HNRNPDL,HNRNPF,HNRNPH1,HPS1,KDM3A,KLF12,MRPL14,NDRG1,NOD1,PDE7A,PFKP,RNF166,RYR1,SCP2,SDC1,SERPINH1,SIGIRR,SLC39A11,SNRK,TMPO,TNFRSF21,TPM3,TRAPPC1,TSPAN17,TUBA1A,UBL3,VPS50,WSB1,YTHDF1,ZNF367
N-Ac-Leu-Leu-norleucinal		chemical - protease inhibitor		-0.381	0.0305	ABCA7,APP,CCNB1,CDC25A,DDIT3,GRIN1,HLA-A,HLA-B,HLA-C,KCNH2,LAMP1,PAWR,SCARB1,SREBF1
TRPS1	0.391	transcription regulator		0.905	0.0306	ACSL1,CDC20,CDK1,ENPP1,FN1,FOXM1,GALNT3,KRT14,SNAI2,TGFB2,TPX2
ANGPT1	-1.75	growth factor		-0.492	0.031	ACTA1,APLN,BCL2,BMI1,DUSP5,EFNB2,IL1R1,ILK,VEGFA
CDK2	-0.576	kinase		-0.563	0.031	BMI1,CCND3,CDC25A,CDC6,CHEK1,H2AX,MAP2,MT2A,MYC
methyl methanesulfonate		chemical toxicant		0.761	0.031	APC,BTG2,CDH1,CTSD,DDB2,DDIT3,DESI2,MCL1,TP53INP1
GW501516		chemical drug		0.355	0.0311	ACSL1,BCL2,COL6A1,CPT1B,HADHA,IGFBP3,KRT19,LTF,PPARGC1A,SAA1,SCD,SLC27A1,SOD1,THBS1,VEGFA,VLDLR,VNN1
ATG7	-0.686	enzyme	Activated	2.453	0.0319	ACSL1,ACTA2,BMF,CCN2,HK2,IFIH1,LAMP1,MARCO,MYC,PFKL,SCARB1,SNAI2,SREBF1
E2F2	-1.693	transcription regulator	Inhibited	-2.449	0.0319	BCL2,BMI1,CCNB1,CCND3,CDC25A,CDC6,CDK1,EED,MCM10,MYB,MYC,POLA1,RRM2
10E,12Z-octadecadienoic acid		chemical - endogenous mammalian		-0.594	0.0325	ACSM3,ALDH6A1,APLN,BCL2,CACNG4,CDK18,CPT1B,CREB5,DDIT3,EXO1,FADS1,FOLR1,GPRIN3,IGFBP3,IL1RN,LRP1,MCM10,NAMPT,NDC80,PBXIP1,RORC,SCD,SREBF1,VNN1
OGA	0.763	enzyme		1.786	0.0329	ABLIM3,ACTG1,ADAM19,ALDOC,AZGP1,BCL2,BRAF,CAMK1D,CASP1,CCNG2,CDH1,CDK10,CREB3L2,CREB5,EFNB2,FAS,FBLN1,FDPS,FLNA,FN1,GAA,GAS1,GLI3,GLUL,GSN,HIPK2,HMGCR,HSP90AB1,ICK,IGFBP3,IGFBP4,IL17RD,LSS,MAMLD1,MCAM,MICALL2,MTX1,OGDH,PDCD6IP,PDK1,PHKA2,PLAAT3,RHOB,SERPINE2,SIGIRR,SLC27A1,STAT1,TCF25,THBS1,THRA,TIMP1,TIMP2,TPD52L1,TSPAN12,TUBA1A
MAPK11	-0.374	kinase		-0.115	0.0333	BCL2,FAS,PPARGC1A,PRDX1,TIMP1,TIMP2,UBR2
SRSF1	-1.968	other		1.16	0.0333	AURKA,CDH1,FN1,HNRNPH1,RRM2,SRSF1,VEGFA
vinblastine		chemical drug		1.524	0.0333	ABCB1,FBXW7,HLA-A,IGFBP4,MCL1,PMAIP1,SOD2
USF1	0.9	transcription regulator		1.651	0.0336	AGT,APLN,B2M,CCNG2,CHI3L1,CPT1B,CTSS,FBXO32,FMR1,IGFBP3,MC1R,MYH9,OPRD1,RORC
nitrofen		chemical toxicant		-0.707	0.0349	CLCN7,CLIC4,EPAS1,PLD3,RTN4,SCNN1A,TIMP2,VEGFA
sodium bisulfide		chemical reagent		-0.135	0.0354	AGT,BCL2,FAS,HSP90AB1,LAMC1,PDCD4,SOD1,SOD2,TXNRD1
miR-483-3p (miRNAs w/seed CACUCCU)		mature microRNA	Activated	2.345	0.0354	EI24,GPSM2,HMGB3,LBR,PROM2,RAN,RNF4,SLC7A1,YAP1
CSF1	-0.228	cytokine		0.092	0.0357	BCL2,CCNB1,CCND3,CDC25A,DHCR24,DUSP5,EGR3,FAS,FDPS,FN1,GLS,GPT,HK2,HMGCR,IDI1,IGF1R,LBR,LSS,MARCO,MVD,MYC,PFKFB3,PFKL,RHOA,SFRP1,STAT1,STX3,THBS1,TPT1,TRAF2,VEGFA
Smad		complex		-1.342	0.0361	CCN2,ID2,MCL1,MYC,SMAD7,VEGFA
amitriptyline		chemical drug		0.557	0.0361	CASP1,FGF2,HPN,LSS,SERPINA3,TAGLN
piceatannol		chemical - endogenous non-mammalian		-0.555	0.0361	BCL2,BCL6,FAS,MYC,PMAIP1,TIMP2
UCN-01		chemical drug		1.41	0.0361	BCL2,CCND3,CDC25A,MCL1,RHOB,RRM2
D-alpha-tocopheryl succinate		chemical reagent		-0.254	0.0363	BCL2,MAPK1,MAPK3,PMAIP1
sorbitol		chemical - endogenous mammalian		-1.948	0.0363	AKR1B1,CCN1,CCN2,ERRFI1
digoxin		chemical drug		1	0.0363	ABCB1,ADORA2B,CPT1B,NDRG1
Pdgfr		group		0	0.0363	ACTA2,AREG,EREG,FN1
perhexiline		chemical drug	Activated	2	0.0363	HPN,LSS,SERPINA3,TAGLN
SOX5	3.06	transcription regulator		1	0.0363	BMP6,HSPG2,RORC,XIST
MBTPS1	0.946	peptidase		1.067	0.0363	FDPS,HMGCR,SCD,SREBF1
miR-210-3p (miRNAs w/seed UGUGCGU)		mature microRNA		0.692	0.0363	EFNA3,FGFRL1,PTPN1,SDHD
mir-140		microRNA		1	0.0363	BNIP3,CDH1,PDK1,VEGFA
RLN2	-0.469	other		0.655	0.0363	ACTA2,TGFB2,TIMP1,VEGFA
ELK4	0.875	transcription regulator			0.0363	CCT8,EGR3,FOSL1,SRF
PEMT	1.02	enzyme		0.686	0.0363	DDIT3,GPT,HERPUD1,TIMP1
CYP51A1	-0.114	enzyme		0	0.0363	DHCR24,HMGCR,LSS,RXRA
pimozide		chemical drug		1.98	0.0363	BCL2,EREG,MCL1,PIM1
aristolochic acid I		chemical toxicant		-1.192	0.0363	BCL2,MT-CO1,MT-CO3,MT-CYB
hormone		chemical drug			0.0363	AGO2,DHCR24,ESPL1,RAD21
TBP	0.75	transcription regulator			0.0369	ACTB,ASNS,BCL2,FN1,GAPDH,HLA-A,HMGCR,IGF1R,MYC,RPL31,RPL34,RPS10
HNF1A-AS1	2.523	other		-1.109	0.0377	CDH1,CEP55,JADE1,NCAPG,UBE2C
MED30	-1.108	transcription regulator			0.0377	MT-CO1,NDUFA10,PPARGC1A,SDHD,SOD2
CCKBR	-1.268	G-protein coupled receptor			0.0377	APLN,KRT19,MAPK1,MAPK3,TJP1
NUMB	0.931	other		-1.231	0.0377	APP,CCNB1,CDK1,CFLAR,EGFR
mir-143		microRNA		-0.275	0.0377	BCL2,CDH1,HK2,KRAS,TAGLN
miR-486-5p (and other miRNAs w/seed CCUGUAC)		mature microRNA		-0.555	0.0377	ANKRD12,ARID4B,EMP1,GABRE,UBASH3B
PDCD4	1.416	other		1.133	0.0377	ARF4,CDH1,MYC,PDCD4,YBX1
DSP	-1.234	other		-1.522	0.0377	DSC2,DSC3,JUP,KRAS,PKP1
vanadate		chemical - other		0.6	0.0377	ACTA1,CHEK1,NPM1,ODC1,VEGFA
E. coli serotype 0127B8 lipopolysaccharide		chemical - endogenous non-mammalian		1.13	0.038	ALDH1L1,ANXA1,CCN2,DDIT3,DERL1,EDEM1,FGF2,GLUL,GNB4,GSTA1,GSTA2,IL17D,LAMC1,LCN2,LGALS3,MAP3K8,NCALD,NOTCH3,PPP1R1B,RACK1,SEMA4A,SLC16A9,SLC52A2,SOD2,SOD3,STAT1,VEGFA
ADCYAP1	0.637	other		-0.317	0.0381	ACTN1,ATRN,AZIN1,BAG2,BCAM,BCL2,BMP6,BTG2,CCNI,CEBPD,EGR3,EPHA2,GAS1,H2AZ1,KIF23,KRT8,MAN1A1,MAPK8IP3,MCAM,MYC,NPR3,NPY1R,PLAGL1,RHOB,RNF34,S100A10,SCARB1,SERPINA3,SERPINE2,TGFB2,TMPO,TTYH1,TXNRD1
PTGES	0.837	enzyme			0.0383	ANXA1,ANXA2,CCN2,CDH1,EZR,MYC,NOP2,RHOA,RPS19,RPS3A,VPS72
diphenyleneiodonium		chemical reagent		-1.726	0.0383	ACTA2,AGT,CLDN4,DDIT3,EGFR,EPAS1,FN1,IGF1R,SOD2,TIMP1,VEGFA
HDAC5	0.895	transcription regulator		0	0.0388	ACSL1,ACTA1,ACTA2,CPT1B,HK2,HMGCR,MYC,PFKL,PMP22,PPARGC1A,RAD23B,SCD,TAGLN
NTRK2	-0.353	kinase		-1.97	0.0388	ABCB1,APP,BID,CASP1,CDC6,CDCA5,CDCA8,CDH1,CDK1,FGF2,MYC,THBS1,VEGFA
Stat3-Stat3		complex		1.977	0.0391	A2M,FTL,MYC,RORC,SERPINA3,SOD2,VEGFA
KDM4C	1.124	enzyme			0.0391	CCNB1,CDC25A,CDC6,MSH2,MYC,POLA1,TTYH1
PRKCZ	1.181	kinase		-0.618	0.0391	BCL2,ETS1,KRAS,MAPK1,MAPK3,MYC,VEGFA
SOST		other		-0.378	0.0391	ACADS,HADHA,MLXIPL,PPARGC1A,SOD1,SOD2,SREBF1
MTORC1		complex		1.89	0.0394	FDPS,HK2,HMGCR,IDI1,MYC,PFKP,PPARGC1A,RORC,SCD,SREBF1
MSTN	-9.156	growth factor		0.5	0.0394	ACTA2,ATG4B,FBXO32,FN1,IGF1R,IGFBP3,MEF2A,PPARGC1A,SERPINH1,VEGFA
BAX	-0.897	transporter		1.941	0.0394	BCL2,CCNB1,CDK1,CTSD,CTSH,CTSS,EDEM1,ERO1A,HLA-A,TIMP1
meldonium		chemical drug			0.04	CPT1B,DGAT1,HADHA
6-amino-4-(4-phenoxyphenylethylamino)quinazoline		chemical reagent			0.04	C3,CDK5R1,TCF12
GCS-100		chemical drug			0.04	LGALS3,MCL1,PMAIP1
fingolimod phosphate		chemical - endogenous mammalian			0.04	CCN2,SPHK1,THBS1
rhodamine 6G		chemical toxicant			0.04	BCL2,CCND3,PRC1
C4BP		complex			0.04	HMGCR,IDI1,MVD
CYTOR	-0.085	other			0.04	EGFR,MYC,STAT1
GPAT3	-2.584	enzyme			0.04	DGAT1,GPT,SREBF1
CHCHD5	1.636	other			0.04	CPT1B,PPARGC1A,SREBF1
HJV	2.523	other			0.04	BMP6,SLC40A1,SMAD7
LTBP4	1.949	growth factor			0.04	ID2,MYC,TGFB2
MIA	4.494	other			0.04	CDH1,FN1,MIA
HINT1	-0.293	enzyme			0.04	BCL2,ELOVL5,FADS1
STC1	6.148	kinase			0.04	STC1,TGFB2,XIST
miR-138-5p (miRNAs w/seed GCUGGUG)		mature microRNA			0.04	KRT19,ROCK2,VCAN
MTBP	-0.433	other			0.04	NCL,NPM1,ODC1
CYSLTR1	2.523	G-protein coupled receptor			0.04	BCL2,CDH1,SOD1
FALEC	3.154	other			0.04	BTG2,FAS,FBXW7
EFEMP1	-11.946	enzyme			0.04	CDH1,SMAD7,VEGFA
USP2	-0.141	peptidase			0.04	CFLAR,ITCH,MDM4
MFGE8	2.343	other			0.04	CCND3,FGF2,RHOA
TXNRD1	-0.724	enzyme			0.04	FAS,GPX3,TNFRSF25
LASP1	1.164	transporter			0.04	CDH1,CTNND1,MARVELD2
FBXO2	0.132	enzyme			0.04	APP,GRIN1,GRIN2A
SOAT1	-0.966	enzyme			0.04	APP,DDIT3,HMGCR
NEU3	0.887	enzyme			0.04	BCL2,MMP7,RAB25
PROKR1		G-protein coupled receptor			0.04	CDH1,MYC,SNAI2
GADD45GIP1	-1.561	other			0.04	DDIT3,GSTA2,HSPD1
proteasome inhibitor		chemical drug			0.04	CFLAR,MYC,OPRD1
JNJ-39933673		chemical reagent			0.04	DGAT1,MLXIPL,SCD
alpha-tocopherol succinate		chemical drug			0.04	BCL2,FGF2,VEGFA
norgestrel		chemical drug			0.04	FGF2,MUC1,VEGFA
REL	0.536	transcription regulator		0.27	0.0401	AGPS,ANLN,APP,ATXN1,B2M,BCL2,CCNY,CDC6,CDH1,COTL1,DCLRE1B,DDX18,DNAH1,ETV5,FAS,FN1,FOSL1,HLA-A,ICK,JUP,MAP3K8,MLLT3,MYC,NRARP,PIBF1,PLAAT3,PMAIP1,RDH10,RORC,SLC7A6,SNAI2,SOD2,SPIN1
N-acetyl-L-cysteine		chemical drug		-0.365	0.0401	ABCB1,ACTA1,ACTA2,ADM,ADORA2B,BCL2,BNIP3,C3,CASP1,CASP4,CCN1,CCN2,CDH1,CFLAR,DDIT3,FAS,FBXO32,FGF2,HAX1,IGF1R,LTB4R,MAP1LC3A,MYC,NFKBIZ,PARP1,PPARGC1A,PPRC1,RHOB,SLC16A1,SOD2,TAGLN,TOP1,VEGFA
TEAD3	2.064	transcription regulator		-1	0.0402	ACTA1,ADM,CALD1,NFKBIZ,SLFN5,TAGLN,THBS1,TLE1,TPM1
N-acetylsphingosine		chemical reagent		1.003	0.0402	BCL2,BID,BNIP3,CRYAB,GSTA1,GSTA2,RXRA,SOD2,SPHK1
D-fructose		chemical - endogenous mammalian		0.562	0.0402	ACTA2,AGT,FN1,MLXIPL,RPS6,SCD,SREBF1,THBS1,TIMP1
miR-182-5p (and other miRNAs w/seed UUGGCAA)		mature microRNA		-1.463	0.0402	CDH1,CTTN,FN1,IGF1R,MALAT1,MTSS1,NLGN2,SERPINE2
ethionine		chemical toxicant		0.863	0.0402	ANXA1,CP,GPNMB,LCN2,LGALS3,MYC,S100A10,TIMP1
staurosporine		chemical - kinase inhibitor		-0.015	0.0402	ABCB1,APP,BCL2,BTG2,EGFR,FAS,FOSL1,IGF1R,KRT14,MCL1,MYC,ODC1,PHB,PIM1,PRDX1,RPS11,SERPINA3,TOP1,VEGFA
SOX4	0.896	transcription regulator		0.381	0.0403	ALDH1B1,AMOTL1,BCAR3,BCL2,BEX3,CAPN2,CASP1,CGAS,DBNDD2,EMP1,FN1,GGA2,GLDC,H1-10,HIPK2,IGFBP4,KANK1,KDM7A,LUZP1,MAP7,RARRES1,RNASE4,SERPINE2,SORT1,ST6GAL1,TLE5,TUBA1A
zinc		chemical drug		0.575	0.0403	BEX3,BLMH,CCNB1,FAS,IDI1,KPNA2,MGP,MT2A,NPM1,SCD,SELENBP1,SLC11A2,SLC30A1,TFRC
IKBKB	1.024	kinase	Activated	3.565	0.0404	BCL2,C3,CCN2,CDC6,CDH1,CEBPD,CFLAR,CP,CTSF,ECT2,EREG,ETS1,FAS,FOXM1,GM2A,GRN,H2AX,HK2,HLA-A,IL1RN,ILK,KIF23,KRT8,LCN2,MGP,MYC,NID1,NOCT,PLD3,SERPINE2,SFRP1,SMAD7,SOD2,SOD3,TIMP2,TNFAIP2,TRAF2,VCAN,VEGFA
TEAD1	5.22	transcription regulator		-1.616	0.0408	ACTA1,ACTA2,ADM,CALD1,CCND3,NFKBIZ,PURB,SLFN5,TAGLN,THBS1,TLE1,TPM1
silibinin		chemical drug		1.374	0.0408	CCN2,CCNB1,CDH1,CDK1,FN1,IGF1R,IGFBP3,MCL1,MYC,SNAI2,TIMP2,VEGFA
calphostin C		chemical - kinase inhibitor		0.235	0.0408	ABCB1,ACTA2,AGT,BCL2,CDC25A,ETS1,IGF1R,MYC,P4HB,SCARB1,SOD2,VEGFA
3,3'-diindolylmethane		chemical drug		0.32	0.0408	BCL2,CDC25A,CDKN1C,EGFR,FAS,FOXM1,HLA-A,HLA-B,HLA-C,KRT19,SNAI2,TAP2
ELAVL1	-0.289	other		-0.947	0.0412	ACTA2,ARG2,B2M,CALM1 (includes others),CDC6,CDH1,CTSS,DGAT1,EIF4G1,FLNA,HLA-A,IFIH1,MYC,NCAPG,NCL,NUF2,PCGF2,PRC1,RACK1,RPL13,RPS14,RPS6,STAT1,TIA1,TJP1,TP53INP1,TSC22D3,VAPB,VEGFA
NFAT5	0.272	transcription regulator		1.323	0.0422	AKR1B1,AREG,ATP2A2,CCN4,DDIT4,EREG,IL1RN,LCN2,PFKP,PTGFRN,PTGS1,RRM2,TNFAIP2,TNFRSF21,VEGFA,VLDLR
17-alpha-ethinylestradiol		chemical drug		-0.738	0.0423	ABCB1,ARRDC3,ASNS,BCAT1,C3,CDH1,CDK1,CTSS,DSC2,H2AX,KRT14,KRT19,LCN2,MARCO,MUC1,ODC1,SCARB1,SCARB2,SERPINB5,SERPINH1,SLC40A1,UHMK1,VEGFA
TNFRSF8	0.13	transmembrane receptor		0.905	0.0426	CASP1,CDC5L,FAS,GBP1,MYC,ODC1,RPL7A,TMEM41B,TNFRSF25,TRAF2,VCL
CUX1	-0.444	transcription regulator	Inhibited	-2.219	0.0426	CDH1,ECT2,FLNA,HLA-B,LTF,MYC,OCLN,POLA1,SNAI2,THBS1,WNT6
5-N-ethylcarboxamido adenosine		chemical reagent		-0.943	0.0428	ADM,ADORA2B,ARG2,BAG3,BHLHE40,BTG2,CCN2,CEBPD,FGF2,HK2,ODC1,RGS2,THBS1,TNS2,UBC,VCAN,VEGFA
ITGB1	0.392	transmembrane receptor		-1.21	0.043	ACTA1,ACTA2,ADAM15,ADAM19,BCL2,CCN4,CDH1,COL27A1,COL7A1,FLNA,FN1,GAS1,HSPG2,IL1RN,LAMC1,MYC,RORC,SEMA5B,THBS1,TIMP2,VEGFA
AHI1	1.71	other	Inhibited	-2.449	0.043	CCNG2,CDKN1C,IL1RN,LMCD1,PALM2AKAP2,RAB8A
K-252		chemical - kinase inhibitor		-0.97	0.043	H2AX,NDRG1,OPRD1,PPP1R1B,SOD2,VEGFA
cyanocobalamin		chemical - endogenous mammalian		0.6	0.043	APC,APP,EGFR,PER1,SFRP1,WNT6
FAS	-2.689	transmembrane receptor		-0.308	0.0435	ACTA2,AKAP9,ANXA2,BCL2,BID,CAMK2G,CCN2,CDK5R1,CEBPD,CFLAR,CLTB,COL18A1,COL6A1,CSNK1G2,CTNND1,CYTH2,FAS,GBP1,GPNMB,LGALS3,MGP,OPTN,P2RX4,PALM2AKAP2,PHLDA2,PKN2,PPFIA1,PRKAB1,PTPN1,RALBP1,RDX,RRAGD,SDC1,SOD2,SORL1,STK17A,STK3,STK38L,TAGLN2,TBC1D1,TFRC,TIAL1,TNK2,TPM1,TPM4,TRIB1,TSPAN3,VEGFA,WNK1
Firre		other		-0.087	0.044	ACADS,CC2D1A,CCDC88B,CCND3,COTL1,FKBP4,KLHDC4,PTPN1,SRC,SUV39H1,TAGLN2,TTYH3,UPF3A,XIST
STAT5A	-1.802	transcription regulator		-0.716	0.0442	A2M,ABCB1,AHSA2P,ASCL2,BCL2,BCL6,CASP4,CCND3,CDH1,CFLAR,CHEK1,DUSP5,EPAS1,FAS,ID2,KRT5,KRT80,LCN2,MAL2,MAP1LC3A,MCL1,MMP7,MUC20,MYC,PIM1,PROM2,QPRT,SBSPON,SELENBP1,SERPINA3,SNTB1,SREBF1,TACSTD2,TICAM2,TNFRSF25,TPM3,TRAF2,YBX1,YWHAG
JAK1	1.149	kinase		0.724	0.0449	BID,BMF,CHI3L1,EIF2AK2,HLA-A,HLA-C,MAP3K8,SAA1,SMAD7,STAT1,TF,TNFRSF21
SLC13A1		transporter		1.291	0.045	ACTG1,BYSL,EDEM1,EFTUD2,GOLGB1,HK2,HSPA8,HSPB1,MVD,RPL8,SCD,SLC16A1,ST13,TUBA1C,ZNF292
streptozocin		chemical drug		0.128	0.0453	ABCB1,APLN,ATP1B1,BCL2,CCN2,CCND3,COL12A1,CPT1B,DNMT3B,FAS,FBXO32,FN1,GABARAPL1,GPX3,HSPD1,HSPG2,IGF1R,LGALS3,MLXIPL,OGT,PDPK1,PPARGC1A,S100B,SCD,SCP2,SLC1A1,SOD1,SOD2,SOD3,SREBF1,UBC,VEGFA
LRP6	0.565	transmembrane receptor		1.169	0.0454	ACTA2,APP,HK2,MMP7,MYC,PPARGC1A,RHOA,ROCK2,TTYH1
bafilomycin A1		chemical drug		0.547	0.0454	DDIT3,GRN,KCNH2,MAP1LC3A,SLC7A1,TFRC,TIMP2
EIF3E	-0.367	other		1.238	0.0459	CCNF,CDCA8,COL18A1,EPAS1,FGF2,LIG3,SAA1,THBS1
miR-27a-3p (and other miRNAs w/seed UCACAGU)		mature microRNA		1.141	0.0459	ADORA2B,EFNB2,FBXW7,ODC1,PDPK1,PHB,PMAIP1,RXRA
RUVBL1	-0.645	transcription regulator	Activated	2.121	0.0459	ADAM15,ERGIC1,ETS1,IGFBP3,KDM4B,KIFC2,SESN2,ZDBF2
carbamylcholine		chemical drug		-0.431	0.0459	APP,ARG2,BTG2,CHRM3,CHUK,GEM,RGS2,VEGFA
histone deacetylase		complex		0	0.0459	BCL2,CCN1,CDH1,ID2,NDRG2,PER1,PPARGC1A,THBS1
curcumin		chemical drug		1.509	0.046	ABCB1,ACTA2,APP,BCL2,CCN2,CCNB1,CCND3,CDH1,CDK1,CFLAR,CLDN4,CLIC1,DDIT3,DNAJB1,EGFR,ETS1,FAS,FGF2,FOSL1,FTL,GLUL,HMGB1,HSPA1A/HSPA1B,HSPA8,IGFBP4,IL10RB,MAPK3,MCL1,MYC,NAMPT,OCLN,OGDH,PIM1,PPARGC1A,RGL2,SCARB1,SLC37A4,SMAD7,SOD1,SREBF1,ST13,TFRC,TOP1,TPT1,TSC22D3,VEGFA,XYLT1
puromycin		chemical - endogenous non-mammalian			0.0462	IPO7,RBM3,UBTF,VEGFA,XPO1
dacinostat		chemical drug		-0.44	0.0462	BCL2,CEBPD,CFLAR,ELF3,VEGFA
peoniflorin		chemical drug		0.116	0.0462	ENO2,GLO1,HIBADH,PPP1R1B,TUBB
CYB5R4	-0.447	enzyme		-1.308	0.0462	ACSL3,DDIT3,EIF2S1,PPARGC1A,SCD
MPZ	-2.824	other			0.0462	DDIT3,HMGCR,ID2,MVD,SOX4
mir-96		microRNA		0.818	0.0462	CDH1,FN1,GHR,JUP,SLC30A1
mir-486		microRNA		-0.447	0.0462	ANKRD12,ARID4B,EMP1,GABRE,UBASH3B
ATXN1	-2.34	transcription regulator			0.0462	APP,ATP2A2,ATXN1,MTSS1,VEGFA
PPP1R13L	1.147	transcription regulator		-1.387	0.0462	DSC3,DSP,H2AX,JUP,PKP1
IAPP		other			0.0462	BACE2,HMGCR,IDI1,MVD,MYC
STAU1	-0.901	transporter		-1.387	0.0462	CCNG2,MEF2A,MYC,PFKFB4,TNFSF15
ADRB1	4.139	G-protein coupled receptor			0.0462	APP,DDIT3,MAP1LC3A,SMC4,THBS1
farnesol		chemical reagent		1.6	0.0462	CCNB1,DDIT3,HERPUD1,PHLDA1,PHLDA2
E2f		group	Inhibited	-2.398	0.0463	CBX5,CCNB1,CDC25A,CDC6,CDK1,DBF4,DHPS,E2F2,EPAS1,MCM10,MYB,MYC,NUSAP1,POLA1,PRR11,RBBP5,RRM2,TPX2,UBE2C
RNA polymerase II		complex			0.0465	ACTB,ASNS,B2M,BCL2,CAP2,CBX5,CCNB1,CD82,CDH1,DDIT3,FANCI,FOSL1,GAPDH,GHR,GPT,HSPA1A/HSPA1B,IGFBP3,IL1RN,KPNA2,L1CAM,MAPK1,MEF2A,MEIS1,MYC,RND3,RORC,RPL10A,RPL12,RPL13A,RPS6,SOD2,TAP2,TIAL1,TRPV6,UBC,XIST,ZNF83
Notch		group		-0.993	0.0467	ACTA2,ADM,AGT,CCN4,CCND3,CDH1,ID2,MCL1,MYC,MYLK,NOTCH3,TAGLN,VEGFA
TREM1		transmembrane receptor		-0.051	0.0468	ABL2,ACSL3,ADORA2B,AREG,ASNS,ASPH,ATP1B1,BCL2,CDK1,DTNBP1,EGR3,FOSL1,GEM,HOMER1,IL1R1,KANK1,MAP3K8,PALM2AKAP2,PHLDA1,PHLDA2,RHOU,SIGIRR,SLCO4A1,TBC1D7,THBS1,TMPO,TNFSF15,YRDC
Ptprd		phosphatase		0	0.0468	A2M,CDK1,CEBPD,MYC
GALNT6	0.078	enzyme		1.067	0.0468	ANPEP,ASCL2,CDH1,FN1
IDH2	0.646	enzyme			0.0468	CDH1,FN1,RAB25,TGFB2
NEUROG2	3.154	transcription regulator			0.0468	CDK5R1,IRX3,RHOA,YAP1
miR-132-3p (and other miRNAs w/seed AACAGUC)		mature microRNA		-0.44	0.0468	GRIN2A,MECP2,SOX4,TJP1
BMX		kinase		0.152	0.0468	ENO2,HSPA1A/HSPA1B,PPARGC1A,TIMP1
zeranol		chemical - endogenous mammalian			0.0468	BCL2,GSTM3,MYC,SLC6A14
nickel chloride		chemical toxicant		1.064	0.0468	DNMT3B,GAPDH,NDRG1,VEGFA
N1,N11-diethylnorspermine		chemical drug	Inhibited	-2	0.0468	MT-CO1,MT-CO2,MT-ND4,MT-ND6
spermidine		chemical - endogenous mammalian			0.0468	AMD1,KRT15,KRT19,ODC1
meclizine		chemical drug		-0.283	0.0468	HK2,MYC,NAMPT,PPRC1
E64d		chemical - protease inhibitor		-0.655	0.0468	APP,C3,FGF2,IGF1R
miR-17-5p (and other miRNAs w/seed AAAGUGC)		mature microRNA		0.636	0.0472	APP,ARID4B,BAMBI,BCL2,E2F2,H2AX,ITCH,MYLIP,RGS5,RHOA,VEGFA
E2F6	0.321	transcription regulator		1.414	0.0472	CBX5,CDC25A,CDC6,DHPS,E2F2,KDM3A,MYC,RRM2,SMC1A,SRSF1,ZNF83
RHO		G-protein coupled receptor		-0.632	0.0472	APP,B2M,CEBPD,CTSS,DDIT3,DPYSL3,FBLN1,HFE,HK2,NID1,SELENOP
prostaglandin E2		chemical - endogenous mammalian		0.812	0.0486	ACTA2,ADORA2B,ANXA2,APP,AREG,ATP2A3,BCL2,CASP1,CASP4,CCN2,CCNB1,CD46,CDH1,CEBPD,CYTH1,DGAT1,DYNLL1,EGFR,EREG,ETS1,FAS,FBXO31,FGF2,FN1,FOSL1,IGF1R,IGFBP4,IL1R1,IL1RN,MCL1,MYC,PTGS1,RGS2,RORC,SPHK1,SRF,THBS1,TJP1,TSC22D3,VEGFA,XRCC5,XRCC6
SMAD4	-0.188	transcription regulator		-1.18	0.0489	AREG,BMI1,BMP7,CAB39,CCN2,CCNG2,CDH1,CDH3,COCH,COL7A1,CTSD,CYB561,EGFR,ERCC5,EREG,FN1,ID2,MYC,NAMPT,NOTCH3,NUP153,SCD,SMAD7,SNAI2,SPHK1,SRCAP,TGFB2,THBS1,TIMP1,TPM1,TPM3,VAPB,VEGFA
CDK9	-0.767	kinase		-1.381	0.0492	ANKRD37,CCNB1,DDIT3,HNRNPH1,MYC,NCL,ODC1,PPARGC1A,RAD1,UHMK1
PLAG1	1.525	transcription regulator		1.373	0.0492	AKAP8L,BCL2,CDKN1C,CLTB,KRT19,MAP2,PTP4A3,QSOX1,SMARCD3,VEGFA
2-deoxyglucose		chemical drug	Activated	2.38	0.0494	ABCB1,APP,BCL2,BID,BMF,CFLAR,DDIT3,DDIT4,MCL1,MYC,ODC1,SOD2
MYBL2	-0.776	transcription regulator	Inhibited	-2.206	0.051	AURKA,BCL2,CCNB1,CCNG2,CDK1,FOXM1,HSPA8,MYC,UBE2C
EWSR1	0.836	other		-1.912	0.0523	BCL2,BHLHE22,CDK1,GAS1,MCL1,NUSAP1,RRM2
MED1	-0.649	transcription regulator	Inhibited	-2.173	0.054	ACP6,ANKRD37,AURKA,BCL6,BHLHE40,CCNB1,CDC20,CDC6,CDK1,FOXM1,GHR,ID2,IGFBP3,LBR,MCL1,MYC,NCL,ODC1,PIM1,SCP2,THBS1,TOP1,TRPV6
NLRC5	-0.404	transcription regulator	Activated	2.209	0.0557	B2M,HLA-A,HLA-B,HLA-C,HLA-E
INSIG1	1.159	other	Inhibited	-2.82	0.0573	CLEC7A,DHCR24,FADS1,FDPS,HMGCR,IDI1,LCN2,LSS,MARCO,MLXIPL,NFKBIZ,PTGS1,SCARB1,SCD,SREBF1,VNN1
miR-143-3p (and other miRNAs w/seed GAGAUGA)		mature microRNA		1.961	0.0588	BCL2,KRAS,PRC1,TAGLN
TGFBR3	0.262	kinase		-1.977	0.0588	BCL2,CDH1,FN1,SNAI2
FOXF2	-5.283	transcription regulator		1.997	0.0588	ACTA2,ACTG2,CDH1,TAGLN
amlodipine		chemical drug	Activated	2	0.0588	ACTA1,ANXA2,HMGCR,S100A10
sea cucumber body wall meal		chemical reagent	Inhibited	-2	0.0588	HMGCR,PPARGC1A,SCARB1,SREBF1
ionomycin		chemical reagent	Inhibited	-2.325	0.0635	ATP2A2,ATP2A3,BCL2,BID,CCNG2,CD276,CLDN4,DUSP5,EIF2AK2,EIF4G1,ENPP1,ETS1,FAS,GEM,HSPA4,ITCH,LAMP1,MYC,NCL,PIM1,PTPN1,RAB10,RGS2,RORC,SLC3A2,STC1
LOX	0.837	enzyme	Activated	2.16	0.0663	BCL2,CDH1,IGF1R,MYC,SNAI2
HSP90AB1	-2.897	enzyme		1.982	0.0663	CFLAR,EPAS1,MYC,SNAI2,STIP1
IGF2BP1	-5.553	translation regulator		-1.997	0.0685	ACTB,ASCL2,DDIT3,KRAS,MYC,SERPINH1
MMP3		peptidase	Inhibited	-2	0.0709	ADAR,CAPRIN1,EFTUD2,GEMIN6,MBNL3,MMP7,NDRG1,PAPOLA,PNPT1,RBM15B,SF3A3,SLBP,SRSF1,SYNCRIP,TOP1,YBX1
SMURF2	0.551	enzyme	Activated	2	0.0723	CCN2,CDH1,FN1,SMAD7
GDF2		growth factor	Inhibited	-2.201	0.0768	ANXA3,BID,CRYAB,EFNB2,EGFR,ENTPD6,HSPB8,ID2,MYC,SERPINE2,SLC3A2,SMAD7,TUBB3,YWHAH
pevonedistat		chemical drug	Inhibited	-2	0.0779	CDC6,CFLAR,DDIT3,PMAIP1,RHOB
CCN5	-3.434	growth factor	Inhibited	-2.121	0.0779	ACTA2,CCN2,CDH1,DSP,FN1,JUP,KRT8,MUC1,SNAI2
RUNX2	-2.669	transcription regulator	Activated	2.142	0.0787	ABCB1,ACTA2,BCL2,CDH1,CEBPD,DPYSL3,FN1,GALNT3,IGF1R,LGALS3,NEXN,SNAI2,SVIL,TAGLN,TCF7,TIMP1,TPM1,VEGFA
Irgm1		other	Activated	2.813	0.0823	CCNB1,FAS,GINS1,ID2,NCAPG,RRM2,SPAG5,UBE2C
PHB2	0.459	transcription regulator		-1.982	0.0872	AREG,CDKN1C,HAX1,RORC
MDK	1.711	growth factor		-1.982	0.0872	ACTA2,BCL2,LAMP1,TAGLN
ethyl pyruvate		chemical drug		1.929	0.0872	BCL2,HMGB1,OCLN,TJP1
oxysterol		chemical - endogenous mammalian		1.964	0.0872	HMGCR,MYC,SCP2,TIMP1
daporinad		chemical drug	Activated	2.236	0.0905	ASPM,BHLHE40,E2F2,MCM10,SOX11
HEY1	-1.101	transcription regulator	Activated	2.227	0.0905	ACTA2,GLS,NR2F2,OAT,TAGLN
PKD1	1.629	ion channel		1.809	0.0911	ADCY7,ASPH,ATP1B1,BCAT1,CAVIN1,CCN1,CCN2,COL12A1,DDIT3,EGFR,FAM98B,GLS,HSPB2,IL17RB,JPH2,LARP4B,MYC,ODF3B,PPRC1,RHOA,RPL37,SFI1,ST5,TNFAIP8,TRAF2,YAP1,ZNF711
3-nitropropionic acid		chemical toxicant	Inhibited	-2.412	0.0941	APP,ATP1B1,BCL2,COX6B1,ENO2,GAPDH,MYC,NPM1,PPP1R1B
MAPK3	1.716	kinase	Inhibited	-2.223	0.0956	B4GALT5,CSTA,FN1,FOSL1,HOMER1,MCL1,MYC,PPARGC1A,RGS2,SOD1,SRF,THBS1,TIMP1
JAG2	0.662	growth factor		-1.89	0.0964	BCL6,BMP7,C3,IL1R1,IL1RN,LTB4R,NOTCH3
IL2RG		transmembrane receptor	Inhibited	-2.353	0.103	BCL2,BCL6,CCND3,ETS1,HLA-A,ILVBL,MYC,NPC2,RGL2
SREBF2	0.598	transcription regulator		1.887	0.103	ACSL1,ALDOC,CAMK1D,DBI,FDPS,HMGCR,IDI1,LRP1,LSS,MVD,SCD,SREBF1
lysophosphatidylinositol		chemical - endogenous mammalian	Activated	2.121	0.111	C3,CASP1,GLS,GLUL,HLA-DRB1,SOD2,STC1,TNFSF15
KLF15	2.261	transcription regulator		1.911	0.111	ACADS,ACSL1,CCN2,CPT1B,HADHA,PPARGC1A,SCD,SLC27A1
FMR1	-1.317	translation regulator		-1.953	0.111	ALDOA,APP,BAG3,CLSTN3,DNM1,EGR3,GAPDH,GRIN1,IGFBP4,LYNX1,MRPS28,MYL9,NAAA,NSUN4,PFKP,RAB26,SMOC1,SYNGR1,TAGLN2,TF
telmisartan		chemical drug		1.969	0.112	ACSL1,AGT,APLN,BCL2,CCN1,CCN2,GPT,MT-CO1,OCLN
geranylgeranyl pyrophosphate		chemical - endogenous mammalian	Inhibited	-2.213	0.119	APP,RHOA,ROCK2,SCARB1,VEGFA
tripterine		chemical - endogenous non-mammalian	Inhibited	-2.2	0.119	BAG3,DNAJB1,HSPA1A/HSPA1B,HSPH1,TCP1
trastuzumab		biologic drug		1.968	0.121	ARTN,BNIP3L,MYC,PDCD4
CSNK2A1	0.019	kinase		1.982	0.121	CDH1,FN1,JUP,SNAI2
MYOCD		transcription regulator	Inhibited	-2.495	0.125	ACTA1,ACTA2,ATP2A2,CALD1,DDIT3,FBXO32,FN1,MYLK,SERPINB5,TAGLN,TPM1,VCAN,VEGFA
MACROH2A1	-0.126	other	Activated	2.538	0.127	ANXA2,ASB2,BMI1,CDK5R1,CDKN1C,ETS1,FN1,HIF3A,KRT23,MAP2K6,PARP1,TJP2
CD24	0.751	other		-1.854	0.134	ASPM,BIK,CTTN,DUSP5,HSPB8,LDB1,MCAM,NRIP1,PDS5A,RARRES1,SLC30A1,SMC4,SPHK1,THBS1,TP53INP1
PROCR	-9.779	other	Inhibited	-2.219	0.134	IL1R1,MYC,RHOA,ROCK2,TJP1
cardiotoxin		chemical - other	Activated	2.646	0.135	B2M,BIK,CASP1,CCND3,E2F2,EZR,FBL,FGF11,GM2A,HSP90AA1,IL10RB,IL1R1,IL1RN,KPNA2,LRRFIP1,MYH9,NPM1,PLAGL1,TIMP1,TXNRD1
TRAF2	-1.695	enzyme	Inhibited	-2.751	0.136	ADM,AURKA,CCNB1,CDK1,CFLAR,CHKA,EGFR,FAS,NDRG1,PPARGC1A,RHBDF1,TRAF2
isotretinoin		biologic drug		1.96	0.138	BCL2,ELF3,IGFBP3,IL27RA,LCN2,ODC1,RARRES1,SERPINA3,SLC6A14,TFRC,TNFAIP2
1-methyl-4-phenylpyridinium		chemical toxicant		1.964	0.14	DDIT3,DDIT4,SOD1,TFRC
ROCK2	-1.525	kinase	Inhibited	-2.401	0.143	APP,BCL6,DSC2,DSG3,DSP,FAS,RORC,TAGLN
RARA	-1.641	ligand-dependent nuclear receptor	Inhibited	-2.19	0.149	ASPM,CCNT2,CDK1,CENPN,COBL,CP,CTNND1,CTSS,DHRS3,DNAJC21,EGR3,ENAH,GHR,HELLS,HLA-B,HLA-C,IL1R1,JUP,KIF23,KRT15,LTF,MAPK1,METTL7A,MGP,MUC20,MYC,NCAPG,NR2C1,NR2F1,NSD2,PLXNA2,RARRES1,RORC,RTP4,SAMD9,SAMHD1,SGSM3,SLC25A36,SMC4,STAT1,STX3,UBL3,ZNF367
ELOVL5	-1.358	enzyme	Inhibited	-2.214	0.15	FADS1,HADHA,MLXIPL,PPARGC1A,SCD
imipramine		chemical drug	Activated	2.219	0.15	HPN,LSS,SERPINA3,TAGLN,TSPOAP1
ursolic acid		chemical drug	Activated	2.433	0.153	AKR1B1,BCL2,FGF2,HMGB1,MARS1,MTDH,MYC,PDCD4,SOD2
EZR	-1.935	other		-1.77	0.155	BCL2,CDH1,DDIT3,DDIT4,FAS,MYC
UCP1	-5.283	transporter		1.931	0.163	AMD1,ARHGAP33,ASB2,ASNS,BCKDHA,CCDC6,DDIT3,FBXO32,GPX3,GPX4,MAP1LC3A,MT-CO1,MYC,NDUFA10,OAS3,ODC1,RAB40B,SLC3A2,SMS,STBD1,UBC
ATG5	-0.5	other	Activated	2.186	0.167	APP,BMF,IFIH1,RTN4,SCARB1
miR-26a-5p (and other miRNAs w/seed UCAAGUA)		mature microRNA	Activated	2.2	0.167	CCND3,CHORDC1,EPHA2,MAP2,MYC
ASXL2	-0.757	other	Activated	2.236	0.167	ENO2,FAM162A,HK2,SCD,VEGFA
NF2	-0.559	other		1.98	0.167	CDH1,FOXM1,GLUL,MYC,YAP1
deoxynivalenol		chemical toxicant		-1.983	0.167	CCNB1,CLDN4,COL9A2,OCLN,TJP1
rottlerin		chemical toxicant	Activated	3.277	0.168	CCND3,CDK1,CLDN4,DDIT3,IL32,OCLN,PDCD4,PRDX1,RGS2,TJP1,TJP2
rosiglitazone		chemical drug	Activated	3.002	0.17	ACADS,ACSL1,ACTA1,AGT,ASCL2,ATP5MC1,BCL2,C3,CCN2,CCN4,CDH1,CLEC7A,COL6A1,CPT1B,DGAT1,DHRS3,EGFR,ETS1,FN1,FOSL1,GAPDH,GBP1,GSTA1,H6PD,HSPA9,IL1RN,ILK,LCN2,LRP1,LTB4R,MR1,MUC1,OAS3,PDK1,PLIN5,PPARGC1A,PTPN1,RGS2,ROCK2,SAMHD1,SCARB1,SCD,SLC27A1,SLC27A6,SOAT1,SOD1,SOD2,SREBF1,STAT1,THBS1,TIMP1,TPM3,VEGFA,VLDLR,YWHAE
PLX5622		chemical drug	Activated	2.111	0.178	ACTB,B2M,GUSB,HSP90AB1,IL10RB,IL1R1,IL1RN,NAMPT,OCLN,TJP1,VEGFA
PLA2G6	-0.43	enzyme		-1.953	0.18	ARG2,DDIT3,RGS2,STAT6
DETA-NONOate		chemical reagent		1.892	0.18	CA9,FAS,GLO1,HMGCR,MYC,ODC1,SOD3,TIMP1
SMAD1	0.536	transcription regulator	Inhibited	-2.207	0.184	ACTA2,BTG2,CCN2,COCH,MYC,SMAD7,VEGFA
IL17A		cytokine		1.979	0.184	ACTA2,ACTB,AREG,BCL2,C3,CCN1,CCN2,CDH1,CEBPD,COTL1,CTTN,EREG,FAS,FGF2,FOSL1,GUSB,HSPB8,IL1RN,IL32,KRT17,LCN2,MCL1,MLXIPL,MYC,NFKBIZ,OCLN,SREBF1,TIMP1,TIMP2,VEGFA,YWHAG
herbimycin		chemical - kinase inhibitor		1.8	0.198	ATP2A3,BCL2,CCN2,CCND3,CDH1,SOD2,TAGLN
miR-18a-5p (and other miRNAs w/seed AAGGUGC)		mature microRNA		1.98	0.202	CCN2,E2F2,KRAS,THBS1
DYRK1A	-0.167	kinase		1.987	0.202	CCNB1,CDC6,CDK1,UBE2C
RUNX3	1.481	transcription regulator	Activated	2.413	0.212	ASPH,CCN1,CCN2,CFLAR,COL12A1,EXTL3,FGF2,FLNA,ILK,MYC,PTPN21,PXDN,SNAI2,SVEP1,TGFB2,TIMP2
Nr1h		group	Activated	2.09	0.214	ACSL3,AGT,ARG2,ATP1B1,BCL2,BMP6,C3,H6PD,IFIH1,MLXIPL,MYLIP,NFKBIZ,PPARGC1A,SCARB1,SCD,SFRP1,SREBF1,THBS1,VLDLR
EOMES	-3.69	transcription regulator	Activated	2.535	0.218	ACTA2,ADM,ANXA1,BCL6,BHLHE22,CAP2,FZD8,IGFBP3,MAP2K6,MEOX1,MICAL2,PMP22,RGS2,RND3
glucosamine		chemical - endogenous mammalian	Activated	2.572	0.221	AGT,ATP2A2,BCL2,DDIT3,IGF1R,MT-ND1,OGT,PSME3
THRB	1.987	ligand-dependent nuclear receptor		1.825	0.226	ACTA1,AKT3,ATP2A2,BTG2,CASP1,CCDC125,CCN4,CCNB1,CCND3,CTSD,CTSH,DR1,EGFR,FDPS,FOSL1,FZD7,FZD8,GSN,IGF1R,IGFBP3,ILK,MAPK3,MLXIPL,MMP7,MYC,NRAS,PER1,SFRP1,SREBF1,TCEA3,TLE2,YWHAE
EGLN1	0.906	enzyme		-1.763	0.227	ADM,AREG,AURKA,EPAS1,MYC,PDK1,PFKL,TGFB2,VEGFA
IL22		cytokine		1.942	0.23	ACTA2,BCL2,C3,GPT,HLA-B,HSP90AB1,HSPB1,KRT17,LCN2,MCL1,MUC1,MYC,PTGS1,SAA1,SERPINA3,SOD2
IL7	1.27	cytokine		-1.901	0.239	BCL2,CCND3,CFLAR,DARS2,DUSP5,E2F2,FAS,FN1,IL1R1,LAMP1,LYN,MCL1,MLLT3,MYC,PIM1,PMAIP1,RORC,SMAD7
EIF4EBP1	-0.465	translation regulator		-1.974	0.242	CEBPD,CFLAR,IL1RN,MYC,PPARGC1A
GW7647		chemical drug	Activated	2	0.247	CPT1B,NPC2,PPARGC1A,SREBF1
methimazole		chemical drug		-1.819	0.26	IGFBP3,IGFBP4,MT-CO1,PHLDA1,PRDX1,SYT12,VLDLR
miR-24-3p (and other miRNAs w/seed GGCUCAG)		mature microRNA		1.969	0.27	CDK1,E2F2,MYC,PMAIP1
arotinoid acid		chemical toxicant		1.982	0.27	ALDH9A1,ODC1,RARRES1,SCD
PRMT5	-1.309	enzyme		-1.964	0.271	BRAF,GAS1,MYC,PPARGC1A,SMAD7,SREBF1
NFATC2	-0.15	transcription regulator	Inhibited	-2.596	0.282	BBX,CASP4,CCNB1,CCNF,CFLAR,CRYAB,EGR3,FAS,FOXM1,GPNMB,HELZ2,LMO4,MAPK3,MYC,NFKBIZ,PDCD5,PPARGC1A,PTPN1,RAB10,RGS2,RORC,SLC3A2,SRC,STAT1
budesonide		chemical drug		1.897	0.283	BRAF,CDK5R1,ECT2,ERCC5,LDB1,MAP2K6,NRAS,REPS1,RGS5,TSC22D3
BCL6	3.993	transcription regulator	Activated	2.418	0.288	A2M,BCL2,BCL6,BMI1,CGAS,CHEK1,DPYSL2,FAS,FGF2,GABARAPL1,GPX4,HACD1,MAPK6,MGP,MSH2,MYB,MYC,PFDN4,RORC,SCP2,SDC1,STAT1,STAT6,TACSTD2,VWA5A
Collagen type II		complex	Activated	2.4	0.289	BMP6,BMP7,IL1R1,IL1RN,MAP3K8,MMP7
ALB	-6.497	transporter		1.922	0.289	ACTA2,AGT,CDKN1C,DDIT3,SCD,VEGFA
NOTCH4	0.526	transcription regulator		-1.949	0.294	ACTA2,EFNB2,RGS5,TAGLN
NCSTN	0.228	peptidase	Inhibited	-2.172	0.303	APP,CEBPD,EGFR,GRN,S100A1
fatty acid		chemical - endogenous mammalian		1.917	0.305	BCL2,CCN1,CPT1B,DDIT3,DGAT1,FADS1,PLIN5,PPARGC1A,RXRA,SCD,SLC27A1,SREBF1,VNN1
IRF3	1.246	transcription regulator	Inhibited	-2.696	0.31	ADAM9,ADAR,ARG2,B2M,B4GALT5,CLIC4,EIF2AK2,FAS,FN1,GBP1,HELZ2,IFIH1,LCN2,MARCHF6,OAS3,PHF11,PMAIP1,PPP2R3A,SNAI2,SORL1,STAT1,TMPO,TNFSF15
HNF1A		transcription regulator	Activated	2.765	0.315	AGT,ANPEP,ARHGAP11A,BCL6,COL27A1,CYP27A1,DCAF13,ELF3,EML6,ETV5,FAS,FCSK,FOLR1,FUT3,FUT8,FXYD3,GBE1,GLUL,GSTA1,HMGCR,IGF1R,ITM2B,MELTF,MLXIPL,MSH5,MSH6,MT1X,MTF2,MTMR11,NAPA,NBR1,NOD1,NUF2,OGDH,PAMR1,PDK1,PEX13,PFKFB2,PFKL,PFKP,POLR1A,RACK1,RNASE4,SEMA4A,SLC37A4,SLC40A1,SRC,TARS1,TFRC,UGT2B7,VLDLR,YPEL3,ZNF443
MAP4K4	0.7	kinase	Inhibited	-2.197	0.315	ACADS,ALDH4A1,CHKB,CHSY1,GLUL,H6PD,HADHA,MLXIPL,OGDH,PGM1,PLA2G12A,SCD,SCP2,SREBF1
RASSF5	1.71	other	Inhibited	-2	0.318	BZW1,CIRBP,DNAJA1,LRRFIP1
fluoxetine		chemical drug	Activated	2.028	0.324	FGF2,HPN,LSS,MAPK1,MECP2,MYC,PPP1R1B,SERPINA3,TAGLN,TSPOAP1
GATA4		transcription regulator	Inhibited	-2.598	0.327	ACTA1,ACTG2,AMH,ATP2A2,BCL2,CCN2,CDCA8,DSCC1,ESPL1,EVPL,FGF2,KRT14,KRT17,LRRFIP1,LTBP2,MYC,MYH9,NUSAP1,PTGS1,TAGLN,TIMP1,TPM1,YPEL3
KAT2B	1.645	transcription regulator	Activated	2.236	0.345	ABCB1,B2M,CCN2,EDEM1,HLA-B,NR2C1
TFAP4	-0.779	transcription regulator	Activated	2.164	0.366	CCNG2,CDH1,CLDN4,FN1,OCLN
IFRD1	-1.294	other		1.982	0.39	CCN2,DGAT1,FEM1A,MYC
sodium arsenite		chemical drug		1.766	0.396	BCL2,DDIT3,EPAS1,GPT,HK2,HSPA4,VEGFA
CCL5	3.122	cytokine		-1.786	0.4	CAPN2,EMP1,MAPK1,MAPK3,NAMPT,SOD1,STAT1,THBS1,TUBB4B
PGF	-0.438	growth factor	Inhibited	-2.2	0.408	BCL2,CASP1,CDK1,E2F2,EREG
CIITA	1.748	transcription regulator		1.969	0.408	B2M,GCNT2,HLA-A,HLA-B,HLA-DRB1
STAT5a/b		group	Inhibited	-2.516	0.408	BCL2,BCL6,BMP6,CDC25A,EMP1,ID2,IDI1,MCL1,MYC,NETO2,PARVB,PIM1,STIP1,WDR3
mir-181		microRNA		1.761	0.413	APP,BCL2,BMI1,MCL1,PTPN11,RGS5,SMAD7
EIF2AK4	-0.272	kinase		1.922	0.414	ASNS,CCND3,DDIT3,SOD2
PNPLA2	0.966	enzyme	Activated	2.412	0.42	ACADS,ACSL1,CPT1B,PPARGC1A,SLC16A1,SREBF1
Ngf		group		-1.942	0.43	ANXA2,APP,BCL2,ENO2,MAP2,MYB,ODC1
prostaglandin J2		chemical - endogenous mammalian		-1.922	0.438	CFLAR,GSTA1,HSPA1A/HSPA1B,UBE2H
HEY2	1.708	transcription regulator		1.954	0.438	ACTA1,ACTA2,NR2F2,TAGLN
IL6R	-1.746	transmembrane receptor		1.843	0.445	A2M,FN1,GAL,MCL1,NAMPT,SAA1,SERPINA3,TIMP1,VEGFA
NGLY1	-1.433	enzyme		1.969	0.484	BNIP3,GABARAP,OAS3,TAX1BP1
YBX1	-0.837	transcription regulator		1.98	0.506	ABCB1,ACTA2,CRTC1,EGFR,IGFBP3,PDK1,PFKL,PLXNA2,PMAIP1,S100A13
HDAC3	1.039	transcription regulator		1.949	0.52	CCNB1,CD82,CDH1,E2F2,ELOVL5,JUP,MYC,SCD,SMAD7,TAGLN
chenodeoxycholic acid		chemical - endogenous mammalian		-1.982	1	AGT,CYP27A1,EIF2S1,SDC1,TXNRD1
galactosylceramide-alpha		chemical reagent		1.982	1	CCN2,GPT,LGALS3,RNF128
alefacept		biologic drug		-1.992	1	ABCB1,NCALD,STAT1,STAT6
enterotoxin B		biologic drug	Activated	2.236	1	BNIP3L,GPNMB,IL10RB,SERPINA3,SLC25A37
JAK1/2		group		-1.982	1	BHLHE22,EIF2AK2,GLDC,MYO5B
conjugated linoleic acid		chemical drug		1.982	1	CPT1B,IL10RB,IL1RN,PPARGC1A
FIGLA	4.6	transcription regulator	Inhibited	-2	1	CLGN,OGT,TIA1,VBP1
TSHZ3	-1.483	transcription regulator		1.98	1	BHLHE22,CASP4,ECHDC2,IGFBP3,STAC2
TLR7	-6.505	transmembrane receptor		-1.826	1	AGT,BCL2,CCNB1,CCND3,CPEB2,CREB5,EIF3J,ETV5,FGF2,FOSL1,IL1R1,OAS3,PHF11,RPL26,RPL32,SOD2,STAT1,TRIM38
ACKR2	3.915	G-protein coupled receptor	Activated	2	1	ADAR,EIF2AK2,OAS3,STAT1
NR0B1		ligand-dependent nuclear receptor		-1.96	1	AMH,MLXIPL,SCARB1,SREBF1
VIP		other		1.87	1	ADNP,CCND3,CEBPD,CHUK,EGR3,MYC,SIGIRR,SORT1,TJP1,TP53INP1
ZBTB16		transcription regulator	Activated	2.188	1	BCL6,BID,BMP7,CCNT2,EIF2AK2,ID2,IL17RB,LMO4,LTB4R,MYC,NFKBIZ,RORC,TNFRSF25,TSC22D3
CYP1A2		enzyme	Inhibited	-2	1	ETHE1,GSTM3,MARCO,VLDLR
CEBPE	-6.505	transcription regulator	Activated	2.209	1	BCL2,IL1RN,LCN2,LTF,MYC
ADIPOQ		other	Activated	2.459	1	ACSL1,ACTA1,APPL1,BCL2,CCN2,DGAT1,FADS6,FN1,MLXIPL,PDCD4,PPARGC1A,SCD,SLC27A1,SOAT1,SOD2,SREBF1,TIMP1
STAT6	1.79	transcription regulator		1.99	1	ACSL1,ACTB,ADAM19,ANXA1,AREG,ARNTL2,BCL2,BCL6,CAMK1D,CCDC86,CTSS,CYTH1,EFL1,EIF2AK2,EPHA2,FADS1,GNB4,GPM6B,HIPK2,HMGCR,IFIH1,IL1RN,MYB,OAS3,PDGFC,PLCD1,PPARGC1A,PROS1,S100A10,SELENBP1,SLC25A25,SNX8,SPHK1,ST6GAL1,STAT6,TCF7,TIMP1,TLE1,UBL3
PIK3CG	-7.052	kinase		-1.912	1	ABCB1,B2M,BCL2,ENPP1,HLA-A,KRT8,NOD1,STAT1
IRF7	-1.807	transcription regulator	Inhibited	-2.204	1	ADAR,CASP4,DNAJA1,GBP1,HELZ2,IFIH1,MAP3K8,MCL1,NAMPT,OAS3,PHF11,PMAIP1,RTP4,STAT1,TAP2,TMPO,TNFAIP8
NOD2	2.812	other	Activated	2.224	1	ACSL1,AREG,LMO4,MAP3K8,SOD2
MAPK7	-0.389	kinase		-1.974	1	DLC1,MCL1,MEF2A,VEGFA
CYP1B1	-0.193	enzyme	Inhibited	-2.236	1	ETHE1,GSTM3,MARCO,MCAM,VLDLR
MAFB	1.281	transcription regulator	Activated	2.8	1	ACTB,ACTN1,CAP1,HOXB3,MTSS1,SELENOP,SLC40A1,TAGLN
phenobarbital		chemical drug	Inhibited	-2.101	1	ABCC4,BCL2,CYP27A1,GPT,GSTA1,GSTA2,KRAS,SREBF1
5-hydroxytryptamine		chemical - endogenous mammalian	Inhibited	-2.19	1	CCN2,FGF2,MAPK3,MYC,RAB8A,THBS1,TUBB
eicosapentenoic acid		chemical drug		-1.98	1	CEBPD,DDIT3,FADS1,IL1R1,MLXIPL,SELENOP,SOAT1,SREBF1,TGFB2
