# Supplementary material for: The genomic landscape of metastasis in treatment-naïve breast cancer models
Source: PLoS Genet. 2020 May 28;16(5):e1008743. doi: 10.1371/journal.pgen.1008743 (PMC7282675; doi:10.1371/journal.pgen.1008743)
Supplement: S11 Table — Pathway analysis of RNA sequencing DESeq2 results of PDX mammary gland tumors compared to spontaneous lung metastases downloaded from the 2019 Alzubi et.al article Additional File 10 [35]. Sheet1: Pathway analysis. Sheet2: Upstream regulator analysis (XLSX) [file pgen.1008743.s019.xlsx]

## Sheet: 1.Pathway analysis
Supplementary Table 11: Pathway analysis of CHI02 PDX mammary gland tumor vs. lung met RNA-seq comparative analysis
Ingenuity Canonical Pathways	-log(p-value)	Ratio	z-score	Molecules
EIF2 Signaling	12.8	0.335	5.191	ACTA1,ACTA2,ACTG2,AGO1,AGO2,AGO4,ATF5,EIF2AK2,EIF2B4,EIF2S1,EIF3E,EIF4A1,EIF4A2,EIF4E,EIF4G1,EIF4G3,FAU,IGF1R,MAP2K2,MAPK3,MT-RNR1,MT-RNR2,MYC,PIK3R1,PIK3R2,RPL10,RPL10A,RPL11,RPL13,RPL15,RPL17,RPL21,RPL23,RPL26,RPL27,RPL27A,RPL28,RPL30,RPL31,RPL34,RPL35A,RPL36A,RPL37,RPL37A,RPL38,RPL39,RPL6,RPL7,RPL9,RPLP0,RPLP1,RPLP2,RPS10,RPS12,RPS13,RPS15,RPS15A,RPS16,RPS17,RPS19,RPS20,RPS21,RPS23,RPS24,RPS25…
Cell Cycle: G2/M DNA Damage Checkpoint Regulation	11.6	0.571	1.569	ABL1,ATR,AURKA,BORA,BRCA1,CCNB1,CCNB2,CDC25C,CDK1,CDKN1A,CDKN2A,CHEK1,CHEK2,EP300,GADD45A,HIPK2,MDM2,PKMYT1,PLK1,PRKDC,RPRM,SFN,SKP2,TOP2A,TOP2B,TRIP12,WEE1,YWHAG
Role of BRCA1 in DNA Damage Response	11.3	0.463	-0.626	ARID1A,ARID2,ATR,BLM,BRCA1,BRCA2,BRD7,BRIP1,CDKN1A,CHEK1,CHEK2,E2F1,E2F3,E2F4,E2F7,E2F8,FANCB,FANCD2,GADD45A,HLTF,MDC1,MSH2,MSH6,PBRM1,PLK1,POU2F1,RBL1,RFC2,RFC3,SMARCA4,SMARCB1,SMARCC1,SMARCC2,SMARCD1,SMARCD2,SMARCE1,TOPBP1
Hepatic Fibrosis / Hepatic Stellate Cell Activation	9.19	0.317	#NUM!	A2M,ACTA2,BAMBI,BAX,CCL2,CCN2,COL11A2,COL17A1,COL18A1,COL1A1,COL1A2,COL21A1,COL24A1,COL3A1,COL5A1,COL5A2,COL5A3,COL6A3,COL7A1,COL8A1,COL8A2,EDN1,EDNRA,EDNRB,FGF2,FGFR2,FN1,HGF,ICAM1,IFNGR1,IFNGR2,IGF1R,IGF2,IGFBP3,IGFBP4,IGFBP5,IL1R1,IL1R2,IL6R,KLF6,MET,MMP2,MMP9,MYH10,MYH9,MYL6,MYL9,PDGFA,PDGFRA,PDGFRB,PGF,SMAD2,SMAD3,SMAD7,TGFB2,TGFBR1,TIMP1,TIMP2,VCAM1
Estrogen-mediated S-phase Entry	8.53	0.654	-3	CCNA1,CCNA2,CCNE2,CDC25A,CDK1,CDK2,CDKN1A,E2F1,E2F3,E2F4,E2F7,E2F8,ESR1,MYC,RBL1,SKP2,TFDP1
Hereditary Breast Cancer Signaling	7.85	0.329	#NUM!	ARID1A,ARID2,ATR,BLM,BRCA1,BRCA2,BRD7,CCNB1,CDC25C,CDK1,CDK6,CDKN1A,CHEK1,CHEK2,CREBBP,DDB2,E2F1,EP300,FANCB,FANCD2,GADD45A,H2AX,HDAC5,HLTF,MSH2,MSH6,PALB2,PBRM1,PIK3R1,PIK3R2,POLR2A,POLR2E,POLR2J2/POLR2J3,RFC2,RFC3,RPS27A,RRAS,SFN,SMARCA4,SMARCB1,SMARCC1,SMARCC2,SMARCD1,SMARCD2,SMARCE1,WEE1
Aryl Hydrocarbon Receptor Signaling	7.53	0.322	-3.452	AHR,ALDH1A1,ALDH1A2,ATR,BAX,CCNA1,CCNA2,CCNE2,CDK2,CDK6,CDKN1A,CDKN2A,CHEK1,CHEK2,CTSD,CYP1B1,E2F1,EP300,ESR1,GSTK1,GSTM3,HSP90AA1,HSPB2,HSPB3,JUN,MAPK3,MAPK8,MCM7,MDM2,MED1,MGST3,MYC,NCOA7,NCOR2,NFIA,NFIB,NFIX,NQO2,NR2F1,POLA1,RARB,RBL1,SMARCA4,SP1,TFDP1,TGFB2
Regulation of eIF4 and p70S6K Signaling	7.05	0.306	0.302	AGO1,AGO2,AGO4,EIF2B4,EIF2S1,EIF3E,EIF4A1,EIF4A2,EIF4E,EIF4EBP2,EIF4EBP3,EIF4G1,EIF4G3,FAU,ITGA2,ITGA3,ITGA4,MAP2K2,MAPK3,MT-RNR1,MT-RNR2,MTOR,PIK3R1,PIK3R2,PPP2CB,RPS10,RPS12,RPS13,RPS15,RPS15A,RPS16,RPS17,RPS19,RPS20,RPS21,RPS23,RPS24,RPS25,RPS27,RPS27A,RPS27L,RPS28,RPS29,RPS3,RPS3A,RPS4X,RPS6,RRAS
Senescence Pathway	7.05	0.262	0.956	ACVR1,ACVR1B,ANAPC1,ASXL1,ASXL2,ASXL3,ATR,BRAF,CALM1 (includes others),CAMK4,CAPN2,CAPN3,CAT,CBX2,CBX7,CCNB1,CCNB2,CDC25A,CDC25C,CDK1,CDK2,CDK6,CDKN1A,CDKN2A,CHEK1,CHEK2,CREBBP,DHCR24,DLAT,E2F1,E2F3,E2F4,E2F7,E2F8,EIF4E,ELF5,EP300,EP400,ETS1,EZH2,FZR1,GADD45A,HIPK2,ITPR2,ITPR3,JUN,MAP2K2,MAPK3,MAPKAPK2,MAPKAPK5,MDM2,MTOR,NF1,NFATC3,PARP1,PCGF6,PDK1,PIK3R1,PIK3R2,PPP2CB,RBL1,RRAS,SAA1,SMAD1,SMAD2,…
Molecular Mechanisms of Cancer	7.02	0.24	#NUM!	ABL1,ADCY1,ADCY3,APC,ARHGEF12,ARHGEF18,ARHGEF3,ARHGEF7,ATR,AURKA,BAX,BBC3,BMPR1B,BRAF,BRCA1,CBL,CCNE2,CDC25A,CDC25C,CDK1,CDK12,CDK2,CDK6,CDKN1A,CDKN2A,CDKN2C,CHEK1,CHEK2,CREBBP,CTNNA1,DIABLO,E2F1,E2F3,E2F4,E2F7,E2F8,EP300,FANCD2,FYN,FZD1,FZD2,FZD4,GNA11,GNA15,GNAI1,GNAL,HIPK2,ITGA2,ITGA3,ITGA4,JAK2,JUN,LRP5,LRP6,MAP2K2,MAP3K5,MAPK3,MAPK8,MDM2,MYC,NF1,PAK2,PIK3R1,PIK3R2,PLCB1,PRKD3,PRKDC,RAC1,RAPG…
HOTAIR Regulatory Pathway	6.86	0.302	0.577	AGO1,AGO2,AGO4,ATG7,BRD4,CDKN1A,COL1A1,COL1A2,CREBBP,DNMT3B,ELAVL1,EP300,ERBB2,ESR1,EZH2,FOXM1,HOTAIR,ICAM1,JAM2,JARID2,KMT2A,KMT2C,MDM2,MET,MMP12,MMP14,MMP16,MMP19,MMP2,MMP28,MMP7,MMP9,MYC,PCDH10,PIK3R1,PIK3R2,RBBP4,RHOC,ROCK2,SPP1,STK38,TCF7L1,TWIST2,WNT11,WNT2,WNT2B,WNT4,WNT5B
Cell Cycle Control of Chromosomal Replication	6.8	0.429	-4.899	CDC6,CDC7,CDK1,CDK12,CDK2,CDK6,CDT1,CHEK2,DBF4,DNA2,LIG1,MCM2,MCM3,MCM5,MCM6,MCM7,MCM8,ORC1,ORC6,POLA1,POLE,PRIM1,TOP2A,TOP2B
Glioblastoma Multiforme Signaling	6.75	0.297	1.718	APC,CDK2,CDK6,CDKN1A,CDKN2A,E2F1,E2F3,E2F4,E2F7,E2F8,FZD1,FZD2,FZD4,IGF1R,IGF2,ITPR2,ITPR3,MAP2K2,MAPK3,MDM2,MTOR,MYC,NF1,NOTUM,PDGFA,PDGFRA,PDGFRB,PIK3R1,PIK3R2,PLCB1,PLCD3,PLCE1,PLCG1,PLCH1,PLCH2,RAC1,RHOB,RHOBTB1,RHOC,RHOF,RHOJ,RHOV,RND3,RRAS,WNT11,WNT2,WNT2B,WNT4,WNT5B
ATM Signaling	6.73	0.351	-1.134	ABL1,ATR,BLM,BRCA1,CBX3,CBX5,CCNB1,CCNB2,CDC25A,CDC25C,CDK1,CDK2,CDKN1A,CHEK1,CHEK2,CREBBP,FANCD2,GADD45A,H2AX,HERC2,HP1BP3,JUN,MAPK8,MDC1,MDM2,PPP2CB,SMC1A,SMC2,SUV39H1,TLK1,TOPBP1,TP53BP1,TRRAP,USP7
p53 Signaling	6.61	0.347	0.392	ADGRB1,ATR,BAX,BBC3,BIRC5,BRCA1,CDK2,CDKN1A,CDKN2A,CHEK1,CHEK2,DRAM1,E2F1,EP300,GADD45A,HIPK2,JUN,MAPK8,MDM2,MED1,PERP,PIDD1,PIK3R1,PIK3R2,PLAGL1,PRKDC,RPRM,RRM2B,SERPINB5,SFN,STAG1,TOPBP1,TP53INP1,TRIM29
Hepatic Fibrosis Signaling Pathway	6.22	0.236	2.209	ACTA2,ACVR1,ACVR1B,BAMBI,BRAF,BRD4,CALM1 (includes others),CAMK4,CCL2,CCN2,COL11A2,COL18A1,COL1A1,COL1A2,COL3A1,COL5A3,CREBBP,EDN1,EDNRA,EZH2,FGF2,FZD1,FZD2,FZD4,GLI3,GNAI1,ICAM1,IL1R1,IL1R2,IL1RN,IRAK1,IRAK2,ITGA2,ITGA3,ITGA4,JAK2,JUN,LRP5,LRP6,MAP2K2,MAPK3,MAPK8,MTOR,MYC,MYL12A,MYL6,MYL9,NCF2,PDGFA,PDGFRA,PDGFRB,PDK1,PGF,PIK3R1,PIK3R2,PLCG1,PPARG,PRKD3,RAC1,RHOB,RHOBTB1,RHOC,RHOF,RHOJ,RHOV,RND3…
Mitotic Roles of Polo-Like Kinase	5.83	0.379	-1.213	ANAPC1,CCNB1,CCNB2,CDC20,CDC25A,CDC25C,CDC7,CDK1,CHEK2,ESPL1,FBXO5,FZR1,HSP90AA1,KIF11,KIF23,PKMYT1,PLK1,PLK2,PLK4,PPP2CB,PRC1,PTTG1,RAD21,SMC1A,WEE1
Sirtuin Signaling Pathway	5.72	0.244	-0.7	ACLY,ATG4C,ATG7,ATP5F1C,ATP5F1D,ATP5F1E,ATP5PF,BAX,DUSP6,E2F1,EPAS1,GABARAPL1,GABARAPL2,GABPB2,GADD45A,GLS,GTF3C2,IDH2,JUN,KAT2A,LDHB,MAPK3,MT-ATP6,MT-CYB,MT-ND1,MT-ND2,MT-ND3,MT-ND4,MT-ND4L,MT-ND5,MT-ND6,MTOR,MYC,NAMPT,NDUFA1,NDUFA2,NDUFA4L2,NDUFB5,NDUFS1,NDUFS7,NEDD4,PARP1,PDK1,PFKM,POLR1A,POLR1B,POLR1E,PPARG,PPARGC1A,PPID,PRKDC,RARB,RPTOR,SDHC,SDHD,SIRT6,SLC2A1,SOD3,SP1,STK11,SUV39H1,TIMM13,TO…
Cell Cycle: G1/S Checkpoint Regulation	5.69	0.373	1.528	ABL1,ATR,CCNE2,CDC25A,CDK2,CDK6,CDKN1A,CDKN2A,CDKN2C,E2F1,E2F3,E2F4,E2F7,E2F8,HDAC5,MDM2,MYC,RBL1,RPL11,SIN3A,SKP2,SMAD3,SUV39H1,TFDP1,TGFB2
Cyclins and Cell Cycle Regulation	5.02	0.333	-2.985	ABL1,ATR,CCNA1,CCNA2,CCNB1,CCNB2,CCNE2,CDC25A,CDK1,CDK2,CDK6,CDKN1A,CDKN2A,CDKN2C,E2F1,E2F3,E2F4,E2F7,E2F8,HDAC5,PPP2CB,SIN3A,SKP2,SUV39H1,TFDP1,TGFB2,WEE1
RhoA Signaling	4.98	0.293	0.522	ABL2,ACTA1,ACTA2,ACTG2,ANLN,ARHGAP35,ARHGAP6,ARHGAP8/PRR5-ARHGAP8,ARHGEF12,BAIAP2,CDC42EP1,CDC42EP3,CDC42EP4,CIT,IGF1R,LIMK2,LPAR5,MYL12A,MYL6,MYL9,NEDD4,NRP2,PFN2,PI4KA,PIKFYVE,PIP5K1C,PLD1,RAPGEF6,RHPN1,RHPN2,RND3,ROCK2,SEPTIN4,SEPTIN9,TTN,WASF1
Pancreatic Adenocarcinoma Signaling	4.96	0.303	1.606	ABL1,BIRC5,BRCA2,CDK2,CDKN1A,CDKN2A,E2F1,E2F3,E2F4,E2F7,E2F8,ERBB2,HBEGF,HMOX1,JAK2,MAP2K2,MAPK3,MAPK8,MDM2,MMP9,PGF,PIK3R1,PIK3R2,PLD1,PLD4,RAC1,SIN3A,SMAD2,SMAD3,SUV39H1,TFDP1,TGFB2,TGFBR1
mTOR Signaling	4.88	0.252	0.655	ARHGAP8/PRR5-ARHGAP8,EIF3E,EIF4A1,EIF4A2,EIF4E,EIF4G1,EIF4G3,FAU,HMOX1,MAPK3,MT-RNR1,MT-RNR2,MTOR,PGF,PIK3R1,PIK3R2,PLD1,PLD4,PPP2CB,PRKD3,RAC1,RHOB,RHOBTB1,RHOC,RHOF,RHOJ,RHOV,RND3,RPS10,RPS12,RPS13,RPS15,RPS15A,RPS16,RPS17,RPS19,RPS20,RPS21,RPS23,RPS24,RPS25,RPS27,RPS27A,RPS27L,RPS28,RPS29,RPS3,RPS3A,RPS4X,RPS6,RPTOR,RRAS,STK11
Glioma Signaling	4.87	0.3	-0.243	ABL1,CALM1 (includes others),CAMK1D,CAMK4,CDK6,CDKN1A,CDKN2A,CDKN2C,E2F1,E2F3,E2F4,E2F7,E2F8,IDH2,IGF1R,IGF2,IGF2R,MAP2K2,MAPK3,MDM2,MTOR,PDGFA,PDGFRA,PDGFRB,PIK3R1,PIK3R2,PLCG1,PRKD3,RBL1,RRAS,SIN3A,SUV39H1,TFDP1
Glucocorticoid Receptor Signaling	4.79	0.226	#NUM!	A2M,ANXA1,ARID1A,ARID2,BRD7,CCL2,CDKN1A,CREBBP,EP300,ESR1,FKBP5,HLTF,HSP90AA1,HSPA14,HSPA1A/HSPA1B,HSPA9,ICAM1,IL1R2,IL1RN,JAK2,JUN,KRT14,KRT16,KRT17,KRT23,KRT4,KRT5,KRT6A,KRT6B,KRT6C,KRT7,KRT71,KRT77,KRT80,KRT81,KRT86,KRT9,MAP2K2,MAP3K14,MAPK3,MAPK8,MED1,NCOR2,NFATC3,NR3C1,PBRM1,PIK3R1,PIK3R2,PLAU,POLR2A,POLR2E,POLR2J2/POLR2J3,POU2F1,RAC1,RRAS,SGK1,SLPI,SMAD2,SMAD3,SMARCA4,SMARCB1,SMARCC1,SMARCC…
Role of CHK Proteins in Cell Cycle Checkpoint Control	4.78	0.368	1.5	ATR,BRCA1,CDC25A,CDC25C,CDK1,CDK2,CDKN1A,CHEK1,CHEK2,CLSPN,E2F1,E2F3,E2F4,E2F7,E2F8,MDC1,PLK1,PPP2CB,RFC2,RFC3,TLK1
Signaling by Rho Family GTPases	4.74	0.242	1.664	ACTA1,ACTA2,ACTG2,ARHGEF12,ARHGEF18,ARHGEF3,ARHGEF7,BAIAP2,CDC42EP1,CDC42EP3,CDC42EP4,CDH11,CDH13,CDH24,CDH4,CIT,DIAPH3,GNA11,GNA15,GNAI1,GNAL,GNB1,ITGA2,ITGA3,ITGA4,JUN,LIMK2,MAP2K2,MAP3K12,MAP3K21,MAPK3,MAPK8,MYL12A,MYL6,MYL9,NCF2,NEDD4,PAK2,PARD3,PI4KA,PIK3R1,PIK3R2,PIKFYVE,PIP5K1C,PLD1,RAC1,RHOB,RHOBTB1,RHOC,RHOF,RHOJ,RHOV,RND3,ROCK2,SEPTIN4,SEPTIN9,STMN1,WASF1,WASF3
RAR Activation	4.63	0.254	#NUM!	ADCY1,ADCY3,AKR1B1,AKR1C3,ALDH1A1,ALDH1A2,ARID1A,ARID2,BRD7,CITED2,CREBBP,CSNK2A2,EP300,HLTF,IGFBP3,JAK2,JUN,MAP3K5,MAPK8,MAPKAPK2,MED1,NCOR2,NR2F1,NSD1,PARP1,PBRM1,PIK3R1,PIK3R2,PPARGC1A,PRKD3,PRMT1,RAC1,RARB,RDH10,RDH5,SMAD1,SMAD2,SMAD3,SMAD7,SMAD9,SMARCA4,SMARCB1,SMARCC1,SMARCC2,SMARCD1,SMARCD2,SMARCE1,STAT5A,TGFB2
RhoGDI Signaling	4.46	0.256	-2.402	ACTA1,ACTA2,ACTG2,ARHGAP35,ARHGAP6,ARHGAP8/PRR5-ARHGAP8,ARHGDIA,ARHGDIB,ARHGEF12,ARHGEF18,ARHGEF3,ARHGEF7,CDH11,CDH13,CDH24,CDH4,CREBBP,EP300,ESR1,GNA11,GNA15,GNAI1,GNAL,GNB1,GRIP1,ITGA2,ITGA3,ITGA4,LIMK2,MYL12A,MYL6,MYL9,PAK2,PI4KA,PIKFYVE,PIP5K1C,RAC1,RHOB,RHOBTB1,RHOC,RHOF,RHOJ,RHOV,RND3,ROCK2,WASF1
Leukocyte Extravasation Signaling	4.38	0.249	1.938	ABL1,ACTA1,ACTA2,ACTG2,ARHGAP35,ARHGAP6,ARHGAP8/PRR5-ARHGAP8,CLDN4,CLDN7,CLDN9,CTNNA1,CXCL12,CXCR4,F11R,GNAI1,ICAM1,ITGA1,ITGA2,ITGA3,ITGA4,ITGB2,JAM2,MAP2K2,MAPK8,MMP12,MMP14,MMP16,MMP19,MMP2,MMP28,MMP7,MMP9,MYL6,NCF2,PIK3R1,PIK3R2,PLCG1,PRKD3,RAC1,RAPGEF4,RASGRP1,ROCK2,THY1,TIMP1,TIMP2,TIMP3,TIMP4,VAV3,VCAM1
Aldosterone Signaling in Epithelial Cells	4.21	0.259	0.655	CRYAB,DNAJA1,DNAJB1,DNAJB4,DNAJC11,DNAJC4,DNAJC9,HSP90AA1,HSPA13,HSPA14,HSPA1A/HSPA1B,HSPA4L,HSPA9,HSPB2,HSPB3,HSPB8,HSPH1,ITPR2,ITPR3,MAP2K2,MAPK3,NEDD4,NOTUM,PI4KA,PIK3R1,PIK3R2,PIKFYVE,PIP5K1C,PLCB1,PLCD3,PLCE1,PLCG1,PLCH1,PLCH2,PRKD3,SACS,SASS6,SCNN1B,SCNN1G,SGK1,TRAP1
Colorectal Cancer Metastasis Signaling	3.98	0.229	2.429	ADCY1,ADCY3,APC,ARRB1,BAX,BIRC5,BRAF,E2F4,FZD1,FZD2,FZD4,GNB1,IFNGR1,IL6R,JAK2,JUN,LRP5,LRP6,MAP2K2,MAPK3,MAPK8,MMP12,MMP14,MMP16,MMP19,MMP2,MMP28,MMP7,MMP9,MSH2,MSH6,MYC,PGF,PIK3R1,PIK3R2,PTGER4,RAC1,RHOB,RHOBTB1,RHOC,RHOF,RHOJ,RHOV,RND3,RRAS,SMAD2,SMAD3,TCF7L1,TGFB2,TGFBR1,TLR1,TLR5,TLR6,WNT11,WNT2,WNT2B,WNT4,WNT5B
Inhibition of Matrix Metalloproteases	3.82	0.385	-1.069	A2M,ADAM17,MMP12,MMP14,MMP16,MMP19,MMP2,MMP28,MMP7,MMP9,SDC2,TIMP1,TIMP2,TIMP3,TIMP4
STAT3 Pathway	3.68	0.259	0.186	BMPR1B,CDC25A,CDKN1A,FGF2,FGFR2,FGFR3,FGFR4,GHR,HGF,IGF1R,IGF2R,IL10RB,IL1R1,IL1R2,IL20RB,IL27RA,IL2RG,IL6R,JAK2,MAP2K2,MAP3K12,MAP3K21,MAPK3,MAPK8,MYC,NTRK2,PDGFRA,PDGFRB,PIM1,RAC1,RRAS,SOCS6,TGFB2,TGFBR1,TNFRSF11A
Osteoarthritis Pathway	3.6	0.232	1.677	ADAMTS4,ANKH,ANXA2,CCN4,CREBBP,CTNNA1,DCN,DLX5,EPAS1,FGF2,FGFR3,FN1,FRZB,FZD1,FZD2,FZD4,GLI3,H19,HES1,IL1R1,IL1R2,ITGA2,ITGA3,ITGA4,JAG1,MATN3,MMP12,MMP9,MTOR,MYBBP1A,NAMPT,PGF,PPARG,PPARGC1A,PRG4,RAC1,RUNX2,SERPINA12,SMAD1,SMAD2,SMAD3,SMAD7,SMAD9,SOX9,SP1,SPP1,TCF7L1,TGFBR1,TIMP3
Protein Ubiquitination Pathway	3.56	0.22	#NUM!	ANAPC1,BIRC6,BRCA1,CBL,CDC20,CDC34,CRYAB,DNAJA1,DNAJB1,DNAJB4,DNAJC11,DNAJC4,DNAJC9,FBXW7,FZR1,HLA-F,HSP90AA1,HSPA13,HSPA14,HSPA1A/HSPA1B,HSPA4L,HSPA9,HSPB2,HSPB3,HSPB8,HSPH1,MDM2,NEDD4,PSMB10,PSMB9,RPS27A,SACS,SASS6,SKP2,TAP1,TRAP1,UBE2B,UBE2C,UBE2D4,UBE2M,UBE2O,UBE2S,UBE4A,UBE4B,UCHL3,USP1,USP13,USP2,USP22,USP24,USP3,USP31,USP32,USP34,USP37,USP43,USP49,USP5,USP54,USP7
Integrin Signaling	3.5	0.23	1.313	ABL1,ACTA1,ACTA2,ACTG2,ARHGAP26,ARHGEF7,ASAP1,BCAR3,BRAF,CAPN2,CAPN3,CAV1,FYN,GSN,ILK,ITGA1,ITGA2,ITGA3,ITGA4,ITGA9,ITGB2,ITGB4,ITGB5,ITGB6,MAP2K2,MAPK3,MAPK8,MYL12A,MYL9,NCK1,PAK2,PARVA,PFN2,PIK3R1,PIK3R2,PIKFYVE,PLCG1,RAC1,RAPGEF1,RHOB,RHOBTB1,RHOC,RHOF,RHOJ,RHOV,RND3,RRAS,TLN1,TTN
Pyridoxal 5'-phosphate Salvage Pathway	3.35	0.308	-2.065	ADPGK,BRAF,CDK1,CDK2,CDK6,DAPK1,EIF2AK2,FAM20B,IRAK1,LIMK2,MAP2K2,MAP3K6,MAPK3,MAPK8,NEK2,PAK2,PIM1,PLK1,SGK1,TTK
Regulation of Actin-based Motility by Rho	3.35	0.277	2.041	ACTA1,ACTA2,ACTG2,ARHGDIA,BAIAP2,GSN,ITGA2,ITGA3,ITGA4,MYL12A,MYL6,MYL9,PAK2,PFN2,PI4KA,PIKFYVE,PIP5K1C,RAC1,RHOB,RHOBTB1,RHOC,RHOF,RHOJ,RHOV,RND3,WASF1
NRF2-mediated Oxidative Stress Response	3.32	0.233	-0.816	ABCC1,ABCC4,ACTA1,ACTA2,ACTG2,AKR1A1,CAT,CDC34,CLPP,CREBBP,DNAJA1,DNAJA4,DNAJB1,DNAJB4,DNAJC11,DNAJC4,DNAJC9,ENC1,EP300,EPHX1,FKBP5,GCLC,GPX2,GSTK1,GSTM3,HMOX1,HSPB8,JUN,MAF,MAFK,MAP2K2,MAP3K5,MAPK3,MAPK8,MGST3,NQO2,PIK3R1,PIK3R2,PMF1/PMF1-BGLAP,PRKD3,RRAS,SCARB1,SOD3,TXNRD1
Axonal Guidance Signaling	3.29	0.196	#NUM!	ABL1,ABLIM1,ADAM17,ADAMTS15,ADAMTS4,AOPEP,ARHGEF12,ARHGEF7,BAIAP2,CXCL12,CXCR4,EFNA1,EFNA5,EFNB1,EFNB2,EIF4E,EPHA2,EPHA7,EPHB6,ERBB2,FYN,FZD1,FZD2,FZD4,GLI3,GNA11,GNA15,GNAI1,GNAL,GNB1,HERC2,ITGA2,ITGA3,ITGA4,KALRN,LIMK2,MAP2K2,MAPK3,MET,MICAL1,MME,MMP12,MMP14,MMP16,MMP2,MMP28,MMP7,MMP9,MYL12A,MYL6,MYL9,MYSM1,NCK1,NFATC3,NOTUM,NRP1,NRP2,NTN4,NTRK2,PAK2,PDGFA,PFN2,PGF,PIK3R1,PIK3R2,PITRM1,PLCB1,PL…
Bladder Cancer Signaling	3.12	0.268	0.378	ABL1,CDKN1A,CDKN2A,DAPK1,E2F1,ERBB2,FGF13,FGF2,FGFR3,MAP2K2,MAPK3,MDM2,MMP12,MMP14,MMP16,MMP19,MMP2,MMP28,MMP7,MMP9,MYC,PGF,RRAS,SIN3A,SUV39H1,TFDP1
Germ Cell-Sertoli Cell Junction Signaling	3.12	0.234	#NUM!	A2M,ACTA1,ACTA2,ACTG2,CTNNA1,EPN1,GSN,ILK,ITGA2,ITGA3,LAMC3,LIMK2,MAP2K2,MAP3K12,MAP3K14,MAP3K15,MAP3K5,MAP3K6,MAPK3,MAPK8,PAK2,PIK3R1,PIK3R2,RAB8B,RAC1,RHOB,RHOBTB1,RHOC,RHOF,RHOJ,RHOV,RND3,RRAS,SORBS1,TGFB2,TGFBR1,TUBA1B,TUBA1C,TUBB,TUBB2A
Ovarian Cancer Signaling	3.1	0.245	0.258	ABL1,APC,ARRB1,BRAF,BRCA1,BRCA2,CDKN2A,E2F1,EDN1,EDNRA,FZD1,FZD2,FZD4,MAP2K2,MAPK3,MMP2,MMP7,MMP9,MSH2,MSH6,MTOR,PGF,PIK3R1,PIK3R2,RRAS,SIN3A,SUV39H1,TCF7L1,TFDP1,WNT11,WNT2,WNT2B,WNT4,WNT5B
Interferon Signaling	3.08	0.361	3.051	BAX,IFI35,IFI6,IFIT1,IFITM3,IFNGR1,IFNGR2,ISG15,JAK2,MX1,OAS1,STAT2,TAP1
Caveolar-mediated Endocytosis Signaling	3.06	0.288	#NUM!	ABL1,ACTA1,ACTA2,ACTG2,CAV1,CAVIN1,COPE,DYRK3,FLNB,FLNC,FYN,HLA-F,ITGA1,ITGA2,ITGA3,ITGA4,ITGA9,ITGB2,ITGB4,ITGB5,ITGB6
Oxidative Phosphorylation	3	0.257	4.536	ATP5F1C,ATP5F1D,ATP5F1E,ATP5PF,COX4I1,COX4I2,COX6C,COX7B,MT-ATP6,MT-CO1,MT-CO2,MT-CO3,MT-CYB,MT-ND1,MT-ND2,MT-ND3,MT-ND4,MT-ND4L,MT-ND5,NDUFA1,NDUFA2,NDUFB5,NDUFS1,NDUFS7,SDHC,SDHD,UQCR11,UQCRB
PPARα/RXRα Activation	3	0.226	0.186	ACVR1,ACVR1B,ADCY1,ADCY3,CKAP5,CREBBP,EP300,FASN,GHR,GK,GNA11,GNA15,HELZ2,HSP90AA1,IL1R1,IL1R2,ITGB5,JAK2,JUN,MAP2K2,MAP3K14,MAPK3,MAPK8,MED1,MED12,NCOA6,NCOR2,NOTUM,NR2C2,NR2F1,PLCB1,PLCD3,PLCE1,PLCG1,PLCH1,PLCH2,PPARGC1A,RRAS,SLC27A1,SMAD2,SMAD3,TGFB2,TGFBR1
Glioma Invasiveness Signaling	2.97	0.284	1.147	HMMR,ITGB5,MAPK3,MMP2,MMP9,PIK3R1,PIK3R2,PLAU,RAC1,RHOB,RHOBTB1,RHOC,RHOF,RHOJ,RHOV,RND3,RRAS,TIMP1,TIMP2,TIMP3,TIMP4
Cardiac Hypertrophy Signaling (Enhanced)	2.88	0.191	1.166	ACVR1,ACVR1B,ADCY1,ADCY3,ADRB1,AKAP13,ATP2A2,ATP2A3,CALM1 (includes others),CAMK4,DIAPH1,DIAPH3,EDN1,EDNRA,EDNRB,EIF2B4,EIF4E,EP300,FGF13,FGF2,FGFR2,FGFR3,FGFR4,FGFRL1,FZD1,FZD2,FZD4,GHR,GNA11,GNA15,GNAI1,GNB1,HDAC5,HSPB2,HSPB3,IGF1R,IL10RB,IL1R1,IL1R2,IL20RB,IL27RA,IL2RG,IL6R,ITGA2,ITGA3,ITGA4,ITPR2,ITPR3,JAK2,JUN,LIF,LTB,MAP2K2,MAP3K12,MAP3K14,MAP3K15,MAP3K5,MAP3K6,MAPK3,MAPK8,MAPKAPK2,MKNK2,MT…
Mevalonate Pathway I	2.82	0.5	-0.816	ACAA2,ACAT1,ACAT2,IDI1,IDI2,MVK,PMVK
Virus Entry via Endocytic Pathways	2.79	0.252	#NUM!	ABL1,ACTA1,ACTA2,ACTG2,AP1S2,AP2B1,CAV1,CLTB,FLNB,FLNC,FYN,HLA-F,ITGA1,ITGA2,ITGA3,ITGA4,ITGB2,ITGB4,ITGB5,ITGB6,PIK3R1,PIK3R2,PLCG1,PRKD3,RAC1,RRAS,TFRC
Cardiac Hypertrophy Signaling	2.79	0.212	1.605	ADCY1,ADCY3,ADRB1,CALM1 (includes others),CAMK4,CREBBP,EIF2B4,EIF4E,EP300,GNA11,GNA15,GNAI1,GNAL,GNB1,IGF1R,IL6R,JUN,MAP2K2,MAP3K12,MAP3K14,MAP3K15,MAP3K5,MAP3K6,MAPK3,MAPK8,MAPKAPK2,MTOR,MYL12A,MYL6,MYL9,NOTUM,PIK3R1,PIK3R2,PLCB1,PLCD3,PLCE1,PLCG1,PLCH1,PLCH2,RAC1,RHOB,RHOBTB1,RHOC,RHOF,RHOJ,RHOV,RND3,ROCK2,RRAS,TGFB2,TGFBR1
BAG2 Signaling Pathway	2.77	0.326	1.604	ANXA2,BAG2,CDKN1A,CTSB,HSP90AA1,HSPA14,HSPA1A/HSPA1B,HSPA9,MAPK3,MAPKAPK2,MDM2,MYC,PSME4,SP1
Salvage Pathways of Pyrimidine Ribonucleotides	2.76	0.258	-1.633	ADPGK,BRAF,CDA,CDK1,CDK2,CDK6,DAPK1,EIF2AK2,FAM20B,IRAK1,LIMK2,MAP2K2,MAP3K6,MAPK3,MAPK8,NEK2,NME3,NME4,NME7,PAK2,PIM1,PLK1,SGK1,TTK,UCK2
Wnt/β-catenin Signaling	2.74	0.225	-0.707	ACVR1,ACVR1B,APC,BCL9,CDKN2A,CREBBP,CSNK1G2,CSNK2A2,DKK3,EP300,FRZB,FZD1,FZD2,FZD4,ILK,JUN,KREMEN2,LRP5,LRP6,MDM2,MMP7,MYC,PPP2CB,RARB,RPS27A,SOX10,SOX13,SOX5,SOX6,SOX9,TCF7L1,TGFB2,TGFBR1,TLE1,WNT11,WNT2,WNT2B,WNT4,WNT5B
Antiproliferative Role of TOB in T Cell Signaling	2.72	0.385	#NUM!	CCNA1,CCNA2,CCNE2,CDC34,CDK2,SKP2,SMAD2,SMAD3,TGFB2,TGFBR1
Human Embryonic Stem Cell Pluripotency	2.71	0.237	#NUM!	ACVR1,APC,FGF2,FGFR2,FGFR3,FGFR4,FGFRL1,FOXD3,FZD1,FZD2,FZD4,INHBA,LEFTY1,LEFTY2,NTRK2,PDGFA,PDGFRA,PDGFRB,PIK3R1,PIK3R2,SMAD1,SMAD2,SMAD3,SMAD7,TCF7L1,TGFB2,TGFBR1,WNT11,WNT2,WNT2B,WNT4,WNT5B
Sumoylation Pathway	2.71	0.252	-1.342	ARHGDIA,ARHGDIB,CREBBP,EP300,ETS1,ISG20,JUN,MAP3K5,MAPK8,MDM2,NR3C1,RAC1,RFC2,RFC3,RHOB,RHOBTB1,RHOC,RHOF,RHOJ,RHOV,RND3,SAE1,SENP3,SENP5,SP1,ZNF217
GP6 Signaling Pathway	2.71	0.244	2.414	CALM1 (includes others),CAMK4,COL11A2,COL17A1,COL18A1,COL1A1,COL1A2,COL21A1,COL24A1,COL3A1,COL5A1,COL5A2,COL5A3,COL6A3,COL7A1,COL8A1,COL8A2,FYN,LAMA4,LAMB1,LAMB2,LAMB3,LAMC3,PIK3R1,PIK3R2,PRKD3,RAC1,SCHIP1,TLN1
Ephrin Receptor Signaling	2.67	0.222	0.928	ABL1,ANGPT1,CREBBP,CXCL12,CXCR4,DOK1,EFNA1,EFNA5,EFNB1,EFNB2,EPHA2,EPHA7,EPHB6,FYN,GNA11,GNA15,GNAI1,GNAL,GNB1,ITGA2,ITGA3,ITGA4,JAK2,KALRN,LIMK2,MAP2K2,MAP3K14,MAPK3,NCK1,PAK2,PDGFA,PGF,PTPN13,RAC1,RAPGEF1,RGS3,ROCK2,RRAS,SDC2,SORBS1
Regulation of the Epithelial-Mesenchymal Transition Pathway	2.64	0.219	#NUM!	ADAM17,APC,BCL9,BRAF,EGR1,ETS1,FGF13,FGF2,FGFR2,FGFR3,FGFR4,FGFRL1,FZD1,FZD2,FZD4,HGF,ID2,JAG1,JAK2,MAP2K2,MAPK3,MET,MMP2,MMP9,PARD6G,PDGFRB,PIK3R1,PIK3R2,PYGO2,RRAS,SMAD2,SMAD3,TCF7L1,TGFB2,TGFBR1,TWIST2,WNT11,WNT2,WNT2B,WNT4,WNT5B,ZEB2
Estrogen Receptor Signaling	2.61	0.234	#NUM!	CREBBP,EP300,ESR1,G6PC3,HNRNPD,MAP2K2,MAPK3,MED1,MED12,MED13,MED13L,MED16,MED18,NCOR2,NR3C1,PELP1,POLR2A,POLR2E,POLR2J2/POLR2J3,PPARGC1A,PRKDC,RRAS,RUNX2,SMARCA4,SPEN,TAF1,TAF12,TAF13,TAF2,TAF6,THRAP3,TRRAP
GADD45 Signaling	2.56	0.421	#NUM!	ATR,BRCA1,CCNB1,CCNE2,CDK1,CDK2,CDKN1A,GADD45A
DNA damage-induced 14-3-3σ Signaling	2.56	0.421	#NUM!	ATR,BRCA1,CCNB1,CCNB2,CCNE2,CDK1,CDK2,SFN
Biotin-carboxyl Carrier Protein Assembly	2.55	1	#NUM!	ACACA,ACACB,HLCS
IL-8 Signaling	2.54	0.215	2.469	ANGPT1,ANGPT2,AZU1,BAX,BRAF,CSTB,GNAI1,GNB1,HBEGF,HMOX1,ICAM1,IRAK1,IRAK2,ITGB2,ITGB5,JUN,LIMK2,MAP2K2,MAPK3,MAPK8,MMP2,MMP9,MTOR,MYL9,NCF2,PAK2,PGF,PIK3R1,PIK3R2,PLD1,PLD4,PRKD3,RAC1,RHOB,RHOBTB1,RHOC,RHOF,RHOJ,RHOV,RND3,ROCK2,RRAS,VCAM1
Role of Macrophages, Fibroblasts and Endothelial Cells in Rheumatoid Arthritis	2.51	0.199	#NUM!	ADAMTS4,APC,CALM1 (includes others),CAMK4,CCL2,CEBPZ,CREBBP,CXCL12,DKK3,F2RL1,FGF2,FN1,FRZB,FZD1,FZD2,FZD4,ICAM1,IL1R1,IL1R2,IL1RN,IL32,IL6R,IRAK1,IRAK2,JAK2,JUN,LRP5,LRP6,LTB,MAP2K2,MAP3K14,MAPK3,MAPKAPK2,MYC,NFATC3,NOTUM,PDGFA,PGF,PIK3R1,PIK3R2,PLCB1,PLCD3,PLCE1,PLCG1,PLCH1,PLCH2,PRKD3,RAC1,ROCK2,RRAS,TCF7L1,TLR1,TLR5,TLR6,TRAF1,TRAF3,VCAM1,WNT11,WNT2,WNT2B,WNT4,WNT5B
Semaphorin Signaling in Neurons	2.51	0.283	#NUM!	ARHGEF12,FYN,LIMK2,MAPK3,MET,NRP1,PAK2,RAC1,RHOB,RHOBTB1,RHOC,RHOF,RHOJ,RHOV,RND3,ROCK2,SEMA3A
Sertoli Cell-Sertoli Cell Junction Signaling	2.45	0.216	#NUM!	A2M,ACTA1,ACTA2,ACTG2,CGN,CLDN4,CLDN7,CLDN9,CTNNA1,EPB41,EPN1,F11R,ILK,ITGA2,ITGA3,ITGA4,JAM2,JUN,MAP2K2,MAP3K12,MAP3K14,MAP3K15,MAP3K5,MAP3K6,MAPK3,MAPK8,MPP6,OCLN,PRKG1,RAB8B,RAC1,RRAS,SORBS1,SPTAN1,SPTBN1,SPTBN2,TUBA1B,TUBA1C,TUBB,TUBB2A
Chronic Myeloid Leukemia Signaling	2.39	0.243	#NUM!	ABL1,CDK6,CDKN1A,CDKN2A,E2F1,E2F3,E2F4,E2F7,E2F8,HDAC5,MAP2K2,MAPK3,MDM2,MYC,PIK3R1,PIK3R2,RBL1,RRAS,SIN3A,SMAD3,STAT5A,SUV39H1,TFDP1,TGFB2,TGFBR1
Superpathway of Cholesterol Biosynthesis	2.32	0.345	-1.667	ACAA2,ACAT1,ACAT2,CYP51A1,DHCR24,IDI1,IDI2,MVK,PMVK,SQLE
VDR/RXR Activation	2.3	0.256	2.111	CDKN1A,CXCL10,EP300,GADD45A,HES1,IGFBP3,IGFBP5,KLF4,LRP5,MED1,NCOR2,PDGFA,PRKD3,RUNX2,SERPINB1,SP1,SPP1,TGFB2,THBD,TRPV6
D-myo-inositol (1,4,5)-Trisphosphate Biosynthesis	2.27	0.36	-1	PI4K2A,PI4KA,PIKFYVE,PIP5K1C,PLCB1,PLCD3,PLCE1,PLCG1,PLCH1
TR/RXR Activation	2.25	0.25	#NUM!	ACACA,ADRB1,AKR1C3,CAMK4,COL6A3,EP300,FASN,LDLR,MDM2,MED1,MTOR,NCOA6,NCOR2,PDE3B,PIK3R1,PIK3R2,PPARGC1A,SCARB1,SLC2A1,SREBF2,UCP2
HGF Signaling	2.24	0.234	0.408	CDK2,CDKN1A,CDKN2A,ELF5,ETS1,HGF,ITGA2,ITGA3,ITGA4,JUN,MAP2K2,MAP3K12,MAP3K14,MAP3K15,MAP3K5,MAP3K6,MAPK3,MAPK8,MET,PIK3R1,PIK3R2,PLCG1,PRKD3,RAC1,RAPGEF1,RRAS
Adipogenesis pathway	2.2	0.224	#NUM!	ATG7,EBF1,EGR2,EZH2,FBXW7,FGF2,FGFR2,FGFR3,FGFR4,FGFRL1,FZD1,FZD2,FZD4,HDAC5,KAT2A,KAT6A,KAT6B,KLF3,KLF5,PAXIP1,PPARG,RBBP4,RUNX1T1,SAP30,SIN3A,SMAD1,SMAD3,SMAD9,SOX9,TXNIP
HIPPO signaling	2.18	0.247	1.732	AJUBA,DLG3,DLG4,DLG5,FRMD6,ITCH,LATS2,MST1,PARD3,PATJ,PPP1R10,PPP2CB,SFN,SKP2,SMAD1,SMAD2,SMAD3,TEAD1,TEAD2,WWC1,YWHAG
TGF-β Signaling	2.17	0.24	-0.426	ACVR1,ACVR1B,BMPR1B,CREBBP,EP300,FOXH1,INHBA,INHBB,IRF7,JUN,MAP2K2,MAPK3,MAPK8,RRAS,RUNX2,RUNX3,SMAD1,SMAD2,SMAD3,SMAD7,SMAD9,TGFB2,TGFBR1
Apelin Liver Signaling Pathway	2.15	0.346	2.333	COL11A2,COL18A1,COL1A1,COL1A2,COL3A1,COL5A3,EDN1,MAPK8,PDGFRB
PCP pathway	2.11	0.267	0.775	CELSR1,CTHRC1,EFNB1,FZD1,FZD2,FZD4,JUN,MAPK8,PFN2,RAC1,ROCK2,WNT11,WNT2,WNT2B,WNT4,WNT5B
Phagosome Formation	2.09	0.224	#NUM!	FN1,ITGA2,ITGA3,ITGA4,ITGB2,MARCKS,MRC2,NOTUM,PIK3R1,PIK3R2,PLCB1,PLCD3,PLCE1,PLCG1,PLCH1,PLCH2,PRKD3,RAC1,RHOB,RHOBTB1,RHOC,RHOF,RHOJ,RHOV,RND3,TLR1,TLR5,TLR6
NER Pathway	2.08	0.233	-1.414	CHAF1B,DDB2,DNA2,EP300,ERCC1,ERCC5,H4C3,LIG1,LIG3,POLA1,POLD3,POLD4,POLE,POLE2,POLR2A,POLR2E,POLR2J2/POLR2J3,PRIM1,RAD23B,RFC2,RFC3,TOP2A,TOP2B,USP7
Mitochondrial Dysfunction	2.07	0.211	#NUM!	ATP5F1C,ATP5F1D,ATP5F1E,ATP5PF,CAT,COX4I1,COX4I2,COX6C,COX7B,GPX4,MAOB,MAPK8,MT-ATP6,MT-CO1,MT-CO2,MT-CO3,MT-CYB,MT-ND1,MT-ND2,MT-ND3,MT-ND4,MT-ND4L,MT-ND5,MT-ND6,NDUFA1,NDUFA2,NDUFA4L2,NDUFB5,NDUFS1,NDUFS7,SDHC,SDHD,UCP2,UQCR11,UQCRB,VDAC2
Superpathway of Geranylgeranyldiphosphate Biosynthesis I (via Mevalonate)	2.07	0.389	-0.816	ACAA2,ACAT1,ACAT2,IDI1,IDI2,MVK,PMVK
Actin Cytoskeleton Signaling	2.07	0.202	0.632	ACTA1,ACTA2,ACTG2,APC,ARHGAP35,ARHGEF12,ARHGEF7,BAIAP2,BRK1,DIAPH1,DIAPH3,FGF13,FGF2,FN1,GSN,IQGAP2,IQGAP3,ITGA2,ITGA3,ITGA4,LIMK2,MAP2K2,MAPK3,MYH10,MYH9,MYL12A,MYL6,MYL9,PAK2,PDGFA,PFN2,PIK3R1,PIK3R2,PIP5K1C,RAC1,ROCK2,RRAS,SSH1,TIAM2,TLN1,TRIO,TTN,VAV3,WASF1
DNA Double-Strand Break Repair by Homologous Recombination	2.07	0.429	#NUM!	ABL1,BRCA1,BRCA2,GEN1,LIG1,POLA1
NAD Biosynthesis from 2-amino-3-carboxymuconate Semialdehyde	2.01	0.571	1	ABL1,NADSYN1,NMNAT1,NMNAT2
Apelin Cardiomyocyte Signaling Pathway	2	0.232	0.853	ATP2A2,ATP2A3,CAT,GNA11,GNAI1,MAPK3,MAPK8,MYL12A,MYL6,MYL9,NOTUM,PIK3R1,PIK3R2,PLCB1,PLCD3,PLCE1,PLCG1,PLCH1,PLCH2,PRKD3,SLC8A1,SLC9A2,SLC9A6
CXCR4 Signaling	2	0.21	1.976	ADCY1,ADCY3,CD4,CXCL12,CXCR4,EGR1,GNA11,GNA15,GNAI1,GNAL,GNB1,ITPR2,ITPR3,JUN,MAP2K2,MAPK3,MAPK8,MYL12A,MYL6,MYL9,PAK2,PIK3R1,PIK3R2,PLCB1,PRKD3,RAC1,RHOB,RHOBTB1,RHOC,RHOF,RHOJ,RHOV,RND3,ROCK2,RRAS
Heme Biosynthesis from Uroporphyrinogen-III I	2	0.75	#NUM!	FECH,PPOX,UROD
Acetate Conversion to Acetyl-CoA	2	0.75	#NUM!	ACSL1,ACSS1,ACSS3
GPCR-Mediated Integration of Enteroendocrine Signaling Exemplified by an L Cell	1.94	0.247	-1.414	ADCY1,ADCY3,ADRB1,CHRM2,GNA11,GNA15,GNAI1,GRP,ITPR2,ITPR3,NOTUM,PLCB1,PLCD3,PLCE1,PLCG1,PLCH1,PLCH2,VIPR1
Sphingosine-1-phosphate Signaling	1.94	0.222	2.041	ADCY1,ADCY3,ASAH1,GNAI1,MAPK3,NOTUM,PDGFA,PDGFRA,PDGFRB,PIK3R1,PIK3R2,PLCB1,PLCD3,PLCE1,PLCG1,PLCH1,PLCH2,RAC1,RHOB,RHOBTB1,RHOC,RHOF,RHOJ,RHOV,RND3,SMPD4
Role of Tissue Factor in Cancer	1.94	0.222	#NUM!	ARRB1,CCN1,CCN2,EGR1,EIF4E,F2RL1,F3,FYN,GNA11,GNA15,HBEGF,ITGA3,ITGB5,JAK2,LIMK2,MAPK3,MTOR,PDIA6,PDXP,PIK3R1,PIK3R2,PLCB1,RAC1,RRAS,STAT5A,YES1
FAK Signaling	1.92	0.232	#NUM!	ACTA1,ACTA2,ACTG2,ARHGAP26,ARHGEF7,ASAP1,CAPN2,CAPN3,FYN,HMMR,ITGA2,ITGA3,ITGA4,MAP2K2,MAPK3,PAK2,PIK3R1,PIK3R2,PLCG1,RAC1,RRAS,TLN1
Agrin Interactions at Neuromuscular Junction	1.9	0.241	2	ACTA1,ACTA2,ACTG2,ARHGEF7,DAG1,ERBB2,ITGA1,ITGA2,ITGA3,ITGA4,ITGB2,JUN,LAMB1,MAPK3,MAPK8,PAK2,RAC1,RRAS,UTRN
Tec Kinase Signaling	1.89	0.207	1.177	ACTA1,ACTA2,ACTG2,FYN,GNA11,GNA15,GNAI1,GNAL,GNB1,GTF2I,ITGA2,ITGA3,ITGA4,JAK2,MAPK8,PAK2,PIK3R1,PIK3R2,PLCG1,PRKD3,RAC1,RHOB,RHOBTB1,RHOC,RHOF,RHOJ,RHOV,RND3,STAT2,STAT5A,TNFRSF25,TNFSF10,VAV3,YES1
Neuregulin Signaling	1.87	0.229	0	ADAM17,DCN,DLG4,ERBB2,ERRFI1,HBEGF,HSP90AA1,ITGA2,ITGA3,ITGA4,MAP2K2,MAPK3,MTOR,MYC,PIK3R1,PIK3R2,PLCG1,PRKD3,RNF41,RPS6,RRAS,STAT5A
DNA Methylation and Transcriptional Repression Signaling	1.79	0.294	#NUM!	ARID4B,CHD3,DNMT1,DNMT3B,H4C3,MBD3,MTA1,RBBP4,SAP30,SIN3A
PTEN Signaling	1.79	0.214	0.626	BMPR1B,CBL,CDKN1A,CSNK2A2,FGFR2,FGFR3,FGFR4,GHR,IGF1R,IGF2R,ILK,INPP5D,ITGA2,ITGA3,ITGA4,MAP2K2,MAPK3,NTRK2,PDGFRA,PDGFRB,PIK3R1,PIK3R2,RAC1,RRAS,SIRT6,TGFBR1,TNFRSF11A
Antioxidant Action of Vitamin C	1.78	0.22	-0.471	HMOX1,JAK2,MAPK3,MAPK8,NOTUM,NXN,PLA2G2A,PLA2G5,PLA2G7,PLA2R1,PLCB1,PLCD3,PLCE1,PLCG1,PLCH1,PLCH2,PLD1,PLD4,SELENOT,SLC23A3,SLC2A1,SLC2A3,STAT5A,TXNRD1
Agranulocyte Adhesion and Diapedesis	1.73	0.198	#NUM!	ACTA1,ACTA2,ACTG2,AOC3,CCL2,CCL28,CLDN4,CLDN7,CLDN9,CXCL10,CXCL12,CXCL14,CXCL16,CXCR4,FN1,GNAI1,ICAM1,IL1R1,IL1RN,ITGA1,ITGA2,ITGA3,ITGA4,ITGB2,MMP12,MMP14,MMP16,MMP19,MMP2,MMP28,MMP7,MMP9,MYH10,MYH9,MYL6,MYL9,PODXL2,VCAM1
BER pathway	1.73	0.417	#NUM!	FEN1,LIG1,LIG3,PARP1,POLE
Sperm Motility	1.7	0.193	0	ABL1,ABL2,CALM1 (includes others),CAMK4,CLK1,CLK2,CNGA1,DSTYK,DYRK3,EPHA2,ERBB2,FGFR2,FGFR3,FGFR4,FYN,IGF1R,ITPR2,ITPR3,JAK2,LMTK2,MERTK,MET,NOTUM,NTRK2,PDGFRA,PDGFRB,PEAK1,PLA2G2A,PLA2G5,PLA2G7,PLA2R1,PLCB1,PLCD3,PLCE1,PLCG1,PLCH1,PLCH2,PRKD3,PRKG1,PTK6,ROR1,YES1,ZAP70
Glycine Degradation (Creatine Biosynthesis)	1.7	1	#NUM!	GAMT,GATM
Ephrin B Signaling	1.68	0.236	0.258	CBL,CXCL12,CXCR4,EFNB1,EFNB2,EPHB6,GNA11,GNA15,GNAI1,GNAL,GNB1,KALRN,MAPK3,RAC1,RGS3,ROCK2,VAV3
Breast Cancer Regulation by Stathmin1	1.67	0.195	#NUM!	ADCY1,ADCY3,ARHGEF12,ARHGEF18,ARHGEF3,ARHGEF7,CALM1 (includes others),CAMK1D,CAMK4,CCNE2,CDK1,CDK2,CDKN1A,E2F1,E2F3,E2F4,E2F7,E2F8,GNAI1,GNB1,ITPR2,ITPR3,LIMK2,MAP2K2,MAPK3,PIK3R1,PIK3R2,PLCB1,PPP1R10,PPP2CB,PRKD3,RAC1,ROCK2,RRAS,STMN1,TUBA1B,TUBA1C,TUBB,TUBB2A
IL-7 Signaling Pathway	1.65	0.231	0.258	BAX,BCL6,CDC25A,CDK2,CXCR5,EBF1,FYN,HGF,IL2RG,JUN,MAPK3,MCL1,MET,MYC,PIK3R1,PIK3R2,SLC2A1,STAT5A
Rac Signaling	1.64	0.214	1.043	BAIAP2,BRK1,IQGAP2,IQGAP3,ITGA2,ITGA3,ITGA4,JUN,LIMK2,MAP2K2,MAPK3,MAPK8,NCF2,PAK2,PARD3,PI4KA,PIK3R1,PIK3R2,PIKFYVE,PIP5K1C,PLD1,RAC1,RRAS,WASF1
Non-Small Cell Lung Cancer Signaling	1.62	0.233	0	ABL1,CDK6,CDKN2A,E2F1,ERBB2,ITPR2,ITPR3,MAP2K2,MAPK3,PIK3R1,PIK3R2,PLCG1,RARB,RRAS,SIN3A,SUV39H1,TFDP1
Ubiquinol-10 Biosynthesis (Eukaryotic)	1.61	0.353	-0.816	BCKDHA,COQ3,CYP26B1,MICAL1,MICAL2,MICAL3
Role of Osteoblasts, Osteoclasts and Chondrocytes in Rheumatoid Arthritis	1.61	0.191	#NUM!	ADAM17,ADAMTS4,APC,CALM1 (includes others),CAMK4,CBL,COL1A1,CTSK,DKK3,DLX5,FRZB,FZD1,FZD2,FZD4,GSN,IL1R1,IL1R2,IL1RN,ITGA2,ITGA3,JUN,LRP5,LRP6,MAP3K14,MAP3K5,MAPK3,MAPK8,MMP14,NFATC3,PIK3R1,PIK3R2,RUNX2,SMAD1,SMAD9,SPP1,TCF7L1,TNFRSF11A,WNT11,WNT2,WNT2B,WNT4,WNT5B
Phospholipase C Signaling	1.6	0.187	1.581	ADCY1,ADCY3,AHNAK,ARHGEF12,ARHGEF18,ARHGEF3,ARHGEF7,BLNK,CALM1 (includes others),CAMK4,CREBBP,EP300,FYN,GNB1,HDAC5,HMOX1,ITGA2,ITGA3,ITGA4,ITPR2,ITPR3,JMJD7-PLA2G4B,MAP2K2,MAPK3,MARCKS,MYL12A,MYL6,MYL9,NFATC3,PLA2G2A,PLA2G5,PLCB1,PLCD3,PLCE1,PLCG1,PLD1,PLD4,PRKD3,RAC1,RHOB,RHOBTB1,RHOC,RHOF,RHOJ,RHOV,RND3,RRAS,ZAP70
HIF1α Signaling	1.6	0.212	#NUM!	CREBBP,EDN1,EP300,HSP90AA1,JUN,LDHB,MAPK3,MAPK8,MDM2,MMP12,MMP14,MMP16,MMP19,MMP2,MMP28,MMP7,MMP9,P4HTM,PGF,PIK3R1,PIK3R2,RRAS,SLC2A1,SLC2A3
ILK Signaling	1.6	0.195	1.219	ACTA1,ACTA2,ACTG2,CREBBP,FLNB,FLNC,FN1,ILK,ITGB2,ITGB4,ITGB5,ITGB6,JUN,LIMS2,MAPK3,MAPK8,MMP9,MTOR,MYC,MYH10,MYH9,MYL6,MYL9,PARVA,PGF,PIK3R1,PIK3R2,PPP2CB,RAC1,RHOB,RHOBTB1,RHOC,RHOF,RHOJ,RHOV,RND3,TGFB1I1
Cellular Effects of Sildenafil (Viagra)	1.58	0.206	#NUM!	ACTA1,ACTA2,ACTG2,ADCY1,ADCY3,CALM1 (includes others),CAMK4,ITPR2,ITPR3,KCNN3,KCNN4,MYH10,MYH9,MYL12A,MYL6,MYL9,NOTUM,PDE3A,PDE3B,PLCB1,PLCD3,PLCE1,PLCG1,PLCH1,PLCH2,PRKG1,SLC4A5
Fatty Acid Activation	1.57	0.385	1.342	ACSBG1,ACSL1,ACSL3,SLC27A1,SLC27A3
NAD biosynthesis II (from tryptophan)	1.57	0.385	1.342	ABL1,HAAO,NADSYN1,NMNAT1,NMNAT2
Phospholipases	1.57	0.238	0.258	HMOX1,LIPG,NOTUM,PLA2G2A,PLA2G5,PLA2G7,PLA2R1,PLCB1,PLCD3,PLCE1,PLCG1,PLCH1,PLCH2,PLD1,PLD4
Polyamine Regulation in Colon Cancer	1.56	0.318	#NUM!	APC,MYC,OAZ1,PPARG,PSME4,SAT1,SAT2
Pyrimidine Deoxyribonucleotides De Novo Biosynthesis I	1.56	0.318	0.378	DUT,NME3,NME4,NME7,RRM1,RRM2,RRM2B
Cell Cycle Regulation by BTG Family Proteins	1.54	0.27	-2.121	BTG2,CCNE2,CDK2,E2F1,E2F3,E2F4,E2F7,E2F8,PPP2CB,PRMT1
PI3K Signaling in B Lymphocytes	1.54	0.203	0	ABL1,ATF5,ATF7,BLNK,C3,CALM1 (includes others),CAMK4,CBL,FYN,INPP5D,ITPR2,ITPR3,JUN,MAP2K2,MAPK3,NFATC3,NOTUM,PIK3R1,PIK3R2,PLCB1,PLCD3,PLCE1,PLCG1,PLCH1,PLCH2,RAC1,RRAS,VAV3
Mouse Embryonic Stem Cell Pluripotency	1.53	0.214	0.426	APC,CREBBP,FOXD3,FZD1,FZD2,FZD4,ID1,ID2,ID3,ID4,JAK2,LIF,LIFR,MAP2K2,MAPK3,MYC,PIK3R1,PIK3R2,RRAS,SMAD1,SMAD9,TCF7L1
PDGF Signaling	1.53	0.221	-0.688	ABL1,ABL2,CAV1,CSNK2A2,EIF2AK2,INPP5D,JAK2,JUN,MAP2K2,MAPK3,MAPK8,MYC,PDGFA,PDGFRA,PDGFRB,PIK3R1,PIK3R2,PLCG1,RRAS
Apelin Endothelial Signaling Pathway	1.52	0.209	1.225	ADCY1,ADCY3,ANGPT1,CALM1 (includes others),CAMK4,CCL2,GNA11,GNAI1,GNAL,HDAC5,ICAM1,JUN,MAP2K2,MAPK3,MAPK8,MTOR,PIK3R1,PIK3R2,PLCB1,PRKD3,RRAS,SMAD3,SP1,VCAM1
IL-15 Production	1.51	0.207	#NUM!	ABL1,ABL2,CLK1,CLK2,DSTYK,DYRK3,EPHA2,ERBB2,FGFR2,FGFR3,FGFR4,FYN,IGF1R,JAK2,LMTK2,MERTK,MET,NTRK2,PDGFRA,PDGFRB,PEAK1,PTK6,ROR1,YES1,ZAP70
Prolactin Signaling	1.5	0.222	-0.775	CREBBP,EP300,FYN,JAK2,JUN,MAP2K2,MAPK3,MYC,NR3C1,PIK3R1,PIK3R2,PLCG1,PRKD3,PRLR,RRAS,SOCS6,SP1,STAT5A
Gαq Signaling	1.5	0.197	0.557	AVPR1A,CALM1 (includes others),CAMK4,CHRM3,GNA11,GNA15,GNB1,HMOX1,ITPR2,ITPR3,MAP2K2,MAPK3,NFATC3,PIK3R1,PIK3R2,PLCB1,PLCG1,PLD1,PLD4,PRKD3,RAC1,RGS16,RGS4,RHOB,RHOBTB1,RHOC,RHOF,RHOJ,RHOV,RND3,ROCK2
Oncostatin M Signaling	1.48	0.256	1.897	CHI3L1,EPAS1,JAK2,MAP2K2,MAPK3,MT2A,OSMR,PLAU,RRAS,STAT5A,TIMP3
Factors Promoting Cardiogenesis in Vertebrates	1.47	0.215	#NUM!	ACVR1,ACVR1B,APC,BMPR1B,CCNE2,CDC6,CDK2,FZD1,FZD2,FZD4,LRP5,LRP6,PRKD3,SMAD1,SMAD2,SMAD9,TCF7L1,TGFB2,TGFBR1,WNT11
Regulation of Cellular Mechanics by Calpain Protease	1.46	0.231	0.577	CAPN2,CAPN3,CAST,CCNA1,CCNA2,CDK1,CDK2,CDK6,CNGA1,ITGA2,ITGA3,ITGA4,MAPK3,RRAS,TLN1
DNA Double-Strand Break Repair by Non-Homologous End Joining	1.43	0.357	#NUM!	DCLRE1C,LIG3,PARP1,PRKDC,XRCC5
Colanic Acid Building Blocks Biosynthesis	1.43	0.357	2.236	GALK1,GALT,GMPPB,MPI,TSTA3
Fcγ Receptor-mediated Phagocytosis in Macrophages and Monocytes	1.42	0.213	0	ACTA1,ACTA2,ACTG2,CBL,FYN,HMOX1,INPP5D,MAPK3,MYO5A,NCK1,PIK3R1,PIK3R2,PLCG1,PLD1,PLD4,PRKD3,RAC1,TLN1,VAV3,YES1
Thrombin Signaling	1.42	0.188	1.095	ADCY1,ADCY3,ARHGEF12,ARHGEF3,CAMK1D,CAMK4,GATA3,GNA11,GNA15,GNAI1,GNAL,GNB1,ITPR2,ITPR3,MAP2K2,MAPK3,MYL12A,MYL6,MYL9,NOTUM,PIK3R1,PIK3R2,PLCB1,PLCD3,PLCE1,PLCG1,PLCH1,PLCH2,PRKD3,RAC1,RHOB,RHOBTB1,RHOC,RHOF,RHOJ,RHOV,RND3,ROCK2,RRAS
NAD Biosynthesis III	1.39	0.5	#NUM!	NAMPT,NMNAT1,NMNAT2
Calcium Transport I	1.39	0.4	-1	ATP2A2,ATP2A3,ATP2B1,ATP2B2
Pentose Phosphate Pathway	1.39	0.4	-1	H6PD,PGD,TKT,TKTL1
Ketolysis	1.39	0.4	#NUM!	ACAA2,ACAT1,ACAT2,OXCT1
Superpathway of Inositol Phosphate Compounds	1.39	0.188	-0.822	ATP1A1,CA3,CDC25A,CDC25C,DUSP27,EPHX2,HACD2,INPP5D,IPMK,ITPKB,ITPKC,MINPP1,MTMR4,NUDT3,NUDT5,PDXP,PI4K2A,PI4KA,PIK3R1,PIK3R2,PIKFYVE,PIP5K1C,PLCB1,PLCD3,PLCE1,PLCG1,PLCH1,PPFIA3,PPFIBP2,PPM1K,PPP5C,PTPN13,PTPRF,SET,THTPA,TNS3,WBP11
Actin Nucleation by ARP-WASP Complex	1.38	0.222	2.138	BAIAP2,ITGA2,ITGA3,ITGA4,NCK1,RAC1,RHOB,RHOBTB1,RHOC,RHOF,RHOJ,RHOV,RND3,ROCK2,RRAS,WASF1
Role of p14/p19ARF in Tumor Suppression	1.36	0.276	0.707	CDKN2A,E2F1,MDM2,PIK3R1,PIK3R2,RAC1,SENP3,UBTF
Gap Junction Signaling	1.36	0.187	#NUM!	ACTA1,ACTA2,ACTG2,ADCY1,ADCY3,ADRB1,CAV1,CCN3,CSNK1G2,GJA3,GJB2,GJB3,GJB6,GNAI1,ITPR2,ITPR3,MAP2K2,MAPK3,NOTUM,PIK3R1,PIK3R2,PLCB1,PLCD3,PLCE1,PLCG1,PLCH1,PLCH2,PRKD3,PRKG1,RRAS,SLC39A7,SMARCC2,SP1,TUBA1B,TUBA1C,TUBB,TUBB2A
HER-2 Signaling in Breast Cancer	1.36	0.214	#NUM!	CCNE2,CDK6,CDKN1A,ERBB2,ITGB2,ITGB4,ITGB5,ITGB6,MAP3K5,MDM2,MMP2,PARD3,PARD6G,PIK3R1,PIK3R2,PLCG1,PRKD3,RRAS
Unfolded protein response	1.34	0.232	-2.111	CALR,CEBPZ,HSPA14,HSPA1A/HSPA1B,HSPA9,HSPH1,INSIG1,MAP3K5,MAPK8,PDIA6,PPARG,SEL1L,SREBF2
Paxillin Signaling	1.33	0.204	1	ACTA1,ACTA2,ACTG2,ARHGEF7,ITGA1,ITGA2,ITGA3,ITGA4,ITGA9,ITGB2,ITGB4,ITGB5,ITGB6,MAPK8,NCK1,PAK2,PARVA,PIK3R1,PIK3R2,RAC1,RRAS,TLN1
Clathrin-mediated Endocytosis Signaling	1.32	0.187	#NUM!	ACTA1,ACTA2,ACTG2,AP1S2,AP2B1,ARRB1,CBL,CLTB,CLU,CSNK2A2,DAB2,EPN1,FGF13,FGF2,HIP1R,ITGB2,ITGB4,ITGB5,ITGB6,LDLR,MDM2,MET,ORM2,PDGFA,PGF,PIK3R1,PIK3R2,PIP5K1C,RAC1,RPS27A,SERPINA1,SH3GLB2,SH3KBP1,STAM,TF,TFRC
Atherosclerosis Signaling	1.32	0.198	#NUM!	CCL2,CLU,COL11A2,COL18A1,COL1A1,COL1A2,COL3A1,COL5A3,CXCL12,CXCR4,F3,ICAM1,IL1RN,ITGA4,ITGB2,MMP9,ORM2,PDGFA,PLA2G2A,PLA2G5,PLA2G7,PLA2R1,SERPINA1,TNFRSF14,VCAM1
Wnt/Ca+ pathway	1.32	0.226	-0.535	CREBBP,FZD1,FZD2,FZD4,NFATC3,NOTUM,PLCB1,PLCD3,PLCE1,PLCG1,PLCH1,PLCH2,ROR1,WNT5B
Huntington's Disease Signaling	1.31	0.181	0.688	ATP5F1C,ATP5F1D,ATP5F1E,ATP5PF,BAX,CAPN2,CAPN3,CLTB,CREBBP,CTSD,DLG4,DNAJB1,EP300,GLS,GNA11,GNA15,GNB1,HDAC5,HSPA14,HSPA1A/HSPA1B,HSPA9,HTT,IGF1R,JUN,MAPK3,MAPK8,MTOR,NCOR2,PIK3R1,PIK3R2,PLCB1,POLR2A,POLR2E,POLR2J2/POLR2J3,PRKD3,PSME4,RPS27A,SGK1,SIN3A,SP1,TCERG1,UBE2S,VTI1A
Choline Biosynthesis III	1.31	0.333	0.447	CHPT1,HMOX1,PCYT1B,PLD1,PLD4
PAK Signaling	1.3	0.206	1.789	ARHGEF7,ITGA2,ITGA3,ITGA4,LIMK2,MAP2K2,MAPK3,MAPK8,MYL12A,MYL6,MYL9,NCK1,PAK2,PDGFA,PDGFRA,PDGFRB,PIK3R1,PIK3R2,RAC1,RRAS
14-3-3-mediated Signaling	1.29	0.197	0.229	BAX,CBL,JUN,MAP2K2,MAP3K5,MAPK3,MAPK8,NOTUM,PIK3R1,PIK3R2,PLCB1,PLCD3,PLCE1,PLCG1,PLCH1,PLCH2,PRKD3,RRAS,SFN,STK11,TUBA1B,TUBA1C,TUBB,TUBB2A,YWHAG
Leptin Signaling in Obesity	1.29	0.216	0.378	ADCY1,ADCY3,JAK2,MAP2K2,MAPK3,NOTUM,PDE3A,PDE3B,PIK3R1,PIK3R2,PLCB1,PLCD3,PLCE1,PLCG1,PLCH1,PLCH2
NADH Repair	1.27	0.667	#NUM!	GAPDH,NAXE
L-serine Degradation	1.27	0.667	#NUM!	SDSL,SRR
Epithelial Adherens Junction Signaling	1.26	0.191	#NUM!	ACTA1,ACTA2,ACTG2,ACVR1,ACVR1B,APC,BAIAP2,CTNNA1,EPN1,HGF,MET,MYH10,MYH9,MYL6,MYL9,PARD3,RAC1,RAPGEF1,RRAS,SORBS1,TCF7L1,TGFB2,TGFBR1,TUBA1B,TUBA1C,TUBB,TUBB2A,WASF1,YES1
PPAR Signaling	1.25	0.202	-1.789	CITED2,CREBBP,EP300,HSP90AA1,IL1R1,IL1R2,IL1RN,JUN,MAP2K2,MAP3K14,MAPK3,MED1,NCOR2,NR2F1,PDGFA,PDGFRA,PDGFRB,PPARG,PPARGC1A,RRAS,STAT5A
IGF-1 Signaling	1.25	0.202	0.302	CCN1,CCN2,CCN3,CSNK2A2,IGF1R,IGFBP3,IGFBP4,IGFBP5,IGFBP7,JAK2,JUN,MAP2K2,MAPK3,MAPK8,NEDD4,PIK3R1,PIK3R2,RRAS,SFN,SOCS6,YWHAG
HMGB1 Signaling	1.24	0.188	2.117	CCL2,ICAM1,IFNGR1,IFNGR2,IL1R1,JUN,KAT2A,KAT6A,KAT6B,LIF,LTB,MAP2K2,MAPK3,MAPK8,PIK3R1,PIK3R2,PLAT,RAC1,RHOB,RHOBTB1,RHOC,RHOF,RHOJ,RHOV,RND3,RRAS,SP1,TGFB2,TNFSF10,TNFSF9,VCAM1
Ketogenesis	1.24	0.364	#NUM!	ACAA2,ACAT1,ACAT2,HMGCL
γ-glutamyl Cycle	1.24	0.364	1	ANPEP,GCLC,GGT5,GGT6
Thioredoxin Pathway	1.2	0.429	#NUM!	NXN,SELENOT,TXNRD1
Glycoaminoglycan-protein Linkage Region Biosynthesis	1.2	0.429	#NUM!	B3GAT2,XYLT1,XYLT2
Mismatch Repair in Eukaryotes	1.2	0.312	#NUM!	FEN1,MSH2,MSH6,RFC2,RFC3
Vitamin-C Transport	1.2	0.312	#NUM!	NXN,SELENOT,SLC2A1,SLC2A3,TXNRD1
Notch Signaling	1.17	0.243	#NUM!	ADAM17,DTX1,HES1,HES5,HEY1,HEY2,JAG1,MAML3,MFNG
Small Cell Lung Cancer Signaling	1.16	0.211	-1.134	ABL1,CCNE2,CDK2,CDK6,E2F1,MYC,PIK3R1,PIK3R2,RARB,SIN3A,SKP2,SUV39H1,TFDP1,TRAF1,TRAF3
Iron homeostasis signaling pathway	1.16	0.19	#NUM!	ATP6V0B,ATP6V0E1,ATP6V1B1,ATP6V1C2,BMPR1B,EPAS1,FECH,HMOX1,HSPA9,IL6R,IREB2,JAK2,MAPK3,PDGFA,PDGFRA,PDGFRB,SKP2,SLC40A1,SMAD1,SMAD2,SMAD3,STAT5A,STEAP3,TCIRG1,TF,TFRC
ERK/MAPK Signaling	1.15	0.181	-0.522	BRAF,CREBBP,DUSP6,EIF4E,ELF5,ESR1,ETS1,FYN,HSPB2,HSPB3,ITGA2,ITGA3,ITGA4,JMJD7-PLA2G4B,KSR1,MAP2K2,MAPK3,MAPKAPK5,MKNK2,MYC,PAK2,PIK3R1,PIK3R2,PLA2G2A,PLA2G5,PLCG1,PPARG,PPP1R10,PPP2CB,RAC1,RAPGEF1,RAPGEF4,RRAS,TLN1,YWHAG
AMPK Signaling	1.15	0.179	-0.218	ACACA,ACACB,ADRB1,ARID1A,ARID2,BRD7,CCNA2,CDKN1A,CHRM2,CHRM3,CHRNA4,CHRNA5,CREBBP,EEF2,ELAVL1,EP300,FASN,HLTF,MTOR,PBRM1,PFKM,PIK3R1,PIK3R2,PPARGC1A,PPAT,PPM1K,PPP2CB,RAB1A,RPTOR,SLC2A1,SMARCA4,SMARCB1,SMARCC1,SMARCC2,SMARCD1,SMARCD2,SMARCE1,STK11
Role of NANOG in Mammalian Embryonic Stem Cell Pluripotency	1.15	0.193	0.333	APC,BMPR1B,FOXD3,FZD1,FZD2,FZD4,JAK2,LIF,LIFR,MAP2K2,MAPK3,PIK3R1,PIK3R2,RIF1,RRAS,SMAD1,SMAD9,TCF7L1,WNT11,WNT2,WNT2B,WNT4,WNT5B
4-1BB Signaling in T Lymphocytes	1.14	0.25	0.707	JUN,MAP2K2,MAP3K14,MAP3K5,MAPK3,MAPK8,TNFSF9,TRAF1
Pyrimidine Ribonucleotides De Novo Biosynthesis	1.14	0.233	-1.897	BLM,CAD,CTPS1,DHX9,ENTPD1,NME3,NME4,NME7,NUDT5,SMARCA1
Calcium-induced T Lymphocyte Apoptosis	1.12	0.212	0.832	ATP2A2,ATP2A3,CABIN1,CALM1 (includes others),CAMK4,CAPN2,CD4,EP300,ITPR2,ITPR3,NR4A1,PLCG1,PRKD3,ZAP70
Endothelin-1 Signaling	1.12	0.181	1.029	ADCY1,ADCY3,BRAF,EDN1,EDNRA,EDNRB,GNA11,GNA15,GNAI1,GNAL,HMOX1,ITPR2,ITPR3,JUN,MAPK3,MAPK8,MYC,NOTUM,PIK3R1,PIK3R2,PLA2G2A,PLA2G5,PLA2G7,PLA2R1,PLCB1,PLCD3,PLCE1,PLCG1,PLCH1,PLCH2,PLD1,PLD4,PRKD3,RRAS
Melatonin Signaling	1.12	0.208	0	BRAF,CALM1 (includes others),CAMK4,GNAI1,MAP2K2,MAPK3,NOTUM,PLCB1,PLCD3,PLCE1,PLCG1,PLCH1,PLCH2,PRKD3,RORB
Assembly of RNA Polymerase I Complex	1.11	0.333	#NUM!	POLR1A,POLR1B,POLR1E,UBTF
FGF Signaling	1.11	0.202	-0.243	CREBBP,FGF13,FGF2,FGFR2,FGFR3,FGFR4,FGFRL1,HGF,MAP3K5,MAPK3,MAPK8,MAPKAPK2,MET,PIK3R1,PIK3R2,PLCG1,RAC1
γ-linolenate Biosynthesis II (Animals)	1.1	0.294	1.342	ACSBG1,ACSL1,ACSL3,SLC27A1,SLC27A3
Dermatan Sulfate Degradation (Metazoa)	1.1	0.294	1.342	CEMIP2,FGFRL1,HEXD,HYAL4,IDUA
Mitochondrial L-carnitine Shuttle Pathway	1.1	0.294	1.342	ACSBG1,ACSL1,ACSL3,SLC27A1,SLC27A3
Renal Cell Carcinoma Signaling	1.03	0.2	1.155	CREBBP,EP300,ETS1,HGF,JUN,MAP2K2,MAPK3,MET,PAK2,PIK3R1,PIK3R2,RAC1,RAPGEF1,RPS27A,RRAS,SLC2A1
Chemokine Signaling	1.03	0.2	0	CALM1 (includes others),CAMK1D,CAMK4,CCL2,CXCL12,CXCR4,GNAI1,JUN,LIMK2,MAP2K2,MAPK3,MAPK8,PLCB1,PLCG1,ROCK2,RRAS
NF-κB Signaling	1.03	0.179	-1.061	BMPR1B,BRAF,CREBBP,CSNK2A2,EIF2AK2,EP300,FGFR2,FGFR3,FGFR4,GHR,IGF1R,IGF2R,IL1R1,IL1R2,IL1RN,IRAK1,MAP3K14,MAPK8,NTRK2,PDGFRA,PDGFRB,PIK3R1,PIK3R2,RRAS,TGFBR1,TLR1,TLR5,TLR6,TNFAIP3,TNFRSF11A,TRAF3,ZAP70
iNOS Signaling	1.03	0.222	0.378	CALM1 (includes others),CAMK4,CREBBP,HMGA1,IFNGR1,IFNGR2,IRAK1,IRAK2,JAK2,JUN
Superpathway of D-myo-inositol (1,4,5)-trisphosphate Metabolism	1.02	0.261	0.816	IMPAD1,INPP5D,IPMK,ITPKB,ITPKC,MINPP1
Ethanol Degradation IV	1.02	0.261	0	ACSL1,ACSS1,ACSS3,ALDH1A1,ALDH1A2,CAT
Pentose Phosphate Pathway (Oxidative Branch)	1.01	0.5	#NUM!	H6PD,PGD
Spermine and Spermidine Degradation I	1.01	0.5	#NUM!	SAT1,SAT2
D-myo-inositol (1,3,4)-trisphosphate Biosynthesis	1.01	0.278	1.342	INPP5D,IPMK,ITPKB,ITPKC,MINPP1
Assembly of RNA Polymerase III Complex	1	0.308	#NUM!	BDP1,GTF3A,GTF3C1,GTF3C2
Pregnenolone Biosynthesis	1	0.308	0	CYP26B1,MICAL1,MICAL2,MICAL3
D-myo-inositol-5-phosphate Metabolism	1	0.181	-1.134	ATP1A1,CA3,CDC25A,CDC25C,DUSP27,EPHX2,HACD2,MINPP1,MTMR4,NUDT3,NUDT5,PDXP,PIKFYVE,PLCB1,PLCD3,PLCE1,PLCG1,PLCH1,PPFIA3,PPFIBP2,PPM1K,PPP5C,PTPN13,PTPRF,SET,THTPA,TNS3,WBP11
NF-κB Activation by Viruses	0.959	0.195	0.5	CD4,CXCR5,EIF2AK2,ITGA1,ITGA2,ITGA3,ITGA4,ITGB2,ITGB5,MAP3K14,MAPK3,PIK3R1,PIK3R2,PRKD3,RRAS,TNFRSF14
GDNF Family Ligand-Receptor Interactions	0.959	0.197	0.577	DOK1,DOK4,ITPR2,ITPR3,JUN,MAP2K2,MAPK3,MAPK8,NCK1,PDLIM7,PIK3R1,PIK3R2,PLCG1,RAC1,RRAS
Glutathione Redox Reactions I	0.951	0.25	2.449	CLIC2,GPX2,GPX3,GPX4,GSTK1,MGST3
Mechanisms of Viral Exit from Host Cells	0.939	0.22	#NUM!	ACTA1,ACTA2,ACTG2,CHMP3,LMNB1,NEDD4,PRKD3,SH3GLB2,VPS28
Pyrimidine Ribonucleotides Interconversion	0.939	0.22	-1.667	BLM,CTPS1,DHX9,ENTPD1,NME3,NME4,NME7,NUDT5,SMARCA1
Phagosome Maturation	0.939	0.179	#NUM!	ATP6V0B,ATP6V0E1,ATP6V1B1,ATP6V1C2,CALR,CTSB,CTSD,CTSK,CTSL,DYNC1H1,DYNC2H1,DYNLL1,HLA-F,LAMP2,NCF2,PIKFYVE,RAB7B,TAP1,TCIRG1,TUBA1B,TUBA1C,TUBB,TUBB2A,TUBD1,VPS28,VPS33A,VTI1A
Regulation of IL-2 Expression in Activated and Anergic T Lymphocytes	0.928	0.191	#NUM!	CALM1 (includes others),CAMK4,FYN,JUN,MAP2K2,MAPK3,MAPK8,NFATC3,PLCG1,RAC1,RRAS,SMAD2,SMAD3,TGFB2,TGFBR1,VAV3,ZAP70
Ephrin A Signaling	0.928	0.213	#NUM!	EFNA1,EFNA5,EPHA2,EPHA7,FYN,PIK3R1,PIK3R2,RAC1,ROCK2,VAV3
Oxidative Ethanol Degradation III	0.924	0.263	0.447	ACSL1,ACSS1,ACSS3,ALDH1A1,ALDH1A2
Xenobiotic Metabolism Signaling	0.924	0.167	#NUM!	ABCC3,AHR,ALDH1A1,ALDH1A2,CAMK1D,CAMK4,CAT,CHST15,CHST2,CHST3,CITED2,CREBBP,CYP1B1,EP300,FMO2,GCLC,GRIP1,GSTK1,GSTM3,HDAC5,HMOX1,HS3ST6,HSP90AA1,MAF,MAOB,MAP2K2,MAP3K12,MAP3K14,MAP3K15,MAP3K5,MAP3K6,MAPK3,MAPK8,MED1,MGST3,NCOR2,NDST1,NQO2,PIK3R1,PIK3R2,PPARGC1A,PPP2CB,PRKD3,RRAS,SOD3,UGT1A4,UGT1A7 (includes others),UGT8
Lymphotoxin β Receptor Signaling	0.921	0.208	-0.333	CREBBP,DIABLO,EP300,LTB,MAP3K14,MAPK3,PIK3R1,PIK3R2,TRAF1,TRAF3,VCAM1
Citrulline Biosynthesis	0.91	0.333	#NUM!	GLS,LOC102724788/PRODH,OAT
Heme Biosynthesis II	0.91	0.333	#NUM!	FECH,PPOX,UROD
Folate Transformations I	0.91	0.333	#NUM!	MTHFD1,MTHFD2,MTR
Adrenomedullin signaling pathway	0.91	0.173	-0.18	ADCY1,ADCY3,BAX,BRAF,C3,CALM1 (includes others),CAMK4,CRCP,GNA11,GNA15,IL1RN,ITPR2,ITPR3,KCNN3,KCNN4,MAP2K2,MAPK3,MAPK8,MMP2,NOTUM,PIK3R1,PIK3R2,PLCB1,PLCD3,PLCE1,PLCG1,PLCH1,PLCH2,PPARG,PRKG1,RRAS,SLC39A7,SMARCC2,TTN
eNOS Signaling	0.9	0.176	-0.447	ADCY1,ADCY3,AQP3,CALM1 (includes others),CAMK4,CAV1,CCNA1,CCNA2,CHRM2,CHRM3,CHRNA4,CHRNA5,CNGA1,ESR1,HSP90AA1,HSPA14,HSPA1A/HSPA1B,HSPA9,ITPR2,ITPR3,LPAR5,PGF,PIK3R1,PIK3R2,PLCG1,PRKD3,PRKG1,SLC7A1
Intrinsic Prothrombin Activation Pathway	0.889	0.214	2.828	COL11A2,COL18A1,COL1A1,COL1A2,COL3A1,COL5A3,KLK1,KLK14,THBD
Role of JAK family kinases in IL-6-type Cytokine Signaling	0.883	0.24	#NUM!	IL6R,JAK2,MAPK3,MAPK8,OSMR,STAT5A
Granulocyte Adhesion and Diapedesis	0.879	0.173	#NUM!	CCL2,CCL28,CLDN4,CLDN7,CLDN9,CXCL10,CXCL12,CXCL14,CXCL16,CXCR4,GNAI1,ICAM1,IL1R1,IL1R2,IL1RN,ITGA1,ITGA2,ITGA3,ITGA4,ITGB2,MMP12,MMP14,MMP16,MMP19,MMP2,MMP28,MMP7,MMP9,SDC2,THY1,VCAM1
Prostate Cancer Signaling	0.863	0.187	#NUM!	ABL1,CCNE2,CDK2,CDKN1A,CREBBP,E2F1,HSP90AA1,MAP2K2,MAPK3,MDM2,MTOR,PIK3R1,PIK3R2,RRAS,SIN3A,SUV39H1,TFDP1
p70S6K Signaling	0.854	0.178	1.091	EEF2,F2RL1,GNAI1,IL2RG,MAP2K2,MAPK3,MTOR,NOTUM,PIK3R1,PIK3R2,PLCB1,PLCD3,PLCE1,PLCG1,PLCH1,PLCH2,PLD1,PPP2CB,PRKD3,RPS6,RRAS,SFN,YWHAG
Thio-molybdenum Cofactor Biosynthesis	0.851	1	#NUM!	MOCOS
Acetyl-CoA Biosynthesis III (from Citrate)	0.851	1	#NUM!	ACLY
Glutamate Removal from Folates	0.851	1	#NUM!	GGH
Asparagine Biosynthesis I	0.851	1	#NUM!	ASNS
Sulfite Oxidation IV	0.851	1	#NUM!	SUOX
D-mannose Degradation	0.851	1	#NUM!	MPI
Tetrahydrofolate Salvage from 5,10-methenyltetrahydrofolate	0.827	0.4	#NUM!	MTHFD1,MTHFD2
Serine Biosynthesis	0.827	0.4	#NUM!	PSAT1,UBAC2
Lysine Degradation II	0.827	0.4	#NUM!	AADAT,AASS
Myo-inositol Biosynthesis	0.827	0.4	#NUM!	IMPAD1,ISYNA1
Trans, trans-farnesyl Diphosphate Biosynthesis	0.827	0.4	#NUM!	IDI1,IDI2
Galactose Degradation I (Leloir Pathway)	0.827	0.4	#NUM!	GALK1,GALT
Isoleucine Degradation I	0.821	0.267	#NUM!	ACAA2,ACAT1,ACAT2,BCAT1
Superpathway of Citrulline Metabolism	0.821	0.267	0	ASS1,GLS,LOC102724788/PRODH,OAT
Histidine Degradation VI	0.821	0.267	0	CYP26B1,MICAL1,MICAL2,MICAL3
Hypoxia Signaling in the Cardiovascular System	0.812	0.189	0	BIRC6,CDC34,CREBBP,EDN1,EP300,HSP90AA1,JUN,MDM2,UBE2B,UBE2C,UBE2D4,UBE2M,UBE2O,UBE2S
Nitric Oxide Signaling in the Cardiovascular System	0.81	0.182	-0.243	ADRB1,ATP2A2,ATP2A3,CALM1 (includes others),CAMK4,CAV1,HSP90AA1,ITPR2,ITPR3,MAP2K2,MAPK3,PDE3B,PGF,PIK3R1,PIK3R2,PRKD3,PRKG1,SLC7A1
Ethanol Degradation II	0.807	0.219	1.134	ACSL1,ACSS1,ACSS3,ADHFE1,AKR1A1,ALDH1A1,ALDH1A2
Melanoma Signaling	0.796	0.2	-0.333	BRAF,CDKN1A,CDKN2A,E2F1,MAP2K2,MAPK3,MDM2,PIK3R1,PIK3R2,RRAS
PD-1, PD-L1 cancer immunotherapy pathway	0.79	0.179	-0.243	CDK2,CIP2A,CSNK2A2,HLA-F,IFNGR1,IFNGR2,IL2RG,JAK2,LATS2,MR1,PIK3R1,PIK3R2,PLCG1,RASGRP1,SKP2,SMAD3,STAT5A,TGFB2,ZAP70
3-phosphoinositide Biosynthesis	0.785	0.171	-1.134	ATP1A1,CA3,CDC25A,CDC25C,DUSP27,EPHX2,HACD2,MINPP1,MTMR4,NUDT3,NUDT5,PDXP,PI4K2A,PI4KA,PIK3R1,PIK3R2,PIKFYVE,PIP5K1C,PPFIA3,PPFIBP2,PPM1K,PPP5C,PTPN13,PTPRF,SET,THTPA,TNS3,WBP11
Putrescine Degradation III	0.783	0.238	2.236	ALDH1A1,ALDH1A2,MAOB,SAT1,SAT2
RANK Signaling in Osteoclasts	0.764	0.182	0.5	CALM1 (includes others),CAMK4,CBL,GSN,JUN,MAP2K2,MAP3K12,MAP3K14,MAP3K15,MAP3K5,MAP3K6,MAPK3,MAPK8,PIK3R1,PIK3R2,TNFRSF11A
Insulin Receptor Signaling	0.764	0.173	0.209	ACLY,CBL,EIF2B4,EIF4E,FYN,INPP5D,JAK2,MAP2K2,MAPK3,MAPK8,MTOR,NCK1,PDE3B,PIK3R1,PIK3R2,PPP1R10,PTPRF,RAPGEF1,RPTOR,RRAS,SCNN1B,SCNN1G,SGK1,TRIP10
Apelin Adipocyte Signaling Pathway	0.757	0.183	1.807	ADCY1,ADCY3,CAT,CLIC2,GNA11,GNAI1,GPX2,GPX3,GPX4,GSTK1,MAPK3,MAPK8,MGST3,NCF2,PPARGC1A
Neuropathic Pain Signaling In Dorsal Horn Neurons	0.754	0.178	0	CAMK1D,CAMK4,ITPR2,ITPR3,KCNN3,KCNN4,MAPK3,NOTUM,NTRK2,PIK3R1,PIK3R2,PLCB1,PLCD3,PLCE1,PLCG1,PLCH1,PLCH2,PRKD3
Toll-like Receptor Signaling	0.747	0.184	-0.632	EIF2AK2,IL1RN,IRAK1,IRAK2,JUN,MAP3K14,MAPK8,RPS27A,TICAM2,TLR1,TLR5,TLR6,TNFAIP3,TRAF1
Macropinocytosis Signaling	0.747	0.184	0.707	HGF,ITGB2,ITGB4,ITGB5,ITGB6,MET,PDGFA,PIK3R1,PIK3R2,PLCG1,PRKD3,RAC1,RRAS,USP6NL
D-myo-inositol (1,4,5,6)-Tetrakisphosphate Biosynthesis	0.742	0.171	-1.225	ATP1A1,CA3,CDC25A,CDC25C,DUSP27,EPHX2,HACD2,IPMK,MINPP1,MTMR4,NUDT3,NUDT5,PDXP,PIKFYVE,PPFIA3,PPFIBP2,PPM1K,PPP5C,PTPN13,PTPRF,SET,THTPA,TNS3,WBP11
D-myo-inositol (3,4,5,6)-tetrakisphosphate Biosynthesis	0.742	0.171	-1.225	ATP1A1,CA3,CDC25A,CDC25C,DUSP27,EPHX2,HACD2,IPMK,MINPP1,MTMR4,NUDT3,NUDT5,PDXP,PIKFYVE,PPFIA3,PPFIBP2,PPM1K,PPP5C,PTPN13,PTPRF,SET,THTPA,TNS3,WBP11
MSP-RON Signaling Pathway	0.724	0.19	#NUM!	ACTA1,ACTA2,ACTG2,CCL2,ITGB2,JAK2,KLK1,KLK14,MST1,PIK3R1,PIK3R2
Role of Oct4 in Mammalian Embryonic Stem Cell Pluripotency	0.712	0.196	#NUM!	AQR,BRCA1,CCNF,FOXD3,JARID2,NR2F1,PARP1,PCGF6,SPP1
PI3K/AKT Signaling	0.712	0.167	-0.447	CDKN1A,EIF4E,GHR,HSP90AA1,IL10RB,IL1R1,IL1R2,IL20RB,IL27RA,IL2RG,IL6R,ILK,INPP5D,ITGA2,ITGA3,ITGA4,JAK2,MAP2K2,MAP3K5,MAPK3,MCL1,MDM2,MTOR,PIK3R1,PIK3R2,PPP2CB,RRAS,SFN,YWHAG
FAT10 Cancer Signaling Pathway	0.712	0.196	0.333	ACKR3,ACVR1,ACVR1B,CXCR4,MAD2L1,SMAD2,SMAD3,TGFB2,TGFBR1
Purine Nucleotides De Novo Biosynthesis II	0.71	0.273	#NUM!	GMPS,PAICS,PPAT
Neuroinflammation Signaling Pathway	0.71	0.16	1.372	ACVR1,ACVR1B,BIRC5,BIRC6,CCL2,CREBBP,CXCL10,CXCL12,FZD1,GABRB2,GABRR1,GLS,HLA-F,HMOX1,ICAM1,IDE,IFNGR1,IFNGR2,IL1R1,IL34,IL6R,IRAK1,IRAK2,IRF7,JAK2,JMJD7-PLA2G4B,JUN,KLK1,MAPK3,MAPK8,MMP9,NCF2,NFATC3,PIK3R1,PIK3R2,PLA2G2A,PLA2G5,PLCG1,PYCARD,SLC6A12,TGFB2,TGFBR1,TICAM2,TLR1,TLR5,TLR6,TRAF3,VCAM1
Growth Hormone Signaling	0.708	0.183	-0.302	A2M,GHR,IGF1R,IGF2,IGFBP3,JAK2,MAPK3,PIK3R1,PIK3R2,PLCG1,PRKD3,SOCS6,STAT5A
CD40 Signaling	0.699	0.185	0	ICAM1,JUN,MAP2K2,MAP3K14,MAPK3,MAPK8,MAPKAPK2,PIK3R1,PIK3R2,TNFAIP3,TRAF1,TRAF3
Production of Nitric Oxide and Reactive Oxygen Species in Macrophages	0.697	0.165	1.826	CAT,CLU,CREBBP,IFNGR1,IFNGR2,JAK2,JUN,MAP3K12,MAP3K14,MAP3K15,MAP3K5,MAP3K6,MAPK3,MAPK8,NCF2,ORM2,PIK3R1,PIK3R2,PLCG1,PPP1R10,PPP2CB,PRKD3,RAC1,RHOB,RHOBTB1,RHOC,RHOF,RHOJ,RHOV,RND3,SERPINA1
Arginine Biosynthesis IV	0.693	0.333	#NUM!	ASS1,OAT
Proline Biosynthesis II (from Arginine)	0.693	0.333	#NUM!	OAT,PYCR2
Arginine Degradation VI (Arginase 2 Pathway)	0.693	0.333	#NUM!	OAT,PYCR2
Pentose Phosphate Pathway (Non-oxidative Branch)	0.693	0.333	#NUM!	TKT,TKTL1
Glycerol Degradation I	0.693	0.333	#NUM!	GK,GK5
Glycine Cleavage Complex	0.693	0.333	#NUM!	AMT,GLDC
Selenocysteine Biosynthesis II (Archaea and Eukaryotes)	0.693	0.333	#NUM!	SARS2,SEPHS1
GDP-mannose Biosynthesis	0.693	0.333	#NUM!	GMPPB,MPI
RAN Signaling	0.676	0.235	-2	IPO5,KPNA1,KPNB1,TNPO1
Histamine Degradation	0.676	0.235	2	ALDH1A1,ALDH1A2,AOC1,HNMT
Triacylglycerol Biosynthesis	0.668	0.195	0.707	AGPAT4,DGAT1,DGAT2,LCLAT1,LPIN3,PLPP1,PLPP2,PLPPR3
UVA-Induced MAPK Signaling	0.666	0.173	0.302	JUN,MAPK3,MAPK8,MTOR,NOTUM,PARP1,PARP4,PIK3R1,PIK3R2,PLCB1,PLCD3,PLCE1,PLCG1,PLCH1,PLCH2,RRAS,SMPD4
Coagulation System	0.664	0.2	0.378	A2M,F3,PLAT,PLAU,SERPINA1,SERPINA5,THBD
Protein Kinase A Signaling	0.658	0.156	0.146	ADCY1,ADCY3,ADD2,ADD3,AKAP1,AKAP11,AKAP13,AKAP8,ANAPC1,BRAF,CALM1 (includes others),CAMK4,CDC25A,CDC25C,CNGA1,CREBBP,DUSP22,DUSP6,FLNB,FLNC,GLI3,GNAI1,GNB1,ITPR2,ITPR3,KDELR2,KDELR3,MAP2K2,MAPK3,MYH10,MYL12A,MYL6,MYL9,NFATC3,NOTUM,PALM2AKAP2,PDE3A,PDE3B,PDE7A,PDE8A,PHKG1,PLCB1,PLCD3,PLCE1,PLCG1,PLCH1,PLCH2,PPP1R10,PRKD3,PTPN13,PTPN14,PTPRF,PTPRG,PTPRU,ROCK2,SFN,SMAD3,TCF7L1,TGFB2,TGFBR1,TTN,YWHAG
T Cell Receptor Signaling	0.654	0.171	#NUM!	CALM1 (includes others),CAMK4,CBL,CD4,FYN,JUN,MAP2K2,MAPK3,MAPK8,NFATC3,PIK3R1,PIK3R2,PLCG1,RAC1,RASGRP1,RRAS,VAV3,ZAP70
Apoptosis Signaling	0.64	0.172	0.5	BAX,BCL2A1,BIRC6,CAPN2,CAPN3,CDK1,DIABLO,MAP2K2,MAP3K14,MAP3K5,MAPK3,MAPK8,MCL1,PARP1,PLCG1,RRAS,SPTAN1
Cleavage and Polyadenylation of Pre-mRNA	0.629	0.25	#NUM!	CPSF6,NUDT21,WDR33
Autophagy	0.625	0.18	#NUM!	ATG4C,ATG7,CTSB,CTSD,CTSK,CTSL,LAMP2,MTOR,STX17,VPS33A,WIPI1
Acute Phase Response Signaling	0.62	0.162	1.043	A2M,C1R,C3,FN1,HMOX1,IL1R1,IL1RN,IL6R,IRAK1,JAK2,JUN,MAP2K2,MAP3K14,MAP3K5,MAPK3,MAPK8,MTOR,NOLC1,NR3C1,ORM2,OSMR,PIK3R1,PIK3R2,RRAS,SAA1,SERPINA1,SERPINA3,SOCS6,TF
1D-myo-inositol Hexakisphosphate Biosynthesis II (Mammalian)	0.614	0.222	1	INPP5D,IPMK,ITPKB,ITPKC
EGF Signaling	0.614	0.182	-1.265	CSNK2A2,ITPR2,ITPR3,JUN,MAPK3,MAPK8,MTOR,PIK3R1,PIK3R2,PLCG1
Calcium Signaling	0.614	0.16	-0.943	ACTA1,ACTA2,ASPH,ATP2A2,ATP2A3,ATP2B1,ATP2B2,CABIN1,CALM1 (includes others),CALR,CAMK1D,CAMK4,CHRNA4,CHRNA5,CREBBP,EP300,HDAC5,ITPR2,ITPR3,LETM1,MAPK3,MICU1,MYH10,MYH9,MYL6,MYL9,NFATC3,SLC8A1,SLC8B1,TNNT2,TPM1,TRDN,TRPV6
TCA Cycle II (Eukaryotic)	0.611	0.208	0.447	CS,DHTKD1,MDH1,SDHC,SDHD
GNRH Signaling	0.607	0.162	0.784	ADCY1,ADCY3,CALM1 (includes others),CAMK4,CREBBP,EGR1,GNA11,GNA15,GNAI1,GNB1,HBEGF,ITPR2,ITPR3,JUN,MAP2K2,MAP3K12,MAP3K14,MAP3K15,MAP3K5,MAP3K6,MAPK3,MAPK8,MMP2,PAK2,PLCB1,PRKD3,RAC1,RRAS
Remodeling of Epithelial Adherens Junctions	0.607	0.176	#NUM!	ACTA1,ACTA2,ACTG2,APC,CTNNA1,HGF,MAPRE2,MET,TUBA1B,TUBA1C,TUBB,TUBB2A
P2Y Purigenic Receptor Signaling Pathway	0.6	0.165	-0.655	ADCY1,ADCY3,CREBBP,GNAI1,GNB1,JUN,MAP2K2,MAPK3,MYC,NOTUM,P2RY6,PIK3R1,PIK3R2,PLCB1,PLCD3,PLCE1,PLCG1,PLCH1,PLCH2,PRKD3,RRAS
3-phosphoinositide Degradation	0.59	0.162	-1	ATP1A1,CA3,CDC25A,CDC25C,DUSP27,EPHX2,HACD2,INPP5D,MINPP1,MTMR14,MTMR4,NUDT3,NUDT5,PDXP,PIKFYVE,PPFIA3,PPFIBP2,PPM1K,PPP5C,PTPN13,PTPRF,SET,THTPA,TNS3,WBP11
Superpathway of Serine and Glycine Biosynthesis I	0.587	0.286	#NUM!	PSAT1,UBAC2
Phosphatidylcholine Biosynthesis I	0.587	0.286	#NUM!	CHPT1,PCYT1B
NAD Salvage Pathway III	0.587	0.286	#NUM!	NMNAT1,NMNAT2
Asparagine Degradation I	0.58	0.5	#NUM!	ASPG
Epoxysqualene Biosynthesis	0.58	0.5	#NUM!	SQLE
Spermine Biosynthesis	0.58	0.5	#NUM!	AMD1
S-methyl-5'-thioadenosine Degradation II	0.58	0.5	#NUM!	MTAP
Alanine Degradation III	0.58	0.5	#NUM!	GPT2
Alanine Biosynthesis II	0.58	0.5	#NUM!	GPT2
Palmitate Biosynthesis I (Animals)	0.58	0.5	#NUM!	FASN
Uridine-5'-phosphate Biosynthesis	0.58	0.5	#NUM!	CAD
Spermidine Biosynthesis I	0.58	0.5	#NUM!	AMD1
Fatty Acid Biosynthesis Initiation II	0.58	0.5	#NUM!	FASN
GDP-L-fucose Biosynthesis I (from GDP-D-mannose)	0.58	0.5	#NUM!	TSTA3
Putrescine Biosynthesis III	0.58	0.5	#NUM!	AZIN2
Glutamine Degradation I	0.58	0.5	#NUM!	GLS
Thrombopoietin Signaling	0.565	0.175	0.302	JAK2,JUN,MAP2K2,MAPK3,MYC,PIK3R1,PIK3R2,PLCG1,PRKD3,RRAS,STAT5A
Synaptic Long Term Potentiation	0.561	0.163	0	ADCY1,CALM1 (includes others),CAMK4,CREBBP,EP300,GNA11,GNA15,ITPR2,ITPR3,MAP2K2,MAPK3,NOTUM,PLCB1,PLCD3,PLCE1,PLCG1,PLCH1,PLCH2,PPP1R10,PRKD3,RRAS
Reelin Signaling in Neurons	0.561	0.163	-0.655	ARHGEF12,ARHGEF3,FYN,ITGA1,ITGA2,ITGA3,ITGA4,ITGB2,LRP8,MAP1B,MAP2K2,MAPK3,MAPK8,MTOR,PDK1,PIK3R1,PIK3R2,RAC1,RAPGEF1,WASF1,YES1
Oleate Biosynthesis II (Animals)	0.561	0.231	#NUM!	FADS6,SCD,SCD5
Leukotriene Biosynthesis	0.561	0.231	#NUM!	GGT5,GGT6,MGST3
Cholesterol Biosynthesis I	0.561	0.231	#NUM!	CYP51A1,DHCR24,SQLE
Cholesterol Biosynthesis II (via 24,25-dihydrolanosterol)	0.561	0.231	#NUM!	CYP51A1,DHCR24,SQLE
Cholesterol Biosynthesis III (via Desmosterol)	0.561	0.231	#NUM!	CYP51A1,DHCR24,SQLE
Granzyme A Signaling	0.559	0.211	#NUM!	CREBBP,EP300,HMGB2,SET
Thyroid Cancer Signaling	0.539	0.176	#NUM!	BRAF,CXCL12,MAP2K2,MAPK3,MYC,NTRK2,PPARG,RRAS,TCF7L1
UVC-Induced MAPK Signaling	0.539	0.176	-0.707	ATR,BRAF,JUN,MAP2K2,MAPK3,MAPK8,PRKD3,RRAS,SMPD4
Glutathione-mediated Detoxification	0.532	0.188	1.342	ANPEP,GGH,GSTK1,GSTM3,LANCL1,MGST3
Fatty Acid β-oxidation I	0.532	0.188	0.816	ACAA2,ACSBG1,ACSL1,ACSL3,SLC27A1,SLC27A3
CCR3 Signaling in Eosinophils	0.529	0.161	0.577	CALM1 (includes others),CAMK4,GNAI1,GNB1,ITPR2,ITPR3,JMJD7-PLA2G4B,LIMK2,MAP2K2,MAPK3,PAK2,PIK3R1,PIK3R2,PLA2G2A,PLA2G5,PLCB1,PRKD3,RAC1,ROCK2,RRAS
Death Receptor Signaling	0.521	0.165	0.258	ACTA1,ACTA2,ACTG2,ARHGDIB,DIABLO,HSPB2,HSPB3,MAP3K14,MAP3K5,MAPK8,PARP1,PARP4,SPTAN1,TNFRSF25,TNFSF10
IL-6 Signaling	0.51	0.16	2.683	A2M,COL1A1,CSNK2A2,HSPB2,HSPB3,IL1R1,IL1R2,IL1RN,IL6R,JAK2,JUN,MAP2K2,MAP3K14,MAPK3,MAPK8,MAPKAPK2,MCL1,PIK3R1,PIK3R2,RRAS
Inflammasome pathway	0.509	0.2	1	CTSB,NEK7,NLRP1,PYCARD
BMP signaling pathway	0.507	0.165	-1.069	BMPR1B,CAMK4,CREBBP,FST,JUN,MAP2K2,MAPK3,MAPK8,RRAS,RUNX2,SMAD1,SMAD7,SMAD9,SOSTDC1
Airway Pathology in Chronic Obstructive Pulmonary Disease	0.502	0.25	#NUM!	MMP2,MMP9
Histidine Degradation III	0.502	0.25	#NUM!	MTHFD1,MTHFD2
Superoxide Radicals Degradation	0.502	0.25	#NUM!	CAT,SOD3
Cholecystokinin/Gastrin-mediated Signaling	0.496	0.16	1.213	IL1RN,ITPR2,ITPR3,JUN,MAP2K2,MAPK3,MAPK8,PLCB1,PRKD3,RAC1,RHOB,RHOBTB1,RHOC,RHOF,RHOJ,RHOV,RND3,ROCK2,RRAS
Retinoate Biosynthesis I	0.495	0.182	2.236	AKR1B1,AKR1C3,ALDH1A1,ALDH1A2,RDH10,RDH5
Stearate Biosynthesis I (Animals)	0.493	0.174	0.707	ACOT9,ACSBG1,ACSL1,ACSL3,DHCR24,FASN,SLC27A1,SLC27A3
IL-17 Signaling	0.471	0.163	#NUM!	CCL2,CXCL10,JAK2,JUN,MAP2K2,MAP3K14,MAPK3,MAPK8,MAPKAPK2,PIK3R1,PIK3R2,RRAS,TIMP1
SPINK1 Pancreatic Cancer Pathway	0.471	0.167	-1.897	CPA4,CPQ,CTSB,F2RL1,KLK1,KLK14,MMP12,SMAD2,SMAD3,TGFBR1
Tight Junction Signaling	0.47	0.155	#NUM!	ACTA1,ACTA2,ACTG2,CGN,CLDN4,CLDN7,CLDN9,CPSF6,CTNNA1,EPB41,F11R,JAM2,JUN,MYH10,MYH9,MYL6,MYL9,NUDT21,OCLN,PATJ,PPP2CB,RAC1,SPTAN1,TGFB2,TGFBR1,VTI1A
Telomerase Signaling	0.469	0.159	0.577	ABL1,CDKN1A,E2F1,ELF5,ETS1,HDAC5,HSP90AA1,IL2RG,MAP2K2,MAPK3,MYC,PIK3R1,PIK3R2,PPP2CB,RRAS,SP1,TERF2IP
NGF Signaling	0.465	0.158	0.243	BAX,CREBBP,MAP2K2,MAP3K12,MAP3K14,MAP3K15,MAP3K5,MAP3K6,MAPK3,MAPK8,PIK3R1,PIK3R2,PLCG1,RAC1,ROCK2,RRAS,SMPD4,TRIO
Triacylglycerol Degradation	0.465	0.17	-0.707	AARSD1,ABHD2,CEL,LIPG,MGLL,NDST1,NOTUM,PNPLA2
Endoplasmic Reticulum Stress Pathway	0.463	0.19	-1	CALR,EIF2S1,MAP3K5,MAPK8
Inhibition of Angiogenesis by TSP1	0.461	0.176	-1.342	FYN,JUN,MAPK8,MMP9,SDC2,TGFBR1
Role of JAK2 in Hormone-like Cytokine Signaling	0.461	0.176	#NUM!	GHR,HLTF,JAK2,PRLR,SOCS6,STAT5A
IL-2 Signaling	0.446	0.164	1.134	CSNK2A2,IL2RG,JUN,MAP2K2,MAPK3,MAPK8,PIK3R1,PIK3R2,RRAS,STAT5A
Endocannabinoid Developing Neuron Pathway	0.446	0.157	-0.471	ADCY1,ADCY3,BRAF,BRCA1,CREBBP,GNAI1,GNAL,GNB1,MAP2K2,MAPK3,MAPK8,MGLL,MTOR,PIK3R1,PIK3R2,RAC1,RPTOR,RRAS
Inhibition of ARE-Mediated mRNA Degradation Pathway	0.442	0.156	0.5	AGO1,AGO2,AGO4,CNOT1,CNOT6,DDX6,DIS3L,LTB,MAPK3,MAPKAPK2,PPP2CB,PSME4,SFN,TNFSF10,TNFSF9,YWHAG,ZFP36,ZFP36L1,ZFP36L2
α-Adrenergic Signaling	0.44	0.158	0.577	ADCY1,ADCY3,CALM1 (includes others),CAMK4,GNAI1,GNB1,ITPR2,ITPR3,MAP2K2,MAPK3,PHKG1,PLCG1,PRKD3,RRAS,SLC8A1
Androgen Signaling	0.438	0.154	-1	CALM1 (includes others),CALR,CAMK4,CREBBP,DNAJB1,EP300,GNA11,GNA15,GNAI1,GNAL,GNB1,HSP90AA1,JUN,MAPK3,POLR2A,POLR2E,POLR2J2/POLR2J3,PRKD3,SMAD3,TAF2,TGFB1I1
Diphthamide Biosynthesis	0.435	0.333	#NUM!	EEF2
Trehalose Degradation II (Trehalase)	0.435	0.333	#NUM!	TREH
5-aminoimidazole Ribonucleotide Biosynthesis I	0.435	0.333	#NUM!	PPAT
Coenzyme A Biosynthesis	0.435	0.333	#NUM!	PPCS
Proline Degradation	0.435	0.333	#NUM!	LOC102724788/PRODH
1,25-dihydroxyvitamin D3 Biosynthesis	0.435	0.333	#NUM!	CYP2R1
Glutathione Biosynthesis	0.435	0.333	#NUM!	GCLC
D-glucuronate Degradation I	0.435	0.333	#NUM!	AKR1A1
Methionine Salvage II (Mammalian)	0.435	0.333	#NUM!	MTR
Inosine-5'-phosphate Biosynthesis II	0.435	0.333	#NUM!	PAICS
Thyroid Hormone Biosynthesis	0.435	0.333	#NUM!	CTSD
1D-myo-inositol Hexakisphosphate Biosynthesis V (from Ins(1,3,4)P3)	0.435	0.333	#NUM!	IPMK
Oxidized GTP and dGTP Detoxification	0.435	0.333	#NUM!	DDX6
Phosphatidylethanolamine Biosynthesis II	0.432	0.222	#NUM!	ETNK2,SELENOI
Leucine Degradation I	0.432	0.222	#NUM!	BCAT1,HMGCL
Nucleotide Excision Repair Pathway	0.428	0.171	#NUM!	ERCC1,ERCC5,POLR2A,POLR2E,POLR2J2/POLR2J3,RAD23B
Acute Myeloid Leukemia Signaling	0.425	0.157	-0.302	BRAF,CCNA1,IDH2,MAP2K2,MAPK3,MTOR,MYC,PIK3R1,PIK3R2,PIM1,RRAS,RUNX1,STAT5A,TCF7L1
Chondroitin Sulfate Biosynthesis	0.405	0.161	1.667	B3GAT2,CHST15,CHST2,CHST3,CSGALNACT1,HS3ST6,NDST1,XYLT1,XYLT2
Granzyme B Signaling	0.4	0.188	#NUM!	LMNB1,PARP1,PRKDC
Chondroitin Sulfate Degradation (Metazoa)	0.4	0.188	#NUM!	CEMIP2,HEXD,HYAL4
Glutaryl-CoA Degradation	0.4	0.188	#NUM!	ACAA2,ACAT1,ACAT2
p38 MAPK Signaling	0.397	0.153	1.886	CREBBP,HSPB2,HSPB3,IL1R1,IL1R2,IL1RN,IRAK1,IRAK2,JMJD7-PLA2G4B,MAP3K5,MAPKAPK2,MAPKAPK5,MKNK2,MYC,PLA2G2A,PLA2G5,TGFB2,TGFBR1
Synaptogenesis Signaling Pathway	0.397	0.147	-1.18	ADCY1,ADCY3,AP2B1,ARHGEF7,BRAF,CALM1 (includes others),CAMK4,CDH11,CDH13,CDH24,CDH4,CLASP2,CREBBP,DLG4,EFNA1,EFNA5,EFNB1,EFNB2,EIF4EBP2,EIF4EBP3,EPHA2,EPHA7,EPHB6,FYN,KALRN,LRP8,MAP1B,MAPK3,MARCKS,MTOR,NTRK2,PIK3R1,PIK3R2,PLCG1,RAC1,RAPGEF1,RASGRP1,RRAS,STXBP2,SYT1,SYT17,SYT8,TLN1,VTI1A,WASF1,YES1
VEGF Family Ligand-Receptor Interactions	0.39	0.155	0.905	JMJD7-PLA2G4B,MAP2K2,MAPK3,NRP1,NRP2,PGF,PIK3R1,PIK3R2,PLA2G2A,PLA2G5,PLCG1,PRKD3,RRAS
Assembly of RNA Polymerase II Complex	0.386	0.16	#NUM!	POLR2A,POLR2E,POLR2J2/POLR2J3,TAF1,TAF12,TAF13,TAF2,TAF6
Tryptophan Degradation III (Eukaryotic)	0.385	0.174	#NUM!	ACAA2,ACAT1,ACAT2,HAAO
GPCR-Mediated Nutrient Sensing in Enteroendocrine Cells	0.382	0.152	0.243	ADCY1,ADCY3,GNA11,GNA15,GNAI1,ITPR2,ITPR3,LPAR5,NOTUM,PLCB1,PLCD3,PLCE1,PLCG1,PLCH1,PLCH2,PRKD3,RAPGEF4
TNFR2 Signaling	0.376	0.167	0	JUN,MAP3K14,MAPK8,TNFAIP3,TRAF1
Embryonic Stem Cell Differentiation into Cardiac Lineages	0.374	0.2	#NUM!	MESP1,SP4
Glycine Betaine Degradation	0.374	0.2	#NUM!	SDSL,SRR
VEGF Signaling	0.369	0.152	1.155	ACTA1,ACTA2,ACTG2,EIF2B4,EIF2S1,ELAVL1,MAP2K2,MAPK3,PGF,PIK3R1,PIK3R2,PLCG1,ROCK2,RRAS,SFN
Cancer Drug Resistance By Drug Efflux	0.361	0.155	#NUM!	ABCC1,BRAF,MAP2K2,MAPK3,MDM2,PDK1,PIK3R1,PIK3R2,RRAS
Myc Mediated Apoptosis Signaling	0.359	0.154	#NUM!	BAX,CDKN2A,IGF1R,MAPK8,MYC,PIK3R1,PIK3R2,RRAS,SFN,YWHAG
ErbB2-ErbB3 Signaling	0.359	0.154	0.333	ERBB2,JUN,MAP2K2,MAPK3,MYC,PIK3R1,PIK3R2,RRAS,SP1,STAT5A
Basal Cell Carcinoma Signaling	0.357	0.153	0.302	APC,FZD1,FZD2,FZD4,GLI3,TCF7L1,WNT11,WNT2,WNT2B,WNT4,WNT5B
IL-3 Signaling	0.356	0.152	0.577	INPP5D,JAK2,JUN,MAP2K2,MAPK3,PIK3R1,PIK3R2,PRKD3,RAC1,RAPGEF1,RRAS,STAT5A
LXR/RXR Activation	0.352	0.149	-0.277	ACACA,C3,CCL2,CLU,CYP51A1,FASN,IL1R1,IL1R2,IL1RN,LDLR,MMP9,NCOR2,ORM2,PON3,SAA1,SCD,SERPINA1,TF
IL-22 Signaling	0.351	0.167	0	IL10RB,MAPK3,MAPK8,STAT5A
Role of JAK1, JAK2 and TYK2 in Interferon Signaling	0.351	0.167	#NUM!	IFNGR1,IFNGR2,JAK2,STAT2
G Protein Signaling Mediated by Tubby	0.347	0.161	#NUM!	ABL1,GNB1,JAK2,PLCB1,PLCG1
Heme Degradation	0.341	0.25	#NUM!	HMOX1
Branched-chain α-keto acid Dehydrogenase Complex	0.341	0.25	#NUM!	BCKDHA
Phenylethylamine Degradation I	0.341	0.25	#NUM!	AOC3
Proline Biosynthesis I	0.341	0.25	#NUM!	PYCR2
Melatonin Degradation II	0.341	0.25	#NUM!	MAOB
Arginine Degradation I (Arginase Pathway)	0.341	0.25	#NUM!	OAT
N-acetylglucosamine Degradation II	0.341	0.25	#NUM!	NAGK
UVB-Induced MAPK Signaling	0.341	0.154	-1.414	EIF4E,JUN,MAPK3,MAPK8,MTOR,PIK3R1,PIK3R2,PRKD3
Dermatan Sulfate Biosynthesis	0.339	0.153	1.667	B3GAT2,CHST15,CHST2,CHST3,CSGALNACT1,HS3ST6,NDST1,XYLT1,XYLT2
FLT3 Signaling in Hematopoietic Progenitor Cells	0.338	0.15	-0.577	CBL,CREBBP,EIF4E,INPP5D,MAP2K2,MAPK3,MTOR,PIK3R1,PIK3R2,RRAS,STAT2,STAT5A
Role of MAPK Signaling in the Pathogenesis of Influenza	0.338	0.15	#NUM!	BAX,CCL2,CXCL10,MAP2K2,MAP3K5,MAPK3,MAPK8,PLA2G2A,PLA2G5,PLA2G7,PLA2R1,RRAS
JAK/Stat Signaling	0.338	0.15	0.577	CDKN1A,JAK2,JUN,MAP2K2,MAPK3,MTOR,PIK3R1,PIK3R2,RRAS,SOCS6,STAT2,STAT5A
B Cell Receptor Signaling	0.338	0.146	0.392	ABL1,BCL2A1,BCL6,BLNK,CALM1 (includes others),CAMK4,CREBBP,EBF1,EGR1,ETS1,INPP5D,JUN,MAP2K2,MAP3K12,MAP3K14,MAP3K15,MAP3K5,MAP3K6,MAPK3,MAPK8,MTOR,NFATC3,PIK3R1,PIK3R2,RAC1,RRAS,VAV3
ErbB Signaling	0.337	0.149	-0.277	ERBB2,HBEGF,JUN,MAP2K2,MAPK3,MAPK8,MTOR,NCK1,PAK2,PIK3R1,PIK3R2,PLCG1,PRKD3,RRAS
Role of NFAT in Cardiac Hypertrophy	0.328	0.145	-0.365	ADCY1,ADCY3,CABIN1,CALM1 (includes others),CAMK1D,CAMK4,EP300,GNAI1,GNB1,HDAC5,IGF1R,ITPR2,ITPR3,LIF,MAP2K2,MAPK3,MAPK8,NOTUM,PIK3R1,PIK3R2,PLCB1,PLCD3,PLCE1,PLCG1,PLCH1,PLCH2,PRKD3,RRAS,SLC8A1,TGFB2,TGFBR1
Gα12/13 Signaling	0.324	0.146	1.147	CDH11,CDH13,CDH24,CDH4,F2RL1,JUN,LPAR5,MAP2K2,MAP3K5,MAPK3,MAPK8,MYL12A,MYL6,MYL9,PIK3R1,PIK3R2,ROCK2,RRAS,VAV3
Estrogen-Dependent Breast Cancer Signaling	0.321	0.149	0	CREBBP,ESR1,HSD17B1,IGF1R,JUN,MAPK3,PIK3R1,PIK3R2,RRAS,SP1,STAT5A
Methylglyoxal Degradation III	0.321	0.167	#NUM!	AKR1A1,AKR1B1,AKR1C3
CD27 Signaling in Lymphocytes	0.32	0.151	1.134	JUN,MAP2K2,MAP3K12,MAP3K14,MAP3K15,MAP3K5,MAP3K6,MAPK8
Endometrial Cancer Signaling	0.32	0.15	0.707	CTNNA1,ERBB2,ILK,MAP2K2,MAPK3,MYC,PIK3R1,PIK3R2,RRAS
April Mediated Signaling	0.32	0.154	-0.816	JUN,MAP3K14,MAPK8,NFATC3,TRAF1,TRAF3
IL-17A Signaling in Gastric Cells	0.32	0.16	#NUM!	CXCL10,JUN,MAPK3,MAPK8
Tryptophan Degradation X (Mammalian, via Tryptamine)	0.32	0.16	2	AKR1A1,ALDH1A1,ALDH1A2,MAOB
tRNA Charging	0.32	0.154	-2.449	GARS1,IARS1,SARS2,VARS,WARS2,YARS1
Antigen Presentation Pathway	0.32	0.154	#NUM!	CALR,CIITA,HLA-F,MR1,PSMB9,TAP1
PFKFB4 Signaling Pathway	0.32	0.152	-0.378	CREBBP,FGF2,MAP2K2,MAPK3,PFKM,TGFB2,TKT
TREM1 Signaling	0.304	0.147	1.508	CCL2,CIITA,ICAM1,IRAK1,JAK2,MAPK3,PLCG1,STAT5A,TLR1,TLR5,TLR6
Induction of Apoptosis by HIV1	0.302	0.148	-0.333	BAX,BBC3,CXCR4,DIABLO,MAP3K14,MAP3K5,MAPK8,SLC25A10,TRAF1
Transcriptional Regulatory Network in Embryonic Stem Cells	0.3	0.148	#NUM!	FOXD3,H4C3,KAT6A,RIF1,SET,SIX3,SMARCAD1,TCF7L1
nNOS Signaling in Neurons	0.298	0.149	#NUM!	CALM1 (includes others),CAMK4,CAPN2,CAPN3,DLG4,PFKM,PRKD3
Renin-Angiotensin Signaling	0.297	0.144	0.258	ADCY1,ADCY3,CCL2,ITPR2,ITPR3,JAK2,JUN,MAP2K2,MAPK3,MAPK8,PAK2,PIK3R1,PIK3R2,PLCG1,PRKD3,RAC1,RRAS
Gluconeogenesis I	0.292	0.154	1	ENO2,GAPDH,MDH1,ME3
Erythropoietin Signaling	0.288	0.145	#NUM!	CBL,JAK2,JUN,MAP2K2,MAPK3,PIK3R1,PIK3R2,PLCG1,PRKD3,RRAS,STAT5A
Neurotrophin/TRK Signaling	0.288	0.145	0	CREBBP,JUN,MAP2K2,MAP3K5,MAPK3,MAPK8,NTRK2,PIK3R1,PIK3R2,PLCG1,RRAS
FXR/RXR Activation	0.286	0.143	#NUM!	C3,CLU,CREBBP,FASN,FGFR4,G6PC3,IL1RN,MAPK8,ORM2,PON3,PPARG,PPARGC1A,SAA1,SCARB1,SERPINA1,SLC4A2,SLCO1B3,TF
Dendritic Cell Maturation	0.284	0.142	1.8	COL11A2,COL18A1,COL1A1,COL1A2,COL3A1,COL5A3,CREBBP,HLA-F,ICAM1,IL1RN,IL32,JAK2,LTB,MAP3K14,MAPK3,MAPK8,NOTUM,PIK3R1,PIK3R2,PLCB1,PLCD3,PLCE1,PLCG1,PLCH1,PLCH2,STAT2
Guanosine Nucleotides Degradation III	0.282	0.167	#NUM!	GDA,NT5C2
IL-1 Signaling	0.277	0.143	0	ADCY1,ADCY3,GNA11,GNA15,GNAI1,GNAL,GNB1,IL1R1,IRAK1,IRAK2,JUN,MAP3K14,MAPK8
B Cell Activating Factor Signaling	0.275	0.146	-0.816	JUN,MAP3K14,MAPK8,NFATC3,TRAF1,TRAF3
2-ketoglutarate Dehydrogenase Complex	0.273	0.2	#NUM!	DHTKD1
CMP-N-acetylneuraminate Biosynthesis I (Eukaryotes)	0.273	0.2	#NUM!	NAGK
Lysine Degradation V	0.273	0.2	#NUM!	AADAT
Citrulline-Nitric Oxide Cycle	0.273	0.2	#NUM!	ASS1
Folate Polyglutamylation	0.273	0.2	#NUM!	MTHFD1
Antiproliferative Role of Somatostatin Receptor 2	0.272	0.143	-0.333	BRAF,CDKN1A,GNB1,MAP2K2,MAPK3,PIK3R1,PIK3R2,RRAS,SLC39A7,SMARCC2,SSTR2
MIF-mediated Glucocorticoid Regulation	0.271	0.147	0.447	JMJD7-PLA2G4B,MAPK3,NR3C1,PLA2G2A,PLA2G5
GM-CSF Signaling	0.27	0.143	1	BCL2A1,ETS1,JAK2,MAP2K2,MAPK3,PIK3R1,PIK3R2,PIM1,RRAS,RUNX1
The Visual Cycle	0.258	0.15	#NUM!	AKR1C3,RDH10,RDH5
MIF Regulation of Innate Immunity	0.256	0.143	0.816	JMJD7-PLA2G4B,JUN,MAPK3,MAPK8,PLA2G2A,PLA2G5
Noradrenaline and Adrenaline Degradation	0.249	0.143	2.236	ADHFE1,AKR1A1,ALDH1A1,ALDH1A2,MAOB
NAD Phosphorylation and Dephosphorylation	0.246	0.154	#NUM!	NADK2,NNT
Pyruvate Fermentation to Lactate	0.223	0.167	#NUM!	LDHB
Urea Cycle	0.223	0.167	#NUM!	ASS1
Chondroitin and Dermatan Biosynthesis	0.223	0.167	#NUM!	CSGALNACT1
Ceramide Biosynthesis	0.223	0.167	#NUM!	KDSR
Tryptophan Degradation to 2-amino-3-carboxymuconate Semialdehyde	0.223	0.167	#NUM!	HAAO
Ceramide Degradation	0.223	0.167	#NUM!	ASAH1
Zymosterol Biosynthesis	0.223	0.167	#NUM!	CYP51A1
Rapoport-Luebering Glycolytic Shunt	0.223	0.167	#NUM!	MINPP1
Glycogen Degradation III	0.216	0.143	#NUM!	MGAM,MTAP
Phenylalanine Degradation IV (Mammalian, via Side Chain)	0.216	0.143	#NUM!	MAOB,SLC27A3
Acetyl-CoA Biosynthesis I (Pyruvate Dehydrogenase Complex)	0.183	0.143	#NUM!	DLAT
Aspartate Degradation II	0.183	0.143	#NUM!	MDH1
Natural Killer Cell Signaling	0	0.134	#NUM!	CD244,FYN,INPP5D,MAP2K2,MAPK3,NCK1,PAK2,PIK3R1,PIK3R2,PLCG1,PRKD3,RAC1,RRAS,SH3BP2,VAV3,ZAP70
IL-10 Signaling	0	0.13	#NUM!	HMOX1,IL10RB,IL1R1,IL1R2,IL1RN,JUN,MAP3K14,MAPK8,SP1
Circadian Rhythm Signaling	0	0.0606	#NUM!	CREBBP,CRY2
Amyotrophic Lateral Sclerosis Signaling	0	0.0928	2.333	BAX,CAPN2,CAPN3,CAT,PGF,PIK3R1,PIK3R2,RAC1,RNF19A
Fc Epsilon RI Signaling	0	0.128	-0.258	FYN,INPP5D,JMJD7-PLA2G4B,MAP2K2,MAPK3,MAPK8,PIK3R1,PIK3R2,PLA2G2A,PLA2G5,PLCG1,PRKD3,RAC1,RRAS,VAV3
Synaptic Long Term Depression	0	0.138	0.816	GNA11,GNA15,GNAI1,GNAL,IGF1R,ITPR2,ITPR3,MAP2K2,MAPK3,NOTUM,PLA2G2A,PLA2G5,PLA2G7,PLA2R1,PLCB1,PLCD3,PLCE1,PLCG1,PLCH1,PLCH2,PPP2CB,PRKD3,PRKG1,RRAS,SLC39A7,SMARCC2
LPS/IL-1 Mediated Inhibition of RXR Function	0	0.134	0.632	ABCC3,ABCC4,ACSBG1,ACSL1,ACSL3,ALDH1A1,ALDH1A2,CAT,CHST15,CHST2,CHST3,FMO2,GSTK1,GSTM3,HS3ST6,IL1R1,IL1R2,IL1RN,IRAK1,JUN,MAOB,MAPK8,MGST3,NDST1,PPARGC1A,SCARB1,SLC27A1,SLC27A3,SLCO1B3,SOD3
Hepatic Cholestasis	0	0.125	#NUM!	ABCC1,ABCC3,ADCY1,ADCY3,ESR1,FGFR4,IL1R1,IL1R2,IL1RN,IRAK1,IRAK2,JUN,LIF,LTB,MAP3K14,MAPK8,PRKD3,SLC4A2,SLCO1B3,SLCO3A1,TGFB2,TNFSF10,TNFSF9
Ceramide Signaling	0	0.125	0	CTSD,DIABLO,JUN,KSR1,MAPK3,MAPK8,PIK3R1,PIK3R2,PPP2CB,RRAS,SMPD4
PXR/RXR Activation	0	0.108	#NUM!	ABCC3,ALDH1A1,NR3C1,PPARGC1A,SCD,SLCO1B3,UGT1A7 (includes others)
Activation of IRF by Cytosolic Pattern Recognition Receptors	0	0.111	-0.378	CREBBP,IRF7,ISG15,JUN,MAPK8,STAT2,TRAF3
IL-12 Signaling and Production in Macrophages	0	0.121	#NUM!	CLU,EP300,IFNGR1,JUN,MAF,MAP2K2,MAPK3,MAPK8,MST1,ORM2,PIK3R1,PIK3R2,PPARG,PRKD3,SERPINA1,TGFB2
Role of RIG1-like Receptors in Antiviral Innate Immunity	0	0.0909	#NUM!	CREBBP,EP300,IRF7,TRAF3
Role of Pattern Recognition Receptors in Recognition of Bacteria and Viruses	0	0.136	0.832	C3,EIF2AK2,EIF2S1,IRF7,LIF,LTB,MAPK3,MAPK8,OAS1,OAS2,PIK3R1,PIK3R2,PRKD3,PTX3,RIPK2,TGFB2,TLR1,TLR5,TLR6,TNFSF10,TNFSF9
Role of PKR in Interferon Induction and Antiviral Response	0	0.0732	#NUM!	EIF2AK2,EIF2S1,TRAF3
Role of NFAT in Regulation of the Immune Response	0	0.133	1.528	BLNK,CABIN1,CALM1 (includes others),CAMK4,CD4,CSNK1G2,FYN,GNA11,GNA15,GNAI1,GNAL,GNB1,ITPR2,ITPR3,JUN,MAP2K2,MAPK3,NFATC3,PIK3R1,PIK3R2,PLCB1,PLCG1,RRAS,ZAP70
FcγRIIB Signaling in B Lymphocytes	0	0.0933	0.378	BLNK,DOK1,INPP5D,MAPK8,PIK3R1,PIK3R2,RRAS
LPS-stimulated MAPK Signaling	0	0.134	0	JUN,MAP2K2,MAP3K14,MAP3K5,MAPK3,MAPK8,PIK3R1,PIK3R2,PRKD3,RAC1,RRAS
CCR5 Signaling in Macrophages	0	0.0957	-0.378	CALM1 (includes others),CAMK4,CD4,GNAI1,GNB1,JUN,MAPK8,PLCG1,PRKD3
Cytotoxic T Lymphocyte-mediated Apoptosis of Target Cells	0	0.0294	#NUM!	HLA-F
fMLP Signaling in Neutrophils	0	0.138	0	CALM1 (includes others),CAMK4,GNAI1,GNB1,ITPR2,ITPR3,MAP2K2,MAPK3,NCF2,NFATC3,PIK3R1,PIK3R2,PLCB1,PRKD3,RAC1,RRAS
CTLA4 Signaling in Cytotoxic T Lymphocytes	0	0.124	#NUM!	AP1S2,AP2B1,CLTB,FYN,HLA-F,JAK2,PIK3R1,PIK3R2,PLCG1,PPP2CB,ZAP70
T Helper Cell Differentiation	0	0.123	#NUM!	BCL6,CXCR5,GATA3,IFNGR1,IFNGR2,IL10RB,IL2RG,IL6R,TGFBR1
IL-9 Signaling	0	0.121	1	IL2RG,PIK3R1,PIK3R2,STAT5A
CD28 Signaling in T Helper Cells	0	0.125	0.258	CALM1 (includes others),CAMK4,CD4,FYN,ITPR2,ITPR3,JUN,MAP2K2,MAPK8,NFATC3,PIK3R1,PIK3R2,PLCG1,RAC1,ZAP70
IL-15 Signaling	0	0.141	#NUM!	IL2RG,JAK2,MAP2K2,MAPK3,PIK3R1,PIK3R2,PLCG1,RRAS,STAT5A,VCAM1
Role of Cytokines in Mediating Communication between Immune Cells	0	0.037	#NUM!	IL1RN,IL32
Angiopoietin Signaling	0	0.12	0.378	ANGPT1,ANGPT2,BIRC5,NCK1,PAK2,PIK3R1,PIK3R2,RRAS,STAT5A
Relaxin Signaling	0	0.127	-1	ADCY1,ADCY3,BRAF,GNA11,GNA15,GNAI1,GNAL,GNB1,JUN,MAPK3,MMP9,PDE3A,PDE3B,PDE7A,PDE8A,PIK3R1,PIK3R2,SLC39A7,SMARCC2
CNTF Signaling	0	0.14	0	JAK2,LIFR,MAP2K2,MAPK3,MTOR,PIK3R1,PIK3R2,RRAS
Cardiomyocyte Differentiation via BMP Receptors	0	0.05	#NUM!	BMPR1B
Docosahexaenoic Acid (DHA) Signaling	0	0.132	#NUM!	BAX,BCL2A1,PIK3R1,PIK3R2,PNPLA2
CDK5 Signaling	0	0.139	0.832	ABL1,ADCY1,ADCY3,EGR1,GNAL,ITGA2,ITGA3,LAMB1,MAP2K2,MAPK3,MAPK8,NTRK2,PPP1R10,PPP2CB,RRAS
iCOS-iCOSL Signaling in T Helper Cells	0	0.117	0.302	CALM1 (includes others),CAMK4,CD4,IL2RG,INPP5D,ITPR2,ITPR3,NFATC3,PIK3R1,PIK3R2,PLCG1,RAC1,ZAP70
Lipid Antigen Presentation by CD1	0	0.0769	#NUM!	AP2B1,CALR
Corticotropin Releasing Hormone Signaling	0	0.124	-1.508	ADCY1,ADCY3,BRAF,CALM1 (includes others),CAMK4,CREBBP,GLI3,GNAI1,ITPR2,ITPR3,JUN,MAP2K2,MAPK3,NR4A1,PLCG1,PRKD3,SLC39A7,SMARCC2
Maturity Onset Diabetes of Young (MODY) Signaling	0	0.0476	#NUM!	GAPDH
Melanocyte Development and Pigmentation Signaling	0	0.117	-1.265	ADCY1,ADCY3,CREBBP,EP300,MAP2K2,MAPK3,PIK3R1,PIK3R2,PLCG1,RRAS,SOX10
CREB Signaling in Neurons	0	0.14	-0.426	ADCY1,ADCY3,CALM1 (includes others),CAMK4,CREBBP,EP300,GNA11,GNA15,GNAI1,GNAL,GNB1,ITPR2,ITPR3,MAP2K2,MAPK3,NOTUM,PIK3R1,PIK3R2,PLCB1,PLCD3,PLCE1,PLCG1,PLCH1,PLCH2,POLR2A,POLR2E,POLR2J2/POLR2J3,PRKD3,RRAS
Type I Diabetes Mellitus Signaling	0	0.0901	-0.333	HLA-F,IFNGR1,IFNGR2,IL1R1,IRAK1,JAK2,MAP3K14,MAP3K5,MAPK8,SOCS6
Primary Immunodeficiency Signaling	0	0.14	#NUM!	BLNK,CD4,CIITA,DCLRE1C,IL2RG,TAP1,ZAP70
Allograft Rejection Signaling	0	0.0116	#NUM!	HLA-F
Autoimmune Thyroid Disease Signaling	0	0.0408	#NUM!	HLA-F,TSHR
Graft-versus-Host Disease Signaling	0	0.0417	#NUM!	HLA-F,IL1RN
Type II Diabetes Mellitus Signaling	0	0.113	-1	ACSBG1,ACSL1,ACSL3,MAP3K14,MAP3K5,MAPK3,MAPK8,MTOR,PIK3R1,PIK3R2,PPARG,PRKD3,SLC27A1,SLC27A3,SMPD4,SOCS6
ERK5 Signaling	0	0.111	0	CREBBP,LIF,MYC,RRAS,SFN,SGK1,WNK1,YWHAG
G Beta Gamma Signaling	0	0.107	1.387	ADCY1,CAV1,CAV2,GNA11,GNA15,GNAI1,GNAL,GNB1,HBEGF,MAPK3,PLCG1,PRKD3,RRAS
Communication between Innate and Adaptive Immune Cells	0	0.0729	#NUM!	CD4,CXCL10,HLA-F,IL1RN,TLR1,TLR5,TLR6
Crosstalk between Dendritic Cells and Natural Killer Cells	0	0.0899	#NUM!	ACTA1,ACTA2,ACTG2,HLA-F,IL2RG,LTB,TLN1,TNFSF10
Systemic Lupus Erythematosus Signaling	0	0.105	#NUM!	CAMK4,CBL,CD72,EFTUD2,HLA-F,IL1RN,IL6R,INPP5D,JUN,KLK1,LSM11,LSM12,LSM7,MAPK3,MTOR,NFATC3,PIK3R1,PIK3R2,PLCG1,PRPF8,RRAS,SNRNP200,SNRNP35,SNRPA
Cdc42 Signaling	0	0.114	0.5	APC,BAIAP2,DIAPH1,DIAPH3,EXOC7,HLA-F,IQGAP2,IQGAP3,ITGA2,ITGA3,ITGA4,JUN,LIMK2,MAPK8,MYL12A,MYL6,MYL9,PAK2,PARD3
Retinoic acid Mediated Apoptosis Signaling	0	0.1	0.816	PARP1,PARP4,RARB,TNFRSF10C,TNFRSF10D,TNFSF10
Altered T Cell and B Cell Signaling in Rheumatoid Arthritis	0	0.0889	#NUM!	IL1RN,LTB,MAP3K14,SPP1,TLR1,TLR5,TLR6,TRAF3
Pathogenesis of Multiple Sclerosis	0	0.111	#NUM!	CXCL10
Neuroprotective Role of THOP1 in Alzheimer's Disease	0	0.112	0.632	C1R,CFD,HLA-F,IDE,KLK1,MME,MMP9,PRSS12,PRSS21,PRSS23,SERPINA3,TMPRSS11E,TMPRSS2
Role of Wnt/GSK-3β Signaling in the Pathogenesis of Influenza	0	0.141	1	APC,CSNK1G2,FZD1,FZD2,FZD4,TCF7L1,WNT11,WNT2,WNT2B,WNT4,WNT5B
TWEAK Signaling	0	0.114	-1	MAP3K14,TNFRSF25,TRAF1,TRAF3
Nur77 Signaling in T Lymphocytes	0	0.102	#NUM!	CABIN1,CALM1 (includes others),CAMK4,EP300,NR4A1,SIN3A
PKCθ Signaling in T Lymphocytes	0	0.123	0.471	CD4,FYN,JUN,MAP3K12,MAP3K14,MAP3K15,MAP3K5,MAP3K6,MAPK3,MAPK8,NFATC3,PIK3R1,PIK3R2,PLCG1,POU2F1,RAC1,RRAS,VAV3,ZAP70
TNFR1 Signaling	0	0.1	-1	JUN,MAP3K14,MAPK8,PAK2,TNFAIP3
Role of PI3K/AKT Signaling in the Pathogenesis of Influenza	0	0.0781	0.447	GNAI1,MAP2K2,MAPK3,PIK3R1,PIK3R2
Role of Hypercytokinemia/hyperchemokinemia in the Pathogenesis of Influenza	0	0.0698	#NUM!	CCL2,CXCL10,IL1RN
OX40 Signaling Pathway	0	0.0556	-1	CD4,HLA-F,JUN,MAPK8,TRAF3
Extrinsic Prothrombin Activation Pathway	0	0.125	#NUM!	F3,THBD
Tumoricidal Function of Hepatic Natural Killer Cells	0	0.125	#NUM!	BAX,ICAM1,SERPINB9
IL-17A Signaling in Airway Cells	0	0.0938	0	JAK2,MAP2K2,MAPK3,MAPK8,PIK3R1,PIK3R2
Role of IL-17A in Arthritis	0	0.13	#NUM!	CCL2,MAP2K2,MAPK3,MAPK8,MAPKAPK2,PIK3R1,PIK3R2
IL-17A Signaling in Fibroblasts	0	0.114	#NUM!	CCL2,JUN,MAPK3,NFKBIZ
Role of IL-17F in Allergic Inflammatory Airway Diseases	0	0.119	0	CCL2,CREBBP,CXCL10,MAP2K2,MAPK3
Differential Regulation of Cytokine Production in Macrophages and T Helper Cells by IL-17A and IL-17F	0	0.0556	#NUM!	CCL2
Differential Regulation of Cytokine Production in Intestinal Epithelial Cells by IL-17A and IL-17F	0	0.0435	#NUM!	CCL2
Role of JAK1 and JAK3 in γc Cytokine Signaling	0	0.116	#NUM!	BLNK,IL2RG,JAK2,MAPK3,PIK3R1,PIK3R2,RRAS,STAT5A
Dopamine-DARPP32 Feedback in cAMP Signaling	0	0.141	-0.894	ADCY1,ADCY3,ATP2A2,ATP2A3,CALM1 (includes others),CAMK4,CREBBP,CSNK1G2,GNAI1,ITPR2,ITPR3,KCNJ8,NOTUM,PLCB1,PLCD3,PLCE1,PLCG1,PLCH1,PLCH2,PPP1R10,PPP2CB,PRKD3,PRKG1
Telomere Extension by Telomerase	0	0.133	#NUM!	TERF2IP,XRCC5
Hematopoiesis from Pluripotent Stem Cells	0	0.0408	#NUM!	CD4,LIF
nNOS Signaling in Skeletal Muscle Cells	0	0.122	#NUM!	CALM1 (includes others),CAMK4,CAPN3,DAG1,DMD
ErbB4 Signaling	0	0.119	-0.707	ADAM17,MAP2K2,MAPK3,PIK3R1,PIK3R2,PLCG1,PRKD3,RRAS
Netrin Signaling	0	0.108	1.134	ABLIM1,NCK1,NFATC3,PRKG1,RAC1,UNC5B,UNC5C
Heparan Sulfate Biosynthesis	0	0.128	1.265	AARSD1,B3GAT2,CHST15,CHST2,CHST3,HS3ST6,NDST1,NOTUM,XYLT1,XYLT2
Bupropion Degradation	0	0.08	#NUM!	CYP1B1,CYP51A1
Sphingosine and Sphingosine-1-phosphate Metabolism	0	0.125	#NUM!	ASAH1
Thyroid Hormone Metabolism II (via Conjugation and/or Degradation)	0	0.105	2	CSGALNACT1,LARGE2,UGT1A4,UGT1A7 (includes others)
Nicotine Degradation III	0	0.107	0.816	CSGALNACT1,CYP1B1,CYP51A1,LARGE2,UGT1A4,UGT1A7 (includes others)
Prostanoid Biosynthesis	0	0.1	#NUM!	PTGES
Dopamine Degradation	0	0.1	#NUM!	ALDH1A1,ALDH1A2,MAOB
Heparan Sulfate Biosynthesis (Late Stages)	0	0.0986	1.134	AARSD1,CHST15,CHST2,CHST3,HS3ST6,NDST1,NOTUM
Androgen Biosynthesis	0	0.0667	#NUM!	AKR1C3
CDP-diacylglycerol Biosynthesis I	0	0.1	#NUM!	AGPAT4,LCLAT1
Acyl-CoA Hydrolysis	0	0.0769	#NUM!	ACOT9
tRNA Splicing	0	0.14	0	PDE3A,PDE3B,PDE7A,PDE8A,TRPT1,TSEN15
Melatonin Degradation I	0	0.1	0.816	CSGALNACT1,CYP1B1,CYP51A1,LARGE2,UGT1A4,UGT1A7 (includes others)
NAD Salvage Pathway II	0	0.115	#NUM!	NMNAT1,NMNAT2,NT5C2
Estrogen Biosynthesis	0	0.0976	0	AKR1C3,CYP1B1,CYP51A1,HSD17B1
Urate Biosynthesis/Inosine 5'-phosphate Degradation	0	0.0769	#NUM!	NT5C2
Dermatan Sulfate Biosynthesis (Late Stages)	0	0.109	1.342	CHST15,CHST2,CHST3,HS3ST6,NDST1
Phosphatidylglycerol Biosynthesis II (Non-plastidic)	0	0.0909	#NUM!	AGPAT4,LCLAT1
Glycogen Degradation II	0	0.0833	#NUM!	MTAP
Nicotine Degradation II	0	0.108	1.134	CSGALNACT1,CYP1B1,CYP51A1,FMO2,LARGE2,UGT1A4,UGT1A7 (includes others)
Inositol Pyrophosphates Biosynthesis	0	0.125	#NUM!	IPMK
Valine Degradation I	0	0.111	#NUM!	BCAT1,BCKDHA
Purine Nucleotides Degradation II (Aerobic)	0	0.111	#NUM!	GDA,NT5C2
Serotonin Degradation	0	0.134	3	ADHFE1,AKR1A1,ALDH1A1,ALDH1A2,CSGALNACT1,LARGE2,MAOB,UGT1A4,UGT1A7 (includes others)
Bile Acid Biosynthesis, Neutral Pathway	0	0.0769	#NUM!	AKR1C3
D-myo-inositol (1,4,5)-trisphosphate Degradation	0	0.118	#NUM!	IMPAD1,INPP5D
Retinol Biosynthesis	0	0.119	0.447	AKR1C3,CEL,LIPG,PNPLA2,RDH10
Glycolysis I	0	0.115	#NUM!	ENO2,GAPDH,PFKM
Chondroitin Sulfate Biosynthesis (Late Stages)	0	0.125	1.633	CHST15,CHST2,CHST3,CSGALNACT1,HS3ST6,NDST1
Salvage Pathways of Pyrimidine Deoxyribonucleotides	0	0.125	#NUM!	CDA
Adenosine Nucleotides Degradation II	0	0.0667	#NUM!	NT5C2
Superpathway of Melatonin Degradation	0	0.108	1.134	CSGALNACT1,CYP1B1,CYP51A1,LARGE2,MAOB,UGT1A4,UGT1A7 (includes others)
Acetone Degradation I (to Methylglyoxal)	0	0.0667	#NUM!	CYP1B1,CYP51A1
Sphingomyelin Metabolism	0	0.125	#NUM!	SMPD4
Fatty Acid α-oxidation	0	0.1	#NUM!	ALDH1A1,ALDH1A2
Methionine Degradation I (to Homocysteine)	0	0.136	#NUM!	EHMT1,PRMT1,SUV39H2
Superpathway of Methionine Degradation	0	0.135	-1.342	EHMT1,MTR,PRMT1,SUOX,SUV39H2
Gαi Signaling	0	0.088	0	ADCY1,ADCY3,CAV1,CHRM2,GNAI1,GNB1,MAPK3,NPY1R,RGS10,RGS4,RRAS
Gαs Signaling	0	0.14	0.535	ADCY1,ADCY3,ADD2,ADD3,ADRB1,BRAF,CHRM3,CNGA1,CREBBP,GNB1,MAP2K2,MAPK3,PTGER4,RAPGEF4,VIPR1
PEDF Signaling	0	0.11	-0.333	MAPK3,PIK3R1,PIK3R2,PNPLA2,PPARG,RAC1,ROCK2,RRAS,TCF7L1
Cysteine Biosynthesis III (mammalia)	0	0.125	#NUM!	EHMT1,PRMT1,SUV39H2
Parkinson's Signaling	0	0.125	#NUM!	MAPK8,SNCAIP
SAPK/JNK Signaling	0	0.118	1.155	GADD45A,GNB1,JUN,MAP3K12,MAP3K5,MAPK8,MINK1,NFATC3,PIK3R1,PIK3R2,RAC1,RRAS
Cardiac β-adrenergic Signaling	0	0.128	-0.905	ADCY1,ADCY3,ADRB1,AKAP1,AKAP11,AKAP13,AKAP8,ATP2A2,ATP2A3,GNB1,PALM2AKAP2,PDE3A,PDE3B,PDE7A,PDE8A,PPP1R10,PPP2CB,SLC8A1
Amyloid Processing	0	0.08	#NUM!	CAPN2,CAPN3,CSNK2A2,MAPK3
GABA Receptor Signaling	0	0.0947	#NUM!	ADCY1,ADCY3,AP2B1,GABRB2,GABRR1,KCNN3,KCNN4,RPS27A,SLC6A12
IL-4 Signaling	0	0.118	#NUM!	HMGA1,IL2RG,INPP5D,JAK2,MTOR,NFATC3,NR3C1,PIK3R1,PIK3R2,RRAS
Serotonin Receptor Signaling	0	0.093	#NUM!	ADCY1,ADCY3,MAOB,SLC18A2
Phototransduction Pathway	0	0.0377	#NUM!	CNGA1,GNB1
Sonic Hedgehog Signaling	0	0.103	#NUM!	CCNB1,CDK1,GLI3
Dopamine Receptor Signaling	0	0.0909	#NUM!	ADCY1,ADCY3,MAOB,NCS1,PPP1R10,PPP2CB,SLC18A2
cAMP-mediated signaling	0	0.136	-0.392	ADCY1,ADCY3,ADRB1,AKAP1,AKAP11,AKAP13,AKAP8,BRAF,CALM1 (includes others),CAMK1D,CAMK4,CHRM2,CHRM3,CNGA1,CREBBP,DUSP6,GNAI1,GNAL,MAP2K2,MAPK3,NPY1R,PALM2AKAP2,PDE3A,PDE3B,PDE7A,PDE8A,PTGER4,RAPGEF4,RGS10,RGS4,VIPR1
Glutamate Receptor Signaling	0	0.14	#NUM!	CALM1 (includes others),CAMK4,DLG4,GLS,GNB1,GRIP1,SLC1A4,SLC38A1
G-Protein Coupled Receptor Signaling	0	0.121	#NUM!	ADCY1,ADCY3,ADRB1,AVPR1A,BRAF,CAMK4,CHRM2,CHRM3,CREBBP,DUSP6,FYN,GNA11,GNA15,GNAI1,GNAL,MAP2K2,MAPK3,NPY1R,PDE3A,PDE3B,PDE7A,PDE8A,PIK3R1,PIK3R2,PLCB1,PTGER4,RAPGEF4,RASGRP1,RGS10,RGS16,RGS4,RRAS,VIPR1
Gustation Pathway	0	0.0844	#NUM!	ADCY1,ADCY3,GNB1,ITPR2,ITPR3,P2RX4,P2RY6,PDE3A,PDE3B,PDE7A,PDE8A,SCNN1B,SCNN1G
Th1 and Th2 Activation Pathway	0	0.14	#NUM!	ACVR1,ACVR1B,CD4,CXCR4,GATA3,GFI1,ICAM1,IFNGR1,IFNGR2,IL10RB,IL27RA,IL2RG,IL6R,ITGB2,JAG1,JAK2,JUN,MAF,NFATC3,PIK3R1,PIK3R2,RUNX3,STAT5A,TGFBR1
Th1 Pathway	0	0.116	1.897	CD4,GATA3,ICAM1,IFNGR1,IFNGR2,IL10RB,IL27RA,IL6R,ITGB2,JAK2,NFATC3,PIK3R1,PIK3R2,RUNX3
Th2 Pathway	0	0.132	1.069	ACVR1,ACVR1B,CD4,CXCR4,GATA3,GFI1,ICAM1,IL2RG,ITGB2,JAG1,JAK2,JUN,MAF,PIK3R1,PIK3R2,RUNX3,STAT5A,TGFBR1
Opioid Signaling Pathway	0	0.13	-2.335	ADCY1,ADCY3,AP2B1,ARRB1,BRAF,CALM1 (includes others),CAMK1D,CAMK4,CLTB,CREBBP,EP300,FYN,GNAI1,GNAL,GNB1,ITPR2,ITPR3,MAP2K2,MAPK3,MYC,PDK1,PLCB1,PRKD3,RAC1,RGS10,RGS16,RGS3,RGS4,RGS5,RRAS,SIGMAR1,YES1
Th17 Activation Pathway	0	0.121	0	AHR,HSP90AA1,IL1R1,IL6R,IRAK1,IRAK2,JAK2,MTOR,NFATC3,PTGER4,RUNX1
SPINK1 General Cancer Pathway	0	0.13	0.333	IL6R,JAK2,MAP2K2,MAPK3,MT1X,MT2A,PIK3R1,PIK3R2,RRAS
Endocannabinoid Neuronal Synapse Pathway	0	0.133	1	ADCY1,ADCY3,GNA11,GNA15,GNAI1,GNAL,GNB1,MAPK3,MAPK8,MGLL,NOTUM,PLCB1,PLCD3,PLCE1,PLCG1,PLCH1,PLCH2
Endocannabinoid Cancer Inhibition Pathway	0	0.14	1.789	ADCY1,ADCY3,CCNE2,CDKN1A,CREBBP,GNAI1,GNAL,MAP2K2,MAPK3,MMP2,MTOR,MYC,PGF,PIK3R1,PIK3R2,ROCK2,RPTOR,SMPD4,TCF7L1,TWIST2
Apelin Pancreas Signaling Pathway	0	0.0909	0	MAPK8,PDE3B,PIK3R1,PIK3R2
Apelin Cardiac Fibroblast Signaling Pathway	0	0.13	#NUM!	ANGPT2,CCN2,TGFB2
Apelin Muscle Signaling Pathway	0	0.0526	#NUM!	PPARGC1A
FAT10 Signaling Pathway	0	0.111	#NUM!	HTT,PSME4
T Cell Exhaustion Signaling Pathway	0	0.137	0.688	ACVR1,ACVR1B,BCL6,HLA-F,IL10RB,IL6R,JAK2,JUN,MAPK3,MAPK8,MTOR,NFATC3,PDK1,PIK3R1,PIK3R2,PLCG1,PPP2CB,RRAS,SMAD2,SMAD3,STAT2,TGFBR1,TNFRSF14,ZAP70
IL-23 Signaling Pathway	0	0.0909	1	JAK2,PIK3R1,PIK3R2,RUNX1
Systemic Lupus Erythematosus In T Cell Signaling Pathway	0	0.0961	1.061	BCL6,CAMK4,CBL,CREBBP,DNMT1,ESR1,GADD45A,GNAI1,HLA-F,JUN,MAP2K2,MAPK3,MTOR,PDK1,PIK3R1,PIK3R2,PLCG1,PPP2CB,RAC1,RHOB,RHOBTB1,RHOC,RHOF,RHOJ,RHOV,RND3,ROCK2,RPTOR,RRAS,SP1,STIM1,YES1
Systemic Lupus Erythematosus In B Cell Signaling Pathway	0	0.138	0.649	BLNK,CALM1 (includes others),CAMK4,CBL,CD72,FYN,IFNGR1,IFNGR2,IL6R,INPP5D,IRAK1,IRF7,ISG15,ISG20,JAK2,JUN,LIF,LTB,MAP2K2,MAP3K14,MAPK3,MCL1,MTOR,MYC,NFATC3,PIK3R1,PIK3R2,PRKD3,RAC1,RASGRP1,RRAS,STAT2,TGFB2,TNFSF10,TNFSF9,TRAF1,TRAF3,YES1
White Adipose Tissue Browning Pathway	0	0.124	-1.291	ADCY1,ADCY3,ANGPT2,CREBBP,FGFR2,FGFR3,FGFR4,FGFRL1,LDHB,PPARG,PPARGC1A,PRDM16,PRKG1,RARB,RUNX1T1,SLC16A1
Complement System	0	0.108	#NUM!	C1R,C3,CFD,ITGB2
Eicosanoid Signaling	0	0.106	0	AKR1C3,PLA2G2A,PLA2G5,PLA2G7,PLA2R1,PTGER4,PTGES

## Sheet: 2. Upstream regulators
Supplementary Table 11: Pathway analysis of CHI02 PDX mammary gland tumor vs. lung met RNA-seq comparative analysis
Upstream Regulator	Expr Log Ratio	Molecule Type	Predicted Activation State	Activation z-score	p-value of overlap	Target Molecules in Dataset	Mechanistic Network
TP53	-0.137	transcription regulator	Activated	8.848	3.7e-62	A2M,ABCC1,ACAA2,ACACB,ACAT1,ACLY,ACSL1,ACSL3,ACSM5,ACSS1,ACTA2,ADAMTSL4,ADD3,ADGRB1,AGO2,AKR1B1,ALDH1A1,ALDH1A2,AMOTL2,ANGPT1,ANKH,ANKRD1,ANLN,ANXA1,ANXA2,ANXA3,ANXA4,ANXA8/ANXA8L1,APBB2,APC,AQP3,ARRB1,ASF1B,ASNS,ASPM,ASS1,ASTN2,ASXL1,ATAD2,ATG4C,ATG7,ATP1A1,ATP5F1C,AURKA,AURKB,BAX,BBC3,BCAT1,BCL2A1,BICD2,BIRC5,BLZF1,BMF,BOK,BRAF,BRCA1,BRCA2,BTG2,BUB1,BUB1B,CAMK2N1,CARHSP1,CAT,CAV1,CAV2,CCL2,CCN1…	1252 (24)
ERBB2	0.489	kinase	Inhibited	-2.584	5.41e-50	ABL1,ACAA2,ACTA1,ACTA2,ADAM17,AHNAK,ANGPT2,ANGPTL2,ANXA2,ASPM,ATP1B3,ATP6AP2,AURKA,BAG2,BIRC5,BRIP1,BTG2,BUB1,BUB1B,CAPN15,CAVIN1,CAVIN3,CCL2,CCN2,CCNA2,CCNB1,CCNB2,CCNE2,CDC20,CDC25A,CDC25C,CDC37L1,CDC42EP3,CDC6,CDC7,CDCA2,CDCA4,CDCA5,CDCA7L,CDCA8,CDH11,CDK1,CDK6,CDKN1A,CDKN2A,CDKN2C,CDT1,CENPA,CENPE,CENPF,CHD6,CHD7,CHEK1,CHST2,CLDN4,CLDN7,CLEC11A,CLU,CNTD1,COL18A1,COL1A1,COL3A1,COL5A1,COL5A2,CO…	1168 (19)
MYC	-0.598	transcription regulator	Inhibited	-2.232	1.8e-40	ABCA7,ABCC1,ABCC3,ABCC4,ACACA,ACAT1,ACSS1,ACTA1,ACVR1,ADARB1,AHR,AKAP1,AMD1,ANGPT1,ANGPT2,ANKRD17,ANXA4,AOPEP,ARHGEF7,ASNS,ASS1,ATAD3A,AURKB,BAX,BBC3,BCAT1,BCL2A1,BCL6,BIRC5,BRCA1,BUB1,BUB1B,BZW2,CAD,CAMK2N1,CAPN2,CAST,CAV1,CCN4,CCNA1,CCNA2,CCNB1,CCNB2,CCNE2,CDC20,CDC25A,CDC25C,CDC34,CDK1,CDK2,CDK6,CDKN1A,CDKN2A,CHEK1,CHST15,CLDN7,CLPB,CLU,CLUH,CNBP,COL1A1,COL1A2,COL3A1,COL5A1,COL5A2,COL6A3,COL8A…	1365 (19)
beta-estradiol		chemical - endogenous mammalian		-0.675	5.44e-37	A2M,ABLIM1,ACAA2,ACKR3,ACSL1,ACTA1,ACTA2,ADAMTS4,ADCY1,ADIRF,ADRB1,AGO2,AHR,AKAP1,ALDH1A2,AMOTL1,ANGPT1,ANKH,ANPEP,ANXA1,ANXA3,ANXA4,AP3D1,APC,ART3,ASH1L,ATAD2,ATF5,ATP1B1,ATP2B1,ATP2B2,AURKA,BAMBI,BAX,BBC3,BCAT1,BCL2A1,BCL6,BCYRN1,BIRC5,BLNK,BMPR1B,BRCA1,BRCA2,BSG,BTG2,BUB1,C3,C8orf44-SGK3/SGK3,CA2,CAD,CALM1 (includes others),CALR,CAMK4,CAST,CAV1,CAV2,CBL,CCL2,CCN1,CCN2,CCN3,CCNA1,CCNA2,CCNB1,CC…	1452 (21)
YAP1	-0.31	transcription regulator		-0.147	1.14e-33	ACACA,ACAT1,ACAT2,ACLY,ACTA2,AMOTL2,ANKRD1,ANLN,AURKB,BAX,BIRC5,BMPR1B,CCN1,CCN2,CCNA2,CCNB1,CCNF,CDC42EP3,CDC6,CDCA5,CDK1,CDK2,CDK6,CDKN1A,CRIM1,CYTOR,DAB2,DIAPH3,E2F1,EDN1,EGR1,FASN,FN1,FOXM1,GADD45A,GINS1,ICAM1,ID1,ID2,IGF1R,IGF2,INHBA,ITGB2,KIF23,LATS2,LIFR,LINC00662,LMNB1,MCM3,MCM6,MYC,MYH9,MYL9,NEK2,OCLN,PLK1,POLA1,PPP1R3B,RASSF4,RPL10,RPL10A,RPL11,RPL13,RPL15,RPL17,RPL21,RPL23,RPL26,RPL27,…	1089 (23)
ESR1	-2.778	ligand-dependent nuclear receptor	Inhibited	-4.551	7.25e-33	AASS,ABCA4,ABCC3,ABHD2,ABLIM1,ACKR3,ACSL1,ACTA2,ACVR1B,ADAM17,ADCY1,ADD3,ADGRG6,AHNAK,AKAP1,AKAP13,ANGPTL2,ANLN,ANXA3,ANXA4,AP2B1,APC,AQP3,ARFGAP1,ARHGEF7,ARRB1,ARSG,ASPM,ASS1,ATF5,ATP11A,ATP1B1,ATP2A3,ATP2B1,AURKA,AZU1,BAX,BAZ2A,BCAT1,BCL6,BCLAF1,BIRC5,BRCA1,BRCA2,BUB1,BUB1B,C3,CA2,CAPN2,CARD14,CAV1,CAV2,CBL,CCL2,CCN1,CCN3,CCNA2,CCNB1,CDC42BPB,CDC42EP3,CDCA8,CDK1,CDK2,CDK5RAP2,CDK6,CDKN1A,CDKN2A…	1456 (20)
TGFB1	-0.188	growth factor	Activated	6.843	4.5e-30	AASS,ABL1,ACAA2,ACLY,ACSL3,ACSS1,ACTA1,ACTA2,ACTG2,ACVR1,ADAM17,ADAMTS4,ADGRB1,AHNAK,AHR,AMD1,AMOTL2,AMY2B,ANGPT1,ANKH,ANKRD1,ANPEP,ANXA11,ANXA2,ANXA8/ANXA8L1,AOPEP,ARHGAP35,ASNS,ASPM,ASPN,ASS1,ATG7,ATP13A3,BAMBI,BAX,BBC3,BCL6,BIRC5,BMF,BRIP1,BSG,BUB1,BUB1B,C1R,C3,CALM1 (includes others),CAMK2N1,CAPN15,CAPRIN1,CAT,CAV1,CAV2,CCL2,CCN1,CCN2,CCN3,CCN4,CCNA2,CCNB1,CCNB2,CCNE2,CD4,CD72,CDC20,CDC25A,CD…	1541 (22)
dexamethasone		chemical drug		1.937	4.47e-29	ABCC1,ABCC3,ABHD2,ACACA,ACAT1,ACKR3,ACLY,ACSL1,ACSL3,ACTA2,ACTG2,ADAM17,ADAMTS15,ADHFE1,AGAP5 (includes others),AKAP13,AKR1C3,ALDH1A1,AMIGO2,AMY2B,ANGPT1,ANKRD1,ANOS1,ANXA1,ANXA3,AOC3,ARHGAP23,ARHGDIA,ARL4C,ARL5B,ARRB1,ASF1B,ASNS,ASPH,ASPN,ATN1,ATP11A,ATP13A3,ATP1A1,ATP1B1,ATP2A2,ATP2B1,ATP5F1D,AZU1,B3GNT5,B4GALT2,BAX,BBC3,BCKDHA,BCL2A1,BCL6,BCLAF1,BIRC5,BLZF1,BNIPL,BRCA1,BRCA2,BSG,BTG2,BZW2,C3,C…	1330 (19)
E2F4	-0.45	transcription regulator		1.063	5.95e-27	ANAPC15,ANLN,ASF1B,AURKB,BRCA1,CALM1 (includes others),CBX5,CCNA1,CCNA2,CCNB2,CCNE2,CDC25A,CDC25C,CDC6,CDCA4,CDK1,CDK2,CDKN1A,CDKN2C,CENPA,CENPE,CENPO,CHEK1,CHEK2,DBF4,DROSHA,DUT,E2F1,E2F3,E2F8,ECT2,EPAS1,FANCD2,FEN1,FOXD3,FOXM1,GINS1,H2AC6,H2AX,H2AZ1,HLTF,HMGB3,HMMR,ID3,IER5,KIF22,KIF4A,MAD2L1,MCL1,MCM10,MCM3,MCM5,MCM6,MKI67,MSH2,MTHFD1,MYBL2,MYC,NASP,NCL,NDC80,NEK2,NPAT,ORC1,PGRMC1,PLK1,PLSCR1,…	699 (7)
RABL6	-0.25	other	Inhibited	-5.98	2.77e-25	AURKB,BTG2,BUB1,BUB1B,CCNA2,CCNB1,CCNE2,CDC25A,CDC25C,CDK2,CENPF,CHEK1,CHEK2,DAPK1,DRAM1,DUT,EZH2,FEN1,FRMD4A,H2AX,HBEGF,HMMR,HMOX1,KIF23,MAD2L1,MCM10,MCM2,MCM5,MCM7,MELK,MYC,NCAPG,NDC80,NEK2,PLK1,POLA1,POLE2,PRC1,PRIM1,RAD54B,RFC3,SEL1L,TMEM97,TOP2A,TPX2,TTK,UBE2C	899 (7)
2-(4-amino-1-isopropyl-1H-pyrazolo[3,4-d]pyrimidin-3-yl)-1H-indol-5-ol		chemical reagent	Activated	6.835	1.17e-23	ACACB,AHR,AKAP13,ANKRD1,ARID1A,ASF1B,AURKA,AURKB,BBC3,BCL6,BIRC5,BLM,BRIP1,C1R,CCN2,CCNA1,CCNB1,CCNE2,CCNF,CDC123,CDC25A,CDC6,CDCA2,CDK2,CLSPN,CYP1B1,DHCR24,DNA2,EDN1,EGR1,EGR2,FANCI,FEN1,GINS1,GINS2,HAUS1,HBEGF,ID1,ID3,IL1RN,IL6R,INHBA,ITGA2,KIF14,KIF18B,KLF5,KLF6,KNL1,LIF,MASTL,MCM10,MCM3,MCM5,MCM6,MTHFD2,NCAPG,NR4A1,NR4A3,ORC1,ORC6,PARP1,PDLIM2,POLD3,POLE2,RAD54B,RFC2,RFC3,RGCC,RRM1,SERPINB1,S…	1040 (15)
HGF	4.406	growth factor		-1.746	1.48e-23	A2M,ACKR3,ACTA2,ADGRG1,AHR,AKAP13,ANGPT2,ANGPTL2,ASNS,AURKA,AURKB,BAG2,BCL2A1,BIRC5,BUB1,BUB1B,CALM1 (includes others),CAV1,CCL2,CCN1,CCN2,CCNE2,CCNF,CDC20,CDC25A,CDC25C,CDC6,CDK1,CDK2,CDKN1A,CDKN2A,CDKN2C,CELSR1,CENPF,CITED2,CNBP,COL1A1,COL1A2,COL3A1,CRYAB,CTSK,CXCR4,DBF4,DDX21,DOK4,DSG1,DUSP6,DYNLL1,EDN1,EFNB2,EGR1,EHF,EMP1,ENTPD1,ERRFI1,ETS1,F3,FASTK,FEN1,FKBP5,FN1,FOXM1,GEM,GPSM2,HBEGF,HDAC5,…	1042 (16)
CDKN1A	2.049	kinase	Activated	3.93	2.96e-23	ACTA2,ANLN,ASPM,ATAD2,AURKA,AURKB,BAX,BBC3,BIRC5,BRCA1,BUB1,BUB1B,CCL2,CCN1,CCN2,CCNA2,CCNB1,CDC20,CDC25A,CDC25C,CDC6,CDK1,CDKN1A,CDKN2A,CENPF,CEP55,CHAF1B,CHEK1,CIT,COG1,CRYAB,CTSB,CTSK,DLGAP5,EDNRA,FANCI,FN1,FOXM1,H2AX,H2AZ1,HJURP,HMGB2,HSPA1A/HSPA1B,IL1R1,IL32,INHBA,ITGB5,JAG1,KIF20A,KIF2C,KNTC1,LGALS3,LIMA1,LUC7L3,MAD2L1,MAF,MBNL2,MCM2,MCM3,MCM5,MCM6,MCM7,MIS18BP1,MKI67,MMP9,MSX1,MYBL2,MYC,NC…	976 (17)
MYCN	3.313	transcription regulator		-0.547	3.58e-23	ABCA7,ABCC1,ABCC3,ABCC4,ALDH1A1,AMOTL2,BASP1,BAX,BIRC5,CAD,CAV1,CCN2,CDH11,CDKL5,CDKN1A,CIITA,CITED2,CLU,COL18A1,COL1A1,COL5A2,COL8A1,COMMD3-BMI1,CRIM1,DKK3,E2F1,EEF1G,EEF2,EIF4A1,EZH2,FAU,FBN1,FGFR2,FN1,FRMD6,GAPDH,HMGA1,ID2,IGFBP7,INHBA,ITGA2,ITGA3,JARID2,LRRN3,MAP4,MDM2,MMP2,MRC2,MYH9,MYL12A,NCL,PDIA4,PDK1,PTMA,RBBP4,RFC3,RGS5,RPL10,RPL11,RPL13,RPL17,RPL21,RPL23,RPL26,RPL27,RPL27A,RPL28,RPL30,…	1189 (24)
CCND1	0.175	transcription regulator		-1.827	5.96e-23	ABCC4,AHNAK,AQP3,ASAP2,ASPM,ATAD2,ATP6V0E1,AURKA,AZGP1,BCLAF1,BIRC5,BRCA1,BRIP1,CCNA1,CCNA2,CCNE2,CDC6,CDCA2,CDCA7L,CDCA8,CDK2,CDK6,CDKN1A,CDKN2A,CDKN2C,CENPF,CENPH,CENPK,CENPN,CEP55,CIP2A,CLPB,CLSPN,COL1A1,COL5A2,CPNE3,DEPDC1,DHCR24,DNMT1,E2F1,E2F4,E2F7,E2F8,ELAVL1,EMSY,ENDOD1,ENPP2,EPHA2,ERBB2,ERRFI1,ESCO2,FAM83D,FOXM1,GAS2L3,GPC6,GPRC5A,GPRIN2,HERC3,HJURP,HSPA1A/HSPA1B,HSPB8,ID1,ID3,IER3,ITGB6…	830 (19)
progesterone		chemical - endogenous mammalian		1.9	2.72e-22	ACAT1,ACSL1,ACTA1,ACTA2,ADARB1,AKR1C3,ALDH1A1,ALDH1A2,AMD1,ANKH,ART3,ATP1A2,ATP1B1,AURKA,BAX,BCAT1,BCL6,BRCA1,BSG,C3,CA2,CA3,CAV1,CCL2,CCNA2,CCNB1,CCNB2,CDC25A,CDC25C,CDH11,CDK2,CDKN1A,CDKN2A,CDT1,CFD,CHAF1B,CHERP,CITED2,CLDN4,CRCP,CRYAB,CST3,CTDSPL,CTNNA1,CXCL10,CXCL12,CXCR4,CYP1B1,DNAJB4,E2F1,E2F3,EDNRA,EFNA1,EGR1,ENC1,ENPP2,EP400,EPAS1,ERBB2,ERRFI1,ESPL1,ESR1,F2RL1,F3,FEN1,FGFR2,FKBP5,FN1,FST,…	1263 (21)
ZBTB17	0.199	transcription regulator		0.2	1.19e-21	ANLN,ASPM,AURKB,BUB1B,CAMK2N1,CCNA2,CCNB1,CCNB2,CDC20,CDCA8,CDK1,CDKN1A,CENPF,CEP55,CKAP2,DDB2,ECT2,EDA2R,EGR1,FOXM1,HMMR,IER3,IQGAP3,JUN,KIF11,KIF18B,KIF20A,KIF22,KIF2C,KIF4A,LDLR,LRRN3,MKI67,NCAPH,NDC80,NEK2,NUSAP1,OSMR,PIMREG,PLK1,PRC1,RACGAP1,RRM2B,SGO1,SPTBN1,TNFAIP2,TOP2A,TPX2,UBE2C,ZFP36	1133 (24)
Vegf		group		0.122	4.32e-21	A2M,ACKR3,ACTA2,ADGRG1,AHR,AKAP13,ANGPT2,ANGPTL2,ANPEP,ARHGAP23,ASNS,AURKA,AURKB,BAG2,BAX,BCL2A1,BIRC5,BUB1,BUB1B,C1QTNF1,CA2,CALM1 (includes others),CCN1,CCNE2,CCNF,CDC20,CDC25A,CDC25C,CDC6,CDK1,CDK2,CDKN2A,CDKN2C,CELSR1,CENPF,CHI3L1,CNN1,CRTAC1,CRYAB,CSGALNACT1,CXCL10,CXCL12,CXCR4,DBF4,DOK4,DUSP6,EDN1,EFNA1,EFNB2,EGR1,EGR3,EHF,EMP1,ENPP2,ENTPD1,ETS1,F3,FGF2,FKBP5,FN1,FOXM1,FRMD6,FST,GEM,GJB2,GP…	1194 (20)
methylselenic acid		chemical reagent		1.765	6.12e-21	ABCC4,ACKR3,ACSL3,ADD3,ATAD2,ATF5,ATP11A,AURKA,BCL2A1,BIRC5,BRCA1,BRCA2,BUB1B,CAMK2N1,CAMK4,CCNA2,CCNB1,CCNB2,CDC20,CDC25A,CDC25C,CDC6,CDC7,CDK1,CDK2,CDKN1A,CDKN2A,CENPA,CENPF,CHEK2,CLU,DHCR24,DYNLL1,E2F1,EPHX1,ERCC1,ESR1,FKBP5,FN1,FOXM1,G3BP2,GADD45A,HMMR,ID1,ID2,ID3,IGF1R,ITGB4,ITGB5,JUN,KIF11,KIF20B,KLF4,MANF,MAP1B,MAPK3,MAPK8,MATN2,MAZ,MCL1,MCM2,MCM3,MCM5,MCM6,MCM7,MKI67,MYBL2,MYC,NREP,PDIA4,…	1271 (19)
decitabine		chemical drug	Activated	7.591	7.58e-21	ABCC1,ABCC3,ABCC4,ABO,ADGRB1,ALDH1A2,ANKRD1,ANXA2,APC,ARHGDIB,B3GNT2,BAIAP2,BAX,BCAT1,BRCA2,CAV1,CCN2,CCNA1,CCNA2,CDA,CDH11,CDH13,CDH4,CDK1,CDK6,CDKN1A,CDKN2A,CEACAM6,CHI3L1,CLU,COL1A1,COL1A2,COL3A1,COL6A3,COL7A1,CREBBP,CRTAC1,CUX1,CXCL10,CXCL12,CXCR4,CYP1B1,DAPK1,DDX6,DEK,DNMT1,DOK4,DSG2,DST,E2F3,E2F8,EDA2R,EEF1G,EFNB1,EFNB2,EGR3,EHD1,EHF,EIF2AK2,EIF4E,EIF4G1,EPHB6,ERBB2,ESR1,FDXR,FECH,FGF2,FGFR…	1379 (22)
PDGF BB		complex	Activated	3.449	7.65e-21	ACAT2,ACKR3,ACTA2,ADARB1,ADD3,ANXA11,ATP2A2,ATP2B1,AVPR1A,BRCA1,C3,CALM1 (includes others),CAV2,CCL2,CCN1,CCN2,CDK1,CDK2,CDKN1A,CNN1,COL18A1,COL3A1,CRYAB,DAB2,DCN,DGAT1,DUSP6,EDN1,EDNRB,EGR1,EGR2,EGR3,EIF4G1,ELAVL1,ETS1,F3,FASN,FBLN5,FGF2,FN1,FOXS1,FRZB,FXYD5,FZD1,FZD2,GADD45A,GDA,GEM,GHR,GPR183,H19,HBEGF,HES1,HMOX1,ID3,IER3,IGF1R,IGF2,IGFBP4,INHBA,JUN,KLF10,KLF6,LAMB2,LDLR,LGALS3,LIF,MAFK,MCL1,M…	1026 (17)
cisplatin		chemical drug	Activated	5.029	1.64e-20	A2M,AADAT,ABCC3,ABCC4,ABL1,ACTA2,AHNAK2,AHSA2P,ANKRD1,ANPEP,ANXA1,ANXA2,ANXA4,AQP3,ASNS,ASTN2,BAX,BBC3,BCL2A1,BIRC5,BLOC1S2,BRCA1,BTG2,CAPN2,CAT,CAV1,CCL2,CCN2,CCNB1,CDC25A,CDK1,CDKN1A,CDKN2A,CHEK1,CHEK2,CLDN4,CLU,COL1A1,CORO7/CORO7-PAM16,CTSB,CXCL10,CXCL14,DDB2,DEPDC1B,DGKA,DGKE,DMXL2,DRAM1,DUS3L,DUSP6,E2F1,E2F7,EDN1,EGR1,EPS8L2,ERCC1,ESR1,F11R,F3,FADS3,FAM210B,FASN,FBXW7,FDXR,FN1,FXYD5,FYN,GABP…	1238 (16)
CDKN2A	3.599	transcription regulator	Activated	6.161	2e-20	A2M,AMD1,ASF1B,ATAD2,AURKB,BAX,BBC3,BIRC5,BLM,BTG2,BUB1B,C3,CCL2,CCN2,CCNA1,CCNA2,CCNB1,CCR9,CDC25A,CDC25C,CDCA4,CDCA5,CDCA7L,CDK1,CDK2,CDKN1A,CDKN2A,CDKN2C,CENPK,CITED2,CNOT6L,CPA4,CXCL10,CXCL14,CXCR5,DEK,E2F1,E2F3,EBF1,EFNA1,EGR1,EGR2,EZH2,FAM111A,FBXO5,FEN1,FST,GAS7,GPRC5A,GTF3C1,GTSE1,H2AX,HAUS1,HMGB2,IFI35,IGFBP5,IL1R2,IL2RG,ITGB5,JAK2,JUN,KIFC1,LGALS3,MAD2L1,MCL1,MCM5,MCM7,MCM8,MCMBP,MDM2,M…	1165 (21)
tretinoin		chemical - endogenous mammalian	Activated	5.913	2.49e-20	A2M,ABHD2,ABLIM1,ACACB,ACSL1,ADD3,AGO1,AHNAK,AHR,AKR1A1,ALDH1A1,ALDH1A2,ANPEP,ANXA1,ANXA2,ANXA8/ANXA8L1,AP1S2,APBA2,ARHGAP29,ASNS,ATP1B3,ATP2A2,ATP2A3,ATR,AURKA,BAMBI,BCL2A1,BCL6,BIRC5,BLZF1,BMPR1B,BRCA1,BTG2,C3,CA2,CAD,CALM1 (includes others),CALR,CAMK4,CAPN2,CAVIN3,CCL2,CCN1,CCN2,CCN3,CCNA1,CCNA2,CCNB1,CCR9,CD244,CDC20,CDK2,CDK6,CDKN1A,CDKN2A,CDKN2C,CEACAM1,CEACAM6,CEBPZ,CHRM2,CITED2,CLEC11A,CO…	1252 (17)
TNF	0.266	cytokine	Activated	5.46	7.38e-20	A2M,ABCC1,ABCC3,ACACA,ACKR3,ACSL1,ACTA1,ACTA2,ADAM17,ADAMTS4,ADGRG6,ADRB1,AKR1B1,ANGPT1,ANGPT2,ANPEP,ANXA1,ANXA11,AOC3,APBA3,APC,AQP3,ARHGAP23,ARHGDIB,ASS1,ATP1A1,ATP2A2,ATP2B1,ATP5PF,AVPR1A,AZU1,B4GALNT1,BAMBI,BAX,BBC3,BCKDHA,BCL2A1,BCL6,BCYRN1,BIRC5,BTG2,BUB1B,C1QTNF1,C3,CA2,CALR,CAT,CAV1,CAVIN3,CCL2,CCL28,CCN1,CCN2,CCN3,CCN4,CD4,CDC25C,CDC42EP4,CDH11,CDH13,CDK2,CDKN1A,CDKN2A,CDKN2C,CERS6,CFD,C…	1324 (16)
TBX2	3.091	transcription regulator	Inhibited	-5.78	7.64e-20	ANLN,ASF1B,ATF5,AURKA,AURKB,BUB1,CCNA2,CCNB1,CCNL2,CDC6,CDCA5,CDK1,CDKN1A,CDKN2A,CDKN2C,CDT1,CHAF1B,CHEK1,CKAP2,DNMT1,E2F1,E2F7,E2F8,EZH2,FOXM1,HAUS1,HELLS,HEY1,LIG1,MAD2L1,MCM2,MCM5,MCM6,MCM7,NCAPD2,NCAPG2,PCGF6,PHTF2,PKMYT1,PLK1,PRC1,RBL1,SGO1,SMC2,SREBF2,TGFB2	891 (15)
KRAS	-0.126	enzyme		-1.117	9.71e-20	ABCC4,ACLY,AGO2,AHCTF1,AHNAK,AHR,ANPEP,ANXA8/ANXA8L1,ATAD3A,ATG7,ATP1B1,AURKA,AURKB,BCL2A1,BIRC5,BSG,BZW2,CAD,CAV1,CAVIN1,CBX5,CCL2,CCN2,CCNA2,CCNB1,CDKN1A,CDKN2A,CDKN2C,CDT1,CEACAM1,CHI3L1,CLIC5,CLU,COL1A1,COL3A1,CRYAB,CS,CXCL10,CXCL14,DNMT1,DUSP6,E2F1,E2F3,E2F4,EFNA1,EGR1,EGR2,EIF2AK2,EIF4E,EPHA2,EZH2,F2RL1,F3,FASN,FBLN2,FBN1,FN1,FOXM1,FSTL1,FXYD3,GADD45A,GAPDH,GCLC,GSN,GSTM3,GTF2I,H2AC6,HBEGF,…	1168 (18)
CTNNB1	-0.23	transcription regulator		1.52	1.57e-19	ABCC1,ACACA,ACAT1,ACAT2,ACLY,ACTA2,ADAM17,ADGRV1,AHR,AKAP13,ALDH1A1,ALDH1A2,ANXA1,AOC3,ARHGDIA,AURKA,BAMBI,BBC3,BIRC5,BMF,CA3,CALM1 (includes others),CCN1,CCN2,CCN4,CCNA1,CCNA2,CCNE2,CD4,CDH11,CDKN1A,CDKN2A,CEACAM1,CELSR1,CEMIP2,CFD,CHEK2,CLU,CNN2,COL1A1,COMMD3-BMI1,CREG1,CRYBG1,CTDSPL,CTHRC1,CTNNA1,CXCL12,CYP1B1,CYP51A1,DGAT2,DIAPH3,DOK1,DTX1,ECM1,EDN1,EGR1,EHD1,ELAVL1,ENO2,ENPP2,FASN,FBLN2,FEN1…	1310 (20)
OSM	-0.052	cytokine	Activated	3.207	1.59e-19	A2M,ABCC1,ABCC3,ABCC4,ACSL3,ACTA2,ADAM17,ADAMTS4,ADGRG6,AHR,AKR1C3,ANGPT2,ANXA1,ANXA2,ANXA3,ARFGEF2,ARHGEF12,ARL4C,ASAH1,ASNS,ATP13A3,BAIAP2,BAMBI,C1R,CAT,CBX3,CCL2,CDA,CDC42EP4,CDKN1A,CHD1,CHI3L1,CHI3L2,CLDN4,CLPP,COL1A1,COL1A2,COL3A1,COL8A1,COX7B,CSNK2A2,CTSL,CXCL10,CXCL12,CYP1B1,DAPK1,DENND5A,DHCR24,DSG3,DYRK3,ECM1,ECM2,EGR1,EPHB6,EVPL,F3,FAM171A1,FASN,FGF2,FN1,GAS7,GBP1,GJB5,GMPR,GPNMB,HBEGF,…	989 (16)
hydrogen peroxide		chemical - endogenous mammalian	Activated	4.579	2.29e-19	ACAT2,ACTA2,ADAM17,ANKRD1,ANXA2,ATG7,ATXN7L3B,AURKA,AVPR1A,BAX,BBC3,BCL2A1,BIRC5,BRCA1,BSG,BTG2,BUB1,BUB1B,CAT,CAV1,CBX5,CCL2,CCN2,CCNA2,CCNB1,CCNF,CDC25C,CDC34,CDC6,CDH13,CDK1,CDK2,CDKN1A,CDKN2A,CDKN2C,CFD,CHEK1,CLDN7,CLU,COL1A1,COL1A2,COX6C,CREBBP,CRYAB,CST3,CTSB,CTSD,CUX1,CXCR4,CYP51A1,DNAJB1,DNMT1,DUT,E2F4,EDN1,EGR1,EHMT1,EID1,ENC1,ENPP2,EPAS1,EPHA2,ETS1,EZH2,F2RL1,FASN,FDXR,FGF2,FN1,FOXM1,FZ…	1332 (18)
TP73	0.415	transcription regulator	Activated	3.215	1.85e-18	ABCC1,ACTA2,ADAM17,ATG4C,ATG7,AURKA,BAX,BBC3,BIRC5,BLZF1,BRAF,BTG2,C1R,C3,CCL2,CCN1,CCNA2,CCNB1,CCNF,CDC20,CDC25C,CDK1,CDK2,CDKN1A,CLMN,CNN3,COL18A1,COL1A1,COL5A2,COX4I1,CRYAB,CTSD,CXCL10,DRAM1,ECM1,EDN1,EGR1,EPHA2,ERCC5,FASN,FDXR,FEN1,FGF2,FGFR2,FGFR3,FN1,FST,GADD45A,GPNMB,GPR137B,GPR176,GTSE1,HBEGF,HES1,HIC1,HSPA1A/HSPA1B,HSPB8,ID2,IDH2,IER3,IGFBP3,IGFBP4,IGFBP5,ITGB4,JAG1,KIF22,KIF23,KLF5,LAPT…	1167 (23)
doxorubicin		chemical drug	Activated	5.556	2.06e-18	A2M,ABCA7,ABCC1,ABCC3,ANXA1,ANXA2,ASNS,ATG7,ATP2A2,AURKA,AURKB,BAX,BBC3,BCL2A1,BIRC5,BIRC6,BRCA1,BRCA2,BTG2,BUB1B,CA2,CAT,CCN1,CCN2,CCNB1,CCNB2,CDC25C,CDK1,CDK2,CDKN1A,CDKN2A,CENPA,CHEK1,CHEK2,CLDN4,CLU,COL3A1,CTSB,CTSD,DNMT1,DRAM1,E2F1,E2F3,EDN1,EGR1,EP300,ERBB2,ESR1,F3,FOXM1,GADD45A,GAS5,GCLC,GLIPR1,GPNMB,GPX2,GSTM3,GTPBP4,H2AX,HBEGF,HIPK2,HMOX1,HSPH1,ID1,ID2,IER3,IGFBP7,IRF7,ITCH,ITGB4,JAG1,JA…	1107 (21)
calcitriol		chemical drug	Activated	6.29	2.46e-18	ABCC3,ABL1,ABLIM1,ACAT2,ACSL1,ADHFE1,AHR,ALDH1A2,ANGPT2,ANLN,ANXA2,ARHGEF3,ATP2B1,ATP5F1D,BAX,BCAT1,BIRC5,BRCA1,BUB1B,C3,CA2,CAVIN1,CCN1,CCNA1,CCNA2,CCNB1,CDC20,CDC6,CDCA5,CDCA8,CDK1,CDKN1A,CDT1,CENPA,CENPH,CFD,CHAF1B,CTSK,CXCL10,ECT2,EDN1,EGR1,EHF,ERBB2,ERRFI1,ESPL1,ESR1,EZH2,F2RL1,F3,FASN,FASTK,FBN1,FECH,FEN1,FGFR3,FN1,FOXM1,GADD45A,GAPDH,GATA3,GEM,GHR,GPX4,H2AZ1,HBEGF,HSPA9,ID1,ID2,IDH2,IER3,I…	1393 (24)
FOXO3	-0.201	transcription regulator	Activated	2.733	2.59e-18	ACLY,ACTA2,ACVR1,AHR,ANGPT1,ANGPT2,ANXA1,ANXA3,AURKA,BAX,BBC3,BCL6,BIRC5,BUB1B,CAD,CAT,CAV1,CCN1,CCN2,CCNA1,CCNB1,CCNB2,CCNE2,CDC20,CDC42EP3,CDC6,CDCA8,CDKN1A,CDT1,CEP55,CSNK2A2,CTSB,CXCL10,CXCR4,DLGAP5,EDNRB,EGR1,EGR2,ENO2,ESR1,FASN,FBXO5,FGFR2,FLNB,FMOD,FN1,FOXM1,FYN,GABARAPL1,GADD45A,GCLC,GPX3,GTF2I,IARS1,ICAM1,IER3,IGF1R,IGFBP7,IL10RB,IL1R1,INHBA,ITGB2,JAG1,KIF15,KIF2C,MBNL1,MCM2,MCM7,MET,MKI…	1059 (21)
PD98059		chemical - kinase inhibitor	Inhibited	-2.4	2.82e-18	ACAT2,ACTA2,AMD1,ANGPT2,ANKRD1,ANPEP,ANXA1,AP2B1,ARRB1,ATP6V1B1,BAX,BBC3,BCL6,BIRC5,C3,CA2,CAV1,CCL2,CCN2,CCNA2,CCNB1,CCNE2,CD4,CDC25A,CDC25C,CDC42EP1,CDK2,CDKN1A,CDKN2A,CLU,COL1A1,COL1A2,COL3A1,CTSB,CTSK,CTSL,CXCL10,CXCR4,CYP1B1,DNMT1,DSG1,DUSP6,E2F1,E2F3,E2F4,EDN1,EDNRB,EGR1,EGR2,EGR3,EMP1,ENO2,ENTPD1,EPAS1,ERBB2,ERRFI1,ETS1,F3,FAM171A1,FASN,FGF2,FGFBP1,FKBP5,FN1,GADD45A,GAS7,GTF2I,HBEGF,HGF,HM…	1175 (19)
lipopolysaccharide		chemical drug	Activated	6.572	3.02e-18	ABCC1,ABCC3,ABCC4,ACKR3,ACLY,ACSL1,ACTA1,ACTA2,ACVR1,AHR,AKAP13,ANGPT2,ANGPTL2,ANXA1,ANXA3,AQP3,ARHGEF3,ARL4C,ASAP1,ASH1L,ASS1,ATG7,ATP1A1,ATP1A2,ATP2A2,ATP2B1,AURKB,AVPR1A,AZGP1,AZU1,BAG3,BAMBI,BAX,BCL2A1,BCL6,BLZF1,C3,CALM1 (includes others),CALR,CAPN2,CAV1,CAVIN1,CCL2,CCN1,CCN2,CCN4,CCNB1,CCNB2,CCNF,CCR9,CD4,CDC25A,CDC42EP3,CDC42EP4,CDH11,CDKN1A,CEACAM1,CEMIP2,CFD,CHAF1B,CHD7,CHI3L1,CHST3,CIIT…	1163 (16)
FOXM1	-1.244	transcription regulator	Inhibited	-4.368	3.18e-18	ADAM17,ANXA1,AURKA,AURKB,BIRC5,BRCA2,BRIP1,BUB1B,CAT,CAV1,CCNA1,CCNA2,CCNB1,CCNB2,CCNE2,CCNF,CDC20,CDC25A,CDC25C,CDCA2,CDCA8,CDK1,CDK2,CDKN1A,CDKN2A,CENPA,CENPB,CENPE,CENPF,COMMD3-BMI1,CXCL12,ESR1,FOXM1,FUT4,FZD1,GTSE1,HOTAIR,IL1RN,IPO7,JUN,KIF20A,LAMA4,MAPK8,MCM8,MET,MKI67,MMP2,MMP7,MMP9,MYC,NEDD4,NEK2,PDGFA,PLK1,PLK4,PRC1,PTTG1,SKP2,STMN1,TOP2A,TWIST2,VCAN,ZEB2	1170 (24)
YY1	-0.137	transcription regulator		0.275	3.68e-18	ACTA1,ACTA2,ANKRD1,ARID3A,AURKA,AURKB,BIRC5,BLNK,BRCA1,BTG2,BUB1B,CALR,CBX3,CCNA2,CCNB1,CCNB2,CDC25C,CDC6,CDKN1A,CDKN2A,CDKN2C,CENPA,CENPE,CENPH,CHRDL1,CIITA,CLU,COL1A1,CRYAB,CXCL12,CXCR4,DLX3,DMD,DNAJB4,DROSHA,EGR1,ERBB2,FEN1,FOXM1,GBP1,H2AX,H4C3,HELLS,HMOX1,ID2,ID3,ID4,IGFBP5,INCENP,KIF11,KIF20A,KIF23,KIF2C,LDLR,LMNB1,MAD2L1,MATR3,MCM5,MCM6,MCM7,MDM2,MKI67,MMP2,MYC,NCAPD2,NFKBIZ,NIPSNAP1,NR3C1,…	1251 (23)
HRAS	-0.087	enzyme		1.086	3.69e-18	A2M,ACTA1,ADARB1,AMOTL2,ANKRD1,ANXA2,ANXA3,ANXA8/ANXA8L1,ARHGAP26,ASAP1,ASNS,ATP2A2,ATP5PF,AURKA,AURKB,BAX,BIRC5,BOK,BTG2,CAPN2,CAV1,CCN1,CCN2,CCNA2,CCNB1,CDC25A,CDK1,CDK2,CDKN1A,CDKN2A,CLU,CNN1,CNN2,COL18A1,COL1A1,COL1A2,COL3A1,COL5A2,CRIM1,CSRP1,CTSB,CXCL10,CXCL12,DNMT1,DNMT3B,DOK1,DUSP6,E2F1,EGR1,EIF4G3,EPHX1,ERCC1,ETS1,FAM167A,FASN,FAT1,FBLN2,FGF2,FGFBP1,FN1,FOXM1,FRMD6,FSTL1,FSTL3,FZD1,FZD2,…	1319 (24)
E2F1	-0.632	transcription regulator	Inhibited	-2.234	5.59e-18	AMY2B,ANGPT2,ATAD2,ATG7,AURKA,AURKB,BAX,BBC3,BIRC5,BOK,BRCA1,CA2,CALM1 (includes others),CALR,CAV1,CBX5,CBX7,CCNA2,CCNB1,CCNB2,CCNE2,CCNF,CDC20,CDC25A,CDC6,CDCA4,CDK1,CDK2,CDKN1A,CDKN2A,CDKN2C,CHEK1,CHEK2,CITED2,COX4I1,CRYAB,CTSB,DBF4,DDB2,DIABLO,DNMT1,DUT,E2F1,E2F3,E2F4,E2F8,ECT2,EGR1,EGR2,EIF2AK2,ENO2,EZH2,FANCD2,FBXO5,FEN1,FGF2,FGFR2,FGFR3,FOXM1,GINS1,H19,H2AC6,HELLS,HES1,HLTF,HMGA1,HMGB2,HNRN…	1003 (17)
discodermolide		chemical drug			6.82e-18	BLM,BRCA1,BRCA2,CCNB1,CCNB2,CDC20,CDC25A,CDC25C,CDC7,CDK1,CDK2,CDKN1A,CHEK1,ESPL1,FANCB,FANCD2,GADD45A,KIF11,KIF23,PKMYT1,PLK1,PLK4,PRC1,PTTG1,RBL1,RFC2,RFC3,SMC2,TOP2A,WEE1	976 (12)
let-7		microRNA	Activated	4.456	9.73e-18	ACTA2,AGO2,APC,ARID3A,AURKA,AURKB,BCAT1,BRCA1,BRCA2,BTG2,BUB1,BUB1B,CCNA2,CCNB1,CCNE2,CCNF,CDC20,CDC25A,CDC34,CDC6,CDCA2,CDCA5,CDCA8,CDK1,CDK6,CDT1,CHEK1,CLUH,COL1A1,COL1A2,COL24A1,COL3A1,DBF4,DMD,DUSP6,E2F4,E2F8,EIF4A1,EZH2,FANCD2,FN1,GTF2I,HMGA1,ID2,IGF1R,IGF2BP2,IL6R,ITGA1,ITGA4,MAD2L1,MCM10,MCM2,MCM3,MCM5,MCM6,MCM7,MCM8,MYC,NOLC1,NXT2,ORC1,ORC6,PAICS,PLAGL1,RDH10,RFC2,RFC3,RRM1,RRM2,S100A4,SC…	910 (18)
TP63	2.079	transcription regulator		0.11	9.94e-18	ACTA2,AHR,ANOS1,APC,ATG4C,ATG7,BAX,BBC3,BLM,BOK,BRAF,BRCA1,CAD,CAST,CCN1,CCN2,CCNA2,CCNB1,CDC25C,CDK1,CDK6,CDKN1A,CDKN2A,CEACAM1,CITED2,COL5A1,CTSD,CXCR4,DDB2,DKK3,DNMT1,DOK1,DSPP,DST,DUSP6,E2F1,ECM1,EMP1,EPHA2,ERCC5,F11R,F3,FASN,FBN1,FDXR,FGFR2,FGFR3,FN1,FST,FUBP1,GADD45A,GAPDH,GFI1,GLB1L2,GNAI1,GPNMB,GPX2,HAS3,HBEGF,HES1,HES5,HIRA,ID1,ID3,IER3,IGFBP3,IGFBP7,INHBA,ITGA2,ITGA3,ITGA4,ITGB4,JAG1,KH…	1188 (19)
EGFR	-0.123	kinase		-0.002	1.24e-17	ACTA1,ACTA2,AGO2,AHCTF1,AMD1,ANXA1,ATAD3A,BAX,BCL6,BIRC5,BZW2,CAD,CAV1,CBX5,CCL2,CCN2,CCNA2,CDK1,CDK2,CDK6,CDKN1A,CDKN2A,CHI3L1,CLK1,COL1A1,COL3A1,COL5A2,COL8A1,CRYAB,CST3,CTSK,CXCL10,CXCL12,CXCL14,CXCR4,DAG1,DSG2,E2F1,E2F3,EFNB2,EGR1,EGR3,EIF4E,EPHA2,ERBB2,ESR1,F2RL1,F3,FASN,FBLN2,FBN1,GADD45A,GAS5,GBP1,GHR,GPC1,HBEGF,HIRA,HMGA1,HMGB3,HNRNPD,ICAM1,ID1,IER3,IGF2,IGFBP3,IGFBP4,IGFBP5,IQGAP2,ITCH,I…	1304 (18)
gefitinib		chemical drug		-0.496	1.91e-17	ADAMTS15,ALDH1A1,ANO9,AURKA,AURKB,BIRC5,BMF,BRCA1,BTG2,BUB1,C3,CCL2,CCNB1,CCNE2,CCNF,CDC25C,CDC6,CDK2,CELSR2,CHEK1,CHEK2,CKAP2,COL1A1,COL8A1,CTNNAL1,CTSB,ECT2,EFNA1,EGR3,ERBB2,FGFR2,FMO2,GHR,GJD3,HMOX1,ID1,ID4,IGFBP5,IL1R2,ITGA2,KIF11,KIF23,LIFR,LTF,MCM3,MCM8,MKI67,MMP9,MTBP,NRP2,OSMR,PDCD11,PDGFRA,PPARG,PRC1,PTTG1,RAD18,RBL1,RHOB,SKP2,SLC20A1,SLC2A3,SLPI,SMC2,SPRY4,TIMP2,TIMP3,TNFSF10,TOP2A,TP53…	1310 (22)
dihydrotestosterone		chemical - endogenous mammalian		0.842	2.6e-17	ABCC4,ACACA,ACKR3,ACLY,ACSL3,ACTA1,ASAP2,ATAD2,ATP2A2,AZGP1,BASP1,BAX,BMF,BMPR1B,BRIP1,BTG2,BUB1B,C1orf116,CA3,CCN2,CCNA2,CCNB1,CDC20,CDC6,CDK2,CDKN1A,CHI3L1,CLU,CMKLR1,COL3A1,COL5A2,COL5A3,DBI,DCN,DEPDC1,DHCR24,DLG4,DYNLL1,E2F8,EFNA1,EGR1,ELAVL1,EPB41L4B,ERBB2,ESR1,EZH2,FASN,FGF2,FKBP5,FN1,FOXP2,FST,GAPDH,GAS6,GHR,GIGYF2,GPRIN2,GPX3,GPX4,GSN,GTF2I,HERC3,HNRNPU,HSP90AA1,HSPA1A/HSPA1B,ID2,IGF1R,IG…	1336 (17)
dextran sulfate		chemical drug		0.759	5.91e-17	AHR,ANLN,ATR,AURKA,BIRC5,BLM,BUB1,BUB1B,C3,CCN2,CCNA1,CCNA2,CCNB1,CCNF,CDC20,CDCA2,CDCA5,CDCA8,CDK1,CENPE,CENPH,CHAF1B,COL18A1,CXCL10,E2F7,E2F8,EFNA5,EFNB2,ENPP2,ERCC6L,FANCB,FBXO5,FGFR3,FOXM1,HGF,HJURP,HMOX1,ICAM1,ID3,IFITM3,IGF1R,IRF7,ISG15,KCTD11,KIF11,KNTC1,MCM3,MCM5,MCM6,MKI67,MMP14,MMP2,MMP7,MMP9,MNS1,MSH2,MYC,NCAPD2,NCAPH,NDST1,NEK2,NRP1,NUSAP1,OCLN,OSMR,PARP1,PDGFA,PGF,PIGR,PLK1,POLE,PRC1…	913 (14)
5-fluorouracil		chemical drug		0.515	1.64e-16	ACVR1B,ANXA2,ANXA4,ATP5F1C,BAIAP2,BAX,BBC3,BIRC5,BTG2,CCNA1,CDK1,CDK2,CDKN1A,CDKN2A,CLU,COL1A2,COX6C,CSTB,CTSD,DDB2,DRAM1,E2F1,EEF1G,EEF2,EGR1,EIF3E,EIF4A1,EPHA2,FBXW7,FDXR,FGFR2,FXYD3,GADD45A,GAPDH,GARS1,GSN,GTF2I,HBEGF,HMOX1,HSPA4L,IARS1,IDH2,IER5,ITGB4,JUN,LIF,MCL1,MDH1,MDM2,MT-CO1,MT-CO2,MT-ND3,MT-ND4,MT-ND4L,MT-ND6,MTA1,MVP,MXD4,MYC,NCL,NDUFA1,NINJ1,NNT,OAZ1,PDGFA,PHLDA3,PLK2,PRC1,RBL1,RBMX,…	1166 (24)
AGT	2.04	growth factor	Activated	4.094	2.2e-16	ACAT2,ACTA1,ACTA2,ADAM17,ADD3,ANGPT1,ANGPT2,ANXA1,ANXA3,ARID1B,ARID2,ATP1A1,ATP1B1,ATP2B1,BAX,BOK,BRCA1,CALR,CAT,CAV1,CCL2,CCN2,CCNE2,CDC25A,CDH13,CDK1,CDKN1A,CDKN2A,CIT,COL11A2,COL1A1,COL1A2,COL3A1,COX4I1,CXCL10,CYTH3,DAB2,EDN1,EDNRA,EDNRB,EFNB2,EGR1,ERRFI1,ETS1,F3,FASN,FDXR,FGF13,FGF2,FN1,FOXP2,GALNT13,HBEGF,HES1,HEY1,HGF,HMGB2,HMOX1,HSPA1A/HSPA1B,ICAM1,ID3,IDI1,IGF1R,IGFBP3,IGFBP4,IGFBP5,INHBB…	1386 (19)
EGF	-0.603	growth factor	Activated	3.668	8.53e-16	ADAM17,ANGPT1,ANPEP,AQP3,ATP2A2,AURKA,AURKB,BBC3,BIRC5,BRCA1,BTG2,CAV1,CCN1,CCN2,CCNB1,CDC25C,CDC34,CDC42EP1,CDH11,CDH4,CDK1,CDK2,CDKN1A,CDKN2A,CLDN7,CLU,COL1A1,COL1A2,COL3A1,CTSD,CXCL14,CXCR4,DAD1,DCN,DUSP6,E2F1,E2F3,EDN1,EFNB2,EGR1,EGR2,EGR3,EPAS1,EPHA2,ERBB2,ERCC1,ERRFI1,ESR1,ETS1,F3,FASN,FGF2,FN1,FST,FSTL1,GADD45A,GGT5,HAS3,HBEGF,HES1,HGF,HIRA,HMOX1,HSD17B1,ICAM1,ID1,ID2,IDI1,IER3,IGF1R,IGF2,…	1315 (19)
CSF2		cytokine	Inhibited	-2.7	9.18e-16	ADAM17,AKR1A1,ANLN,ANXA1,AOC1,ARRB1,AURKA,BAX,BBC3,BCL2A1,BIRC5,BSG,BUB1,BUB1B,C3,CASC3,CCL2,CCNA2,CCNB1,CCNF,CDC123,CDC20,CDCA2,CDCA5,CDCA8,CDK1,CDKN1A,CDKN2C,CEACAM1,CENPE,CENPH,CHAF1B,CIITA,COL8A1,CXCL10,CXCR4,DUSP6,E2F7,E2F8,EDN1,EGR1,EGR2,EGR3,ERCC6L,F2RL1,F3,FBXO5,FOXM1,GK,HBEGF,HGF,HJURP,HRK,HSPH1,ICAM1,ID2,ID3,IER3,IFITM3,IK,IL1R1,IL1RN,IL32,ILF3,INHBA,INPP5D,IRAK1,ITGA4,ITGB5,JAK2,JUN,KC…	1306 (22)
fulvestrant		chemical drug	Activated	4.752	2.96e-15	ABL1,ADRB1,ASNS,AURKA,BAX,BIRC5,BLM,C3,CAST,CAV1,CAV2,CCL2,CCN1,CCNA2,CCNB1,CDC20,CDC25A,CDK1,CDKN1A,CDKN2C,CENPF,CLK1,CNBP,CTSD,CTSL,CXCL10,CXCL12,DHCR24,DYNLL1,E2F1,EGR1,EGR3,ESR1,EWSR1,FEN1,FOXM1,GADD45A,GHR,GJB2,GTSE1,H2AX,HES1,ICAM1,ID1,ID2,IER3,IGF1R,IGFBP5,INHBB,JUN,KIF11,KLF10,LDLR,LRP8,LTF,MANF,MAZ,MCM2,MCM3,MCM5,MCM7,MTHFD1,MYC,MYO1B,NRP1,PLK2,POLE,PPARG,PRIM1,PRSS23,PTGES,PTTG1,RAC1,RB…	1379 (25)
MITF	1.104	transcription regulator		-0.758	3.19e-15	ACSL1,APC,APOLD1,ASAH1,ATP1A1,AURKB,BEST1,BRCA1,C8orf44-SGK3/SGK3,CAPN3,CCNB1,CCNF,CDCA8,CDK2,CDKN2A,CDT1,CENPF,CENPH,CENPO,CEP55,COL1A1,CRYBG1,CTSK,DAPK1,DIAPH1,DSTYK,ECT2,EDNRB,ESPL1,FMOD,FN1,FOXD3,GMPR,GPNMB,GPR137B,HES1,IL6R,ITGA3,ITGA4,ITPKB,IVNS1ABP,KIF20A,KIF4A,KIFC1,LGALS3,LIG1,MBP,MCM2,MCM5,MCM6,MDC1,MDH1,MET,MGP,MICAL1,MMP14,NCAPD2,NCAPD3,NR3C1,ORC6,PIF1,PLK1,POLE2,RAD51D,SCARB1,SEMA6A,…	856 (11)
F2		peptidase	Activated	3.51	3.46e-15	ACTA2,AKR1B1,ANGPT1,ANGPT2,B3GNT5,BAX,BSG,CAD,CALR,CCL2,CCN1,CCN2,CCNA2,CDC42EP1,CDC6,CDKN1A,CLU,COL1A1,CTPS1,CXCL10,CXCR4,DKK3,DOCK10,DST,E2F7,EDN1,EDNRB,EGR1,EIF4A1,ENTPD1,EPB41,ETS1,F2RL1,F3,FGF2,FN1,HBEGF,HMGA1,HMOX1,HSP90AA1,ICAM1,IER3,IGF1R,IGFBP4,IGFBP5,IL32,JUN,KLF6,LAMP2,LBH,MAP3K5,MAPK3,MGLL,MMP2,MMP9,MTSS1,MYBL2,MYC,MYH9,NCF2,NCOA7,NR4A3,PDGFA,PDGFRA,PDIA4,PLAT,PLPP1,RAC1,RDH5,RGS3,RHO…	1128 (16)
NFKBIA	0.022	transcription regulator		1.619	4.71e-15	A2M,ACKR3,ANKRD1,ATP11A,ATP6V1B1,AURKB,AZGP1,BAX,BCL2A1,BOK,BTG2,BUB1B,C3,CCL2,CCNA2,CCNB1,CCNE2,CDC25A,CDC6,CDH13,CDK2,CDKN1A,CHI3L1,CHI3L2,CLU,COL1A2,COL3A1,COL5A2,CRYAB,CTNNA1,CTSB,CXCL10,CXCL12,CXCR4,CYP1B1,DAG1,DCN,DUSP6,ENPP2,ERBB2,F3,FGF2,FGFR4,FN1,FOXM1,GADD45A,GAS5,GPR176,GPX3,HES1,HEY1,HMGA1,HMOX1,HOXB2,HOXD3,ICAM1,IER3,IFI6,IGF2,IGF2R,IL1RN,IPO9,IRAK1,ISG15,ITGA2,ITGA3,JUN,KCNN4,KLF5,L…	1135 (15)
trichostatin A		chemical drug	Activated	4.839	4.96e-15	ABCC4,ADCY1,ANGPT1,ANKRD1,ATAD2,AURKB,B3GNT2,BAIAP2,BAX,BBC3,BCAT1,BCL2A1,BRCA1,BRCA2,C8orf44-SGK3/SGK3,CAD,CAST,CCL2,CCNA1,CCNA2,CCNB2,CDC123,CDC25C,CDC6,CDK1,CDK6,CDKN1A,CDKN2A,CHEK1,CIITA,CLU,COCH,COL11A2,COL1A2,COL6A3,CREBBP,CRTAC1,CTPS1,CUX1,CXCL10,CXCL12,CXCR4,CYP1B1,CYTOR,DAG1,DAPK3,DDX6,DEK,DNMT1,DNMT3B,DOK4,DROSHA,DSG2,DSPP,E2F3,E2F8,EFNB1,EFNB2,EHD1,EIF2AK2,EIF4E,EIF4G1,ENPP2,ERBB2,ESR1…	1284 (20)
NRG1	3.146	growth factor	Activated	3.041	5.78e-15	ACAT1,AMOTL2,ANGPT1,ANGPT2,ANKRD1,BRCA1,CAV1,CAVIN1,CCN1,CCN2,CDC20,CDC42EP1,CDH4,CDKN1A,CDKN2C,COL1A1,COL6A3,CRIM1,CXCR4,DAB2,DAD1,DAG1,DUSP6,E2F1,EDN1,EGR1,EGR2,EGR3,EPHA2,ERBB2,ERRFI1,FGF2,FN1,FSTL1,GAS6,GDA,GLS,GPX3,HES1,HMGA1,HMMR,HMOX1,HOXD3,ID1,IDI1,IER3,IGF2,ITGB2,ITGB5,JUN,LIFR,LIMK2,MAF,MARCKS,MBP,MCL1,MED1,MGLL,MMP9,MST1,MTA1,MYC,NCOR2,NDUFS1,NR4A1,NR4A3,NUP214,PDE3A,PDGFA,PHKG1,PLAU,P…	1076 (17)
MYOD1		transcription regulator		0.388	6.42e-15	ACACA,ACACB,ACTA1,ACTA2,ANKRD1,ARID3A,ASS1,BCL6,BRCA1,BUB1B,CBX5,CCL2,CCNB2,CDC20,CDC6,CDK1,CDK2,CDKN1A,CENPE,CENPF,CEP55,CRYAB,CXCL14,DAG1,DEPDC1,DLGAP5,DMD,EIF2AK2,EIF3E,ENPP2,ESR1,FAM83D,FOXM1,FSTL1,FYN,GADD45A,GINS2,GMFG,HJURP,HSPA4L,HSPB8,ID2,IGF2,IGFBP5,KIF14,KIF18B,KIF2C,KIF4A,KLF6,KNL1,LIF,MAFB,MKI67,MMP2,NCAPG,NCAPH,NDC80,NUSAP1,PDGFA,PFKM,PLK1,POLQ,PPARGC1A,PRDM16,RACGAP1,RRAS,RRM2,RUNX…	791 (20)
PTGER2	-2.125	G-protein coupled receptor	Inhibited	-4.63	8.3e-15	ANAPC1,ASPM,AURKA,BRCA1,BUB1B,CCNA2,CCNB2,CENPE,CENPF,CEP55,CKAP2L,CXCR4,DEPDC1,ECM1,ECT2,EGR1,EXOC7,H2AX,HUWE1,IL1R2,ITCH,KIF11,KIF15,KIF18B,KIF20A,KIF22,KIF2C,MASTL,MELK,MKI67,MMP9,NEK2,NUSAP1,PILRB,PIM1,PLK1,PRC1,PTGES,RACGAP1,SPAG5,SPP1,STIL,TIMP1,TIMP2,TIMP3,TIMP4,TPX2,TROAP,TTK	998 (16)
SMARCB1	-0.371	transcription regulator	Activated	3.383	8.32e-15	A2M,ACAT1,ACSL1,ADD3,ATP1B1,AURKA,BAG3,CCNA2,CDC6,CDC7,CDK1,CDKN1A,CDKN2A,CDKN2C,CDT1,CEACAM1,CENPA,CENPE,COL18A1,COL1A1,COL1A2,COL5A2,CXCR4,DACH1,DAPK1,DSG2,E2F1,EIF2AK2,EIF4E,ERBB2,F11R,FASTK,GADD45A,GJB2,GSN,HBEGF,HES1,HES5,HEY1,KIF11,KIF23,MCM10,MCM2,MCM3,MCM5,MDM2,MX1,MYBL2,MYC,NEO1,OAS1,PC,PLK4,POLA1,PPARG,PRIM1,PTMS,PTN,RAD51AP1,RAD54B,RND3,SKP2,SMARCB1,SMC4,SPARC,TFDP1,WASF3	1106 (23)
PGR	3.57	ligand-dependent nuclear receptor	Activated	3.433	1.32e-14	ACSL1,ADARB1,AKAP13,AKR1C3,AMD1,ATP1B1,BCL6,BUB1,CAPN2,CCNB1,CCNB2,CDC20,CDC6,CDK1,CDKN1A,CLDN7,CSRP1,CTDSPL,CTSD,DDX21,DNAJB4,DST,DYNLL1,EDN1,EDNRA,ELF5,ENC1,EP400,EPAS1,ERBB2,ESR1,F2RL1,F3,FKBP5,FN1,GAS6,GATA3,GLS,GPRC5A,GSTM3,H19,HBEGF,HES1,HSD17B1,ICAM1,ID1,IER3,IFI27,IGFBP5,IL1R1,ITGB4,KLF11,KLF4,KLF5,LAMB2,LIG1,MAD2L1,MFAP5,MTSS1,MVP,MYC,MYO10,NET1,NQO2,NT5C2,P2RX4,P4HA2,PDGFA,PFN2,PGRMC1,P…	1170 (19)
E2f		group	Inhibited	-4.381	1.38e-14	BBC3,BRCA1,CAV1,CBX5,CCNA1,CCNA2,CCNB1,CDC25A,CDC25C,CDC6,CDC7,CDK1,CDK2,CDKN2A,CENPO,DBF4,DROSHA,E2F1,E2F4,E2F8,EPAS1,FANCD2,FOXD3,GAS2L1,GINS2,ITGB4,KNTC1,LIG1,MAD2L1,MCM10,MCM2,MCM3,MCM5,MCM6,MTHFD1,MYBL2,MYC,NASP,NUSAP1,ORC1,PGRMC1,POLA1,PRR11,RBL1,RPS16,RRM2,TGM1,TPX2,TTK,UBE2C,USP37,VKORC1L1,WDR76,ZNF160	983 (20)
PTEN	-0.003	phosphatase	Activated	4.209	1.45e-14	ABCC4,ABTB1,ACAA2,ACACA,ACSL1,AGPAT4,AKAP1,AKR1C3,ANGPT1,ANGPT2,ANXA1,ARHGDIA,ASPH,AURKA,AURKB,BAX,BBC3,BIRC5,BNIPL,BRIP1,BTG2,C3,CA2,CA3,CAD,CCNB1,CCNB2,CDC20,CDC25A,CDK6,CDKN1A,CDKN2A,CELSR1,CFD,CHD1,CHEK1,CHML,CITED2,CNN3,COL5A2,CRCP,CS,CSRP1,CTDSPL,CTSB,CXCL10,CXCR4,CYB561,DIABLO,DLAT,DTX1,E2F1,EDN1,EFNB2,EGR2,EN1,EP400,EPAS1,ERBB2,ESR1,ETS1,ETV3,EZH2,F3,FAM220A,FASN,FGFR2,FGFR3,FGFR4,FN1,FOX…	1249 (18)
SMARCA4	-0.595	transcription regulator	Activated	5.362	1.58e-14	A2M,ABHD2,ACTA1,ACTA2,ADGRG1,AHNAK,AHR,ANGPTL2,AP1S2,ARHGDIB,ARL4C,ARRDC4,ASNS,ATP6V1B1,AZGP1,BAMBI,BCL2A1,BIRC5,C19orf33,C6orf141,CCDC9B,CCL2,CCN2,CCNA2,CCNE2,CDC25A,CDC6,CDH11,CDK2,CDKN1A,CDKN2A,CHEK2,CIITA,CLDND1,CLIC2,CLK1,COL1A1,COL7A1,COMMD3-BMI1,CRYBG1,CSNK1G2,CTSB,CXCR4,CXCR5,DUSP6,DYNC1H1,DYNLT3,E2F1,EBF1,ECM2,EDNRA,EFNB1,EGR1,EHF,EVA1A,F3,FADS3,FAM167A,FGFR2,FKBP5,FLNB,FMO2,FN1,GADD45A,…	1133 (20)
E2F3	-0.469	transcription regulator	Inhibited	-3.151	1.63e-14	AKR1C3,BIRC5,BOK,CAV2,CCNA1,CCNA2,CCNB1,CCNB2,CDC25A,CDC6,CDCA4,CDK1,CDK2,CDKN1A,CDKN2A,COL18A1,DAG1,DEK,E2F1,E2F3,EDN1,EZH2,FBLN5,FBXO5,FGF2,FGFR2,FST,HMGB2,ID3,IGF2,INHBA,JAM2,KMT2A,KRT80,LAMA4,MAD2L1,MCM10,MCM2,MCM3,MCM5,MCM6,MCM7,MT1X,MYBL2,MYC,NCAPG2,NPAT,NUCKS1,ORC1,PLK1,POLA1,PTMA,PTN,PTTG1,RBL1,RRM1,RRM2,SMG6,THBD,TIMP3,TMPO,TNFAIP2,TOP2B,TOPBP1,TPX2,UBE2C,USP32,XPO4	970 (17)
thioacetamide		chemical toxicant	Activated	4.554	1.84e-14	ABCC4,ACTA2,ADD3,AKR1C3,ANXA1,ANXA2,ANXA4,AOC1,ASNS,BLM,BRCA1,BRCA2,BRIP1,CCN2,CHAF1B,CLDN4,CLU,COL1A1,COL1A2,COL3A1,CPQ,DKK3,EDNRB,EMP1,EPHX1,ERBB2,FANCB,FBLN5,FBN1,FGFR3,FSTL1,FXYD6,GAS5,GATM,GPNMB,GPX2,GPX3,GSTM3,GTPBP4,HDGFL2,HGF,HSD17B1,IER3,IGFBP3,ITGB4,JUN,LGALS3,LIN7A,LRP8,MCM3,MCM6,MET,MMP14,MMP2,MSH2,MYC,PCSK6,PDGFRA,PIK3R2,PMP22,POLE,POLE2,PRELP,PRLR,PSMB10,PTGFRN,RBM3,RGCC,RRM1,S100A1…	1128 (13)
sirolimus		chemical drug		-1.154	3.63e-14	ABHD11,ACACA,ACACB,ACTA2,AQP3,ARHGDIB,ASNS,ASS1,ATP1A1,ATP5F1C,ATP6AP2,ATP6V0B,AURKA,AURKB,BAX,BBC3,BCKDHA,BCL2A1,BIRC5,CCN2,CCNA2,CCNB2,CCNF,CCR9,CDA,CDC25A,CDK1,CDKN1A,CDKN2A,CFD,CHEK1,COL1A1,COL1A2,COX6C,CREG1,CTSK,CXCR4,DAD1,DLG4,E2F1,EEF2,EGR1,EIF2AK2,EIF2S1,EIF4A1,ERBB2,ERCC1,F3,FASN,FGF2,FN1,GALC,GATA3,GCLC,HDAC5,HGF,HMOX1,HNRNPU,HSP90AA1,HTT,ICAM1,ID1,ID2,IDI1,IGF1R,IGF2,IGFBP5,IRF7,ISG15…	1177 (20)
AREG	1.409	growth factor	Inhibited	-3.724	4.73e-14	ARHGAP11A,AURKB,BIRC5,BSG,C3,CCNA2,CCNB1,CCNB2,CCNF,CDC20,CDCA8,CDH11,CENPA,CENPF,CPEB2,CXCR4,EGR1,FOXM1,GBP1,H2AC6,H2BC5,HJURP,IFI6,IQGAP3,JUN,KIF14,KIF20A,MKI67,MMP9,MYBL2,PCDHGA7,PCDHGB5,PLAU,PLK1,PRC1,PTBP2,PTX3,RRM2,RUNX1,SAE1,SSRP1,TOP2A,TXNRD1	1248 (21)
SP1	-0.404	transcription regulator		1.786	5.19e-14	ABHD2,ACSL1,ACSS1,ACTA2,ADD3,ALMS1,ANKH,ASNS,ASS1,ATP2A2,ATP2A3,BAG2,BAX,BBC3,BIRC5,CAD,CAT,CAV1,CCL2,CCN2,CCNA2,CDC25C,CDK1,CDK2,CDK6,CDKN1A,CDKN2A,CDKN2C,CEACAM1,CHI3L1,CHRNA5,CIITA,CIRBP,CITED2,COL1A1,COL1A2,COL7A1,COL8A1,CRYAB,CTSD,CXCL10,CXCL12,CXCR4,CYP1B1,CYP51A1,DBF4,DHCR24,DIAPH1,DIAPH3,DLX3,DMD,E2F1,EGR1,EIF2AK2,ESR1,F3,FASN,FGF2,FGFR4,FN1,FOXM1,FYN,GHR,GLTP,GPX4,HBEGF,HGF,HMGA1,HMOX1,H…	1268 (27)
MLXIPL	0.011	transcription regulator	Activated	5.039	8.14e-14	ACACA,ACACB,ACLY,FASN,MID1IP1,PGD,RGS16,RPL10,RPL10A,RPL11,RPL13,RPL15,RPL17,RPL21,RPL23,RPL26,RPL27,RPL27A,RPL28,RPL30,RPL31,RPL35A,RPL37,RPL37A,RPL38,RPL39,RPL6,RPL7,RPL9,RPLP0,RPLP2,RPS10,RPS12,RPS13,RPS15,RPS15A,RPS16,RPS17,RPS19,RPS20,RPS21,RPS23,RPS24,RPS25,RPS27A,RPS27L,RPS28,RPS29,RPS3,RPS6,SCD,TXNIP
FGF2	2.006	growth factor	Activated	3.601	1.32e-13	ACTA2,AKR1B1,ANGPT1,ANGPT2,ANPEP,AQP3,BAMBI,BAX,BBC3,BCL6,BIRC5,BTG2,CAV1,CCL2,CCN1,CCN3,CCN4,CDC25A,CDH11,CDK2,CDKN1A,CHRM3,COL1A1,COL1A2,COL3A1,CRYAB,CTSK,CTSL,CXCL12,CXCR4,DAD1,DCN,DSPP,DUSP6,EDNRB,EFNB2,EGR1,ENPP2,EPAS1,ERRFI1,ETS1,F3,FBN1,FGF2,FGFR2,FGFR3,FGFR4,FN1,GADD45A,GBP1,GPNMB,HBEGF,HES1,HGF,HIRA,ICAM1,ID2,ID3,IGF1R,IGF2,IGFBP3,IGFBP4,IGFBP5,INHBA,ITGA1,ITGA3,ITGA4,JUN,KDM2B,LRP5,LRP6…	1209 (19)
diethylstilbestrol		chemical drug		-0.024	1.41e-13	ACTA1,AHR,AQP3,ARHGDIB,AURKB,BCAT1,BCL6,C3,CCN2,CCNA2,CCNB2,CDH13,CDKN1A,CENPE,CENPF,CITED2,CLSTN2,CLU,COL1A1,CTSK,CXCL14,DCN,DLG3,DNMT1,DNMT3B,DUSP6,EGR1,EMP1,ESR1,F3,FGFBP1,FMOD,FOXM1,FRZB,GADD45A,GJB2,GSTM3,GTF2I,HBEGF,HELLS,HIC1,IGF1R,IGFBP3,IL1R2,INHBA,INHBB,IQGAP3,JAK2,KIF11,KIF22,KIF4A,KLF4,KRT5,LTBP2,LTF,LUM,MAD2L1,MAFB,MAN2A1,MAPK3,MDM2,MGP,MKI67,MMP2,MNS1,MXD4,NPDC1,NR3C1,NR4A3,NTRK2,OL…	1251 (19)
medroxyprogesterone acetate		chemical drug	Activated	3.104	2.09e-13	ANGPT2,ANLN,ASPM,BAX,BIRC5,BRIP1,BTG2,CAMK4,CCL2,CCN1,CCNB1,CCNB2,CD164L2,CDK1,CENPF,CXCL10,CXCR4,DCN,DEPDC1,DLGAP5,DNMT3B,ENPP2,ERBB2,ESR1,ETS1,F3,FASN,FGF2,FMOD,FN1,HGF,ICAM1,IFI35,IGFBP7,IL6R,ITGB2,JUN,KIF11,KIF18A,KLF5,LEFTY2,LTB,MCM5,MYC,NCAPG,NEK2,NUSAP1,ODF3B,OMG,PLAU,PRC1,RHOV,ROBO1,S100A11,SCD,SGK1,SLPI,SP1,TNC,VCAN,WNT4	1339 (21)
tamoxifen		chemical drug	Activated	2.814	2.14e-13	ACACA,ACKR3,AHNAK,ASAH1,ASS1,BAX,BIRC5,BRCA1,C3,CA2,CAT,CAV1,CAV2,CCN1,CCNA2,CDCA2,CDH11,CDK2,CDK5RAP2,CDK6,CDKN1A,CENPK,CLIC3,CLU,COL1A1,COL1A2,CTSD,CXCL12,CXCR4,DEPP1,DNAJA1,DNMT3B,DYNC1H1,E2F4,EPHX1,ERBB2,ESR1,FAM83D,FANCI,FASN,FN1,GAPDH,GJB2,H19,HES1,HGF,HOTAIR,HOXB7,IER3,IGF2,IGFBP3,IGFBP4,IL1RN,ISG20,JUN,KIF11,KIF2C,KIF4A,KRT80,LDLR,LIF,LTBP2,MDM2,MELK,MET,MKI67,MMP2,MT-CO1,MX1,MYC,NCAPD2,N…	1335 (20)
FSH		complex		-0.059	4.53e-13	ACTA1,ACTA2,ACTG2,ADAM17,ADGRG1,AHR,AMOTL2,AQP3,ARHGAP35,ARL4C,ATP2A2,ATP2B1,BMPR1B,BTG2,CAMK4,CCN2,CDC42EP4,CDK6,CLEC11A,COL18A1,CXCR4,DAB2,DAPK1,DHX15,DLX5,DYRK3,EFNA1,ENC1,ESR1,FDXR,FGF2,FKBP5,FLNC,FOXK2,FST,GBP1,GCLC,GEM,GK,GNB1,GPRC5A,HDAC5,HSD17B1,ID1,ID4,IGF1R,IGFBP3,IGFBP4,IL1RN,IL6R,ILK,INHBA,INHBB,ISG20,ITGA3,ITGB5,JUN,KLF10,LDLR,LRRC32,LYPD3,MAP3K5,MAPRE2,MCL1,MICOS10-NBL1/NBL1,MMP2,MM…	1320 (22)
CASR		G-protein coupled receptor		-1.469	4.81e-13	ABL1,ANGPT2,ANLN,APC,ARHGEF3,BAX,BIRC5,BUB1B,CCNB1,CDC20,CDT1,CENPA,CENPH,CHAF1B,CXCL10,DSG1,EDN1,EGR1,EZH2,FEN1,GADD45A,GATA3,H2AZ1,ID1,IER3,IGFBP3,IGFBP5,INCENP,ISG15,KIF11,KIF22,LBH,MAD2L1,NASP,NCAPD2,NDC1,NUSAP1,PDLIM2,PPARG,PRC1,PTTG1,RAC1,RAD51AP1,RAPGEF1,RGCC,RNF144A,SERPINA1,SERPINB6,SPAG5,TGFB2,THBD,TLK1,TPX2,TXNIP,UCP2	1156 (20)
KDM1A	-0.246	enzyme	Inhibited	-5.288	7.19e-13	APC,ARHGDIB,ARNTL2,ASF1B,ATAD2,ATP8B3,AZGP1,BARX2,BCL7A,BLM,BRCA1,BRCA2,BRIP1,C1orf116,CAD,CCNA2,CDA,CDH4,CDKN1A,CENPF,CENPK,CENPU,CHAF1B,CIITA,CLDN7,COL1A1,COL1A2,CSGALNACT1,CXCL10,DNMT1,DNMT3B,E2F8,EBF1,EIF2AK2,FASN,FIP1L1,FOXM1,HAS3,HOXB7,ID2,IGF1R,IGFBP4,IL27RA,IQGAP2,KHDRBS3,LATS2,LEFTY1,LGR5,MCM2,MCM3,MCM6,MCM8,MYBL2,MYC,MYO1B,NCL,NFE2L3,PHLDB2,PSAT1,PTTG1,RARB,RBL1,SCD,SERPINB1,SMAD7,STEAP…	1341 (23)
STAT3	-0.012	transcription regulator	Activated	2.83	7.74e-13	A2M,ACTA2,AHR,ALDH1A1,AMER1,ANGPT2,BCL6,BCL9L,BIRC5,BMF,CAT,CCL2,CCN2,CCNB1,CDC25A,CDK1,CDKN1A,CDKN2A,CEACAM1,CHEK1,CHI3L1,CIITA,CLIC5,COL1A1,COL1A2,COL3A1,COL5A1,CTSB,CTSL,CXCL10,CXCR4,CXCR5,DLEC1,DNMT1,DNMT3B,ECT2,EDN1,EGR1,EGR2,EGR3,EIF2AK2,ENPP2,EPAS1,ESR1,F3,FASN,FGF2,FN1,FST,FUT4,GADD45A,GATA3,GLIPR1,HERC5,HES5,HEY1,HGF,HMOX1,HNRNPD,ICAM1,ID1,ID2,IFI27,IFI30,IFI35,IFI6,IFIT1,IFITM3,IGF1R,IG…	1099 (17)
camptothecin		chemical drug	Activated	4.26	8.76e-13	ACTA2,AKAP8,ANO9,ANXA2,ANXA4,APBB2,ARFGAP1,ARHGDIA,ASPM,AURKA,BAMBI,BAX,BBC3,BCL2A1,BIRC5,BIRC6,BRCA1,BRCA2,BTG2,CABIN1,CAST,CCL2,CCNB1,CDC25A,CDK1,CDK2,CDK6,CDKN1A,CDKN2A,CHEK1,CLTB,CRYBG1,CSNK1G2,CTSL,CXCR5,DDB2,DUSP6,DYRK3,E2F1,EDN1,EGR2,ENC1,F2RL1,F3,GADD45A,GAMT,GAPDH,GIGYF2,GLIPR1,GPNMB,H2AX,HBEGF,HJURP,HLA-F,HRK,ICAM1,ID1,ID3,IER5,IGFBP3,INSIG1,IQGAP2,JUN,LAMB2,LDLR,LGALS3,LGALS7/LGALS7B,L…	1120 (16)
methylprednisolone		chemical drug		0.964	9.31e-13	A2M,ABCC9,ACSL1,ADAM17,AGO1,AKR1C3,ALDH1A1,ANGPTL2,ANPEP,ANXA1,ANXA2,ANXA3,ASAH1,ASNS,ASS1,ATP1A1,ATP1B1,ATP2A2,ATP5F1C,ATRN,B4GALNT1,BAIAP2,CAMK1D,CCN2,CDH13,CDKN1A,CITED2,CLDN7,CNN3,CREG1,CST3,DAB2,DMD,DSG1,DSG3,DUSP6,DYNLL1,EDNRB,EFNA1,EMP1,ENPP2,EPHX1,EPHX2,F3,FBLN5,FN1,FSTL1,GADD45A,GAS5,GATM,GCLC,GDA,GHR,GJB3,GPC1,GSTK1,HAAO,HMOX1,HNMT,HSPA1A/HSPA1B,HSPH1,ID1,ID3,IDH2,IFNGR1,IGF2R,IL1R1,IL1…	1195 (18)
JUN	1.612	transcription regulator		1.601	9.72e-13	A2M,ACAT2,ACTA2,ANGPTL2,ANXA1,ANXA2,ASNS,BAX,BBC3,BCL2A1,BCL9,BRCA1,C3,CA3,CALM1 (includes others),CAPN2,CAV1,CCL2,CCN1,CCN2,CCN3,CCNA2,CD164,CD244,CDC20,CDK1,CDKN1A,CDKN2A,CFD,CLU,COL1A1,COL1A2,COL24A1,CTSL,CXCL10,CXCL16,CYP1B1,DNMT1,DROSHA,DUSP6,EDN1,EEF2,EIF4A1,EPHX2,ERCC1,F3,FBLN5,FGF2,FLNC,FN1,FRZB,GADD45A,GAS6,GCLC,HES1,HEY1,HMGA1,HMOX1,HNRNPU,HSPB2,ICAM1,ID2,IGF1R,IGF2R,IGFBP3,IGFBP4,IGFBP…	1423 (21)
RB1	-0.174	transcription regulator	Activated	3.178	1.85e-12	ANGPT2,ASF1B,ATAD2,ATP1A1,ATP1B1,AURKB,BAX,BCKDHA,BIRC5,BLM,BRCA1,CBX5,CCN2,CCNA1,CCNA2,CCNB1,CCNE2,CDC25A,CDC25C,CDC6,CDCA4,CDCA5,CDCA7L,CDK1,CDK2,CDKN1A,CDKN2A,CDT1,CELSR1,CENPK,CITED2,CNOT6L,COQ7,COX4I1,CPA4,DDB2,DEK,DLAT,DNAJC11,DNMT1,E2F1,E2F3,EDNRA,EGR1,EZH2,F3,FAM111A,FBXO5,FEN1,FGF2,FN1,FST,GHITM,GMPS,GPR156,GPR176,GPR63,GPRC5A,GPRC5C,GPT2,HAUS1,HMGB2,ID1,IGF1R,KRT4,LGR5,LIG1,MAF,MAPK3,MC…	971 (17)
MAPK1	0.121	kinase		-0.483	1.91e-12	ADAM17,ANPEP,ARHGAP11A,ATP1A2,ATP1B1,AURKA,BIRC5,BLZF1,CAPN2,CAV1,CCL2,CCN2,CCNB1,CCNF,CDKN1A,CHST2,COL7A1,CRYBG1,CTSB,DAB2,DLX3,DNMT1,E2F1,EGR1,EGR2,EHD1,EIF2AK2,EMP1,ENDOD1,ERCC1,ESR1,FLNC,FN1,GATA3,GBP1,GLS,GRAMD1B,H2AZ2,HERC5,HMOX1,IFI27,IFI35,IFI6,IFIT1,IFITM3,IGFBP7,IL1RN,IRF7,ISG15,ISG20,ITPR2,JUN,KRT17,LAMA4,LGALS3,LIF,LIG1,MAOB,MAPK3,MBP,MCL1,MKI67,MMP2,MMP28,MMP9,MNS1,MVP,MYBL2,MYC,NR4A…	965 (17)
TWIST1	-0.16	transcription regulator	Activated	2.184	1.93e-12	ACTA2,ALDH1A1,AOPEP,ASPM,BAX,C1QTNF1,C3,CBX2,CCL2,CCN4,CDKN1A,CDKN2A,CELSR1,CHI3L1,CLDN4,CLU,COL1A1,CXCL12,DCN,DKK3,DSPP,EFNB2,ESR1,ETS1,EZH2,FBXL14,FGFR2,FGFR3,FMOD,FN1,GPC1,GSN,IGFBP4,IGFBP5,ITGB5,KCNN4,LEFTY2,MET,MGST3,MME,MMP2,MRC2,MXRA8,PAM,PAMR1,PCDH18,PDGFRA,PRRX2,PTPRU,RHOC,RUNX2,RUNX3,S100A4,SPOCK2,SPP1,TF,TGFBI,TIMP3,UNC5B,VCAN,ZEB2	1192 (24)
ERBB3	-0.065	kinase		1.585	2.67e-12	ACTA1,ACTA2,AMOTL2,BAX,CCN1,CCN2,CDKN1A,CDKN2C,CLU,COL1A1,CTSK,CXCL12,CXCR4,EGR1,ERBB2,F3,FBLN2,FBN1,FGF2,FN1,FSTL1,GAS5,GAS6,GHR,GJB3,GLS,HBEGF,HMMR,HMOX1,IGF1R,IGF2,IGFBP5,ITGB2,LAMA4,MATN2,PLK1,RRAS,SERPINA3,SGK1,SLC4A7,SLPI,SPARC,STMN1,TIMP3,TLN1,TNC,TNNT2,TOP2A	1175 (19)
Tgf beta		group	Activated	5.001	3.37e-12	ACTA2,ANKH,AOC3,BAMBI,BASP1,CCL2,CCN1,CCN2,CDH11,CDK2,CDK6,CDKN1A,CDKN2A,CIITA,CLU,COL1A1,COL1A2,COL5A1,COL7A1,CTSK,CXCL10,CXCR4,DAB2,DCN,EDN1,EGR2,FBLN2,FGF2,FN1,FST,FSTL1,FSTL3,GATA3,GCLC,HEY1,HMOX1,ID1,ID3,IGFBP3,IGFBP4,IGFBP5,IL1RN,IL32,ILK,INPP5D,ITGA1,ITGA2,JAG1,JUN,KDM6B,KLF10,KRT16,LIF,MAF,MAFK,MERTK,MET,MMP14,MMP2,MMP7,MMP9,MN1,MYC,NCOR2,PDGFA,PLAT,PLAU,PPARGC1A,PPP1R13L,PRMT1,RHOB,RUNX1…	1131 (16)
EP400	-0.839	other	Inhibited	-4.204	3.91e-12	CCNA2,CCNF,CDC20,CDC25A,CDC6,CDKN1A,CDKN2A,CENPF,E2F1,E2F7,E2F8,FBXO5,FOXM1,H2AZ1,INCENP,MCM3,MYBL2,NCAPG2,NEK2,PLK1,PPARG,RBL1,SGO1,SKP2,SUV39H2,UHRF1	250 (7)
IGF1	3.577	growth factor		1.682	4.1e-12	A2M,ACACA,ACTA1,ACTA2,AKR1B1,ANGPT2,ANPEP,BAX,BBC3,BCL2A1,BIRC5,BRCA1,BSG,BTG2,CCN1,CCN2,CCNA2,CCNB1,CDK1,CDK2,CDKN1A,CDKN2A,CITED2,CLEC11A,CLU,CNN1,COL1A1,COL3A1,CTSD,DMD,DUSP6,E2F1,EDN1,EFNB2,EGR1,EGR2,EIF2AK2,EIF4E,EPAS1,ERRFI1,ESR1,F3,FASN,FN1,GADD45A,GAPDH,GHR,H2AX,HGF,HMGA1,HMOX1,ICAM1,ID1,ID2,IER3,IFITM3,IFNGR2,IGF1R,IGF2,IGFBP3,IGFBP4,IGFBP5,IL1R1,IL2RG,ITGA3,ITGB5,JUN,KAT2A,KIF1A,KLF6,MA…	1322 (18)
CDK4	-0.038	kinase			5.18e-12	AQP3,ATP6V0E1,AURKA,BRCA1,CDC6,CDCA2,CDCA7L,CDCA8,CDKN1A,CDKN2A,CDKN2C,CENPF,CENPH,CENPK,CENPN,CEP55,CIP2A,CLPB,CPNE3,E2F7,ELAVL1,ENDOD1,ENPP2,FAM83D,GAS2L3,GPC6,HJURP,KDM6B,KIF11,KIF20A,KIF20B,KIF2C,KIF4A,KNL1,LCORL,MAML3,MCM7,MELK,MFSD6,MNS1,NCAPH,PDLIM3,POLD3,PPCS,RBMS3,RUFY3,SATB1,SLC9B2,STOM,TMEM204,TMSB15A,TP53INP1,TPX2,UTRN,ZNF462	1049 (22)
TGFB2	1.47	growth factor		1.616	5.23e-12	ACTA2,AHR,ALDH1A1,ASPN,CCN2,CDH11,CDKN2A,CIITA,CNN1,COL1A1,COL1A2,COL3A1,EDN1,EGR1,EGR2,FGF2,FMOD,FN1,HBEGF,HEY1,HMOX1,ID4,INHBA,ITGB5,JAG1,JAM2,LIPG,MIA,MLLT3,MMP2,MMP9,PDGFRB,RGS3,RUNX1,RUNX1T1,SCD,SESN1,SMAD2,SMAD3,SP1,SPP1,TAGLN,TGFB2,TIMP1,TIMP2,VCAN,WNT11	1138 (16)
RRP1B	-0.295	transcription regulator			6.99e-12	AURKA,BIRC5,BRCA1,BRCA2,CCNA2,CCNB2,CDC20,CDC25C,CDC6,CDK1,CDKN1A,CHEK1,CREBBP,DBF4,EP300,ESPL1,FANCB,FEN1,GADD45A,HSP90AA1,ITGB2,ITGB5,KIF11,MCM2,MCM3,MCM5,MCM6,MDM2,ORC1,PERP,PLK1,RBL1,RPL11,RPL13,RPL27,RPL37,RPL37A,RPL39,RPL6,RPS10,RPS19,RPS3,SPP1,TOP2A,TOPBP1,ZNF554
VDR	0.277	transcription regulator		-0.866	7.19e-12	ABCC3,ABL1,ACACA,ACTA2,ANGPT2,ANLN,APC,ARHGEF3,BAX,BRCA1,BUB1B,CCNB1,CDC20,CDKN1A,CDT1,CENPA,CENPH,CHAF1B,COL1A1,CXCL10,DOK1,DSG1,EDN1,EGR1,EZH2,F3,FEN1,GADD45A,GATA3,H2AZ1,HIRA,ICAM1,ID1,IER3,IFI44L,IGFBP3,IGFBP5,IL1RN,INCENP,ISG15,JUN,KIF11,KIF22,LBH,LDLR,MAD2L1,MYC,NASP,NCAPD2,NDC1,NUSAP1,PDLIM2,PLCG1,PLD1,PNPLA2,PPARG,PRC1,PTPRF,RAC1,RAD51AP1,RAPGEF1,RARB,RGCC,RNF144A,SERPINA1,SERPINB6,SLCO1B…	1024 (18)
AR	-1.726	ligand-dependent nuclear receptor		1.043	7.67e-12	ABCC4,ACTA1,ADGRA3,AKR1C3,ALDH1A1,AMD1,ANKRD1,AQP3,ARHGEF7,ATAD2,ATP2A2,AVPR1A,AZGP1,B4GALNT1,BASP1,BIRC5,BMF,BUB1,BUB1B,C3,CAST,CAV1,CAV2,CCNA1,CCNA2,CDC25C,CDCA5,CDH11,CDKN1A,CDKN2A,CDT1,CENPE,CIT,COL3A1,CORIN,CUX1,CXCL12,DAPL1,DBI,DEPDC1,DHCR24,DSG2,EDN1,EDNRA,EDNRB,EGR1,ENO2,EPAS1,EPB41L4B,EPHX1,ERBB2,ESPL1,ESPN,FEN1,FGFR2,FKBP5,FXYD3,GAS6,GSN,HGF,HOPX,HSPH1,IGF1R,IGF2,IGFBP3,IGFBP5,IL1R1,ITG…	1251 (19)
SP2509		chemical reagent	Activated	6.392	7.96e-12	ABCC4,ANKRD1,B3GNT2,BAIAP2,BCAT1,BUB1B,CCNA2,CDK6,CENPF,CREBBP,CRTAC1,CUX1,CXCL10,DDX6,DEK,DOK4,DSG2,E2F3,E2F8,EFNB1,EFNB2,EHD1,EIF2AK2,EIF4E,EIF4G1,ERBB2,ESR1,FGF2,FN1,FUBP1,GLI3,HDGF,HDGFL3,HERC1,HNRNPD,HSPA9,ID1,IGF2BP2,ILF3,IRAK1,KLF4,KPNB1,LMNB1,MANF,MCM2,MET,MKI67,MTA1,MYC,MYO1B,NCOA6,NFIB,NSD1,NSD2,NUCKS1,PAK2,PDGFA,PLCB1,PLK2,PON2,PSAT1,PTBP2,RAD21,RCC2,ROBO1,SATB1,SDC2,SETD1A,SGK1,SIAH2,…
NUPR1	-0.178	transcription regulator	Activated	6.963	8.91e-12	ABL2,ACSS1,ADGRG1,ADGRL3,ARHGAP11A,ASPM,ATAD5,ATPSCKMT,ATR,AURKA,B3GNT5,BCL9,BLM,BRCA1,BRINP3,BUB1,BUB1B,C19orf33,CAMK2N1,CCN1,CCNA2,CCNB2,CCNF,CDC25C,CDCA2,CDCA8,CDK2,CENPC,CENPL,CITED2,CKAP2L,COL1A2,COL3A1,CXCR4,DGCR8,DHCR24,DHTKD1,DIPK2A,DNMT3B,DPY19L2P2,E2F8,ENO2,EPHA7,ERCC6L,ESPL1,ETS1,FAM111A,FAM114A1,FANCD2,GADD45A,GINS1,GK,GPCPD1,GPSM2,GTF3C2,GTSE1,HBEGF,HIVEP3,HJURP,HLTF,HNRNPM,IGF1R,IL6…	1051 (12)
RAF1	-0.168	kinase	Activated	2.538	9e-12	ACAT2,AMD1,ANKRD1,ANXA1,AP2B1,ATP6V1B1,BCL6,CA2,CDC25A,CDC42EP1,CDC6,CDKN1A,CDKN2A,CLK1,CRYAB,CTSL,CXCR5,DUSP6,E2F1,EGR1,EGR3,EMP1,ERBB2,ESR1,FAM171A1,FGFBP1,HBEGF,HMGB3,ID3,IER3,IGF1R,IGFBP3,IL1R1,ITGA2,ITGB4,ITGB5,JUN,LIF,LIFR,MAOB,MCM8,MET,MGLL,MKI67,MMP9,MYBL2,MYC,NINJ1,OCLN,OSMR,PC,PCSK6,PHLDA1,PLAT,PLAU,PLD1,PPP1R10,PRORP,RAC1,RND3,RRM2,SERPINB2,SLC16A7,SQLE,ST3GAL4,TIMP1,TOMM40,TRAF1,TUBB2…	1071 (17)
AGN194204		chemical drug		1.368	9.59e-12	ACAA2,ACAT2,AHR,ANXA11,ANXA2,ARL4C,ASS1,ATP1A1,AURKA,BCL2A1,BZW2,CA2,CA3,CCNA2,CCNB1,CDK1,CDKN1A,CDKN2C,CRYBG1,CSRP1,CST3,CYP26B1,CYP51A1,DCN,DENND5A,DGKA,EMP1,EPB41,EZH2,F2RL1,GADD45A,GAPDH,GATA3,GFI1,GNAI1,GPRC5A,H2AX,H2AZ1,HIC1,IDI1,IFITM3,IL1R2,ITGB2,KIF20A,KIF2C,KIF4A,KLF6,KRT80,LIFR,MAD2L1,MAN1A1,MKI67,MMP9,MYC,NPC2,PEAR1,PHLDA1,PIM1,PLIN4,PLK1,PPARG,PPARGC1A,PPL,PRC1,RGS10,SCD,SMC2,SMC4,SP…	1209 (27)
mibolerone		chemical drug		-0.634	9.78e-12	ABCA8,ACACA,ACSL1,AHNAK,AHR,AMD1,CALR,CCNL2,CDK1,CEACAM1,CLEC11A,CLTB,CLU,COL1A1,COL1A2,COL6A3,CYP51A1,DAD1,DBI,DNAJA4,EIF2S1,EIF4A1,EP300,F3,FASN,FKBP5,GPNMB,HYOU1,IFNGR1,IGFBP3,INCENP,IRF7,ISYNA1,JUN,KLF10,KLK1,LDLR,MAL,MAN2A1,MME,MYC,PRELP,RPS27,S100P,SARAF,SQLE,STMN1,TF,TGFBI,TIMP3,TMPRSS2,TOP2A,UCP2	935 (7)
BRCA1	-0.638	transcription regulator	Activated	2.74	1.34e-11	ANGPT1,ANXA8/ANXA8L1,ATP11C,BAX,BIRC5,BRCA1,BRCA2,CCNB1,CCNB2,CDC25C,CDKN1A,COL18A1,CTSD,CYP1B1,DDB2,DGKA,E2F3,EGR1,ELAVL1,ENPP2,EP300,ERCC5,ESR1,FEN1,FKBP5,FXYD3,GADD45A,H2AX,HMOX1,HNRNPD,IFI27,IFI6,IFIT1,IGF1R,IRF7,KRT17,KRT5,MAD2L1,MATN4,MDM2,MX1,MYC,NEK2,NR3C1,PCBP2,PERP,PHLDA1,PLK1,PLSCR1,POU2F1,RBL1,ROBO1,RRM2B,S100A2,SAT1,SFN,SFPQ,SMAD3,STAT5A,TAP1,TNFAIP2,VCAN,WEE1	1145 (21)
DAP3	0.015	other	Activated	3.606	1.68e-11	MT-ATP6,MT-ATP8,MT-CO1,MT-CO2,MT-CO3,MT-CYB,MT-ND1,MT-ND2,MT-ND3,MT-ND4,MT-ND4L,MT-ND5,MT-ND6
APP	-0.24	other	Activated	2.681	2.4e-11	ABCA7,ABL1,ACTA1,ACTA2,ADAMTS4,ADAP1,APBA2,APC,ATP1A2,ATP1B1,ATP2B2,ATP5F1C,ATP5F1D,ATP5PF,BASP1,BAX,BBC3,BMF,BRD4,BSG,C1R,C3,CALR,CAST,CAT,CCL2,CCN2,CDK1,CDK2,CDK5RAP2,CDK6,CITED2,CLTB,CLU,COL18A1,COX4I1,CREBBP,CS,CSNK2A2,CTSB,CTSD,CXCL10,CXCL12,CXCR4,CYP26B1,DBI,DCN,DLG4,DPY19L3,EDN1,EEF1G,EGR1,EN1,ENO2,ENPP2,EPAS1,ERBB2,ESR1,F2RL1,FBXW7,FGF2,FN1,FYN,FZD1,GALK1,GAPDH,GBP4,GDI2,GHR,GLIS3,GNB1,GP…	1109 (17)
D-glucose		chemical - endogenous mammalian	Activated	3.039	2.58e-11	ACAA2,ACACA,ACLY,ACSL1,ACSS1,ACTA1,ACTA2,ACTG2,ADAM17,ADARB1,AKR1B1,ANGPT2,ANLN,ANXA1,ANXA3,ART3,ASNS,ASS1,ATF5,ATG7,ATP2A2,ATP2A3,ATP2B1,ATP2B2,ATP6AP2,BAX,BBC3,BCAT1,BIRC5,C3,C8orf44-SGK3/SGK3,CALR,CAT,CAV1,CBL,CCL2,CCN2,CCNB1,CDK1,CDKN1A,CDT1,CLU,CNN1,COL1A1,COL3A1,CTSB,CXCR4,DBI,DCN,DMD,DUOX1,E2F1,EDN1,EFHD1,EGR1,EIF2B4,EP300,FASN,FGF2,FN1,FST,G6PC3,GABARAPL1,GAPDH,GSDME,GSN,H6PD,HGF,HMOX1,IC…	1233 (19)
LIN9	-0.305	other	Inhibited	-4.044	2.65e-11	AURKA,BIRC5,BUB1,BUB1B,CCNA2,CCNB1,CDC6,CDK1,CDKN1A,CDKN2A,CENPE,CEP55,DLGAP5,MYBL2,PLK1,TMPO,UBE2C
raloxifene		chemical drug		-1.214	3.64e-11	ADIRF,ANXA3,BLNK,CCNB1,CDKN1A,CLK1,CLU,CNBP,CTSL,CXCL12,CYP1B1,DYNLL1,EGR3,ENPP2,ERBB2,ESR1,FLNB,GPRC5A,HES1,HMOX1,HSPA1A/HSPA1B,IDH2,IER3,IFI30,IGFBP4,IL1R1,INHBB,IRF6,JUN,KLF6,KRT7,KRT81,LAMB1,LAMB2,LDLR,LITAF,LUM,MATN2,MFAP5,MKI67,MMP2,MXD4,MYO1B,PDGFRA,PLK2,PRSS23,PTTG1,RAC1,ROCK2,SIAH2,SMAD3,SMAD7,SPP1,TFRC,TGFB2,THBD,TIMP1,TIMP3,TM4SF1,TOP2A	1185 (18)
PRL		cytokine	Activated	3.243	4.86e-11	A2M,AKR1C3,ANXA2,ANXA3,ATP2A2,BCL6,BOK,CAMK2N1,CAPN2,CAV1,CCL2,CCNB1,CDKN1A,CLU,CNN3,COL1A1,COL1A2,COL3A1,COL5A1,COX4I1,CST3,CTSB,CTSD,CXCL10,DCN,DNAJA4,ECM1,EGR1,EIF2AK2,ERBB2,ESR1,FN1,GMPR,GPNMB,HELZ2,HERC5,ID1,ID2,ID3,IDE,IER3,IFI35,IFI44L,IFI6,IFIT1,IGF2,IGFBP3,IGFBP5,IRF7,ISG15,ITGA1,JAK2,JUN,KRT14,KRT5,LY6E,MGP,MICOS10-NBL1/NBL1,MLKL,MME,MMP14,MYC,OAS1,OAS2,OCLN,PC,PDGFRA,PDIA4,PGRMC1,PIM1,…	1222 (17)
LY294002		chemical - kinase inhibitor	Inhibited	-2.02	5.78e-11	ABCC1,ACACA,ACAT1,ACKR3,ACTA2,ADAM17,ANGPT2,ANPEP,AQP3,ART3,ATP2B1,ATP2B2,AURKA,BAX,BBC3,BCL6,BIRC5,BRCA2,BSG,BUB1B,CCL2,CCN1,CCN2,CCNA2,CCNB1,CDK2,CDK6,CDKN1A,CDKN2A,CHML,CLDN4,COL1A1,COL1A2,CST3,CXCL10,CXCL16,DHCR24,DUSP6,EFNB2,EGR1,EGR2,EGR3,ENTPD1,EPAS1,ERCC1,ESR1,ETS1,F3,FASN,FEN1,FGF2,FN1,GBP1,GCLC,GEM,GK,GPR137B,GPR183,GSTM3,H4C3,HBEGF,HES1,HGF,HMGB2,HMOX1,ICAM1,IDE,IDI1,IER3,IGF1R,IGF2,IG…	1045 (16)
SMAD7	1.303	transcription regulator	Inhibited	-2.409	6.09e-11	ACTA2,ACVR1,ACVR1B,BMPR1B,BZW2,CCL2,CCN2,CCNA2,CCNB1,CDC25C,CDK1,CDKN1A,CDKN2C,CITED2,COL1A1,COL1A2,COL3A1,COL6A3,CXCL10,CXCL12,DCN,DNMT3B,FN1,FST,FSTL3,G6PC3,GADD45A,GAS6,HBEGF,HMOX1,ICAM1,ID1,ID2,ID3,LTBP2,MATN2,MET,MMP12,MMP2,MMP9,MYC,NET1,PLAT,RAC1,SCD,SMAD3,SMAD7,SOX9,SP1,TAGLN,TGFB2,TGFBI,TGFBR1,TIMP1,TIMP3	882 (16)
IFNG		cytokine	Activated	5.944	7.37e-11	A2M,ABCC1,ACLY,ACSS1,ACTA2,ADAM17,ADGRG1,AHR,ALKAL2,ASNS,ASS1,ATP1A1,ATP1B1,ATP2A2,AUTS2,AVPR1A,AZGP1,BAX,BBC3,BCL2A1,BCYRN1,BLNK,BMF,BRCA2,BRIP1,BUB1,BUB1B,C1R,C3,CAMK4,CAPN3,CAT,CAV1,CCL2,CCL28,CCN2,CCNA1,CCNA2,CD4,CD72,CDC20,CDC25A,CDH13,CDK1,CDK2,CDKN1A,CDKN2A,CEACAM1,CELSR1,CELSR2,CENPJ,CERS6,CHI3L2,CHST3,CIITA,CIRBP,CKAP5,CLIC5,COL1A1,COL1A2,COL5A2,CTSB,CTSD,CTSK,CXCL10,CXCL12,CXCL16,CXCR4,…	1079 (16)
estrogen receptor		group		-1.95	1.06e-10	AGO1,AGO2,ANXA1,BAX,C3,CAV1,CAV2,CCN2,CCNA1,CCNE2,CDH11,CDH13,CDH4,CLDN4,COL5A1,COL7A1,CXCL12,CXCR4,DNMT1,EDN1,EGR1,ERBB2,ETS1,F11R,FGF13,FGFR2,FGFR3,FGFR4,FLNC,FN1,GATA3,GJB3,HBEGF,HOTAIR,HSP90AA1,HSPA1A/HSPA1B,ICAM1,ITGA3,JAG1,JUN,KLF10,KRT7,LDLR,LTF,LY6E,MAN1A1,MAP1B,MMP14,MMP9,MT-CO2,MYC,OCLN,PCDH10,PCDH18,PCDH20,PCDH8,PDGFA,PLAU,PPP5C,PRLR,SAT1,SMAD1,SMAD3,SPARC,SYNPO,TGFB2,TGFBR1,TIMP1,TIMP…	1327 (17)
ERK		group	Activated	3.702	1.18e-10	ACTA2,ADGRG6,BAX,BCAR3,BMF,BTG2,CAV1,CCL2,CCN2,CDKN1A,CLDN4,CLU,COL1A1,COL3A1,CTSK,CXCL10,DNMT3B,E2F4,EDN1,EGR1,EGR2,EIF2AK2,EPAS1,EPHA2,ESR1,ETS1,EZH2,FGF2,FN1,FST,GCLC,GK,GPRC5C,HAS3,HBEGF,HEY1,HEY2,HMGA1,HMOX1,ICAM1,IER3,ITGB2,JAG1,JUN,KLF10,KLF5,LAMB1,LDLR,LIF,MAFB,MAL,MCL1,MMP14,MMP2,MMP9,MYC,NFKBIZ,PLAU,PTGES,RAB7B,RARB,RGS4,RUNX2,SERPINB2,SFN,SIRT6,SLC2A1,SLC4A7,SORT1,SPTBN1,STK11,TIMP1,TN…	1016 (16)
let-7a-5p (and other miRNAs w/seed GAGGUAG)		mature microRNA		0.516	1.19e-10	AARSD1,ACTA2,ADAMTS15,ADGRG1,AGO4,AKAP8,ANAPC1,AURKB,BCL7A,BIRC5,BSG,CARHSP1,CDC25A,CDK6,CDKAL1,CDKN2A,CEMIP2,COL1A1,COL1A2,COL24A1,COL3A1,COL5A1,COL5A2,COL8A1,DAD1,FANCD2,HMGA1,HMOX1,HYOU1,IGF2BP2,IPO4,ITGA1,ITGA4,MLLT1,MMP9,MYC,NEDD4,NXN,PDGFA,PGRMC1,POM121/POM121C,PRIM1,PRRC2A,RBM19,RDH10,RHOB,S100A4,SCD,SIGMAR1,SLC1A4,SLC38A1,SMAD2,SMC1A,SPARC,SPCS3,SYPL1,TAGLN,TGFBR1,TRMT1,UGT8,UHRF1,VCAN
BRD4	-0.444	kinase		-1.062	1.21e-10	ABCC4,ABLIM1,ACTA2,AURKB,CCNA2,CD4,CDC25A,CDC6,CDCA5,COL1A1,COL1A2,COL5A1,CXCR4,CXCR5,FBN1,FN1,GALNT14,GFI1,GINS1,HMOX1,HOTAIR,ICAM1,ID2,ITGA1,ITGA4,ITGB5,JARID2,KAT2A,KCNQ5,KIF23,MAL,MCL1,MCM3,MMACHC,MYC,PDGFA,PDGFRB,PIM1,PLAT,PLAU,POLE2,POLR3G,RAC1,RREB1,RRM2,SLC16A9,SMARCA4,STC2,SUSD2,TIMP1,TOP2A,TUBB	1300 (22)
trans-hydroxytamoxifen		chemical drug	Inhibited	-2.281	1.67e-10	ACVR1,ADGRA2,ADIRF,ANGPT2,ANXA3,BLNK,CAV1,CCNA2,CCNB1,CHI3L1,CITED2,CLU,COL1A1,COL1A2,CTSL,CXCL12,CYP1B1,DCN,EFNA1,EGR1,EGR3,ENC1,ERBB2,FN1,GCLC,GPRC5A,IER3,IFI30,IGFBP4,IL1R1,INHBB,IRF6,ITGA2,KLF6,KRT7,KRT81,LAMB1,LAMB2,LHFPL2,LITAF,MATN2,MMP2,MXD4,MYO1B,PDK1,PLAU,PLK2,PLXDC1,PRSS23,RAB31,RND3,RUNX1,SERPINB9,SIAH2,SLC39A6,SMAD3,TGFB2,TM4SF1,TOP2A,TPM1,UNC5B	1070 (14)
forskolin		chemical toxicant		1.689	1.87e-10	ACTA1,ACTA2,ACTG2,ADAMTS4,ADGRG1,AKAP13,ALKAL2,AQP3,ARL4C,ATP1B1,ATP6AP2,ATP6V0B,BAG3,BAMBI,BIRC5,BTG2,CABIN1,CALM1 (includes others),CALR,CCL2,CCN2,CCNB1,CCNB2,CD4,CDKN1A,CDKN2A,CLU,CNN1,COL18A1,COL1A1,COL1A2,CRISPLD2,CRYAB,CXCL10,CXCR4,CYP1B1,DAB2,DAPK1,DUOX1,DUSP6,DYRK3,ECM1,EDN1,EFNB2,EGR1,ERRFI1,ERVW-1,ESR1,EZH2,FBLN5,FDXR,FGFR2,FKBP5,FLNC,FN1,FST,GADD45A,GALNT14,GBP1,GEM,GK,GNAL,GPRC5C,GRIP…	1145 (20)
PPARG	-3.491	ligand-dependent nuclear receptor		-0.367	1.94e-10	ACAA2,ACACA,ACLY,ACSL1,ACTA2,ALDH1A2,AQP3,ASAP1,ATP2A2,BAX,BCL6,BIRC5,BRCA1,C3,CA2,CAT,CAV1,CAV2,CCL2,CCN2,CDK2,CDK6,CDKN1A,CDKN2C,CFD,COL1A1,COL1A2,CORIN,CS,CTPS1,CTSL,CXCL14,DGAT1,DGAT2,DGKA,DLAT,EDN1,ENO2,EPAS1,EPHX1,ETS1,F11R,FASN,FN1,FST,FZD1,GABARAPL2,GAPDH,H6PD,HEBP1,HES1,HGF,HMOX1,HYOU1,ICAM1,IGFBP3,IGFBP5,IGFBP7,INSIG1,JUN,KLF11,KLF4,KLF6,LAMB3,LAPTM4A,LDLR,LOC102724788/PRODH,LY6D,MBNL1,…	1159 (21)
ESR2	0.642	ligand-dependent nuclear receptor		0.921	2.11e-10	ABLIM1,AKAP1,ANGPTL2,ANPEP,ANXA4,APC,AQP3,ARRDC4,ATF5,ATP2B1,BAMBI,BBC3,BCAT1,BIRC5,C3,CA2,CAPN2,CAV1,CCL2,CCN2,CCN3,CCNA2,CDC25A,CDH13,CDK6,CDKN1A,CEMIP2,CHST15,CHST2,CLDN4,CLIC5,CLU,CNN1,COL1A1,COL1A2,COL7A1,CREBBP,CRIM1,CTSD,CXCL12,CXCL16,CYP26B1,DAB2,DDB2,DMTN,EDN1,EGR1,EGR3,ELAVL2,ENPP2,EP300,ERBB2,ESR1,F2RL1,FASN,FN1,FOXM1,FST,FZD2,GALNT7,GCLC,GJB3,GPSM2,GPX3,HEBP1,HES5,IGF1R,IGFBP3,IGFBP4,…	1435 (21)
CDK19	-0.143	kinase	Inhibited	-3.584	2.68e-10	ACVR1B,BAIAP2,BAX,BTG2,CDKN1A,CDKN2A,CLU,CTSD,DDB2,DRAM1,EPHA2,EPHX1,FBXW7,FDXR,GADD45A,HBEGF,HMOX1,HSPA4L,IER5,ITGB4,JUN,LIF,MDM2,MVK,MXD4,NINJ1,PDGFA,PHLDA3,PLK2,RPS12,RPS27L,SAT1,SESN1,SFN,SLC7A11,STOM,TNFSF9,TXNIP,ZFP36L1,ZMAT3
EP300	-0.872	transcription regulator	Activated	3.82	3.23e-10	ACACB,ACTA1,ANGPT1,ARHGEF3,ARID5A,BAX,BBC3,BCL6,BCLAF1,BIRC5,BMF,BRCA1,CA2,CAD,CAMK4,CBL,CCL2,CDC25A,CDC42EP3,CDK2,CDKN1A,CDKN2A,CHPT1,CLASP2,CNN3,COL1A2,CRIM1,CRISPLD2,CXCR4,DGKE,DNAJB4,DTX1,DUSP22,E2F1,EDN1,EGR1,EGR2,EP300,EPN1,ERBB2,FASN,FMNL2,FN1,FRMD4A,GATA3,GFI1,H6PD,HMOX1,ID1,ID2,ID3,IGF1R,IL1R1,IRF6,ITGA9,ITGB2,JUN,KCNIP3,KRT14,KRT16,LEFTY1,LEFTY2,MAF,MCM3,MDM2,MIA,MKI67,MME,MMP7,MSH2,MSX…	1156 (22)
RASSF1	-0.008	other		1.763	3.27e-10	ALDH1A1,AMIGO2,CAV1,CAV2,CCNA2,CDKN1A,CLU,CREG1,CXCR4,DAB2,DACH1,EFNB2,EGR1,EMP1,ESR1,FGF2,GHR,GSN,HBEGF,IGFBP3,KLF10,KLF4,LIF,LITAF,MAP1B,MAP3K5,MDK,MMP2,MTUS1,MYC,MYL9,PLK2,SAMD5,SOX9,SPP1,TP53INP1,TUBB,TUBB2A	1123 (21)
curcumin		chemical drug		-0.489	3.28e-10	ABCC1,ACTA2,ADAM17,ADAMTS4,AKR1A1,ATP6AP2,BAX,BBC3,BIRC5,CAV1,CCL2,CCN2,CCNB1,CDK1,CDK2,CDK6,CDKN1A,CDKN2A,CLDN4,COL1A1,COL1A2,COX7B,CRY2,CTNNA1,CXCR4,DAPK1,DIABLO,DLG4,DNAJB1,DNMT1,E2F1,E2F4,EDN1,EGR1,EIF4E,ELAVL1,EP300,ERBB2,ETS1,EZH2,F3,FASTK,FGF2,FYN,GNA11,HELZ,HGF,HMOX1,HSPA1A/HSPA1B,ICAM1,IGFBP4,IGFBP5,IL10RB,ITGB4,JUN,MAPK3,MCL1,MDM2,MMP14,MMP2,MMP9,MTHFD1,MTOR,MYC,NAMPT,NEO1,OCLN,PDE3B,PD…	1144 (17)
VCAN	-1.248	other		0.219	4.05e-10	ACTA1,ANXA8/ANXA8L1,AOC3,ASS1,ATRN,C1R,C3,CCL2,CDH13,CDKN1A,CDKN2A,CLU,CRISPLD2,CXCL12,DAG1,DCN,ENPP2,F3,FBLN5,FN1,FST,GLIS3,GPC6,HAS3,ICAM1,IFI44L,IFI6,IFIT1,IGFBP4,IL1RN,INHBB,ITGA3,LAMB1,LGALS3,MAP1B,MDM2,MMP9,MX1,MYH10,OAS2,OLFML2B,PAM,PLA2G2A,PLAU,PRELP,SMAD3,SMOC1,SORT1,ST6GAL1,THBD,TIMP1,TMEM204,TRIM22,VCAM1,VCAN,WNT4	1002 (17)
tazemetostat		chemical drug	Activated	5.895	4.27e-10	ABCC4,ANKRD1,B3GNT2,BAIAP2,BCAT1,CDK6,CREBBP,CRTAC1,CUX1,DDX6,DEK,DOK4,DSG2,E2F3,E2F8,EFNB1,EFNB2,EHD1,EIF2AK2,EIF4E,EIF4G1,ERBB2,ESR1,FGF2,FN1,FUBP1,GLI3,HDGF,HDGFL3,HERC1,HNRNPD,HSPA9,ID1,IGF2BP2,ILF3,IRAK1,KLF4,KPNB1,LMNB1,MANF,MCM2,MET,MTA1,MYC,MYO1B,NCOA6,NFIB,NSD1,NSD2,NUCKS1,PAK2,PDGFA,PLCB1,PLK2,PON2,PSAT1,PTBP2,RAD21,RCC2,ROBO1,SATB1,SDC2,SETD1A,SGK1,SIAH2,SLC38A1,SLC7A1,SMAD1,SMAD2,SMAD…
CEBPA	0.584	transcription regulator		1.452	4.3e-10	A2M,ACACA,ACLY,ACSL1,AKR1B1,AKR1C3,ANPEP,ANXA1,ARL4C,ASNS,ASS1,BCL2A1,BTG2,C3,CA2,CCNA2,CCNB2,CDKN1A,CFD,CHI3L1,CIITA,COL1A1,COL1A2,COX4I1,CREG1,CTNNA1,CTSK,CXCR4,DDX21,DGAT2,DLX3,DSPP,DYNLT3,E2F1,EBF1,EFNB2,EGR2,EIF4E,EPHA7,EPHX1,EVPL,FASN,FOXM1,FZD1,GADD45A,GAPDH,GBP1,GGH,GLIPR1,GTF3A,HGF,HMGA1,HMOX1,ICAM1,ID1,ID2,IER3,IFI27,IFI6,IGFBP3,IGFBP4,IL1RN,IL6R,IRF6,ISG15,ITGB5,JUN,KCNMB1,KLF4,KLF5,KL…	1253 (24)
IL4	-2.537	cytokine		-0.437	5.31e-10	ABLIM1,ACOT9,ACSL1,ACTA2,ADAM17,ADAP1,AHNAK,AHR,AKAP13,ALDH1A2,ANXA1,ANXA2,ANXA4,APOLD1,ARID5A,ARNTL2,ASS1,ATP5MD,B4GALNT1,BAX,BCL6,BIRC5,C3,CA2,CAD,CAMK1D,CAT,CBX3,CCDC86,CCL2,CCN2,CCR9,CD72,CDK1,CDK2,CDK6,CDKN1A,CENPB,CHST3,CIITA,CITED2,CKAP5,CLUH,COL18A1,COL1A1,COL1A2,COL6A3,CTNNA1,CTSK,CXCL10,CXCL16,CXCR4,CXCR5,DDHD1,DGKA,DOCK10,DSG1,DUOX1,DYNC1H1,EGR2,EIF2AK2,EIF2S1,EIF4A1,EPAS1,EPHA2,EPHX1,…	878 (16)
bleomycin		chemical drug	Activated	3.867	7.6e-10	ACKR3,ACTA2,ANGPT1,ANGPT2,BAX,BLM,C3,CCL2,CCN2,CCN4,CDH11,CDKN1A,COL1A1,COL1A2,COL3A1,CTSD,CTSK,CXCL10,CXCL12,CXCR4,DCN,E2F7,FN1,FRZB,FZD1,H2AX,HBEGF,HEY1,ICAM1,ID1,IRAK1,ITGA1,JAG1,LGALS3,LMNB1,LTBP2,MAP3K6,MAP4,MAPKAPK2,MID1,MMP12,MMP14,MMP2,MMP9,MYC,NR4A1,PLAT,PPARGC1A,PTTG1,RGCC,S100A4,SMAD1,SPP1,STK17B,STOM,TGFB2,TGFBR1,TIMP1,TIMP2,TIMP3,TIMP4,UBE2C,UHRF1	1123 (17)
ID2	1.245	transcription regulator		-0.321	7.79e-10	ACTA2,AURKB,BCL6,BTG2,CCNB1,CCNE2,CCR9,CDC6,CDK1,CDKN1A,CDKN2A,CDKN2C,CXCR4,CXCR5,DGKA,DTX1,DUSP22,EGR2,FGFR3,G6PC3,GFI1,HES5,ICAM1,IFNGR1,IFNGR2,IGFBP4,IL20RB,IL6R,INHBB,IRF6,ITGA1,ITGA3,ITGB5,JAK2,KLF6,LAMA4,LRIG1,LTB,MAF,MAP3K14,MMP2,MYC,NR4A1,NR4A3,NTRK2,OLFM4,PDGFA,PIK3IP1,PIK3R1,PLK1,PTPN13,PTPN14,RAPGEF4,RPRM,SMAD7,SOX13,SOX5,SOX9,TF,TNFRSF19,TNFRSF25,TNFSF10,TRAF1,TRAF3,VANGL2,VCAM1,WNT11	1029 (24)
KDM5B	0.236	transcription regulator	Activated	2.1	7.83e-10	AURKA,BRCA1,BUB1B,CAV1,CCN2,CCNA1,CCNB1,CDK1,COMMD3-BMI1,DHCR24,DLGAP5,E2F1,ECT2,EGR1,EHD1,ERBB2,ESR1,FBXO5,FGFR2,FST,GADD45A,GJB2,HMMR,INSIG1,ISG15,ITGB1BP1,IVNS1ABP,KIF2C,MCM2,MCM3,MT1X,NCAPH,NDC80,NDE1,PDE3B,PLS3,PPOX,PRLR,PSD3,PSIP1,SAT1,SOX9,STAT5A,SWAP70,TGFB2,TOP2A,TTK,TUBB2A,UBR7	1115 (17)
BNIP3L	0.141	other	Activated	4.276	8.59e-10	AURKA,BLNK,CCNA2,CCNE2,CENPE,CENPF,CHEK1,CKAP2,CST3,E2F1,FANCD2,GADD45A,GAPDH,GPSM2,GSN,HASPIN,ITPR3,KIF11,LTB,MYBL2,PDGFRB,PRIM1,RBL1,RRM2,SGO1,TFDP2,TFRC,TIMP2,TOP2A
VEGFA	0.241	growth factor	Activated	3.842	8.8e-10	ABCC1,ACSL1,ACTA2,ANGPT1,ANGPT2,ANPEP,BAX,BCL2A1,BIRC5,CAV1,CCL2,CCN1,CCN2,CD244,CDC25C,CDKN1A,CDKN2A,CEACAM1,CITED2,CLDN7,COL1A1,CREBBP,CST3,CSTB,CTSB,CXCL10,CXCL12,CXCR4,DIABLO,E2F1,E2F3,EDN1,EFNB2,EGR1,ETS1,F3,FGF2,FN1,GBP1,HBEGF,HES1,HMOX1,HSD17B1,ICAM1,ID1,ID3,IGFBP4,IGFBP5,INPP5D,ITGA1,ITGA2,ITGA4,MCL1,MKI67,MMP12,MMP2,MMP9,MVP,NDUFA1,NR4A1,NRP1,OCLN,PARP1,PDGFRB,PIM1,PLAT,PLAU,PNPLA2,PPARG…	896 (15)
FOXO1	0.323	transcription regulator		1.203	1.01e-09	A2M,ACACA,ACLY,ANGPT1,ANGPT2,ANLN,ANXA3,ASPM,ATP5PF,ATP6V0B,BAX,BCL2A1,BIRC5,BLNK,BRIP1,CA2,CAMK4,CAT,CAV1,CCN2,CCN3,CCNA2,CCNB1,CCNB2,CCNF,CDC42EP3,CDK1,CDK5RAP3,CDKN1A,CDKN2A,CDKN2C,CENPF,CITED2,COL1A1,CS,CTSK,CXCL10,DAPK1,DEPDC1,DLGAP5,EBF1,EDN1,EDNRB,EFHD1,EGR1,EGR2,FASN,FLNB,FMOD,FN1,FOXM1,FST,FYN,GABARAPL1,GADD45A,GPX3,GSTK1,HMOX1,HRK,HYOU1,ICAM1,IER3,IGF1R,IGFBP7,IL10RB,IL1R1,ITGA3,ITGB2,I…	1033 (17)
imatinib		chemical drug	Activated	2.58	1.04e-09	ABL1,ARID3A,ATP1A2,ATP1B1,ATP1B3,ATP2B1,ATP5F1D,ATP6V0B,ATP6V1C2,AURKA,BAX,BCAT1,BIRC5,BIRC6,BLNK,BRCA1,CALR,CCNA2,CCNB1,CDC7,CDK2,CDKN1A,CDKN2C,CHD1,CHEK1,CITED2,CNBP,COL1A1,COL3A1,COX7B,CXCL10,CXCL12,CXCR4,DAB2,DBF4,DHX15,ECT2,EPAS1,FECH,FN1,GADD45A,HMOX1,HYOU1,ID1,ITGA1,KIF11,LOC102724788/PRODH,MAD2L1,MCL1,MCM3,MCM7,MDM2,MKNK2,MME,MT-ND6,MT1X,MT2A,MTOR,MYC,NCL,NDUFA1,NDUFA2,NDUFA4L2,NDUFB5,NDU…	1006 (19)
TAZ	0.348	enzyme	Activated	2.759	1.13e-09	AHNAK2,AMOTL2,ANKRD1,ANXA1,ARHGAP29,BASP1,CAMK2N1,CAV1,CAV2,CCL2,CCN1,CCN2,COL1A1,COL5A1,COL5A2,COX4I2,CYP1B1,EDN1,ENPP2,F2RL1,FN1,HMOX1,KLF6,KRT5,LDLR,LUM,MET,MFAP5,MYC,PLK2,PPP1R3B,PRSS23,PTX3,RGS4,RUNX2,SLC2A1,SORBS2,TAGLN,TBC1D2,WNT11	826 (17)
FOS	0.018	transcription regulator		0.779	1.15e-09	A2M,ABCC1,ACACA,ADD2,ADNP,AKR1C3,ANXA4,AP3D1,AQP3,ARID3A,ASAP1,ATF7IP,BCAR3,BCL9,C3,CA2,CAPN2,CAST,CAT,CCL2,CCN2,CCNA2,CD164,CD244,CFD,CHI3L1,CLU,COL18A1,COL1A1,COL8A2,CREBBP,CTSB,CXCL10,CXCL16,DAP,DNMT1,DSG3,EDN1,EGR1,EGR2,EPHX2,ERCC1,ERCC5,F3,FASN,FBN1,FGF2,FN1,FRZB,FSTL1,GAS5,GJB6,GPSM2,HMMR,HMOX1,HSPB8,ICAM1,IGFBP5,ITGB4,JUN,KCNN4,KIF2A,KLF6,LAMP2,LGALS3,LRP8,LTBP2,MAFK,MCM5,MDM2,MET,MGAT4A,M…	1057 (14)
SOX2	0.368	transcription regulator		1.079	1.47e-09	ABCC3,ACVR1,ADAMTS4,AHR,ALDH1A1,ANGPT1,ANKRD17,APC,BCL9L,BIRC5,CCN2,CCN4,CDKN1A,CDKN2A,CEMIP2,CHST15,CHST3,CITED2,CLDN7,COL11A2,COL1A1,COMMD3-BMI1,CTNNAL1,CXCL14,CXCR4,DKK3,DLX3,DLX5,DNMT1,DNMT3B,DOCK10,EN1,EPB41L2,EPHA2,EVPL,FAM107B,FGFR4,FOXD3,FOXH1,FRZB,FST,FUT4,FYN,GATA3,GBP4,GLI3,GLTP,GSN,H19,HES5,HEY1,HOPX,ICK,ID2,ID3,IER5,INHBA,IRF6,ITPR2,JAG1,JARID2,JUN,KIF26A,KLF4,KLF6,KLK14,KRT14,KRT17,…	1169 (19)
FOXO4	-0.156	transcription regulator	Activated	2.055	1.65e-09	ACACA,ACLY,ANGPT1,ANXA3,BCL6,CAT,CAV1,CCN2,CDC42EP3,CDKN1A,CYP51A1,DHCR24,EDNRB,FASN,FLNB,FMOD,FYN,GABARAPL1,GADD45A,GPX3,IDI1,IER3,IGFBP7,IL10RB,IL1R1,ITGB2,JAG1,MMP9,NAMPT,NRP2,PRCP,RUNX2,SCD,SERPINB1,SESN1,SGK1,SLC2A1,SOX5,SOX9,SREBF2,TXNIP,VCAM1	1025 (21)
triamcinolone acetonide		chemical drug		-1.541	1.88e-09	ACSL1,AKAP13,ANOS1,AQP3,ARL4C,B4GALNT1,BAX,BCL2A1,BTG2,CRYBG1,CSNK1G2,DGKE,DGKH,DNA2,DYRK3,EDNRA,EFNB2,EGR1,FGFR2,FKBP5,FUT4,HIPK2,IGFBP3,IGFBP4,INSIG1,IRF7,JUN,KIF4A,KLF10,LDLR,MDFI,MT1X,MT2A,MXD4,MXRA5,MYC,NEK7,NFATC3,NR3C1,PALLD,PEX6,PLAU,PLK2,RASL11B,RGCC,RGS16,RNF41,RUNX1,SAA1,SCD,SEMA6A,SERPINA3,SF1,SLC16A1,SLC4A7,SPP1,STC2,TACC2,TGFB2,TKTL1,TNFAIP8,TREH,TXNIP,UGT8,ZNF189	1023 (18)
estrogen		chemical drug		-1.39	2.19e-09	AOC1,AP3D1,ART3,ATP5PF,AURKA,BRCA1,CCL2,CCN1,CCN2,CCNB2,CCNE2,CDC25A,CDC25C,CDKN1A,CLU,COL18A1,COL1A1,COL3A1,COL5A1,CRY2,CTSD,CXCL12,DLG4,DNMT1,E2F1,EGR1,EPAS1,ERBB2,ESPL1,ESR1,FEN1,FN1,GALK1,GJB2,HBEGF,HGF,HIVEP3,HSPH1,ICAM1,IGF1R,IGF2,IGFBP4,IGFBP5,JUN,LDLR,LIF,LIG1,LTF,MCM3,MCM5,MCM7,MDM2,MSX1,MYC,NAMPT,NR4A1,OAT,PIM1,PLAT,PLIN4,POLE,PRLR,PTMA,PTTG1,PTX3,RFC3,RRM2,SCARB1,SERPINA3,SERPINB9,SKP2…	1273 (19)
troglitazone		chemical drug		0.905	2.25e-09	ABCA12,ABHD2,ACSL1,ACTA1,ACTA2,ANXA2,APC,AQP3,ATP2B1,BAX,BCKDHA,BIRC5,C3,CAV1,CAV2,CCL2,CCNB1,CDC25A,CDCA7L,CDK2,CDKN1A,CDKN2A,CDKN2C,CEACAM6,CEP135,CFD,CIITA,COL1A1,COL1A2,CRYAB,CTNNAL1,CXCL10,DBI,DCN,DGAT1,DGAT2,DGKA,E2F1,E2F4,ECT2,EGR1,ELAVL1,ENO2,ETS1,FASN,FBXW7,FN1,GADD45A,HGF,HIPK2,HMGB3,HMGN2,HMMR,HMOX1,ICAM1,JUN,KIF14,KLF4,KRT14,LAMA4,LOC102724788/PRODH,MAOB,MCL1,MKI67,MME,MMP9,MT-ND1,MYC…	1265 (20)
butyric acid		chemical - endogenous mammalian	Activated	2.006	2.41e-09	A2M,ADCY1,ADGRG1,ALDH1A1,ANXA1,ANXA2,ATP2A3,BAX,BCL2A1,BIRC5,CALM1 (includes others),CCNA2,CCNB1,CCNB2,CDC20,CDC25A,CDC25C,CDC6,CDH11,CDK1,CDK2,CDK6,CDKN1A,CDKN2A,CLU,COL5A1,COL5A2,COL6A3,CREBBP,CXCR4,DAG1,DAPK1,DEK,DHCR24,E2F1,E2F4,EP300,ESR1,FASN,FOXM1,FRMD6,FSTL1,FYN,GADD45A,GATA3,GCLC,GLI3,GMPS,GPRC5A,GSN,H2AZ1,HDGF,HMGB2,HSD17B1,ICAM1,IFI30,IFIT1,IFNGR2,IGF2,IGFBP3,IL18BP,IL1R1,IL32,INPP5D,I…	1398 (19)
mir-21		microRNA		1.556	2.51e-09	ACTA2,ANLN,ASPM,ATAD2,BTG2,C1R,C8orf44-SGK3/SGK3,CCL2,CCNA2,CCNB1,CDC25A,CDK6,CDKN1A,CDKN2A,CKAP5,CLPB,CLU,COL1A1,COL3A1,CREBBP,CRY2,CSNK2A2,CXCL10,DLGAP5,ECT2,EGR2,FN1,FUBP1,GAS5,GATA3,GTSE1,H2AX,ICAM1,IL6R,INPP5D,IRAK1,JAG1,JAK2,KIF23,KIF4A,KIFC1,KNTC1,LTB,MKI67,MMP2,MMP9,MSH2,MYC,NCAPD2,NUCKS1,NUSAP1,OAS2,PILRB,PLAT,PRC1,RAB7B,RACGAP1,RAD51AP1,RHOB,SERPINB5,SESN1,SLPI,SMAD2,SMAD7,SMARCA4,SMC2,…	1015 (20)
E2F2	0.137	transcription regulator		-1.767	2.6e-09	AMY2B,BIRC5,CCNA2,CCNB1,CCNB2,CDC25A,CDC6,CDCA4,CDK1,CDKN1A,CDKN2A,CDKN2C,E2F1,E2F3,EZH2,FGFR2,ID1,MCM10,MCM2,MCM3,MCM5,MCM6,MCM7,MYBL2,MYC,NPAT,ORC1,POLA1,RBL1,RRM2,TOP2B,TOPBP1	1271 (23)
vancomycin		biologic drug	Activated	2.474	2.68e-09	A2M,AASS,ANXA1,ANXA2,ASNS,C3,CAT,CLDN4,CLU,FMO2,FXYD5,GAS5,GPNMB,GPX2,GSTK1,GSTM3,GTPBP4,HMOX1,IER3,ITGB4,LGALS3,MCM3,MYC,PRTFDC1,PSMB10,RBM3,RFTN1,S100A10,S100A11,SCD,SOD3,SPP1,TES,TIMP1,TSPAN8,TUBB	575 (11)
HDAC1	-0.04	transcription regulator		0.314	3.02e-09	ANGPT2,ATG7,BAMBI,BAX,BBC3,BCL6,BMF,BRCA2,CCNA1,CCNA2,CCNB1,CCNB2,CCNE2,CD4,CDC25A,CDC25C,CDC6,CDK1,CDK2,CDKN1A,CDKN2A,CDT1,COL1A1,COL1A2,COMMD3-BMI1,CTSK,DCLRE1C,EGR1,ESR1,FOXM1,GABARAPL1,H2AX,HES1,ID1,ITGB4,LGR5,LGR6,LIG1,MCM10,MCM3,MCM5,MCM7,MDM2,MME,MMP9,MYBL2,MYC,NASP,NCL,OLFM4,PDGFA,PLAU,PLK1,PPARG,PPARGC1A,RBL1,RGS10,RHOB,RRM2,RRM2B,RUNX2,SATB1,SERPINB2,SGK1,SLC8A1,SMAD7,SOX10,SOX9,SPP1,ST…	1035 (17)
CD3		complex		-0.372	3.12e-09	ACTG2,AHR,ANAPC1,ANXA1,AQP3,ARHGDIB,ATP5F1C,AZU1,BAMBI,BCL2A1,BCL6,BIRC5,BRK1,C1R,CALM1 (includes others),CBL,CCR9,CD4,CDC25A,CDK1,CDK2,CDK6,CEACAM1,CENPF,CHRNA5,CLK1,COX6C,CS,CXCL10,CXCR4,DAD1,DUSP22,E2F4,EGR2,EGR3,EIF4E,ELF5,ETS1,EWSR1,FYN,GABARAPL2,GAPDH,GATA3,GBP1,GDI2,GFI1,GGT5,GLDC,GPRC5A,GTPBP4,H19,H2AC6,HELLS,HIVEP3,HMGN2,HNRNPR,HSP90AA1,HSPA1A/HSPA1B,HUWE1,ICAM1,ID3,ID4,IFI35,IFIT1,IFNGR…	1059 (17)
LDLR	-0.907	transporter		1	3.16e-09	A1CF,ACACA,ACLY,ANLN,ASPN,AURKA,AURKB,BIRC5,BUB1B,CCL2,CCNA2,CCNB1,CCNB2,CCNE2,CD4,CDK1,CDKN1A,CENPA,CENPF,CLSPN,E2F7,EGR1,F3,FASN,FOXM1,GAS6,GATM,H6PD,HELLS,ICAM1,IER3,IL1RN,IRF7,KIF20A,KIF23,KIF2C,KIF4A,KNL1,KNTC1,LDLR,MERTK,MID1IP1,MKI67,MMP14,MMP2,MMP9,MYC,NUSAP1,PLAU,PLK1,PPARG,PPARGC1A,PRC1,PSMB9,RUNX2,SCARB1,SCD,SPP1,TAP1,TLR1,TOP2A,UBE2C,UHRF1,VCAM1,VCAN,VIPR1	1028 (19)
MAP2K1	-0.002	kinase		1.884	3.66e-09	ABCC1,ACSBG1,ACTA2,ADGRG1,AHR,ANKRD1,BCL2A1,BRCA1,CAPN3,CCL2,CCN1,CCN2,CCNA2,CDK2,CDKN1A,CDKN2A,COL1A1,COL1A2,COL3A1,CRIM1,CRYAB,CTSB,DAB2,DNMT1,DUSP6,E2F1,EGR2,ENO2,F3,FASN,FGF2,IGF1R,ITGB4,JUN,LDLR,LGALS3,MAOB,MBP,MMP12,MMP14,MMP2,MMP9,MYC,NET1,OLFM4,PDGFRA,PIM1,PTPN13,RRM2,RUNX2,SCARB1,SERPINA1,SMAD2,SMAD3,SOX9,SP1,TNC,TNFRSF11A,TNFSF10,UNC5B,ZWINT	1149 (18)
actinomycin D		biologic drug		-1.661	3.79e-09	ASS1,ATP1A1,AVPR1A,BAX,BBC3,BCL2A1,BIRC5,BRCA1,CAV1,CCL2,CCN1,CCN2,CDC25C,CDKN1A,CERS6,CLEC11A,COL1A2,EDN1,EPAS1,ERRFI1,ETS1,F3,FASN,FEN1,FN1,GADD45A,GAPDH,GDA,HBEGF,HMOX1,ID2,IFNGR1,IGF1R,IGFBP4,IGFBP5,IL1R2,ITPR2,ITPR3,JUN,LMNB1,MCL1,MDM2,MMP12,MMP2,MYC,NTRK2,PDE3A,PERP,PLA2G2A,PLAU,PPARG,PTX3,RGS4,RIPK2,ROCK2,RRM2B,SCNN1B,SCNN1G,SLC12A4,SLC20A1,SLC27A1,SLC2A1,SLC40A1,SMAD7,SPP1,TAP1,TBC1D10A,T…	772 (13)
TCF3	0.315	transcription regulator	Activated	4.611	3.86e-09	ACACB,ANLN,AP3D1,ARHGEF18,ASF1B,AURKA,AZGP1,BCL6,BIRC5,BLNK,BUB1,CA2,CCNA2,CCNB1,CCNB2,CCNE2,CCR9,CD4,CDC20,CDK1,CDK6,CDKN1A,CDKN2A,CDKN2C,CEP55,CHRNA5,CIP2A,COL1A1,DGKE,DTX1,DUT,E2F4,E2F8,EBF1,ECT2,ENTPD1,ESCO2,FGFR2,FGFR3,GADD45A,GATA3,GFI1,H2AX,HMGB2,HMMR,HSPA13,HYOU1,ID2,ID3,JUN,KCNN4,KIF11,KIF2C,KIF4A,KLF4,LRBA,LY6D,MAD2L1,MAL,MANF,MKI67,MYC,NCAPG,NDC80,NEK2,NR4A3,NTRK2,NUSAP1,OPTN,PDIA4,PDI…	984 (22)
ERK1/2		group	Activated	2.998	4.05e-09	AKR1C3,ANGPT2,AOC1,ARRB1,ASAH1,BAX,BCL2A1,BRCA1,C3,CALR,CAT,CAV1,CCL2,CCN2,CCN4,CDC25A,CDC25C,CDK1,CDKN1A,CLEC11A,COL1A1,COL3A1,CTSB,CXCL10,CXCL12,CXCR4,DAPK1,EDN1,EFNB2,EGR1,ESR1,ETS1,F3,FGF2,FGFR2,FKBP5,FN1,FZD1,H19,HBEGF,HMGA1,ICAM1,ID1,ID3,IFIT1,IGF1R,IGFBP3,ITGA2,ITGA3,JUN,KIF2A,KIF2C,KRT17,LDLR,MAP2K2,MAPK3,MED1,MMP12,MMP2,MMP9,MYC,NAMPT,NR4A3,PDGFRA,PLAU,PSMB10,PSMB9,PTGER4,PTGES,PTN,RAC1,…	1167 (20)
Alpha catenin		group	Inhibited	-5.296	4.05e-09	ADAMTS4,CCN3,CDH11,COL1A1,COL1A2,COL3A1,COL5A1,COL5A2,COL6A3,CTSB,CXCL10,CXCL12,DIAPH1,FMNL2,FSTL1,IGF2,IGFBP4,IGFBP7,IL2RG,KRT6B,LAMA4,LUM,MMP12,MMP19,MMP2,MMP9,MYC,NFKBIZ,PDGFRA,PLAU,PTX3,RHOC,RHOJ,SAA1,SGK1,STEAP2,TIMP1,TNC,TNFAIP2,TNFAIP3,TSPAN8,TWIST2,VCAM1,ZEB2	1131 (17)
SYVN1	0.29	transporter		0.714	4.16e-09	ABCC3,ABCC4,ACSL3,AHR,AMOTL2,ASF1B,ATP1A1,ATP1B3,BCAT1,CALM1 (includes others),CAVIN1,CDA,CTPS1,CYB561,CYP1B1,DAB2,DAG1,EPHA2,F3,FASN,GANAB,GGCX,GPRC5A,HERC5,HNRNPM,IGF1R,IRAK2,ITGA3,ITGB4,KCNN4,LAPTM4A,LDHB,NUDT21,PNPLA2,RPL10,SLC16A1,SLC1A5,SLC20A1,SLC27A3,SLC2A1,SLC2A3,SLC4A7,SLC6A6,SLC7A5,STOM,TFRC,TLE5,UNC13D,USP5	917 (7)
BMP6	-0.116	growth factor		1.521	4.2e-09	ACTA2,ADD3,AKTIP,ALDH1A2,ARMCX3,CCN2,CDKN1A,CDKN2C,CHD3,CYP1B1,DLX5,E2F1,E2F3,EPHX1,ERRFI1,HBEGF,HMOX1,ID1,ID2,ID3,INHBA,KLF4,MATN2,MSX1,MYH10,PCOLCE2,PCSK6,PMP22,SAP30,SCEL,SEMA3A,SLC20A1,SMAD7,SMARCA1,TAGLN,TIMP1,TXNRD1,WNT2	903 (17)
telapristone acetate		chemical drug			4.21e-09	ACSL1,AURKB,BUB1,CCNA2,CCNB2,CDC20,CDC25C,CDK1,CENPF,FOXM1,KIF11,PTTG1,TOP2A,TPX2	590 (8)
INHA	2.646	growth factor		-0.77	4.32e-09	ACTA2,ACTG2,BAX,CCN1,CCN2,CCN4,CNN1,COCH,COL1A2,COL3A1,CYP1B1,CYP26B1,CYP51A1,E2F1,EPHX1,ESPL1,F11R,FGFR4,FST,IGFBP4,IL1R1,INHBA,INHBB,ITGA3,ITGA9,JAM2,LAMC3,MATN2,MMP2,MYC,MYL9,PIK3IP1,PIK3R1,PRLR,PRSS23,PTX3,SGK1,SMAD7,SMARCA1,TP53INP1	529 (11)
CREB1	-0.217	transcription regulator		1.85	4.92e-09	AKAP1,AKAP13,ALKAL2,ANGPTL2,APOLD1,ARHGAP35,ARL15,ATF5,ATP1A1,ATP6V0B,AURKA,BAG3,BIRC5,BTG2,CAMK1D,CAMK4,CCDC85A,CCN1,CCNA1,CCNA2,CCNB1,CCNB2,CD4,CDA,CDCA8,CDH11,CDH13,CDKN1A,CIITA,CNN1,COCH,COL24A1,CRIM1,CXCR4,CYP51A1,DGKA,DOK4,ECM1,EDN1,EGR1,EGR2,ENTPD1,ERRFI1,ETV3,FASN,FGF13,FGFR2,FN1,FRMD6,GADD45A,GDA,GDF11,GEM,GLS,GNAL,GPNMB,GPR63,HECA,HMOX1,ID1,IDI1,IER3,INHBA,IRF7,JUN,KDELR3,KLF4,KLF5,KYAT…	1158 (19)
RHOA	-0.047	enzyme		1.406	5.52e-09	ACTA1,ACTA2,ANLN,BAX,CCN2,CCNB1,CDKN1A,CDKN2A,COL1A1,COL3A1,CTSD,DIAPH1,ECT2,ERBB2,ESR1,FN1,ICAM1,ITGB5,JUN,MMP14,MMP9,OCLN,PLAU,PRKG1,PRLR,RHOB,RHOC,RND3,ROCK2,RUNX2,SCARB1,SDC2,SKP2,SOX9,TAGLN,VCAM1	904 (17)
PML	0.354	transcription regulator	Activated	3.735	5.94e-09	ACACA,ACACB,AKR1A1,ANXA4,BAX,BIRC5,BRCA1,CAT,CCNA1,CDK2,CDKN1A,CDKN2A,CIITA,CIT,CXCR4,DNAJA4,DNAJB4,DNAJC9,FANCD2,FASN,GADD45A,HMOX1,ID2,IDI1,IFI27,IFI35,IFI44L,IFIT1,IRF7,ISG15,ISG20,LDLR,MAF,MCM6,MX1,NR3C1,OAS1,OAS2,PCBP2,PLSCR1,PPARGC1A,PSMB9,SCD,SREBF2,STMN1,TAP1,TBX2,TNFAIP3,TOPBP1,TRIO,TXNRD1,UBE2M,UCP2,YWHAG	1183 (25)
CG		complex		1.698	7.42e-09	ACSL1,ACTA2,AKR1C3,BAX,BCAT1,BLM,BTG2,CAMK4,CCDC86,CCL2,CCNE2,CDC6,CDKN1A,CLU,CXCL10,CXCR4,DBI,DMD,DUSP6,EFNB2,EGR1,EIF4E,ELAVL2,EMP1,ENPP2,EPAS1,EPHA7,EPHB6,F2RL1,FST,FYN,FZD1,FZD4,GJB2,GPC1,HMGA1,ICAM1,IER3,IGF1R,IGFBP3,IGFBP4,IL1R2,INHBA,INHBB,ITGA1,ITGA4,ITGB5,JUN,KCNQ5,KLF4,LDLR,LIF,LRRN3,MAF,MAPK3,MAPKAPK2,MCL1,MCM10,MMP19,MMP2,MMP9,MVK,NR2F1,NR4A1,NRP1,PARD6G,PHLDA1,PLAT,PLAU,PPARG,PRLR,PT…	1319 (19)
NFYA	-0.303	transcription regulator		-0.487	7.5e-09	ACLY,BBC3,CALR,CAT,CCNA2,CCNB1,CCNB2,CDC25C,CDCA8,CDK1,CDKN1A,CHEK2,COL1A2,COL5A3,COMMD3-BMI1,DSPP,E2F1,EGR1,EPHX1,FASN,FGFR2,GADD45A,ICAM1,JUN,PDGFRB,PIDD1,POLA1,POU2F1,PTTG1,RGS4,RHOB,RRM2,SCD,TOP2A,TXNIP	1350 (28)
PRKAG3	-0.321	other			7.54e-09	ACKR3,ACVR1,AMD1,ANKRD1,ANXA8/ANXA8L1,ASPH,ATP1B1,BTG2,CCNDBP1,COMMD3-BMI1,COQ3,CTNNA1,DDIT4L,DLAT,EGR1,EID1,FXYD6,GAS5,GOLM1,GPX3,ID1,IFI30,IGFBP5,JPH1,KDM2B,KLF4,MAP4,MID1IP1,MTERF2,NAMPT,NEO1,NR3C1,OXCT1,PAM,PDE7A,PEG3,PHLDA3,PPARGC1A,RGCC,RNF128,SELENOS,SH3KBP1,SLC2A1,SLC2A3,SLC40A1,TFRC,TMCC2,TPPP3,TSPAN8,UGT1A7 (includes others),WNK2,WNT4,ZEB2,ZFP36
TAF4	0.234	transcription regulator		-1.734	8.07e-09	ABL2,BCL6,BRAF,CCN2,CDH11,COL6A3,DCN,EHF,ETS1,FMOD,GAS5,GAS6,GJB2,HBEGF,HOPX,ID2,IL1RN,KLF4,KLF5,KRT16,KRT6B,LUM,MAFK,MAP3K6,MMP2,OAS1,PDGFA,PPARGC1A,PTN,RUNX1,SCUBE1,SPP1,TAF12,TAF13,TGM1,VAV3,WWC1
SP3	-0.189	transcription regulator		1.114	8.12e-09	ACSL1,ACTA2,ADD3,ANGPT2,ASNS,BIRC5,BMF,CDKN1A,CDKN2C,CEACAM1,CHI3L1,CITED2,COL1A1,COL1A2,COL7A1,CYP51A1,DLX3,DMD,E2F1,EGR1,EIF2AK2,ESR1,F3,GHR,GLTP,HGF,HSD17B1,IGF1R,IGF2,IGFBP3,ITGA2,ITGB5,JAM2,JUN,KLF4,KRT16,KRT81,LDLR,MAOB,MET,MMP2,MSH6,NCF2,PLAU,PRKG1,PRLR,PTTG1,RBL1,RRAS,SCARB1,SGK1,SLC2A3,SLC4A7,SMARCC1,SP1,SPARC,TAGLN,TCEAL1,TGFBR1,TGM1,TIMP1,TIMP2,TNC,TXNRD1,XYLT1	1267 (24)
TRPS1	-0.767	transcription regulator	Activated	2.383	9.17e-09	ACSL1,AURKB,BUB1,CCNA2,CCNB2,CDC20,CDC25C,CDK1,CENPF,COL5A2,FN1,FOXM1,GALNT3,KCNMA1,KIF11,KRT14,MMP2,MMP9,PTTG1,RUNX1,RUNX2,SEMA6A,SERPINB2,SOX10,TGFB2,TOP2A,TPX2	1121 (13)
Akt		group		0.093	9.78e-09	A2M,ACTA2,ANGPT1,ANKRD1,AQP3,ATG7,BAX,BBC3,BCL2A1,BCL6,BIRC5,BMF,BRCA1,BTG2,CCL2,CCN2,CDKN1A,COL3A1,COX4I1,CTSD,CXCL10,CXCL12,CXCR4,E2F4,EGR2,EPAS1,ESR1,ETS1,EZH2,F3,FKBP5,FN1,FOXM1,GSTK1,HES1,HMOX1,IER3,IGF1R,IGF2,IL1R1,IL32,JUN,KCNA5,MCL1,MDM2,MMP12,MMP14,MMP2,MMP9,MT-CO1,MT-CO2,MT1X,MT2A,MYC,NET1,NRP2,PPARG,PPARGC1A,PRDM16,PTGER4,PTN,PTX3,RDH10,RHOB,RRM2,RUNX2,SCARB1,SGK1,SKP2,SLC4A7,SLC8A1,SO…	1297 (17)
IKBKB	-0.1	kinase	Activated	4.743	9.78e-09	ANKRD1,AURKB,BAX,BRCA1,BRCA2,C3,CCL2,CCN2,CCNA2,CCNE2,CDC6,CDH13,CDKN1A,CLU,CTSB,CTSK,CXCL10,CXCL12,CXCL16,CXCR4,CYP1B1,DCN,DGKA,DUSP6,ECT2,EDN1,EGR1,ENPP2,ETS1,EZH2,F3,FASN,FOXM1,FYN,GADD45A,H2AX,HGF,HMOX1,ICAM1,IGFBP7,IL1RN,ILK,ISG15,ITGB5,KIF20A,KIF23,KLF5,LIFR,LMNB1,LTB,MBP,MDM2,MGP,MMP2,MMP9,MX1,MYC,PLAU,PLK1,POU2AF1,PTPN13,PTX3,RGS16,S100A4,SERPINB2,SGK1,SKP2,SMAD7,SOD3,TERF2IP,TGFBR1,TIMP2…	1166 (14)
mifepristone		chemical drug		-0.67	1.12e-08	ABCC3,ANXA1,ARID4B,BAX,BCAT1,C3,CA2,CAST,CAV1,CCL2,CCN2,CDKN1A,CEACAM1,CHI3L1,CLDN7,CLU,COL18A1,COL5A2,CTNNA1,CTSD,DKK3,EDNRB,EFNB2,EGR1,EGR2,EHF,F3,FBLN2,FGF2,FKBP5,FST,GAS6,H6PD,HBEGF,ICAM1,IGF2,IGFBP3,INHBB,ITGA2,ITGA4,ITGB4,JAM2,JUN,KLF11,KLF4,KLK1,KRT6B,LAMB3,LDLR,LTF,MAD2L1,MDM2,MME,MMP9,MT-CO2,MT-CO3,MTA1,MYC,NCOR2,NPY1R,NQO2,NR3C1,NR4A1,PC,PDGFRA,PLAT,PLK2,PTN,PTX3,RBL1,RHOB,RHOC,ROBO1,RU…	1379 (20)
AKT1	-0.264	kinase		0.911	1.19e-08	ACAT2,ACLY,ACTA2,ANKH,ANKRD1,ASS1,AURKB,BAX,BCL2A1,BIRC5,CCL2,CD4,CDK2,CDKN1A,CLU,COL8A1,CST3,CXCL10,CXCR4,DIAPH1,DIAPH3,DLG4,DLX3,E2F1,EGR1,EP300,ESR1,FASN,FGF2,FN1,FSTL1,FXYD5,GATM,GCLC,HMGB2,HMOX1,HNRNPL,HNRNPM,IGF1R,IGF2,IGFBP5,LAMB1,LDHB,MATR3,MBP,MCL1,MDH1,MDM2,MMP14,MMP2,MMP9,MT2A,MYC,MYH10,NDC80,NEXN,NFATC3,PDGFRA,PDGFRB,PHLDA1,PIK3R1,PPARG,PPARGC1A,RHOB,SCD,SIRT6,SLC2A1,SLC4A7,SORT1,SP1,…	1262 (20)
HNF1B		transcription regulator		-0.373	1.34e-08	ACVR1,ANXA4,CA2,CDK1,CITED2,CLDN7,COL5A1,COL5A2,DST,F11R,FN1,FZD1,FZD2,GDI2,HNF4G,ID1,ID3,ID4,IGFBP3,ITGA3,ITGB6,JAG1,KIFAP3,LAMB1,LUM,MAFB,MET,MMP2,MMP7,OCLN,PLAU,PMP22,PSTPIP2,S100A2,S100A4,S100A6,S100P,SERPINA1,SLC5A1,SPARC,TACSTD2,UGT1A7 (includes others),ZEB2	437 (7)
etoposide		chemical drug	Activated	2.222	1.44e-08	ADAM17,BAX,BBC3,BCL2A1,BIRC5,BLM,CA2,CCL2,CCNA1,CCNB1,CDC25A,CDK1,CDKN1A,CDKN2A,COL1A2,CREG1,CTSD,CXCL10,DHX9,DNMT1,E2F1,E2F3,FANCD2,FASN,FBXW7,GADD45A,H2AX,ICAM1,ID1,ID2,IER3,IRF7,JAK2,JUN,LIMA1,MCL1,MCM2,MDC1,MDM2,MERTK,MME,MT-CO2,MYC,NR4A1,PFKM,PIDD1,RNF144B,S100A2,SEPTIN9,SERPINB5,SFN,SGK1,SLC2A1,SLC2A3,TAF6,TNFAIP3,TNFRSF10D,TNFSF10,TOP2A,TOP2B,UHRF1,XRCC2	1122 (17)
allopurinol		chemical drug		1.567	1.56e-08	A2M,ANXA1,ANXA2,ASNS,ATP6AP2,CAT,CLDN4,CLU,CXCL10,F3,FXYD5,GAS5,GPNMB,GPX2,GSTM3,GTPBP4,HMOX1,IER3,IRAK1,ITGB4,LGALS3,MCM3,MYC,PRTFDC1,PSMB10,RBM3,RFTN1,S100A10,S100A11,SLC2A1,SPP1,TES,TIMP1,TLR6,TSPAN8,TUBB,TXNIP	896 (16)
PPARGC1A	4.164	transcription regulator		-1.678	1.56e-08	ACACA,ACACB,ACAT1,ADGRG1,ASPN,BAX,BBC3,C3,CALM1 (includes others),CAT,CCN2,CCN4,CDC42EP1,CDKN1A,COL1A2,COL6A3,COX4I1,COX6C,COX7B,CS,CXCL10,CXCL14,DCN,DGAT1,DLAT,EDN1,EPAS1,ERBB2,FASN,FBLN2,GAS6,GDF11,GK,GPC6,HMGCL,HMOX1,IGFBP3,IGFBP5,IGFBP7,IL1R2,IL1RN,INHBA,INHBB,INSIG1,ITGB1BP1,KYAT1,LAMA4,LAMB1,LDHB,LDLR,LIFR,LUM,MAL,MAOB,MBP,MCM3,MCM5,MCM6,MFAP5,MMP19,MMP2,MT-CO1,MT-CO2,NDUFB5,NDUFS1,OXCT1,PA…	963 (18)
NSUN6	-0.365	enzyme		1.091	1.57e-08	AMOTL2,CCN1,CCN2,CDC20,CDKN2C,CRIM1,DAB2,FGF2,FSTL1,GAS6,GLS,HMMR,ITGB2,MARCKS,PMP22,SCHIP1,SGK1,STMN1,TGFB2,TNNT2,TOP2A
miR-199a-5p (and other miRNAs w/seed CCAGUGU)		mature microRNA	Inhibited	-4.325	1.71e-08	ACTA1,ACTG2,BCAM,BIRC5,C3,CDKN1A,CELSR1,COL1A1,CSTB,DCN,ETS1,FN1,GPRC5A,ID3,IFI27,ISG15,ITGA1,ITGA3,ITGB4,JAG1,KLF4,KRT17,MMP7,MYL9,PIGR,SET,TAGLN,TGFB1I1,TGFBR1,TMPRSS2,WNT5B
imipramine blue		chemical drug	Activated	3.881	1.75e-08	AURKA,CCNA2,CCNB1,CCNE2,CCNF,CDC25A,CDK2,CENPA,CENPE,CENPF,CENPK,FOXM1,FOXRED2,GADD45A,PLK1,PLK4,SKP2,SOX9,STMN1
CST5		other	Activated	2.57	1.78e-08	ABCC1,ABLIM1,ACAT2,AGO1,AHCTF1,AHNAK,ANXA2,ANXA3,AP3D1,ARHGAP29,ATR,C17orf49,CAV1,CEBPZ,CHD3,CLDN7,CNBP,CREBBP,CTSB,DDX21,DHX9,DNAJB4,DOCK9,EEF1G,EVPL,FBXO2,GDA,GPRC5A,HNRNPU,ID3,INTS1,IQGAP2,ITPR3,KIF11,KRT23,LIMD2,MAP1B,MNT,MVP,MYCBP2,MYL9,MYO10,NCL,NR2F1,NR3C1,NRP1,NUP155,NUP188,NUP205,NUP98,PARP4,PITRM1,PLS3,POLR2J2/POLR2J3,PPIC,PPL,PRPF8,RBM3,RTN3,RUNX1,RUNX2,S100A11,SLC7A11,SLC9A3R2,SMAD2,S…
miR-30c-5p (and other miRNAs w/seed GUAAACA)		mature microRNA		-0.884	1.78e-08	ACVR1,ADAMTS15,ADPGK,ANPEP,ATP2A2,BCL6,CCN2,CHD1,COL1A1,COL1A2,COL5A1,COL5A2,COL8A1,GALNT7,HNRNPM,ITGA2,JUN,KRT7,MBNL1,MET,MLLT1,MLLT11,MPDU1,MYO10,NCL,P4HA2,PDGFA,PEX11B,POGLUT3,PPARG,PTGFRN,RAD23B,RUNX2,SEC62,SLC12A4,SLC38A1,SLC4A7,SLC7A1,SLC7A11,SLC9A3R2,SPARC,SYPL1,TGFBR1,TMCO1,TNFAIP2,TRPS1,VCAN
IGF2	2.707	growth factor		1.069	1.91e-08	ARHGDIA,BIRC5,CCN2,CDC6,CDK1,CDKN1A,CXCR4,CYP1B1,EGR1,EGR2,FEM1A,FEN1,FN1,GADD45A,GHR,GNB1,H19,HBEGF,HELLS,IER3,IGF1R,IGF2,IGF2R,IGFBP3,IGFBP4,IGFBP5,ITGB5,KIFAP3,MCM2,MCM5,MCM7,MDM2,MMP12,MNT,MYBL2,MYC,PHLDA1,PIK3R1,PIM1,PRDM16,PRIM1,PSPC1,RAD51AP1,RGS16,RHOB,RRM1,RRM2,SAT1,SATB1,SLC20A1,SPP1,TGFBI,TOMM40,UHRF1	1173 (20)
indomethacin		chemical drug		0.625	1.96e-08	A2M,ACSL1,ANGPT1,ANGPT2,ANXA1,ANXA2,ASNS,ATP6V0B,BAX,BIRC5,BSG,BTG2,CAPN2,CCL2,CCNB1,CDKN1A,CLDN4,CLU,CTSD,CXCR4,DGAT1,DYNLL1,FASN,FGF2,FXYD5,GAS5,GPNMB,GPX2,GSTM3,GTPBP4,HGF,HMOX1,ID1,IER3,IFITM3,IL1R1,ITGB4,LDLR,LGALS3,LIMA1,MANF,MCM3,MMP12,MMP14,MMP2,MYC,OCLN,PIM1,PPARG,PRLR,PRTFDC1,PSMB10,PSMB9,PTGER4,PTGES,RBM3,RFTN1,RPS21,RPS28,S100A10,S100A11,SLC7A5,SPP1,TES,TIMP1,TSPAN8,TUBB,UCP2,VCAN,XRC…	1071 (17)
cycloheximide		chemical reagent		-1.004	2.05e-08	ADCY1,ADRB1,AHR,ASS1,BAX,BRAF,BRCA1,BTG2,CALR,CAT,CAV1,CCL2,CCN1,CCN2,CD4,CDC25C,CDKN1A,CITED2,COL1A1,COL5A1,CXCL10,CXCR4,EDN1,EGR1,EIF4E,EIF4G1,ESR1,FGF2,FN1,FST,GADD45A,GAS7,GBP1,GCLC,GNAI1,HBEGF,HGF,HMOX1,ICAM1,IFIT1,IGF2,IGFBP4,IGFBP5,IL1R2,IL1RN,IRF7,ISG20,ITGB5,JUN,KDM6B,KLF3,KLF5,MCL1,MME,MMP12,MMP19,MMP2,MMP7,MT-CO1,MT-CO2,MYC,NR2C2,NR3C1,NR4A1,OPA1,PDGFA,PDGFRA,PDGFRB,PERP,PIGR,PLA2G2A,P…	1011 (15)
actinonin		chemical reagent	Inhibited	-3.606	2.22e-08	ASNS,MT-ATP6,MT-CO1,MT-CO2,MT-CO3,MT-CYB,MT-ND1,MT-ND2,MT-ND3,MT-ND4,MT-ND4L,MT-ND5,MT-ND6
IL1B	-0.006	cytokine	Activated	3.34	2.23e-08	A2M,ABCC3,ACTA2,ADAMTS4,AKR1B1,ANGPT1,ANKH,ANXA1,ASS1,ATF5,ATP1A1,ATP2A2,AVPR1A,BAMBI,BAX,BCL2A1,BCL6,BCYRN1,BMF,BTG2,C19orf25,C1R,C3,CAT,CCL2,CCL28,CCN2,CD4,CDKN1A,CHI3L1,CIITA,COL1A1,CRYAB,CTSB,CXCL10,CXCL12,CXCR4,DAB2,DBI,DCN,DNMT1,E2F1,EDN1,EFNA1,EGR1,EHF,EIF4E,ELAVL1,ENPP2,EP300,EPAS1,ERBB2,ERRFI1,ESR1,F2RL1,F3,FGF2,FGFR2,FGFR3,FGFRL1,FKBP5,FN1,FST,FTX,GADD45A,GAS5,GAS6,GATA3,GBP1,GCLC,GEM,G…	1161 (16)
MMP1	5.003	peptidase		1.251	2.32e-08	ANGPT1,BAX,BRCA1,CDK2,CDKN1A,CDKN2A,CXCL12,E2F1,EGR1,ERBB2,FGFR2,FN1,JUN,MDM2,MMP9,MTA1,MYC,PDGFA,PLAU,PTGES,RUNX2,S100A4,SERPINB5,TAGLN,TGFBR1	909 (16)
IL6	3.582	cytokine	Activated	4.244	2.47e-08	A2M,ABCC1,ABCC3,ACVR1,ADAMTS4,ADGRB1,AHNAK,AHR,ANGPT1,ANPEP,ANXA1,ARL4C,ATP2A2,BAMBI,BAX,BBC3,BCL6,BIRC5,BTG2,BUB1,BUB1B,C3,CAPRIN1,CCL2,CCN2,CCNA1,CCNA2,CCNB1,CCNB2,CDC20,CDC25C,CDC6,CDK1,CDK2,CDKN1A,CDKN2A,CEACAM1,CENPA,CENPE,CFD,CHEK1,CIITA,CLU,COL1A1,COL3A1,COX4I1,CRYAB,CST3,CTSK,CXCL10,CXCR4,CYP1B1,DCN,DLX5,DNMT1,DUSP6,E2F1,E2F4,EGR1,EGR2,ENO2,ENPP2,ERRFI1,EZH2,F3,FGF2,FN1,FOXM1,GADD45A,GATA…	1330 (17)
ATF4	-0.247	transcription regulator		-0.18	2.95e-08	ANKRD1,APBA3,ASNS,ATF5,BBC3,BCAT1,CALR,CCL2,CDKN1A,CDKN2A,CXCR5,EDN1,FASN,FN1,FYN,GADD45A,GARS1,GHITM,HYOU1,IARS1,IGFBP5,IGFBP7,JAG1,JUN,KLF4,LGALS3,MCL1,MED13L,MID1IP1,MT2A,MTHFD2,OSMR,PEG3,PMP22,PPARG,PRKDC,PRRX2,PSAT1,PTX3,SEL1L,SIGMAR1,SLC1A4,SLC1A5,SLC7A1,SLC7A11,SLC7A5,STC2,TGFB2,TKT,TNFRSF11A,WNT11,XPOT	1007 (20)
EZH2	-0.749	transcription regulator		-0.915	3.04e-08	AADAT,ABL2,ACKR3,ADRB1,BMPR1B,BRCA1,C3,CA2,CCNE2,CDK6,CDKN1A,CDKN2A,CHRM3,COL1A1,COL1A2,COL5A1,CRISPLD2,CTNNA1,CXCL10,CXCR4,CYP1B1,DNMT1,E2F1,EFNA1,EGR1,EP300,EPAS1,EPDR1,ERBB2,EZH2,FANCB,FBN1,FKBP5,FRZB,FZD1,GATA3,HCP5,HOTAIR,HOXD13,HOXD3,ICAM1,IGFBP3,ITGA1,JAM2,KIAA1217,KLF4,KMT2C,KRT6B,KRT81,KYAT1,LAMB3,LATS2,LTB,MCM8,MMP2,MMP7,MMP9,MSX1,MYC,MYEOV,MYL6,NCOA7,PCDH10,PCDH20,PDGFA,PDGFRA,PIK3IP1,…	1205 (25)
HDAC2	-0.308	transcription regulator		0.241	3.21e-08	ATG7,AURKA,BBC3,BCL6,BRCA1,CCNE2,CD4,CDK2,CDKN1A,CDKN2A,CDT1,COL1A2,COMMD3-BMI1,DCLRE1C,EGR1,ESR1,F3,FDXR,FOXM1,GABARAPL1,LGR5,LGR6,LIG1,MCM10,MCM3,MCM5,MCM7,MDM2,MMP9,MYC,NASP,NR3C1,OLFM4,PLAU,RARB,RHOB,RRM2B,SATB1,SIX3,SLC8A1,SOX10,SOX9,TAGLN,TNFRSF19,TNFSF10,TPD52	1157 (24)
miR-29b-3p (and other miRNAs w/seed AGCACCA)		mature microRNA		-1.885	4.06e-08	ADAMTS15,CAV2,CDK6,COL1A1,COL1A2,COL3A1,COL5A1,COL5A2,COL5A3,COL8A1,DNMT3B,FBN1,GAS7,INSIG1,KCTD3,KLF4,MAPRE2,MCL1,MYBL2,NASP,PDGFA,PIK3R1,PMP22,PPIC,PURA,RERE,SP1,SPARC,TET1,TGFBR1,TNFAIP3,TUBB2A,VCAN,ZFP36L1
NKX2-3		transcription regulator		-1.51	4.4e-08	ACTA2,ADAP1,ANGPT2,ANLN,AOC3,ARHGDIB,ASNS,BCYRN1,CCNB2,CDKN1A,CEP55,CRYAB,CXCL16,EDN1,EIF2AK2,EIF4EBP3,F2RL1,FAM172A,FGF2,GBP1,GHR,GJD3,GMPR,HCP5,HELZ2,HES2,HEY1,HEY2,HLA-F,HMMR,IL18BP,KLF4,KRT81,LY6E,MFNG,MMP7,MTURN,MYO5A,NETO2,NR2F1,PLCB1,PLD1,PLSCR1,PRSS12,PSAT1,PSMB9,RPL23,RPS23,RPS29,RTP4,SEMA3A,SHFL,SLC40A1,SMAD7,SNCAIP,STAT2,TAP1,TNFRSF10D,TRIM22,UBE4B,VCAM1,YPEL2,ZMAT3,ZNF704
GNA15	3.214	enzyme			4.81e-08	ACKR3,ACTA2,ADARB1,ADD3,AVPR1A,C3,CAV2,CRYAB,DAB2,FBLN5,FOXS1,FXYD5,GADD45A,GDA,HES1,HMOX1,IL1RN,LAMB2,LGALS3,MAFK,MICOS10-NBL1/NBL1,MYC,NEXN,PFN2,PLAT,PRRX2,PRSS35,RAPGEF4,SERPINA3,SLC6A6,SLC7A1,SNURF,SORBS2,SYNE1,TAGLN,THBD,TIMP1,UNC5B,VCAN,ZFP36L1	1076 (18)
E2F8	-1.125	transcription regulator			4.93e-08	CCNA2,CCNB1,CCNE2,CDC6,CDK1,CHEK1,E2F1,ECT2,KIF23,RACGAP1
RBL1	-0.469	transcription regulator	Activated	3.052	5.21e-08	AURKB,CCNA2,CDC25A,CDC6,CDK1,CDK2,CDKN1A,CDKN2A,E2F1,E2F4,F3,FGF2,HES1,MCM10,MCM2,MCM3,MCM5,MCM6,MCM7,MET,MTOR,MYBL2,MYC,NEK2,ORC1,PLK1,PPARGC1A,RBL1,RRM1,RRM2,SKP2	1007 (18)
APOE	0.221	transporter		-1.684	5.96e-08	ACAT1,ACSL1,ACTA2,ADGRB1,ADGRG1,ADNP,AHDC1,ANXA11,ARHGEF12,BAX,BCAM,CALR,CAT,CAV1,CCN1,CCN2,CLU,COL18A1,COL1A1,COMMD6,CREB3L1,CSRP1,CTSB,CTSD,CTSK,DAPK3,ECM1,EDN1,EGR1,ESR1,F2RL1,F3,FKBP5,GAS7,GATA3,GPX3,GPX4,HMMR,HMOX1,HSPA1A/HSPA1B,ICAM1,IGF1R,IL10RB,IL1RN,ITGA3,JUN,LDLR,LIMS2,LIPG,LRP8,LTBP2,MGP,MMP2,MMP9,MYBBP1A,MYO1B,NCF2,NMNAT2,NQO2,PC,PCDHGC4,PHLDA1,PIDD1,PLAU,PLPPR3,PPARG,PPFIBP2,PTGES,PT…	1183 (19)
triamterene		chemical drug	Activated	2.774	6.01e-08	A2M,ANXA1,ANXA2,ASNS,CLDN4,CLU,FXYD5,GAS5,GPNMB,GPX2,GSTM3,GTPBP4,IER3,ITGB4,LGALS3,MCM3,MYC,PRTFDC1,PSMB10,RBM3,RFTN1,S100A10,S100A11,SPP1,TES,TIMP1,TSPAN8,TUBB
KLF5	1.222	transcription regulator		-0.176	6.96e-08	ACTA2,BIRC5,CCNA2,CCNB1,CCNB2,CDK1,CDKN1A,CDT1,CXCR4,E2F3,EPAS1,FGFBP1,ILK,KLF5,KRT5,MMP9,MYC,PDGFA,PPARG,PREB,PTGES,RUNX1,SORCS2,TAGLN,TBC1D14,UCP2	1189 (24)
CLDN7	1.3	other	Activated	2.578	7.3e-08	ABLIM1,ANXA3,ARHGDIB,ASAP1,B4GALNT1,C3,CBX2,CCN2,CCNA1,CEACAM6,DENND5A,F3,FADS3,FZD2,GLS,HELZ2,IFI6,IGFBP7,ITPR3,LGALS3,LIMA1,MMP2,MMP9,MT1X,MT2A,MX1,NCOA7,NETO2,NUDT21,PKMYT1,PRSS23,RPL34,SCEL,SERPINB1,SLC66A3,SOSTDC1,TEAD2,TIMP2,TMCO1,TPRG1L,WIPI1,ZCCHC14
HSF1	-0.083	transcription regulator		1.339	7.31e-08	ACACA,ACLY,ATG7,ATN1,ATP5PF,BAG3,BAX,BUB1B,CBX3,CCN2,CCNA2,CDC6,CDK1,CELSR1,CENPA,CHD3,CLDN7,CLU,COL18A1,CRYAB,DNAJA1,DNAJA4,DNAJB1,EIF4A2,ELAVL1,FASN,FMOD,FOXM1,HDAC5,HMOX1,HSP90AA1,HSPA1A/HSPA1B,HSPA4L,HSPB2,HSPH1,ICAM1,INHBB,ITGB5,JARID2,JUN,KNTC1,LAMA4,LDLR,LIF,LMAN2L,MCL1,MMP19,NCOR2,NOTCH2NLA/NOTCH2NLB,PPARG,PPARGC1A,PROM2,PWWP3A,RAD51B,RAD51D,SCD,SEMA3A,SLIT3,SNCAIP,SPTAN1,TRAF3,VCAM1,VCAN	1148 (19)
NRAS	-0.327	enzyme		-1.788	8.5e-08	ANKRD1,ANXA4,ANXA8/ANXA8L1,BAX,CCNB1,CCNB2,CDC20,CDC25C,CDC6,CDKN1A,CDKN2A,CEACAM1,CENPA,CLEC11A,COL1A2,CRYBG1,DLX5,DUSP6,EGR1,EPAS1,EPHX1,ERCC5,ETS1,FBLN2,FN1,FOXM1,IFI35,IFIT1,IL1RN,ISG15,ITGA2,KIF22,KIF2C,MCL1,MCM3,MEST,MGP,MKI67,MYBL2,NCF2,P3H4,PERP,PHLDA3,PLAU,PON3,PTX3,RHOB,SESN1,SKP2,SLC2A1,SLC66A3,SPRY4,TAP1,TMEM43,TUBB2A,TULP4,UBE2C,WEE1,ZNF703	937 (19)
SAHM1		chemical reagent		0.571	8.64e-08	ABLIM1,AKAP1,DHX37,DTX1,HES1,HES4,ID1,IPO4,LY6E,MPI,MYC,NLN,PDK1,PPARG,PUS7,RHOBTB1,SUSD4,TBC1D4,VARS,ZBED3,ZFP36L2
MED1	-0.677	transcription regulator	Inhibited	-2.356	9e-08	ACACA,ACLY,AOC1,ARID1A,AURKA,AURKB,BAX,BCL6,BCL7A,BIRC5,CCNB1,CDC20,CDC6,CDK1,CDK2,CDKN1A,CENPA,CFD,E2F1,EBF1,ERBB2,FASN,FOXM1,GADD45A,GHR,ID2,IGFBP3,KLF4,LIF,LY6D,MAD2L1,MCL1,MDM2,MET,MYC,NCL,NF1,NR3C1,PIM1,PLK1,PPARG,PRLR,PTMA,RARB,SMARCA4,STC2,TBX3,TET1,TRPV6,ZMYND11	1277 (22)
Histone h3		group			9.18e-08	AADAT,ACKR3,ACTA1,ADD2,ADD3,ADGRA2,ADGRB1,ADRB1,ARSG,ATF7IP,BAHCC1,BIRC5,CAV1,CCL2,CCNA2,CCNB1,CDC6,CDKN1A,CDKN2A,CDKN2C,CEACAM1,CIITA,COL1A2,CTNNA1,CXCL10,DBF4,E2F1,EFNA1,EGR1,ESR1,FASN,FGFR2,FKBP5,FOXM1,GABPB2,GAPDH,GATA3,GFI1,GHR,HES1,HIVEP3,HSPB3,ICAM1,ID1,ID2,IFI6,IFITM3,IGF1R,IGF2R,IGFBP3,IGFBP4,IL6R,IRF7,JUN,KCNK4,KMT2C,LRRC55,MAD2L1,MAGED2,MCM2,MCM3,MCM5,MDM2,MET,MGLL,MMP9,MTUS1,MX1,MYBL2…	1068 (16)
TAL1	2.116	transcription regulator	Inhibited	-3.291	9.2e-08	ADCY3,ADGRG1,ASPM,AZGP1,BCL6,BUB1,C3,CCNB1,CCR9,CDK6,CDKN1A,CDKN2A,CENPU,CHRNA5,DSG2,ETS1,FBN1,FBXW7,GALNT7,GATA3,GINS1,HELLS,HIVEP3,HLA-F,HMGB3,ICAM1,ID2,IL27RA,JUN,KIF14,KIF15,KIF20A,LARP4B,LCORL,LRBA,LRRN3,MARCKS,MCM2,MELK,MEST,MPND,MYC,N4BP2L1,NCAPG,NFKBIZ,NR4A3,OXR1,PLA2G2A,PLCG1,PTGER4,PTPRU,RIPK4,RPS3A,RUNX1,SERPINB2,SLC2A3,TNFAIP1,TNFAIP3,TNFSF10,TRAF3,TSHR,USP34,YARS1,ZC3H12A	853 (18)
Mek		group		0.384	9.59e-08	ACAT1,ANPEP,BIRC5,BMF,CCN2,CDKN1A,CDKN2A,CEBPZ,CLU,COL1A2,CRYAB,CXCL10,DDX21,DNMT1,DNMT3B,DUSP6,EGR1,EGR2,EGR3,EPAS1,EPHA2,ERBB2,ESR1,ETS1,FASN,FGFBP1,FOXD3,GDA,ID1,ID2,IER3,JUN,LRP8,MAF,MCL1,MDM2,MMP14,MMP2,MMP9,MYC,NR4A1,PDGFRA,PDGFRB,PHLDA1,POLR3G,PPARGC1A,PPAT,PUS7,RARB,RETSAT,RND3,ROCK2,RPL23,RUNX1,SACS,SEMA6A,SLC20A1,SORL1,SPRY4,ST6GAL1,ST8SIA1,TET1,TNFAIP3,TOP2A,TSHR	1075 (16)
miR-124-3p (and other miRNAs w/seed AAGGCAC)		mature microRNA		-0.672	9.59e-08	ACAA2,AHR,ANXA8/ANXA8L1,ARFIP1,ARHGAP29,ATP6V0E1,CAV1,CCL2,CCN2,CD164,CDCA7L,CDK2,CDK6,CLDND1,CPNE3,CYP1B1,DEPDC1,DHCR24,DRAM1,EGR1,ENDOD1,F11R,GAS2L1,GLI3,GSN,HDAC5,HES1,JAG1,LDLR,LITAF,LMNB1,MAN2A1,MPHOSPH9,MYH9,MYO10,NAA15,NME4,PDLIM7,PGF,POLR3G,PPP1R13L,PTBP2,QSER1,RDH10,SERPINB6,SLC15A4,SLC16A1,SLC17A5,SMCO4,SOX9,SP1,STOM,SWAP70,SYNGR2,SYPL1,TEAD1,TLN1,TMBIM1,TRIM29,TWIST2,UHRF1,USP49,ZBED3,…
WNT3A	-0.195	cytokine	Activated	3.177	1.06e-07	ACTA2,ADAMTS4,AHR,ANGPT1,AQP3,ARRDC4,ATP1B1,BCL9L,CALR,CAMK4,CCN1,CCN2,CCN4,CEMIP2,CFD,CLEC11A,COL11A2,COL1A1,CXCL12,DCN,EDN1,EFNB1,EGR2,EN1,EPAS1,FMOD,FN1,FOXM1,FZD1,GGT5,GPNMB,HAS3,HEY2,ID1,IGFBP5,JAG1,JAM2,JUN,KLF4,KRT86,LBH,LGR5,LRP6,LRRC17,LRRC32,MESP1,MMP14,MT1X,MYC,PDGFA,PDGFRA,PLD1,PMP22,PPARG,ROCK2,RUNX1,RUNX1T1,RUNX2,SERPINB1,SLC7A1,SLC7A11,SLPI,SOX9,SP1,SPARC,SSTR2,TBX3,TGFB2,THY1,TIMP…	1257 (20)
ADRB		group	Activated	2.08	1.09e-07	ABL1,ACAT2,ACSS1,ADAMTS4,ANKRD1,ARHGEF3,ATF5,BAX,BOK,BRCA2,CCNA2,CDC7,CDK6,CDKN1A,CDKN2A,CRYAB,CXCL10,CYP51A1,E2F1,E2F3,E2F4,ENDOD1,GADD45A,HMOX1,ICAM1,INSIG1,JUN,KLF4,LBH,MMP9,NCL,NEK2,NR4A1,NR4A3,PPARGC1A,RTL8B,SLC40A1,SLC7A11,SLC8A1,SLC9A3R2,SMC1A,SRXN1,TRAF1,TRAF3,WEE1,YPEL3	1107 (18)
miR-1-3p (and other miRNAs w/seed GGAAUGU)		mature microRNA		1.539	1.1e-07	ABHD11,ADPGK,ANP32B,ANPEP,ANXA2,AP3D1,ARHGAP29,ARHGEF18,ARID1A,ARID2,C1orf56,CCSAP,CNN3,CNOT6,CSRP1,DHX15,DNAJB1,EHMT1,EML4,EPB41L4B,ESR1,FBLN2,FSTL1,HACD2,IQGAP3,ITGB4,KIF2A,MET,MRC2,MTHFD2,MXD4,NETO2,NRP1,OAT,PDLIM7,PLEKHB2,POLA1,POM121/POM121C,PRSS21,PTBP2,PTMA,PTPRF,RABL2A,RNF138,SERPINB5,SH3BGRL3,SH3PXD2B,SLC16A9,SLC44A1,SRXN1,SSNA1,SYNE1,TAGLN2,TIMP3,TPM1,UHRF1,UTRN
NR1H3	-0.204	ligand-dependent nuclear receptor		-1.222	1.1e-07	ACACA,ACSL3,ACTA2,ANLN,ARL4C,ASPN,AURKA,AURKB,BIRC5,BUB1B,CAT,CCL2,CCNA2,CCNB1,CCNB2,CCNE2,CD4,CDK1,CDKN1A,CENPA,CENPF,CHEK2,CLSPN,CXCL10,CXCL16,E2F7,FASN,FOXM1,GAS6,GBP4,GPX3,HELLS,IL1RN,IRF7,KIF20A,KIF23,KIF2C,KIF4A,KNL1,KNTC1,LDLR,MELK,MERTK,MID1IP1,MKI67,MMP9,NUSAP1,PLAU,PLK1,PPARG,PPARGC1A,PRC1,PRDM16,SCARB1,SCD,SREBF2,TAP1,TLR1,TOP2A,TSHR,UBE2C,UHRF1,VCAN,VIPR1	1049 (20)
IL2		cytokine		-0.537	1.12e-07	ABCC1,ACVR1B,ADCY3,AHR,ANXA1,ARHGAP11A,ARHGAP8/PRR5-ARHGAP8,ARHGDIA,ARHGEF12,ARHGEF18,ARHGEF3,ARHGEF7,ATF5,BAX,BBC3,BCL2A1,BCL6,C3,CAMK2N1,CCL2,CCNE2,CCR9,CD244,CDC25A,CDC6,CDK2,CDK6,CDKN1A,CDKN2C,CEACAM1,CLSPN,CMKLR1,CTPS1,CXCL10,CXCL12,CXCR4,CXCR5,DAP,DAPK1,DDX21,DOCK9,DSG2,DUSP6,E2F4,EDN1,EMP1,ENPP2,ENTPD1,EPAS1,ETS1,FGF13,FGF2,FGFR2,FYN,GAPDH,GARS1,GATA3,GFI1,HSPA1A/HSPA1B,ICAM1,IDI1,IER3,IFN…	1144 (16)
E2F7	-1.171	transcription regulator			1.15e-07	CCNA2,CCNB1,CCNE2,CDC6,CDK1,CHEK1,E2F1,E2F3,E2F8,ECT2,KIF23,RACGAP1
WT1	1.503	transcription regulator		1.161	1.19e-07	ANPEP,ANXA11,APC,ASNS,BCL2A1,BTG2,CAPRIN1,CCL2,CCN2,CDKN1A,CDKN2C,CHAF1B,CIRBP,CXCL10,EFNA1,EGR1,ENO2,ERBB2,ESR1,ETS1,FOXK2,GSN,HBEGF,HNRNPL,IDI1,IGF1R,IGF2,ITGB1BP1,KLF4,KPNA1,LGALS3,MAPK8,MAPRE2,MCL1,MDM2,MED13,MMP14,MMP2,MMP9,MT1X,MYC,MYL6,NQO2,NTRK2,NUP98,PDE8A,PDGFA,PDIA4,PHLDA1,SALL2,SLC20A1,SLC2A3,SLC6A6,SMAD3,SMC1A,SOX9,SQLE,SREBF2,ST6GAL1,STIM1,TIMP3,TM4SF1,TRAP1,WNT4,YARS1,ZNF280B	1138 (24)
KLF4	4.146	transcription regulator	Activated	2.624	1.19e-07	ACTA2,ACVR1,ALDH1A1,ANGPT1,ANKRD17,ATP2A2,BAX,BUB1B,CCL2,CCN3,CCNB1,CDKN1A,CENPE,CHST15,CLDN7,COL1A1,COL8A1,DLX3,E2F1,EPHA2,EVPL,FN1,FOXM1,FRZB,GBP4,GJB2,HES1,HEY1,HEY2,ID3,IER5,IFITM3,INHBA,IRF6,KLF4,KLF5,KLK14,KRT14,KRT17,KRT7,LGR5,MSI2,MYC,NF1,NRP1,NUDT21,PCDH18,PDGFRA,PEG3,PLAT,PPL,PRKG1,SERPINA1,SERPINB2,SLC4A7,SLPI,SMAD1,SMAD7,SOD3,TAGLN,TBX3,TEAD1,TEAD2,TF,TGFB2,TGFBR1,TGM1,THBD,TNC,TNFRSF…	1240 (24)
RNA polymerase II		complex			1.2e-07	ARID5A,ASNS,BLNK,BRCA1,CBX5,CCNB1,CCNB2,CCNE2,CD4,CDH11,CDKN1A,CDKN2A,CHEK2,CIITA,COL1A2,CXCR4,CXCR5,CYP1B1,DLGAP5,EBAG9,ERBB2,ESR1,FANCI,GADD45A,GAPDH,GHR,HNRNPU,HSPA1A/HSPA1B,ICAM1,ID1,IFNGR1,IGFBP3,IL1RN,JUN,KMT2A,LDLR,MAD2L1,MAL,MAP2K2,MAPK8,MCM3,MMP2,MMP9,MYBL2,MYC,NBPF1 (includes others),PKMYT1,POLR2A,PPARG,PRLR,PSMB9,RAD51AP1,RARB,RBBP4,RND3,RPL10A,RPRM,RPS21,RPS3,RPS6,RUNX2,SDHC,SFN,SLC36…	1213 (21)
Cdkn1c		other		-0.378	1.26e-07	BAX,CCNA2,CDC6,CDKN1A,CDT1,CXCR4,E2F1,E2F3,EGR1,ITGB4,MAL,MCM3,NAB1,PMP22,SOX10	871 (20)
JUNB	0.414	transcription regulator	Activated	2.704	1.32e-07	ACAT2,ACLY,C3,CAV1,CDC20,CDKN2A,CFD,CLU,COL1A1,COL1A2,COL7A1,CXCL16,CYP1B1,EEF2,FASN,FBLN2,FBLN5,FN1,HES1,HMOX1,ID2,INHBA,ITGB4,MMP2,MMP9,MYL12A,NCF2,PLAU,PNPLA2,PTBP2,RUNX2,SCD,SERPINB2,SGK1,SLC7A1,SLC8A1,SPTAN1,SWAP70,SYT1,TBX3,TIMP1,TIMP3,VAMP8,YWHAG	972 (21)
U0126		chemical - kinase inhibitor	Inhibited	-3.928	1.34e-07	ACKR3,ACTA2,ADAMTS4,AGO2,AQP3,ATP6AP2,BAX,BIRC5,C3,CAV1,CCL2,CCN2,CCN4,CCNE2,CDC42EP3,CDK2,CDKN1A,CELSR2,CHAF1B,CIITA,CLDN4,COL1A1,CRY2,CXCL10,CXCL12,CYP1B1,DAB2,DUSP6,EDN1,EDNRB,EEF2,EGR1,EGR3,EHF,EMP1,ENPP2,EPHA2,ERCC1,ERRFI1,ESR1,ETS1,ETV3,F3,FGF2,FGFR2,FKBP5,FN1,GAMT,GCLC,GFI1,GRAMD1B,GSN,HBEGF,HMGB3,HMOX1,ICAM1,IDI1,IDUA,IER3,IL1R2,INHBA,ITGA3,ITGB5,ITPKC,JUN,KCNN4,KDM6B,KDSR,KLF10,KLF5,LAMB…	1149 (16)
CD44	0.096	other	Activated	3.06	1.59e-07	ACKR3,ACTA1,ACTA2,ANXA11,ARHGEF12,BCAM,BIRC5,CALR,CDKN1A,CLU,COL18A1,COL1A1,COL3A1,COL5A2,CTSK,DNMT1,ECM1,EP300,ERBB2,FASN,FKBP5,FN1,GADD45A,HAS3,HDGF,HMMR,IL1R2,IL1RN,ITGA3,ITGA4,JUN,LAMB1,LGALS3,LIMS2,LTBP2,LY6D,MAPK8,MBNL3,MCL1,MET,MMP12,MMP14,MMP2,MMP7,MMP9,MYBBP1A,MYC,MYO1B,PLAU,SERPINA1,SMAD1,SMARCD1,SPINK5,SPP1,STAT2,TCIRG1,THY1,TNFRSF11A,VCAM1,WNT2	1139 (18)
SHH	-1.282	peptidase		1.251	1.61e-07	AMD1,ANGPT1,ANGPT2,ATF5,BAX,BMPR1B,BRCA1,CAV1,CCNB1,CDC25A,CHEK1,CNBP,CTPS1,DLX5,DTX1,EBF1,FN1,GPC1,H2AX,HELLS,HES5,HEY1,HEY2,HMGA1,HOXD13,ID1,IGF2,IGFBP5,MCM2,MCM3,MCM5,MCM6,MSX1,MYBBP1A,MYC,NR4A1,OCLN,PDGFRA,PGF,PLAT,PMP22,PPARG,PYCR2,RFC3,RUNX2,SMAD1,SOSTDC1,SOX9,SPP1,STMN3,TFDP1,TGFB2,THBD,TRRAP	1202 (25)
arsenic trioxide		chemical drug	Activated	3.207	1.64e-07	ACAT2,ARID3A,ATP1A2,ATP1B1,ATP1B3,ATP2B1,ATP5F1D,ATP6V0B,ATP6V1C2,AURKA,BAX,BBC3,BCAT1,BCL2A1,CALR,CCL2,CDC25C,CDC7,CDK1,CDK6,CDKN1A,CNBP,COX7B,CST3,CYP51A1,DBF4,DHCR24,DHX15,DNMT1,ECT2,EPAS1,FASN,FECH,FN1,GCLC,H2AX,HMOX1,HYOU1,IDI1,KIF11,LOC102724788/PRODH,MAF,MCL1,MCM3,MCM7,MKNK2,MMP9,MT-ND6,MT1X,MT2A,MYC,NCL,NDUFA1,NDUFA2,NDUFA4L2,NDUFB5,NDUFC1,NQO2,PDIA4,PDIA6,PIK3R2,PIM1,PPARG,PPID,PTTG1,RAB…	1097 (20)
TCF4	-0.039	transcription regulator		-0.027	1.68e-07	ADAM17,ARHGEF18,ASF1B,BAG2,BCL6,BIRC5,CCNA2,CCNB2,CDC20,CDK1,CDK6,CDKN1A,CDKN2A,CEP55,CIP2A,CLSTN2,DACH1,DUS3L,DUT,E2F8,EDN1,ENTPD1,ESCO2,FAM111A,FN1,GEMIN5,GMPR,HES1,HMGB2,HMMR,HSPA13,HYOU1,ID2,ID3,IGF2,IGFBP3,IGFBP4,IGFBP5,INHBA,ITGA3,ITGB5,JAG1,JAK2,JUN,KALRN,KCNN4,LAMA4,LEFTY1,LY6D,MAD2L1,MANF,MCL1,MIA,MKI67,MVP,MYC,NCAPG,NCOR2,NDC80,NEK2,OPTN,PDCD11,PDIA4,PDIA6,PLAU,PLK2,PPARG,PPID,PRC1,PSD3…	1302 (28)
CBX5	-0.916	transcription regulator	Inhibited	-2.466	1.85e-07	AHSA2P,AKR1C3,BIRC5,CDC25A,CDC6,CDKN1A,CEACAM1,CPA4,CYP1B1,FGFBP1,GALC,HDGFL3,KRT80,LAMB3,LTB,MMP7,NNT,OAS1,PODXL2,PPARG,PPFIBP2,PROM2,PRSS23,PTK6,RUNX2,S100P,SBSPON,SERPINA3,SLC2A10,SLC2A3,SLC7A8,STAT5A,TACSTD2,TCEAL1,TGFBI,TICAM2,TIMP4,TM4SF1,TSPAN8,TXNIP
fenamic acid		chemical reagent	Activated	2.94	1.87e-07	A2M,ANXA1,ANXA2,ASNS,CLDN4,CLU,FXYD5,GAS5,GPNMB,GPX2,GSTM3,GTPBP4,IER3,ITGB4,LGALS3,MCM3,MYC,PRTFDC1,PSMB10,RBM3,RFTN1,S100A10,S100A11,SPP1,TES,TIMP1,TSPAN8,TUBB
PC-SPES		chemical drug			1.9e-07	ACLY,ANXA1,CCL2,CCNA2,CDC20,CDC6,CDK2,CDKN1A,CDKN2C,CLU,COL1A1,CTNNA1,DAD1,DAG1,DCTN3,DNAJB1,GAPDH,GARS1,HSP90AA1,HYOU1,ID1,IFI27,MAD2L1,MAN2A1,MCM2,MCM5,MST1,MYL6,SCARB1,SELENOW,SOX9,TMPRSS2,TPM1,TUBB2A,UBE2C
4-hydroxytamoxifen		chemical drug	Activated	3.932	1.97e-07	AKAP1,ANGPTL2,AQP3,BAX,C3,CA2,CCN1,CCN2,CCN3,CCNA1,CDKN1A,CHST2,CLDN4,CLU,CNBP,CTSD,CYP1B1,DDX21,DYNLL1,EDN1,EGR1,ERRFI1,ESR1,FOXM1,HDGF,HEBP1,IER3,IGF1R,IGFBP3,ITPRIP,JUN,MICOS10-NBL1/NBL1,MKI67,MT1X,MT2A,MYC,NCOR2,PDLIM3,POLD4,PPARGC1A,PTGER4,PTTG1,RGS16,S100P,SERPINB9,SGK1,SLC2A1,TM4SF1,TMEM97,TNFAIP3,TNPO1,TPM1,ZFP36,ZNF148	1133 (17)
TGFB3	0.953	growth factor	Activated	4.175	1.99e-07	ACTA1,ACTA2,ACTG2,ASPN,CCN1,CCN2,CCN3,CDKN1A,CDKN2A,COL1A1,COL1A2,COL3A1,COL5A1,ETS1,F2RL1,FGF2,FN1,GATA3,JUN,LTBP2,MGP,MICAL2,MMP2,MMP9,MYO10,OCLN,PALLD,PLK1,PPARGC1A,SCD,SH3PXD2A,SMAD2,SMAD7,SOX9,TAGLN,TIMP3,TNC,TPM1,ZEB2	1307 (19)
MAX	0.124	transcription regulator		-1.801	2.01e-07	BAX,BCL6,CAD,CBX5,CCNB1,CDC25A,CDKN1A,E2F1,EBF1,EDN1,EZH2,GADD45A,HMGA1,ID1,ID2,JARID2,KLF10,KLF6,LAMP2,LRRN3,MTHFD1,MYC,NCL,PDGFRB,PDK1,PTMA,RARB,RBBP4,SLC2A1,SLC2A3,TNNT2,TXNIP,UBE2C	660 (5)
cerivastatin		chemical drug	Inhibited	-2.287	2.02e-07	ASS1,CCL2,CCN2,CDKN1A,COL1A1,CYP1B1,DBI,F3,FGF2,FN1,GNB1,HMOX1,ICAM1,IDI1,IGF1R,ITGB2,ITGB4,JUN,MAL,MMP9,MYBL2,MYC,NET1,PDGFA,PLAT,PLAU,PPARG,PTMA,THBD,VCAM1	995 (15)
mir-8		microRNA		-0.011	2.18e-07	ABL2,ACTA2,BAX,BBC3,CBL,CCNE2,CDKN1A,CITED2,CLDN7,COMMD3-BMI1,DDIT4L,DLX5,E2F3,EP300,ERRFI1,ETS1,EZH2,FHOD1,FN1,GJB3,HMOX1,HOTAIR,KLF4,MOK,MYC,MYH10,PCDH10,PERP,PHLDA3,PTPN13,RAC1,RHPN2,RNF128,ROCK2,SCMH1,SIM2,SKP2,SMAD2,SOX9,STAT5A,SULF2,TGFB2,TGFBR1,TIMP2,YPEL2,YWHAG,ZEB2,ZFP36	1191 (22)
AHR	1.73	ligand-dependent nuclear receptor	Inhibited	-2.241	2.28e-07	A2M,ABCC4,ACACA,ACTA2,AKR1A1,ASPN,ATP2B1,BAX,BTG2,BZW2,CAMK2N1,CCNA2,CCNB1,CCNF,CDC25C,CDK1,CDK2,CDKN1A,CDKN2A,CDKN2C,CHD7,CHST2,COL1A1,COL1A2,COL3A1,COL5A1,COL5A2,COL6A3,CTSD,CXCL10,CYP1B1,DCN,DMXL2,DNAJB1,DUSP6,E2F1,E2F8,EBF1,EDN1,EGR2,EHD1,ESR1,FBLN2,FBLN5,FGFR2,FMO2,FN1,GADD45A,GAS6,GHITM,HES1,HEY2,HSP90AA1,HSPH1,JAG1,JUN,LTBP2,MATN2,MMP2,MT-CO1,MT-CO3,MT-CYB,MT-ND4,MT2A,MYC,OPA1,PCDH8,PDGFRA…	1337 (19)
ALKBH1	0.551	enzyme	Activated	2.828	2.36e-07	MT-ATP6,MT-CO1,MT-CO2,MT-CYB,MT-ND2,MT-ND4,MT-ND4L,MT-ND5
NSUN3	-0.254	enzyme	Activated	2.828	2.36e-07	MT-ATP6,MT-CO1,MT-CO2,MT-CYB,MT-ND2,MT-ND4,MT-ND4L,MT-ND5
MRPL12	-0.429	other	Activated	2.791	2.36e-07	MT-CO1,MT-CO2,MT-ND1,MT-ND2,MT-ND6,MT-RNR1,MT-RNR2,SYPL1
metribolone		chemical reagent		0.344	2.55e-07	ABCC4,ACACA,ACLY,ACSL3,ANKH,ATP1B1,ATP5F1C,ATP5F1E,ATP5PF,ATP6V0B,ATP6V0E1,ATR,AZGP1,BAX,BMPR1B,BRIP1,BUB1,C1orf116,CAV2,CCNA1,CCNA2,CDC6,CDKN1A,CENPN,CHEK1,CLU,COX4I1,COX6C,COX7B,CRYAB,CXCR4,CYB561,DHCR24,DLAT,EGR1,EP300,ERRFI1,FASN,FGFRL1,FKBP5,GAPDH,GRIP1,GTSE1,H2AZ1,HSPH1,IDH2,IDI1,IGF1R,IGFBP5,ISG20,ITGB4,KIF20A,KLK1,KMT5A,LDLR,LIFR,MAF,MDH1,MERTK,MGLL,MGST3,MMP2,MMP7,MYC,NCAPD3,NDUFA1,NDUFA…	1428 (21)
halofuginone		chemical drug	Inhibited	-2.393	2.68e-07	ADD3,ANXA4,AOC1,CCN2,COL1A1,COL1A2,CPQ,CTHRC1,DKK3,EDNRB,EGR1,EMP1,EPHX1,FBLN5,FBN1,FGFR3,FSTL1,FXYD6,GATM,GPX3,H19,HDGFL2,HSD17B1,IGFBP3,LIN7A,MMP2,MMP9,PCSK6,PDGFRA,PIK3R2,PMP22,PRELP,PRLR,PTGFRN,RGCC,SELENOW,SMAD7,SPARC,SPP1,STEAP3,TAGLN,TIMP1,TIMP2,USP2	918 (17)
Rb		group	Activated	2.486	2.82e-07	AURKB,BIRC5,CCL2,CCNA2,CCNE2,CDC6,CDK1,CDK2,CDKN1A,CDKN2A,CDT1,DNMT1,E2F1,ECT2,EZH2,FGFR2,FOXM1,H19,HERC5,MAD2L1,MCM3,MCM5,MCM7,MYBL2,MYC,NEO1,PLK1,PPARGC1A,RBL1,TOP2A	967 (16)
topotecan		chemical drug	Activated	3.261	2.91e-07	ACSL1,ASAP2,ASTN2,AURKA,BUB1,C3,CCNB1,CDC25A,CDKN1A,CEBPZ,CHD1,CHD3,CITED2,CSNK1G2,E2F3,EFNB1,EGR1,EGR3,FAT1,FGFR3,FUBP1,GPC6,HMMR,HSPA1A/HSPA1B,ITGA2,KALRN,KCNMA1,MBNL2,MCL1,MDM2,MED13L,MSH2,MYBL2,MYC,NFIA,NINJ1,NUP153,PHKG1,PLCB1,PLK1,PLK2,RBMS3,ROBO2,SESN2,SFPQ,SLC2A1,SLC7A5,SON,TLX1,TOP2A,TRAP1,UBE2B,USP1,VPS13B	1089 (17)
KLF11	-1.029	transcription regulator		-0.571	3.27e-07	ACTA2,CAT,CAV1,CCL2,CCN2,CHRM3,CHRNA4,CHRNA5,COL1A2,COL3A1,CXCR4,DCN,EDN1,HGF,ILK,ITGA1,ITGA2,ITGA3,ITGB5,ITGB6,MAOB,MMP12,MMP14,MMP2,MMP9,MYC,PDGFA,PLAT,PLAU,PPARGC1A,SERPINA1,SMAD2,SMAD3,SMAD7,SP1,TGFB2,TGFBR1,TIMP1,TIMP2,TIMP3,TIMP4,TSHR	1012 (21)
NFAT5	-0.379	transcription regulator	Activated	2.153	3.36e-07	AKR1B1,ATP2A2,BCL2A1,C1QTNF1,CCL2,CCN4,CHEK2,CIITA,CLIC3,COL1A1,COL1A2,CXCL10,CXCL16,EDN1,F3,HECW2,IGFBP7,IL1RN,IL6R,IRAK1,JAM2,LIF,PLAT,PRSS35,PTGES,PTGFRN,RRM2,S100A4,SGK1,SLC6A12,SLC6A6,SPP1,TNFAIP2,TNFAIP3,TRAF1	1100 (20)
isobutylmethylxanthine		chemical toxicant		-0.589	3.39e-07	ACLY,ACSL1,ACSL3,ATP5F1D,CAV1,CAV2,CCN2,CCNE2,CDK2,CDKN1A,COL1A1,COL1A2,COL3A1,COL5A1,COX4I1,CXCR4,DGAT2,E2F4,EGR1,EGR2,ENC1,FN1,GAPDH,GRIP1,IGF1R,IL2RG,INHBA,IRF7,ITGA1,ITGA3,ITGB2,JUN,KLF4,MAPK3,MERTK,MMP2,MYC,NDUFS1,PDE3B,PDGFRA,PDGFRB,PDK1,PIKFYVE,PLAT,PPARG,PPARGC1A,PRLR,PTGFRN,RAB18,RBL1,ROCK2,SCARB1,SCD,SGK1,STAT2,TIMP1,TIMP2,TIMP3,TNC,TUBB,ZC3H12A	1121 (20)
Z-LLL-CHO		chemical - protease inhibitor		-0.476	3.76e-07	ABL1,AGO2,AHR,AKR1B1,ARHGDIB,ATP1A1,BAX,BIRC5,BUB1B,CAT,CCL2,CCN2,CDKN1A,CDKN2A,CDT1,CHD1,CLDN4,CLU,CRYAB,CTSB,CXCL10,DAG1,DCN,DDB2,DIABLO,DLG4,DMD,DOK1,DROSHA,EIF4E,ELAVL1,EP300,EPAS1,ESR1,ETS1,EZH2,FASN,FGF2,FOXM1,GNAI1,HMGB2,HMOX1,HSP90AA1,HSPA9,HSPB2,HTT,ICAM1,IER3,IRF7,ITPR2,ITPR3,JUN,MCL1,MCM10,MMP14,MMP2,MMP9,MSX1,MYC,NCF2,NR3C1,OCLN,PAK2,PARP1,PDGFRA,PPARG,PRLR,RAC1,RGS4,RPLP0,RPLP2,RRM1,…	1019 (15)
PLK1	-1.018	kinase		-1.406	4.21e-07	ACKR3,ANKRD1,BAX,BBC3,BOK,CDKN1A,CLSPN,EPHA2,ESR1,FBXO5,IER3,MDM2,MYC,PIK3R1,PLA2R1,PLK1,PYCARD,SFN	1074 (18)
P38 MAPK		group	Activated	4.347	4.26e-07	ADAM17,ANGPT1,ASS1,ATG7,BAX,BBC3,BCL2A1,BIRC5,CAV1,CCL2,CCN2,CCNF,CDKN1A,CDKN2A,COL3A1,CTSK,CXCL10,CXCL12,CXCR4,DDB2,DGKA,EDN1,EDNRB,EGR1,EGR2,ETS1,F3,FDXR,FGF2,FN1,FST,GBP1,GCLC,HMOX1,ICAM1,ID3,IER3,IGFBP5,IL1RN,IL32,INHBA,IRF6,IRF7,ITGA4,ITGB2,ITGB4,JAM2,JUN,KDELR3,KLF4,KLF5,MAL,MAP4,MCL1,MMP12,MMP2,MMP9,MSH2,MT-CO2,MYC,NR4A1,NR4A3,OCLN,PLA2G7,PLAU,PPARG,PPARGC1A,RAB7B,RGS4,RHOB,RND3,RUNX1,RUNX…	1136 (18)
HIF1A	-0.162	transcription regulator		1.306	4.48e-07	ACTA2,ADAM17,ASNS,ATP2A2,ATP5PF,AURKA,BAX,BIRC5,BRCA1,CABIN1,CAV1,CCN1,CCN2,CCN3,CD164,CDKN1A,CDKN2A,CITED2,COX4I2,CTPS1,CTSD,CXCL12,CXCR4,DTX1,E2F3,EDN1,EDNRB,EIF4E,EIF4G1,ENO2,EPAS1,ERBB2,ERGIC1,ETS1,FN1,FYN,FZD2,GAPDH,GHR,H2AC6,H2AX,HMGCL,HMOX1,HRK,HUWE1,ID1,ID2,IGF2,IGFBP3,IGFBP5,INHBB,ITGA1,ITGB2,JUN,KIAA1217,KIFC2,KRT14,LIFR,MANF,MCL1,MET,METTL23,MMP2,MMP7,MMP9,MT-CO3,MT-ND1,MYC,NAE1,NR4A1,…	1071 (16)
RARA	-0.211	ligand-dependent nuclear receptor	Inhibited	-2.481	4.55e-07	AASS,ABHD2,ABLIM1,ACACA,ACACB,ADAM17,ALDH1A1,ALDH1A2,ASPM,ATF5,BAZ2A,BIRC5,CCNA1,CCNA2,CCR9,CDK1,CDKN1A,CEACAM6,CENPA,CENPF,CENPN,CENPU,CLMN,CXCR5,CYP26B1,E2F1,E2F7,E2F8,EGR1,EGR2,EGR3,FGFR4,FOXD3,FUT4,GATA3,GHR,H4C3,HCP5,HELLS,HNRNPD,HOXB7,IDE,IFI44L,IL1R1,IL6R,IRF6,ITGA4,JUN,KIF23,KLF4,KNL1,LAMB1,LIFR,LTF,MAD2L1,MAFB,MAOB,MAP1B,MGP,MXD4,MYC,NCAPG,NCAPH,NR2F1,NRP1,NSD2,OAS1,PIMREG,PLK4,PTTG1,RAR…	1375 (28)
FBXW7	-0.346	enzyme		0.763	4.61e-07	ADAM17,BIRC5,CDKN2A,COL1A1,CREB3L1,CS,DGAT1,DGAT2,DNAJA1,DTX1,FGFBP1,HEY1,HSPH1,JUN,KLF5,LDLR,MTHFD2,MYC,NFE2L3,NR3C1,PPARG,PPARGC1A,RHOB,SQLE,STAT2	1192 (22)
LMNA	0.29	other		1.772	4.66e-07	ACTA2,AHCTF1,AHDC1,ARRDC4,ASPN,BAMBI,CAMK1D,CBX5,CCN2,CERS6,COL1A1,COL3A1,COL8A1,CTDSPL,DCN,E2F1,EDN1,ENTPD1,ERCC5,FAM13C,FBXW7,FN1,FUT4,GCLC,GLIS3,HAS3,HNRNPUL1,ID3,IER5,IGF2R,ISG20,JUN,KCNE4,KLF5,LMNB1,LYSMD3,MLLT10,MMP14,MMP9,MXD4,PCGF6,PLXDC2,PMF1/PMF1-BGLAP,PPARG,RAPGEF1,RFWD3,RHPN2,RPS21,SELENOS,SLX4IP,SMARCC2,SOX13,SP1,SPP1,STK35,TCIRG1,TIMP2,TIMP3,TMEM164,TMEM64,TMPO,WDR33,ZFP36,ZMYM2,ZNF…	807 (15)
nilotinib		chemical drug	Activated	2.305	4.72e-07	ABCC4,ANAPC1,BUB1,CCNA2,CCNB1,CDC6,COL1A1,COL1A2,DBF4,FN1,H2AX,JAK2,MAD2L1,MCM3,MCM6,MDM2,MYC,PRKDC,STAM,TTK,WEE1,ZEB2	1198 (17)
TEAD2	-0.643	transcription regulator	Activated	2	4.72e-07	CCNF,CDK1,COL3A1,COL5A2,EDN1,EDNRA,FGFR4,IGFBP5,MCM6,NFKBIZ,PCDH18,POLA1,RHOBTB1,SAMD5,SDC2,SH3D19,TAGLN,TLE1,TNNT2,TPM1,TRNP1,UHRF1	427 (7)
gentamicin C		chemical drug	Activated	2.746	4.95e-07	A2M,ANXA1,ANXA2,ASNS,CLDN4,CLU,DMD,FXYD5,GAS5,GPNMB,GPX2,GTPBP4,IER3,LGALS3,MCM3,MYC,PRTFDC1,PSMB10,RBM3,RFTN1,S100A10,S100A11,SPP1,TES,TIMP1,TUBB
lomustine		chemical drug	Activated	2.286	4.95e-07	A2M,ANXA1,ANXA2,ASNS,CLDN4,CLU,FXYD5,GPNMB,GSTM3,GTPBP4,IER3,ITGB4,LGALS3,MCM3,MYC,PRTFDC1,RBM3,RFTN1,S100A10,S100A11,SPP1,TES,TIMP1,TNFRSF10D,TSPAN8,TUBB
ROCK1	-0.11	kinase	Activated	3.363	5.32e-07	ACTA1,CCN2,CNN1,COL1A1,COL3A1,COL5A1,COL8A1,E2F1,EDN1,ETS1,FBLN2,FBN1,ICAM1,LAMA4,TGFB2,VCAM1	1064 (22)
BRD7	0.432	transcription regulator		1.821	5.37e-07	BAX,BBC3,CDKN1A,ESR1,FASN,FGF2,FN1,MDM2,PIDD1,PYCARD,RRM2B,TRIM22,VCAN,ZMAT3	1087 (22)
FAS	-0.027	transmembrane receptor		-1.956	5.48e-07	ACTA2,AKAP8,ANXA2,ARFGAP1,ARHGDIA,BAX,BCL2A1,BIRC5,CABIN1,CAST,CCL2,CCN2,CDKN1A,CLTB,COL18A1,COL1A1,COL1A2,COL3A1,COL5A1,COL6A3,COL8A1,CRYBG1,CSNK1G2,CTSL,CXCL10,DYRK3,EFNA1,EGR1,EGR2,ERCC1,F2RL1,F3,FBN1,GBP1,GLIPR1,GPNMB,HLA-F,ICAM1,IER3,IFIT1,INPP5D,IQGAP2,JUN,LDLR,LGALS3,LTB,LUM,MERTK,MET,MGP,MME,MMP9,MYO5A,NLRP1,NR3C1,NR4A1,OPTN,P2RX4,PAK2,PALM2AKAP2,PDLIM7,PLAU,PLD1,PPFIBP2,PRKDC,PTGER4,PTX3…	789 (13)
Rock		group	Activated	3.959	5.51e-07	ACTA1,ACTA2,CAVIN1,CCL2,CCN2,CDKN1A,CNN1,COL1A1,COL3A1,DMD,ETS1,F3,FN1,ICAM1,MAFK,MYC,PPARG,RUNX2,SORT1,SOX9,SPP1,TAGLN,VCAM1	927 (19)
TNFSF11	-2.234	cytokine		1.974	5.54e-07	AHR,AKAP13,AURKA,BCL2A1,BSG,CA2,CAPN2,CAV1,CCL2,CDC42EP4,CDKN1A,CLEC11A,CSRP1,CTSK,DAB2,ECT2,EGR2,EHD1,ESR1,ETS1,F3,FOXM1,GCLC,HIPK2,HMOX1,ICAM1,IER3,IL1RN,ILF3,ITCH,ITPKB,JUN,MAFB,MMP9,MT-CO1,MT-CO3,MT-CYB,MT-ND4,MYC,NEK2,NFATC3,NFKBIZ,PDGFA,PHLDA3,PIM1,PLD1,PLK1,PTGER4,RACGAP1,RGS16,RHOB,RRAS,SAA1,SEL1L,SERPINB5,SERPINB9,SH3PXD2A,SIGMAR1,SLC20A1,SLC2A1,SMARCAD1,SPIB,SPP1,SRXN1,STMN1,TLN1,TNFRSF…	621 (14)
SIRT1	-0.072	transcription regulator		-0.357	5.9e-07	ACD,ANXA4,ATF7,AURKB,BAX,BBC3,BCLAF1,BIRC5,CAT,CAV1,CCNB2,CD72,CDKN1A,CDKN2A,CDKN2C,COX4I1,CRYBG2,EP300,EPAS1,EPDR1,ESR1,EVPL,FASN,FGFR3,FN1,GABARAPL1,GADD45A,GRIP1,GSTM3,H2AZ1,HELZ2,HES5,HGF,HIVEP3,HJURP,HMOX1,ICAM1,ID1,IDH2,IFITM3,IGF1R,IL2RG,IRF7,KALRN,KDM2B,KIF1A,LAMA4,LAMB1,LDLR,LGALS3,LMTK2,LTBP2,LY6E,MCL1,MGAT2,MLLT1,MMP2,MMP9,MPHOSPH9,MRC2,MT-CO1,MVK,MYC,MYL6,NECTIN4,NF1,NTRK2,OAS1,OAS2,P…	1052 (16)
hexachlorobenzene		chemical toxicant	Activated	3.962	6.18e-07	A2M,ANXA1,ANXA2,ASNS,CLU,FXYD5,GAS5,GPNMB,GPX2,GTPBP4,IER3,ITGB4,LGALS3,MMP2,MMP9,MYC,PSMB10,RFTN1,S100A10,S100A11,SPP1,TES,TIMP1,TSPAN8	696 (11)
PRKCA	-0.383	kinase		1.787	6.38e-07	ACTA1,ARHGDIB,ARL4C,CAV1,CCL2,CCN2,CDKN1A,CIITA,COL1A1,CTSB,CXCL10,DIAPH1,DTX1,EGR1,ERBB2,ETS1,FN1,HES1,HEY1,HSPA1A/HSPA1B,ICAM1,ID1,ID2,ID3,IFIT1,IGFBP3,INSIG1,JUN,LAMP2,MMP9,MYC,PEG10,PLD1,RUNX1,RUNX2,SCAMP1,SZRD1,TGFB2,UBAP2L,VCAM1	690 (18)
SP110	0.189	transcription regulator	Inhibited	-2.111	6.6e-07	AQP3,ARRB1,CCN1,CLU,CTSB,CXCL10,DMD,E2F1,EGR3,ERCC1,ETS1,F3,IFI27,IFI6,IFIT1,IFITM3,IL1R1,IL6R,ITCH,MCL1,MX1,MYC,MYH9,NCK1,OAS1,PERP,PLCG1,PLK1,PLSCR1,POLE,PPARG,RAC1,RIPK2,ROCK2,SERPINA1,SMAD2,SMARCA4,STAT5A,STIM1,TAF6,TBX3,TIMP1,TXNIP,YES1
sunitinib		chemical drug		-1.301	6.71e-07	BBC3,BIRC5,CCN2,CDKN1A,COL5A1,COL7A1,COL8A1,CTNNA1,CXCL10,ECM1,FN1,ICAM1,ITGA1,ITGA3,ITGA4,ITGB2,ITGB5,LAMB1,LAMB3,MET,MMP9,RUNX1,TGFBI,TIMP2,TNC	903 (17)
NCOA3	-0.13	transcription regulator		-0.155	6.85e-07	AHR,ANKRD1,CCN1,CCN2,CCNA2,CCNB1,CCNE2,CDC25A,CDC6,CDK2,CDKN1A,E2F1,ERBB2,FASN,FGF2,FGFR2,GJB2,HES1,HES5,HMOX1,IGF1R,IGFBP3,ILK,KAT2A,MCM7,MMP9,PPARG,RARB,SLC2A1,TAGLN,TGFB2,TKT	1408 (22)
mycophenolic acid		chemical drug	Activated	3.529	7.11e-07	ACTA2,ANPEP,AZGP1,C1orf116,CCL2,CCN1,CCN2,CDK6,CDKN1A,CLU,CXCR4,EDN1,ETS1,FN1,GBP1,HBEGF,HNRNPD,ID2,ID3,INHBA,KRT17,KRT6B,LDLR,MGAM,MME,MYL12A,OCLN,RGS4,RUNX2,SERPINB2,TNFAIP3	917 (14)
ADCYAP1		other		1.324	7.13e-07	ACAT1,ADD3,ANGPT1,ATRN,BAG2,BCAM,BTG2,C1QL2,CAMK4,CCNA2,CNN3,COL3A1,COL5A1,COL5A2,CREBBP,CRTAC1,CXCL10,DCDC2,DDHD1,EGR1,EGR2,EGR3,ELAVL1,ENPP2,EPHA2,FGFR2,FST,GABRB2,GALNT7,GATA3,GRP,H2AZ1,ID3,IDH2,IER3,KCNN4,KIF23,LUM,MAN1A1,MCM2,MEST,MME,MYC,NPY1R,NTRK2,PLAGL1,PPP1R3B,RGCC,RHOB,S100A10,SCARB1,SELENOT,SERPINA3,SERPINB1,SLC18A2,SLC2A1,SLC6A20,SMAD1,SPARC,TGFB2,TGFBI,TMPO,TXNRD1,UCP2	1363 (22)
SMAD4	-0.185	transcription regulator	Activated	3.142	7.23e-07	ANGPT1,ANGPT2,BBC3,CCL2,CCN2,CDC42EP3,CDKN1A,CDKN2A,CITED2,CLDN7,COCH,COL1A2,COL7A1,CTSD,CYB561,DAPK1,EDN1,ERBB2,ERCC5,FGFR3,FN1,FST,FSTL3,GADD45A,HEBP1,HMOX1,ICAM1,ID1,ID2,IER3,INPP5D,ITGB5,JAG1,JAM2,LOC102724788/PRODH,MDM2,MET,MTOR,MYC,NAMPT,NUP153,PDGFRB,PLAU,PTX3,RAC1,RGCC,RUNX1,RUNX2,RUNX3,SAE1,SCD,SERTAD1,SGK1,SMAD2,SMAD3,SMAD7,SRCAP,SSTR2,TBX3,TGFB2,TIMP1,TIMP3,TNC,TPM1,ZFP36	1097 (19)
GAST	-1.975	other	Activated	2.874	7.31e-07	DLAT,DNAJA1,EGR1,HBEGF,HCFC1,HES1,HMGB2,JAG1,JAK2,JUN,MCM3,MMP7,MMP9,PIK3R1,PLA2G7,PPARG,RAC1,RPL35A,RPL7,RPS19,RUNX3,S100A6,SERPINB2,SLC18A2,SLC4A2,SP1,SPOP,TNC,VCAM1,WASF1	1216 (22)
SMAD3	0.633	transcription regulator	Activated	3.821	7.43e-07	ACTA2,ANKRD1,ARID3A,ASPN,C3,CCL2,CCN2,CDKN1A,CDKN2A,CIITA,COL1A1,COL1A2,COL3A1,COL6A3,COL7A1,CRISPLD2,CXCL10,CYP51A1,DAPK1,EDN1,EGR1,ESR1,FN1,FST,FSTL3,GATA3,GLS,HBEGF,HEY1,HMOX1,ID1,ID2,ID3,INPP5D,ITGB5,JAG1,JAM2,JUN,LEFTY1,LEFTY2,LUM,MMP12,MMP9,MYC,NET1,PC,PPARGC1A,PTX3,RAC1,RHOB,RUNX2,SLC5A2,SMAD1,SMAD3,SMAD7,SPP1,SSTR2,TAGLN,TBX3,TF,TGFB2,TGFBR1,TIMP1,TIMP3,TNC,TPM1,ZEB2,ZFP36	1159 (18)
OGA	-0.252	enzyme		0.957	7.87e-07	ABCC9,ABLIM1,ACSS1,ADAP1,AHNAK2,ARHGAP29,ASS1,AZGP1,BAX,BRAF,C6orf15,CAMK1D,CAV1,CCL2,CDCA4,CDCA7L,CDK2,CDK6,CDKAL1,CDKN1A,CDKN2C,CEACAM1,CELSR1,CLDN7,CNN1,CNOT1,COX6C,CXCL16,DAB2,DST,EFNB1,EFNB2,EGR2,EPHB6,FGF13,FGFBP1,FGFR4,FLNB,FN1,GADD45A,GALNT6,GALNT7,GAS6,GBGT1,GDF11,GLI3,GPT2,GSN,GTF3A,HIPK2,HSD17B1,ICK,IFNGR2,IGF2,IGFBP3,IGFBP4,IGFBP5,IGFBP7,IL6R,ITGA2,ITGB5,ITPKB,JUN,KRT6C,KRT81,LAMB1,LI…	1384 (26)
benzo(a)pyrene		chemical toxicant	Activated	2.137	7.95e-07	AHR,AJUBA,ALG2,ANXA1,ARHGDIA,ASPN,BAX,BBC3,BIRC5,BRAF,BRCA1,CCN1,CDKN1A,COL8A1,CYP1B1,ECT2,EPHX1,ERCC5,FASN,FGFR3,FST,FYN,FZD1,GCLC,GNA11,GNAI1,GPC1,HMOX1,HSPA1A/HSPA1B,HSPA4L,IER3,INHBA,INHBB,JUN,LIMK2,MAD2L1,MAF,MDM2,NR4A1,PGD,PLCB1,PPCS,PRKG1,PTPRG,REPS1,RGS5,RHOC,RSRP1,SERPINA1,SLC1A4,SOD3,TAF6,TF,TGFB2,TKT,TNFAIP2,TSPAN31,TXNRD1,YPEL3,ZMAT3,ZWINT	1099 (18)
ARHGAP31	0.248	other		-1.021	8.58e-07	ARHGEF18,CCN2,CDKN2A,COL5A1,FN1,GDF11,ID2,ITGB6,JUN,MMP28,OCLN,PKP1,SPARC,TGFB2,TGFBR1,TWIST2,ZEB2	353 (7)
PTK2	0.233	kinase		1.46	9.06e-07	ACTA1,ACTA2,CCN1,CDKN1A,COL1A1,COL1A2,FN1,KRT14,LDLR,MMP2,MMP7,MMP9,OCLN,PALLD,PCOLCE2,PDGFRB,PRRX1,SERPINB1,SKP2,SPP1,TIMP1,TIMP3,TNC,VCAM1	1040 (24)
EIF3E	0.319	other		0.278	9.81e-07	ANGPT1,CCNF,CDC34,CDCA8,COL18A1,COL5A1,DSG1,DYNC1H1,EPAS1,FGF2,LIG1,LIG3,MAD2L1,PLAU,SAA1,SMC2,TNC,TOP3A,ZEB2	863 (7)
LLGL2	0.231	other		1.5	9.82e-07	AMOTL2,ANKRD1,CCN1,CCN2,CDKN2C,CRIM1,FSTL1,GAS6,GLS,HMMR,ITGB2,SGK1,STMN1,TGFB2,TNNT2,TOP2A
GLI1	1.107	transcription regulator	Activated	2.505	1.03e-06	ASPM,BCL2A1,CAV1,CCSAP,CDC34,CDH11,CDK2,CDKN1A,CLU,COL1A1,COMMD3-BMI1,EGR3,ELAVL2,EPB41L4B,FOXM1,FUCA2,GMFG,HEY2,HNRNPU,HUWE1,ID2,IGF2,IGFBP7,IL1R2,INSIG1,KLF4,MEST,MIA2,MMP2,MMP9,NPDC1,NQO2,NREP,PCDH18,PCOLCE2,PDGFA,PDGFRA,PDZRN3,PIM1,PLPP2,PLXDC1,PSTPIP2,RGS10,RHOB,RPL30,RUNX2,SCD5,SOX5,SOX6,SOX9,SPP1,SYNE1,TIMP3,TMEM79,TNC,USP7,WNT2B,ZC3HAV1L	1318 (24)
Pdgf (complex)		complex		0.256	1.06e-06	BAX,CAV1,CCL2,CCN3,CDK6,CDKN1A,EDN1,EGR1,EIF2S1,EIF4E,ERRFI1,F3,FGF2,FN1,HEY1,HEY2,HMOX1,ICAM1,INHBA,JAG1,JUN,LDLR,MCM6,MCM7,MMP2,MYC,PLAU,PPARG,SPARC,SV2A,THBD,TIMP1,TIMP3,VCAM1	898 (15)
PRKCD	-0.221	kinase	Activated	4.839	1.08e-06	BCL2A1,BIRC5,CAMSAP1,CCL2,CCNA2,CD4,CDKN1A,CDKN2A,CIITA,COL1A1,COL1A2,CTSB,CXCL10,CXCL12,CXCL16,DUSP6,ERCC6L,FBN1,FZD1,GEM,GPR87,GPRC5A,HJURP,ICAM1,IL1RN,IL2RG,IL32,ITPR3,JUN,KIF2C,KLF5,KLF6,LAMB3,LBH,LDLR,LIF,LIPG,MAST4,MCL1,MMP12,MMP2,MMP9,MYC,NEDD4,NR4A1,OAS1,PDLIM7,PLSCR1,SERPINB2,SETBP1,TRAF1,TUBB2A,VCAM1,ZFP36	1007 (15)
TGM2	0.816	enzyme	Activated	5.47	1.12e-06	ACTA1,ATP1B3,BCL2A1,BCL6,BTG2,C3,CA2,CAD,CCL2,CDK6,CEACAM1,CXCL10,CXCR5,CYP2R1,DAAM2,DHX33,EHD1,FN1,HTT,IFI35,IFI6,IFIT1,IGF1R,ITGB4,KCNQ5,KIAA0513,LY6E,MAFB,MDN1,MERTK,MGP,MMP2,MMP9,MPP6,MT2A,MYC,NCF2,NLN,NPC2,OAS1,OAS2,OLFM4,PDGFRB,PHLDA1,PIM1,PLSCR1,PTGES,RUNX2,SACS,SERPINB2,SLC16A1,SLC20A1,SLC25A15,SLC9B2,SLPI,SMG1P1,SPP1,TAP1,TNFAIP2,TPCN1,TRIM22,WDR3	1027 (18)
SB203580		chemical - kinase inhibitor	Inhibited	-5.758	1.14e-06	ACTA2,ADAMTS4,AMOTL2,ANXA1,ANXA3,ARHGDIB,BAX,BBC3,BIRC5,C3,CCL2,CCN2,CCNB1,CDK1,CDKN1A,CDKN2A,CEACAM1,CIITA,COL1A1,COL1A2,COL3A1,CRYAB,CTSK,CXCL10,CYP1B1,CYP26B1,CYP51A1,EDNRB,EFNA1,EGR1,EHF,EIF2AK2,F3,FN1,GADD45A,GBP4,GDI2,GK,GLIPR1,GMPR,HAS3,HMOX1,ICAM1,IER3,IFI27,IFI35,IFIT1,IGFBP3,IL1RN,IRF7,ISG15,ISG20,ITGA4,JUN,KRT23,LIFR,MMP12,MMP2,MMP9,MX1,MYC,NAMPT,NR4A1,NR4A3,OPTN,PALLD,PATJ,PDGFA,PDGFR…	1080 (16)
EDN1	1.778	cytokine	Activated	4.828	1.16e-06	ACTA1,ACTA2,ANXA1,ANXA4,ATP2A2,BAG2,BCL2A1,CCL2,CCN1,CCN2,CDC25A,CDK1,COL1A2,COL5A1,COL7A1,CST3,CXCR4,EDN1,EDNRA,EDNRB,EGR1,ERRFI1,FGF2,FN1,FST,HBEGF,HEY1,ICAM1,INHBA,ITGA2,ITPR2,JUN,MBP,MMP2,MMP7,MMP9,MYC,MYL6,NFATC3,PDGFA,PDIA6,PLAU,PTGER4,SERPINB2,SF3B2,SLC2A1,SLC8A1,SOX5,TIMP1,TIMP3,TNC,TPT1,TTN,UBTF,VCAM1,VCAN	1320 (17)
GDF2		growth factor	Activated	4.541	1.21e-06	ANKH,ANXA3,ATP1A1,CAV1,CDH11,COL1A1,CRYAB,CXCL12,CXCR4,DLX5,EDN1,EFNB2,ENPP2,FGFR3,FMOD,HSPB8,ICAM1,ID1,ID2,ID3,MDFI,MMP9,MSX1,MYC,NINJ1,NRP1,RASL11B,SLC6A6,SMAD1,SMAD7,SPP1,VCAM1	879 (19)
NORAD	-0.151	other	Activated	3.3	1.22e-06	BASP1,CCN1,CCN2,COL5A1,FSTL3,ID3,IGFBP3,IGFBP4,IL32,JUN,NCOR2,PDGFA,PPP1R13L,RHOB,SGK1,SLIT3,SSBP3,TAGLN	327 (7)
methyl methanesulfonate		chemical toxicant	Activated	3.142	1.23e-06	APC,BTG2,CDKN1A,CDKN2A,CTSD,DDB2,DNMT1,EGR1,GADD45A,JUN,KLF4,LIF,MCL1,MDM2,PHLDA3,POU2F1,TNFRSF10C,TNFSF9,TP53INP1,TRIM22	1067 (18)
ERBB4	-0.204	kinase		0.487	1.27e-06	ACTA1,ACTA2,BRCA1,BTG2,CCL2,CDKN1A,COL3A1,COL5A2,CXCL12,EFNB2,EGR1,FBLN2,GADD45A,GHR,GJB3,GPC1,HBEGF,HMOX1,IGF2,IGFBP4,IGFBP5,JUN,MYC,SERPINA3,SLC2A1,SLPI,TIMP3,TLN1,TNC,WNT2,WWP1	1216 (21)
MRTFB	-0.394	transcription regulator	Activated	2.641	1.36e-06	ACTA1,ACTA2,AMOTL2,ANKRD1,CCN1,CCN2,CNN1,CNN2,COL3A1,COL5A2,CXCR4,DHCR24,DMKN,DNAJB4,EDN1,EDNRA,EGR3,F11R,GFI1,ID1,IGFBP5,LTF,MAFK,MYH10,MYH9,NFKBIZ,NREP,PCDH18,PDGFRA,RHOBTB1,RUNX1,SAMD5,SCARB1,SDC2,SERPINB2,SGK1,SH3D19,SLC20A1,SLPI,TAGLN,TGFB2,TLE1,TPM1,TRNP1,ZFHX4	802 (13)
cephaloridine		chemical drug		-1.751	1.38e-06	CCN2,CCNB1,CCNE2,CD72,CDC6,CDT1,CHAF1B,CHEK1,CXCL10,CXCL14,CYP1B1,DSG2,E2F1,E2F8,GINS2,GPNMB,HMOX1,HNRNPUL1,HSPA1A/HSPA1B,HSPH1,KNTC1,LAMB3,MCM3,MCM5,MCM6,MESP1,MMP12,MMP16,NUP93,OSMR,POLE,RAB31,SCGB3A2,TFRC
filgrastim		biologic drug		-1.16	1.39e-06	ACSL1,ACSL3,AGAP5 (includes others),ANGPT1,ANXA1,ANXA3,AOC3,ARRB1,ASF1B,ATP13A3,ATP1A1,AZU1,BTG2,CAST,CCNA1,CDC42EP3,CEACAM1,CEACAM6,CLU,CRYBG1,CST3,CXCL10,CXCR4,CYB561,CYP1B1,DACH1,DDHD1,EGR2,EGR3,FAM111A,FKBP5,GADD45A,GAPDH,GBP1,GLIPR1,GP1BB,GPR183,GRP,HERC5,HEY1,HIPK2,HLTF,HMGA1,HSPA9,IFI6,IFIT1,IGF2BP2,IL1R1,IL1R2,IL32,ISG15,ITGA4,ITPKC,JAK2,JARID2,JUN,KLF6,KNL1,LAMB3,LDHB,LDLR,LGALS3,MCM7,ME…
IKZF3	0.597	transcription regulator	Inhibited	-3.72	1.42e-06	ANOS1,BCL9L,BLNK,CAV1,CAV2,CEMIP2,CITED2,DEPP1,DOK4,FN1,IFI27,IFI6,IRF7,KLF4,LHFPL2,MGLL,MYC,NFKBIZ,RASSF4,RTP4,S100A16,SIPA1L2,SMAD3,SOX9,SPSB1,TNS3,YPEL2
TSC2	-0.069	other	Inhibited	-3.832	1.44e-06	A2M,ANXA1,ANXA2,ATP6AP2,ATP6V0B,BAX,BIRC5,CDKN1A,CREG1,CRYAB,CXCL10,E2F1,EGR1,GALC,GPNMB,GSN,HMOX1,IFITM3,IGFBP5,LDHB,LGALS3,LGR5,MAOB,MCL1,MGP,OLFM4,PDGFRA,PDGFRB,PLAU,PRELP,RASSF4,S100A11,S100A6,SCD,SLC2A1,TAGLN,TMEM176A,TMEM176B,UCP2,VAMP8,ZFP36	1026 (17)
MYBL2	-1.191	transcription regulator	Inhibited	-2.248	1.45e-06	AURKA,BIRC5,BUB1,CCNA1,CCNA2,CCNB1,CCNB2,CDK1,CDK2,CDKN2A,CENPE,CLU,FOXM1,ID1,IGFBP5,MYBL2,MYC,PLK1,SLC1A5,TOP2A,UBE2C	563 (14)
MT-TE		other			1.59e-06	MT-ATP6,MT-CO2,MT-CYB,MT-ND1,MT-ND4,MT-ND5,MT-ND6
LRPPRC	-0.292	other		0.378	1.59e-06	MT-ATP6,MT-CO1,MT-ND1,MT-ND2,MT-ND3,MT-ND5,MT-ND6
VHL	0.051	transcription regulator		-0.631	1.59e-06	ADGRG1,ALDH1A1,BBC3,CAV1,CCN2,CDKN1A,CLDN4,CNN1,CXCL12,CXCR4,DAB2,E2F1,ENO2,EPAS1,F3,FAF1,FN1,H2AX,HMOX1,HSD17B1,IER3,IFITM3,IGF1R,MAD2L1,MAF,MMP14,NREP,POLRMT,PREB,RHOF,RPS6,RUNX1,SKP2,SLC2A1,SLC40A1,SPARC,TAGLN,TFRC,TNFSF10,TRAF1,VCAM1,ZFP36L1	1323 (23)
4-nitroquinoline-1-oxide		chemical toxicant		-1.354	1.62e-06	AURKA,AURKB,CCNA2,CCNB1,CCNB2,CDK1,CDK6,CDKN1A,EGR1,MDM2,MMP9	905 (9)
testosterone		chemical - endogenous mammalian		0.673	1.63e-06	A2M,ABCC9,ACSL1,ADRB1,AMD1,ANGPT1,ANKRD1,ANPEP,ANXA1,ANXA3,ATP1B1,ATP2B1,BAX,CA3,CAMK4,CAST,CAT,CAV1,CDK2,CDK6,CDKAL1,CDKN1A,CLU,CYP26B1,CYP51A1,DCN,DHCR24,EGR1,EIF2S1,EIF4G3,ERBB2,ESR1,FGFR2,FGFR3,FN1,FST,GADD45A,GDI2,GPC1,GPX4,HSD17B1,HSPA1A/HSPA1B,ID1,ID3,IGF1R,IGFBP3,IGFBP5,INHBA,INHBB,JUN,MAL,MMP7,MT-CO1,MT-CO2,MT-CO3,MT-CYB,MT-ND5,MX1,OAT,OCLN,PARP1,PDE3B,PDIA4,PIK3R1,PLAU,PMP22,PPARG,PRLR,…	1461 (22)
GNAQ	0.214	enzyme		0.505	1.79e-06	ACTA1,ANKRD1,ANXA3,ATP2A2,AVPR1A,BTG2,CCN2,CDC6,CITED2,CNN1,CXCL12,EDN1,EGR1,F2RL1,FST,GADD45A,GAS6,GNA11,HSPB8,IL1RN,INSIG1,KCNK2,MMP16,MYC,NFIA,NFIB,NR4A1,NR4A3,OAS1,PDK1,PHLDA1,PLAT,PLCB1,PLSCR1,RHOB,SGK1,SLC8A1,TGFB2,ZFP36L1	1023 (21)
SNAI1	3.691	transcription regulator		1.204	1.8e-06	ADD2,ANKRD1,CCL2,CCN1,CCN2,CDH4,CDK2,CDKN1A,CGN,CLDN4,CLDN7,COL1A1,COL1A2,CUX1,ERCC1,ESPN,FASN,FLNB,FLNC,FMNL2,FN1,FST,GSN,ID1,ID4,ITGA2,KRT17,LIF,LIMA1,MMP14,MMP9,MYO5A,OCLN,PTX3,RUNX2,SMAD3,SMAD7,SPARC,TF,TGFBR1,THBD,THY1,TPM1,WASF1,WASF3,ZEB2	1198 (21)
NELFA	-0.121	other	Inhibited	-2.236	1.84e-06	BSG,CCNB2,CCNE2,CDKN1A,CYP1B1,DLGAP5,MYBL2,TOP2A
phenylbutazone		chemical drug	Activated	2.911	1.88e-06	A2M,ANXA1,ANXA2,ASNS,CLDN4,CLU,FXYD5,GAS5,GPNMB,GPX2,GSTM3,GTPBP4,IER3,ITGB4,LGALS3,MCM3,PRTFDC1,RBM3,S100A10,S100A11,SPP1,TIMP1,TSPAN8,TUBB	838 (11)
RBM5	0.172	other		-0.254	1.9e-06	ANXA1,BTG2,CDK2,CDKN2A,FAF1,HSP90AA1,ICAM1,IFITM3,IL32,INSIG1,ISG15,MCL1,MYO1B,PIM1,PLK4,RAB1A,TNFRSF10C,TNFRSF10D,TRAF1,UCP2	335 (7)
miR-21-5p (and other miRNAs w/seed AGCUUAU)		mature microRNA	Inhibited	-2.067	1.96e-06	ACTA2,BTG2,C8orf44-SGK3/SGK3,CDC25A,CDK6,CDKN1A,IL32,IL6R,IRAK1,JAG1,MARCKS,MMP2,MSH2,MTAP,NFIB,PIK3R1,SERPINB5,SESN1,SMAD7,SMARCA4,SOD3,SOX5,TAGLN,TGFB2,TIMP3,TPM1	825 (14)
HNF1A-AS1	-0.122	other	Inhibited	-2.704	2.05e-06	BIRC5,CEP55,H19,H2AC6,H2BC5,HJURP,HMGB2,KIF22,KIF2C,NCAPG,NEK2,UBE2C
desmopressin		biologic drug	Activated	2.231	2.08e-06	ADCY3,ADD3,AHNAK,AKR1B1,ARFGEF2,ATP1A1,CARD14,CGNL1,CTSD,GAPDH,HSPA1A/HSPA1B,HSPH1,KIF26A,LDHB,LIMA1,LRBA,MME,MTFR1L,MYH10,PALM,PHLDB2,PLS3,PLXDC2,RPL23,RPS3,S100A11,SCNN1B,SCNN1G,SNX3,SORT1,SPTBN2,TUBB
ID3	2.662	transcription regulator		0.862	2.22e-06	ADGRG1,BCL6,BTG2,CCNB1,CCNE2,CCR9,CD72,CDC6,CDK1,CDKN1A,CDKN2A,CDKN2C,CXCR4,CXCR5,DGKA,DTX1,DUSP22,EGR2,G6PC3,HES5,ICAM1,ID3,IFNGR1,IFNGR2,IGFBP4,IL20RB,IL6R,INHBB,IRF6,JAK2,KLF6,LTB,MAF,MAP3K14,MMP2,MMP9,MYC,NR4A1,NR4A3,PIK3IP1,PIK3R1,PTPN13,PTPN14,RAPGEF4,RPRM,SMAD7,SMARCC1,SOX13,SOX5,TNFRSF25,TNFSF10,TRAF1,TRAF3,VANGL2,VCAM1	990 (18)
nitrofurantoin		chemical drug	Activated	3.633	2.45e-06	A2M,AMD1,ANXA2,ASNS,ASS1,BAX,BTG2,C3,CAPN2,CAT,CLU,CST3,CTSB,CXCL10,DBI,EIF4E,ERBB2,GADD45A,GAS5,GPNMB,GPX2,GSTM3,GTPBP4,HMOX1,ID1,IER3,IGFBP3,ITGB4,LGALS3,MAPK3,MAPK8,MET,MMP12,MMP14,MYC,PLAT,RPL13,RPL27,RPL6,S100A10,S100A11,SERPINA1,SPP1,STMN1,TIMP1,TIMP3,TUBB,VCAM1
ING1	0.154	transcription regulator		1.456	2.48e-06	ADNP,BAX,CCL2,CCNB1,CDKN1A,CDKN2A,DEK,DGCR8,EID1,HSPA1A/HSPA1B,JAK2,MDM2,SERTAD4,SPP1,TLE5,TPT1,ZFP36	1261 (25)
ETV5	0.483	transcription regulator		-0.01	2.51e-06	AHNAK,BAX,CAV1,CAVIN1,CHI3L1,CLDN4,CLDN7,CLIC5,CTNNA1,CXCL12,CXCR4,FASN,FN1,FOXM1,FXYD5,HOPX,ICAM1,KRT16,KRT23,KRT7,KRT80,LGALS3,MAF,MET,MID1IP1,MMP14,MMP2,PMP22,S100A6,SCARB1,SCD,SPP1,TIMP3	641 (13)
GPER1	-0.114	G-protein coupled receptor		1.15	2.57e-06	ACTA2,ASAH1,BAX,CCN1,CCN2,CDKN1A,EDN1,EGR1,ERRFI1,ESR1,FASN,ITPRIP,JUN,LTF,MT1X,MT2A,MYC,MYH10,PTGER4,RGS16,TAGLN,TNFAIP3,ZFP36	1257 (19)
STAT5A	0.677	transcription regulator		0.377	2.62e-06	A2M,AHSA2P,AKR1C3,BAX,BCL2A1,BCL6,CDC25C,CDC7,CDK6,CDKN1A,CEACAM1,CHEK1,CPA4,CYP1B1,EPAS1,ESR1,EZH2,FASN,FGFBP1,GADD45A,GALC,HDGFL3,ICAM1,ID1,ID2,IL6R,KLF10,KRT5,KRT80,KSR1,LAMB3,LTB,MAF,MCL1,MDM2,MMP7,MYC,NNT,OAS1,PIM1,PODXL2,PPARG,PPFIBP2,PRLR,PROM2,PRSS23,PTK6,RUNX2,S100P,SBSPON,SERPINA3,SETBP1,SLC2A1,SLC2A10,SLC2A3,SLC7A8,SP1,STAT5A,TACSTD2,TCEAL1,TGFBI,TICAM2,TIMP4,TM4SF1,TNFRSF11A,TNFRSF14,…	1251 (19)
miR-125b-5p (and other miRNAs w/seed CCCUGAG)		mature microRNA		-1.947	2.71e-06	ABTB1,ACSS1,AJUBA,ANAPC16,ARID3A,BMF,BMPR1B,CBX7,CCNA2,CDC25A,CDK6,CDKN2A,E2F3,ELAVL1,ERBB2,ID1,ID2,ID3,IGFBP3,IL1RN,IL6R,JARID2,JUN,MAN1A1,MAZ,OSBPL9,PERP,PIGR,SCD,TSPAN8,VSIR,ZNF385A	1165 (16)
tributyrin		chemical drug	Activated	3.479	2.71e-06	ATP2A3,AZGP1,BCL2A1,C1orf116,CCL2,CCN1,CCN2,CDKN1A,CXCR4,EDN1,ETS1,GBP1,HBEGF,HNRNPD,ID2,ID3,INHBA,KRT17,KRT6B,MME,MYL12A,OCLN,RGS4,SERPINB2,TNFAIP3
TCR		complex	Activated	3.112	2.87e-06	ABLIM1,BCAT1,BCL2A1,BSG,CBL,CCR9,CD4,CDK2,COMMD3-BMI1,CS,CTSB,CXCL10,CXCR4,CXCR5,EGR1,EGR2,EIF4E,FYN,GATA3,GBP4,GFI1,HERC5,HSPA9,ID3,IDH2,IFI44L,IFI6,IFIT1,IFNGR1,IRF7,ISG15,ISG20,JUN,LDHB,LIME1,LMNB1,MAF,MAPK8,MCL1,MDH1,MX1,MYC,NFE2L3,NR3C1,NR4A1,NRP1,OAS1,PASK,PDE3B,PDIA4,PIK3R1,PIM1,PLCG1,PRMT1,RASGRP1,RNF128,RPL10A,RPL15,RPL17,RPL30,RPL31,RPL38,RPL6,RPL7,RPL9,RPLP0,RPS13,RPS15,RPS16,RPS17,RPS…	1021 (18)
Ptprd		phosphatase		-1.265	2.91e-06	A2M,BIRC5,CCL2,CDK1,CDKN1A,CXCL14,IFI35,IGFBP5,MYC,PSMB9	725 (7)
NR3C1	0.535	ligand-dependent nuclear receptor		-0.501	3.05e-06	A2M,ABHD2,ABL1,ACAT1,AKTIP,AMIGO2,AMY2B,ANXA1,ARHGEF3,ARID4B,ARRB1,ATP1B1,BAG2,BAG3,BAX,BCKDHA,BCL6,BMF,BOK,BRAF,BRCA1,C1QTNF1,C1R,CAPN2,CARD14,CAT,CAV1,CCL2,CCN1,CDC42EP3,CDKN1A,CKAP2,CLK2,CRYAB,CXCL10,CXCR4,DAD1,DAG1,DAPK3,DBI,DGAT2,DIABLO,DUSP22,DUT,DYNLL1,EBAG9,EDN1,EFNA1,EGR1,EMP1,ENC1,EPB41L4B,ERRFI1,ETNK2,F2RL1,F3,FKBP5,FN1,GADD45A,GATA3,GEM,GLIPR1,GPX3,H6PD,HNRNPU,ICAM1,IER3,IFI6,IGF1R,IN…	1001 (15)
POU5F1	0.343	transcription regulator		-0.815	3.15e-06	ACVR1,AHR,ANGPT1,ANKRD17,AQR,BAG3,BAX,BCL2A1,BIRC5,BIRC6,BRAF,BRCA1,CCNF,CDKN1A,CHST15,CLDN7,CXCL10,DAPK1,DLX3,DLX5,DNMT1,DNMT3B,EN1,EPHA2,EVPL,FOXD3,FRZB,FUT4,GADD45A,GBP4,H19,HOPX,HRK,ID3,IER5,IGF1R,INHBA,IRF6,JARID2,KDM2B,KLF4,KLK14,KRT14,KRT17,LEFTY1,LEFTY2,MCL1,MMP2,MMP9,MYBL2,MYC,NRP1,NUDT21,PARP1,PCDH18,PCGF6,PCSK6,PDGFRA,PEG3,PPL,PYCARD,RIPK2,SERPINA1,SMAD1,SMAD7,SPP1,STIM1,TBX3,TEAD1,TEA…	1187 (19)
miR-16-5p (and other miRNAs w/seed AGCAGCA)		mature microRNA		1.642	3.16e-06	ANAPC16,ANLN,ARHGDIA,ASXL2,C2orf74,CAPRIN1,CCNF,CDC25A,CDK6,CENPJ,CHEK1,CHORDC1,DNAJB4,DTD1,E2F3,EIF4E,FGF2,GALNT13,GALNT7,GNL3L,GOLPH3L,HMGA1,HMOX1,HSPA1A/HSPA1B,IGF1R,IGF2R,IPO4,ITGA2,JUN,KCNN4,KIF23,MAPK3,MCL1,MGAT4A,MLLT1,MLLT11,MSH2,NAA15,NFIA,OMA1,PHLDB2,PLK1,PRIM1,PSAT1,PURA,SLC35B3,SLC38A1,SLC7A1,TMEM189-UBE2V1,TMEM43,TNFSF9,TPPP3,UBE2S,UBE4A,UCP2,WEE1
MEOX2	1.532	transcription regulator	Inhibited	-2.852	3.18e-06	ANGPT1,CCL2,CDKN1A,EDN1,EFNA1,F3,FGF2,HBEGF,ICAM1,ID1,ID3,ID4,ITGB5,MMP14,PTX3,TNFAIP3,TRAF1,VCAM1	894 (13)
lenalidomide		chemical drug	Activated	2.197	3.31e-06	AFAP1-AS1,ANOS1,AUTS2,BCL9L,BLNK,CAV1,CAV2,CDKN2C,CEMIP2,CITED2,DEPP1,DHTKD1,DOK4,FANCI,FN1,FZD2,FZD4,GABRB2,HIPK2,IFI27,IFI6,KCNMA1,KLF4,LHFPL2,LIMA1,LRP5,LRP6,MGLL,MMACHC,MTAP,MYC,NETO2,NFIB,NFKBIZ,PCBP2,PDK1,RAD18,RASSF4,RFC3,RGS16,ROR1,RRM1,RTP4,S100A16,SEL1L,SIPA1L2,SMAD3,SOX9,SPSB1,STAMBPL1,SUV39H2,TCF7L1,TET1,TMEM64,TNS3,TREX2,TRIM4,UTRN,WNT11,WNT2B,WNT4,YPEL2,ZNF148,ZNF706	845 (15)
PRKAA1	-0.344	kinase		0.073	3.45e-06	ACKR3,ACTA2,ARHGDIB,BAX,BIRC5,CA2,CAT,CDC42EP3,CDKN1A,CENPF,CLU,COX4I1,CXCL12,FGFR2,FKBP5,FN1,FOXM1,GHR,GJB2,ID2,IGF1R,IGFBP4,ITGB5,LITAF,MATN2,MMP16,MMP9,MT-CO1,NCF2,NFIB,OAT,OCLN,PDGFRA,PLA2G2A,PPARGC1A,RND3,SIRT6,SLC16A1,SMAD3,SORL1,TNS3,VCAM1,ZFP36L1,ZNF462	1021 (20)
TEAD4	-0.383	transcription regulator		1.896	3.51e-06	ACTA1,CAV2,CCN1,CCN2,CCNE2,CDK6,CDKN1A,COL3A1,COL5A2,DGAT2,EDN1,EDNRA,FGFR2,GATA3,GATAD2A,IGFBP5,JUN,NFKBIZ,PCDH18,PLK2,PPARG,RHOBTB1,SAMD5,SDC2,SH3D19,SLC2A3,SMAD1,TAGLN,TLE1,TNNT2,TPM1,TRNP1	332 (7)
benzene		chemical toxicant		-0.888	3.66e-06	ANPEP,ATF5,CDK6,CDKN1A,CITED2,COL1A1,COL3A1,DHCR24,EGR1,ID2,IGFBP3,MAPKAPK2,MDM2,NDUFS1,PLD1,PLS3,PRLR,PTPRF,RHOB,SLC16A1,SPARC,STOM,TXNIP
hydroxyurea		chemical drug		-0.023	3.74e-06	BAX,BCAM,CCL2,CCNB1,CDC6,CDC7,CDKN1A,CDKN2A,CHEK1,EDN1,GADD45A,GINS2,H2AX,HJURP,KRT16,LIG1,MARCKS,MCM2,MCM5,MDM2,MYC,RRM2,UHRF1,VKORC1L1	943 (18)
WNT1		cytokine	Activated	2.423	3.81e-06	ACTA2,BIRC5,CCN4,CCNB1,CDKN1A,CDKN2A,COL3A1,CSNK2A2,E2F4,EDN1,EFNB1,EGR1,EIF4E,EIF4EBP2,EIF4G1,ENPP2,FN1,FZD2,HES1,HES5,IGF1R,IGF2,JUN,KLF5,KRT5,KRT6B,LBH,LY6E,MYC,NCK1,PPARG,RARB,RNASE1,RPS6,RUNX2,SPP1,STAT5A,TGFBR1,TLE1,ZIC1	1261 (22)
MET	2.278	kinase		1.441	3.81e-06	AQP3,ARID5A,AURKA,AURKB,BMF,BNIPL,CDK1,CDKN1A,CITED2,COL5A2,DAB2,EDN1,ESR1,FN1,GATA3,GCLC,HBEGF,HGF,HMOX1,INHBA,ITGA3,JUN,KLF4,MAD2L1,MAL,MDM2,MERTK,MMP2,MYC,NFKBIZ,NREP,PERP,PIM1,PLK1,PLK2,RUNX1,SLCO3A1,SPP1,TCHP,ZEB2	868 (14)
HOXA9	-2.125	transcription regulator		-0.484	3.82e-06	ADD3,ADGRG1,AKAP13,ALDH1A1,ARHGAP11A,BCL7A,BRCA2,CCL2,CCR9,CDC6,CDKN2A,CEP350,CLIC2,DHX8,DLGAP5,EDNRA,FZD1,GFI1,GLI3,GPR183,HIRA,HMGN2,HNRNPU,HOXB2,HOXD13,ID2,JUN,KIF20B,MAFB,MAN2A1,MAN2A2,MBNL1,MED13,MSI2,MYC,NFIA,PIK3R2,PIM1,PRKD3,PTPRG,RAB31,RPL27A,RPL37A,RPS3A,SATB1,SERPINB9,SPP1,USP1,YES1,YWHAG
doxifluridine		chemical drug	Activated	2.746	3.97e-06	AQP3,BAX,CDKN1A,FDXR,GADD45A,MDM2,RPL10A,RPS27L,RRM2B,SESN1,TP53INP1
pCPT-cAMP		chemical - kinase inhibitor	Activated	3.259	3.97e-06	EGR1,JUN,MT-ND1,MT-ND2,MT-ND3,MT-ND4,MT-ND4L,MT-ND5,NR4A1,PPARGC1A,PRKG1
MXI1	-0.452	transcription regulator		1.783	3.97e-06	CCNB1,FOXM1,IARS1,ID1,ID2,IFT20,MKI67,MTHFD2,MYC,SLC1A4,SLC7A1	136 (3)
HTT	-0.528	transcription regulator	Activated	2.261	4.13e-06	ACAT2,ACTA1,ACTA2,ADAMTS4,AMD1,ARHGEF7,ATP1A1,ATP2A2,ATP2B2,ATP6V0E1,ATP8A1,B3GNT2,BAIAP2,BASP1,BBC3,BCL6,C1R,CAMK4,CAST,CAVIN3,CBX5,CCN2,CCN4,CDH11,CDK2,CDKN1A,CIT,CITED2,COCH,COL18A1,COL6A3,COX4I1,COX4I2,CREBBP,CRYAB,CTSD,CXCR5,CYP51A1,DCN,DKK3,DLG3,DLG4,DLX3,DNAJB1,DUSP6,EBF1,EDNRB,EEF2,EGR1,EGR2,EN1,ENO2,ENPP2,EP300,FASN,FBXW7,FN1,FXYD6,GAPDH,GAS7,GCLC,GNAL,GPC1,GPX3,GSN,HBEGF,HMGA1,HMGB2,HOX…	1127 (21)
BMP7	0.203	growth factor		0.265	4.14e-06	ACTA2,ACVR1,ALDH1A2,BIRC5,CCL2,CDKN1A,COL1A1,COL1A2,DLX5,EDN1,F3,FASN,FN1,ICAM1,ID1,ID2,IGF1R,IGF2,IGFBP3,IGFBP4,IGFBP5,KLF4,LTF,MAP3K5,MAPK3,MMP2,PCSK6,PIK3R1,PPARG,PPARGC1A,PRDM16,RUNX2,S100A4,SMAD1,SMAD2,SMAD7,SOSTDC1,SPP1,TGFBR1,WNT4,ZIC1	918 (19)
GATA4	2.984	transcription regulator		-1.106	4.3e-06	ACACA,ACTA1,ACTG2,ANKRD1,ATG7,ATP2A2,CCL2,CCN2,CDCA8,CLSTN2,COL1A1,COL1A2,COL3A1,CORIN,CTHRC1,CXCR4,DAB2,DLX3,ECM2,EDN1,EPHX1,ESPL1,EVPL,FGF2,GATA3,HES1,INHBB,IRF6,JUN,KCNA5,KLK14,KRT14,KRT17,KRT7,LTBP2,MPHOSPH9,MYC,MYH9,NUSAP1,PDLIM3,PLA2G2A,PPL,RARB,S100A4,SLC8A1,SOX9,SPP1,TAGLN,TGFBI,TIMP1,TNNT2,TPM1,TTN,VCAM1,YPEL3	418 (7)
ERG	2.173	transcription regulator		-0.918	4.36e-06	ABCC4,ADGRG1,ARFGEF2,CAMK1D,CCNA2,CD164,CDC42BPB,CDK5RAP2,COL11A2,CXCR4,DIAPH3,DOCK10,ETS1,EZH2,FKBP5,FLNB,FLNC,FMNL2,FMNL3,FYN,HMMR,ICAM1,IGF1R,ILK,MAP3K5,MET,MMP9,MYO10,MYO5A,ORC6,PARVA,PIM1,PLAT,PLAU,POU2F1,PSTPIP2,RAPGEF1,RAPH1,RGS3,RHOBTB1,RHOJ,ROCK2,RPL27A,RRAS,SOX9,SPARC,SPP1,SPTBN5,SREBF2,TGFB1I1,TMPRSS2,UTRN,WASF3,WNT11,WNT2,WNT2B	679 (15)
INSR	-0.124	kinase	Inhibited	-2.356	4.38e-06	ACAA2,ACSL1,ACTA1,ANKRD1,ARHGDIA,ATP2A3,ATP5F1D,ATP5PF,BCL2A1,BIRC5,CCL2,CCN2,CDC6,CDK1,CDKN1A,CDKN2C,CEBPZ,COL6A3,COX4I1,CS,CSTB,CTSB,CXCR4,CYP1B1,CYP51A1,DAG1,DEK,EDN1,EGR1,EGR2,FASN,FEM1A,FEN1,FLNC,GADD45A,GANAB,GAPDH,GNB1,H19,HBEGF,HELLS,IDI1,IER3,IGF1R,IGF2,IGF2R,ITGB5,KIFAP3,KLF10,MAOB,MCM2,MCM5,MCM7,MDM2,MED1,MMP12,MMP2,MMP9,MNT,MSH6,MT-CO1,MVK,MYBL2,MYC,NAMPT,NDUFA1,PHLDA1,PIM1,PLAGL1,PPA…	1106 (20)
SEMA7A	0.187	transmembrane receptor	Activated	3.051	4.42e-06	BAX,CCN2,CCN3,CCN4,CCNA2,COL1A1,COL1A2,COL3A1,CTSB,EGR1,FGF2,FN1,TIMP1	755 (13)
DYRK1A	-0.195	kinase	Activated	2.567	4.42e-06	CCNB1,CDC25C,CDC6,CDK1,CDKN1A,DLG4,E2F1,E2F8,KDM2B,KNTC1,MCM3,MYBL2,UBE2C	1347 (26)
AURKB	-0.799	kinase	Inhibited	-3.407	4.44e-06	BAX,BBC3,BLM,CCNA2,CDKN1A,DDB2,FDXR,IER3,MCM3,RFC3,SERPINB5,ZMAT3	1044 (15)
CREBBP	-0.612	transcription regulator	Activated	3.294	4.55e-06	ANGPT1,ARHGEF3,ARID5A,BCL6,BIRC5,CA2,CAMK4,CBL,CCN1,CDC42EP3,CDC6,CDKN1A,CLASP2,CNN3,COL1A2,CRIM1,CRISPLD2,CXCL10,CXCL12,CXCR4,DGKE,DNAJB4,DTX1,DUSP22,EGR1,EGR2,EGR3,EPN1,ERCC1,FGF2,FGFR3,FMNL2,FRMD4A,GFI1,IGF1R,IRF6,ISG15,ITGA9,JUN,KCNIP3,KRT14,LDLR,MAF,MCM3,MDM2,MGA,MIA,MMP9,MSH2,MST1,MSX1,MYC,NR3C1,NR4A1,NR4A3,PDE3B,PDGFRB,PPARGC1A,PPFIBP2,PSMB9,PTPRF,RAPGEF4,RARB,RCSD1,RNF157,RTP4,RUNX2,SCN4B…	1199 (23)
nitric oxide		chemical - endogenous mammalian		1.341	4.65e-06	AHR,ARID1B,BAX,BBC3,BIRC5,CCN2,CDKN1A,CDKN2A,CXCL10,CXCL12,DAG1,DUSP6,EDN1,EGR1,GADD45A,GCLC,HEY1,HMOX1,HSP90AA1,IER3,JUN,KRT14,MDM2,MKI67,MMP2,MMP9,MT-CO1,MYC,NR3C1,PDIA4,PGF,PPARGC1A,PRKDC,PRKG1,RAD23B,SERPINB5,SFN,SGK1,SMARCC1,SPP1,TFRC,TIMP2,TIMP3,TLN1,TXNRD1,UBE2C	941 (15)
RPS15	1.134	other			4.74e-06	EIF2S1,FEN1,GINS1,MCM2,MCM3,MCM5,MCM6,MCM7,MCM8,POLD3,RPS13,RPS15,RPS16,RPS19,RPS23,RPS24,RPS25,RPS29,RPS3A,RPS4X,RPS6	369 (5)
IL15	-0.17	cytokine		-0.113	4.86e-06	ACTG2,AHR,ANXA1,AQP3,ARHGDIB,AZU1,BAMBI,BBC3,BRK1,CALM1 (includes others),CCL2,CCN2,CCR9,CD244,CDK6,CDKN1A,CEACAM1,CMKLR1,COX6C,CREBBP,CXCL10,CXCL12,CXCR4,EDN1,EGR2,EIF4E,ENO2,ERBB2,ETS1,FYN,GABARAPL2,GAPDH,GARS1,GATA3,GDI2,GGT5,GLDC,GPC1,GPRC5A,HMOX1,ID4,IFI35,IFIT1,IGF1R,IL1R1,IL2RG,IL32,ITGB5,JUN,LIF,MAF,MAPK3,MCL1,MCM5,MKI67,MLLT3,MST1,MX1,MYC,NME4,OAZ1,PCBP2,PDIA4,PDK1,PGD,PIK3R1,PIK3R2,PIM1…	1044 (14)
RET	1.109	kinase		1.997	4.88e-06	ANXA1,ANXA4,BBC3,CCL2,CCN3,CLU,COL1A1,COL1A2,CTSB,CXCL12,CXCR4,DCN,DNAJA1,DUSP6,EDNRB,EGR1,EIF4G3,GRP,HSP90AA1,HSPA1A/HSPA1B,HSPA9,HSPH1,MAF,MAPKAPK2,MET,MMP14,MMP7,MMP9,PLAU,PTN,PTPN13,REEP6,RNF19A,TACC3,TIMP3,WNT11	1045 (16)
lactacystin		chemical - protease inhibitor		-0.527	4.97e-06	AKR1B1,ARHGDIB,ASNS,ATP1A1,ATP2A3,BAG3,BRCA1,CBL,CCL2,CDC25C,CDKN1A,CRYAB,CTSD,CXCR4,E2F1,EIF4E,ERBB2,ESR1,GATA3,GCLC,GNAI1,HMGB2,HMOX1,HSPB8,IGFBP5,ITCH,ITGB4,LDLR,MAP1B,MCM10,MDM2,MMP2,MMP9,NCS1,NR3C1,NR4A1,OPTN,P4HA2,PAK2,PPP5C,PRLR,RAC1,RPLP0,RPLP2,RUNX2,SAT1,SREBF2,STMN1,TACSTD2,TCERG1,TUBB2A,TXNRD1,VAV3,ZFP36L2	1197 (17)
LDL		complex		1.416	4.99e-06	AKAP1,ATP2A2,BCL2A1,C3,CAPN2,CCL2,CCN2,CDK1,CDKN1A,CDKN2A,CTSK,CXCL10,DNMT1,EDNRB,EGR1,EGR3,ELF5,ERBB2,F3,GAS6,GCLC,GNAI1,GPR183,GTF2I,HAS3,HMOX1,HYOU1,ICAM1,IGF1R,IGFBP3,IGFBP4,IL1RN,INSIG1,IRF7,ITPR2,JAK2,JUN,LAMB3,LDLR,MCL1,MKI67,MMP12,MMP14,MMP16,MMP2,MMP9,MX1,NAMPT,NPC2,NR4A1,NR4A3,PARP1,PLAT,PLAU,PPARG,PTPRF,RNASEH1,RND3,SCARB1,SMAD3,SREBF2,TGFBR1,TNFAIP3,TNFSF10,VCAM1,YES1	1015 (13)
5-azacytidine		chemical drug	Activated	2.962	5.06e-06	ANXA2,ATR,BBC3,BRCA1,BRCA2,CALR,CAV1,CAVIN1,CDC25A,CDKN1A,CIITA,COL1A1,CTNNA1,CXCL12,EPHA2,ESR1,F3,FANCD2,FYN,GADD45A,GJB3,HBEGF,IFI6,INHBA,IRF7,KLF4,KLF6,KRT17,KRT81,LDHB,MCL1,MYC,MYO1B,PLAGL1,PLAU,PTPRG,PURA,RARB,RHOB,RRM2,RUNX3,SLC7A5,SOX9,SP1,TACSTD2,TGFBR1,TUBB,XRCC5	1117 (24)
BMP2	2.577	growth factor	Activated	3.675	5.1e-06	ACTA2,ALDH1A2,AOC1,BSG,CAMK4,CDKN1A,COL1A1,COL1A2,CREB3L1,CTSK,CXCL12,DLX3,DLX5,DSPP,EPHX2,ETS1,F3,FGF2,FGFR2,FN1,FST,FZD1,HES5,HEY1,ID1,ID2,ID3,ID4,IGFBP5,JUN,KLF10,KLF4,LRP5,MMP9,MSX1,MYC,PCSK6,PPARG,RUNX2,RUNX3,SMAD1,SMAD7,SOSTDC1,SOX6,SOX9,SPARC,SPINT1,SPP1,TAGLN,TBC1D10A,TBX2,TIMP1,TIMP3,TMEM119,VCAN,WNT4	1023 (20)
RBL2	-0.313	other	Activated	4.276	5.27e-06	AURKA,AURKB,BRCA1,BUB1,BUB1B,CCNA2,CCNB1,CCNB2,CCNF,CDC25A,CDC25C,CDC6,CDK1,CDKN1A,CDKN2A,DNMT1,E2F1,E2F4,HCFC1,KIFC1,KLF10,MAP3K14,MTOR,MYBL2,MYC,NEK2,NPAT,PIM1,PLK1,RBL1,RRM2,STMN1,UCK2	708 (14)
ritonavir		chemical drug		-0.718	5.44e-06	ABHD2,ACAT2,ATP2B1,BIRC5,CDCA7L,CEACAM6,CEP135,CRYAB,CTNNAL1,ECT2,ELAVL1,FGFBP1,HMGB3,HMGN2,HMMR,ICAM1,IDI1,KIF14,LDLR,MAOB,MET,MME,MMP9,MVK,MYC,NAGK,NCAPH,NEIL3,PPARG,RACGAP1,RGS10,SCD,SIRT6,SQLE,SREBF2,STIL,TGIF2,UGT1A7 (includes others),USP13,VCAM1,WNT5B,XRCC5	1172 (21)
TERT	-2.058	enzyme		-0.175	6.19e-06	ASAP1,ASNS,BAX,BIRC5,CAV1,CCN2,CDKN1A,CDKN2A,COL5A2,DUSP6,ETS1,FAM167A,FGF2,FRMD6,FUT4,GSN,ICAM1,IFIT1,IGFBP4,IQGAP2,ISG15,KDM5C,LIPG,MMP14,MMP2,MMP9,MX1,MYC,NUCKS1,PALM2AKAP2,PCDHGA1,PCDHGA3,PRSS23,RBBP4,RRM2,SERPINB2,SMAD3,SPIN1,SPP1,TACC3,TBX3	915 (16)
HOXA10	2.592	transcription regulator		-1.091	6.39e-06	ACTA1,ALDH1A1,ALDH1A2,ATP1A2,CA3,CDKN1A,CFD,CHERP,COL3A1,EGR2,ENPP2,FAF1,FN1,FST,FZD1,GAS6,GFI1,HNRNPL,HSP90AA1,ID1,ID2,IDH2,IGFBP3,IGFBP5,IL1R1,KLF10,KRT4,LTF,MAP1B,MFNG,MICOS10-NBL1/NBL1,NCF2,NR4A1,NUDT3,NUP214,PEG3,PIGR,PIK3R1,PPP1R13L,PTGER4,RPL37A,SAT1,SCD,SLC27A1,ST6GAL1,STK17B,THBD,TLX1,WNT4,YWHAG
KDM3A	-0.213	transcription regulator	Activated	2.94	6.44e-06	ACTA2,AJUBA,ARHGEF28,CCL2,CCN1,CCN2,EDN1,ETS1,FLNC,FSTL3,HMOX1,KLF5,MMP12,MMP9,MYC,TAGLN,TNC	402 (7)
captopril		chemical drug		1.195	6.45e-06	A2M,ANXA1,ASNS,BIRC5,CCR9,CLU,EPHX2,F3,GAS5,GPX2,GSTM3,GTPBP4,HMOX1,IER3,IL1RN,LGALS3,LTBP2,MCM3,MMP9,RBM3,S100A10,S100A11,SLC8A1,SPP1,TGFB2,TIMP1,TSPAN8	1017 (19)
N-cor		group		-0.429	6.69e-06	ACACA,ACACB,ACSL1,ASAP1,CDK6,CDKN1A,CTSB,CXCL10,CXCL14,ESR1,FASN,FZD1,HBEGF,HEBP1,HES1,IGFBP3,MBNL1,MGA,MMP12,MMP2,MMP9,PDGFA,RARB,RHOB,RNF144B,SCD,SGK1,SLC44A1,TBC1D2,TBCC,TBX2,XYLT1,ZNF703	1140 (24)
carbon tetrachloride		chemical toxicant		1.733	6.99e-06	ABCC1,ABCC4,ACTA2,AMY2B,ASS1,BAX,BCKDHA,CA3,CAT,CCN2,CDKN1A,CEL,COL1A1,COL1A2,COL3A1,CREBBP,CXCL10,FGFR4,FN1,FOXM1,GADD45A,GCLC,GPX4,GSTK1,H19,HDGF,HGF,HMOX1,HSP90AA1,ICAM1,IGF2R,IGFBP5,JUN,MAPK3,MGLL,MMP2,MMP9,MYC,NR4A1,PDGFA,PDGFRA,PDGFRB,PPARG,S100A6,SLC8A1,SLCO1B3,SMAD1,SMAD2,SMAD3,SMAD7,SPP1,TF,TGFB2,TGFBR1,TIMP1,TIMP2,TIMP3,VCAM1	1149 (17)
Histone h4		group			6.99e-06	ACTA1,CDC25A,CDC25C,CDC6,CDK1,CDKN1A,CDKN2A,CHRNA5,CIITA,CXCL10,E2F1,ESR1,FASN,FOXM1,HES1,ICAM1,KALRN,KIF1A,MAD2L1,MCM3,MMP9,MSH2,NF1,NTRK2,PPARG,PRLR,RARB,RASGRP1,RBL1,RPL10A,RPS6,RRM2,RUNX2,SHANK2,SPP1,SYNPO,TACC2,TAGLN,TBX2,TGFBR1,TNFSF10,TRPV6,VCAM1	1273 (26)
SIRT3	-0.062	enzyme	Inhibited	-2.106	7.09e-06	ACTA2,BAX,CAT,MT-ATP6,MT-CO1,MT-CO2,MT-CO3,MT-CYB,MT-ND1,MT-ND2,MT-ND3,MT-ND4,MT-ND4L,MT-ND5,MT-ND6,PDK1,PFKM,PPARGC1A,RPTOR,SCD,SLC2A1,TFRC	963 (22)
rosiglitazone		chemical drug		-1.097	7.12e-06	ABCC9,ACAA2,ACLY,ACSL1,ACTA1,AOC1,AOC3,AQP3,ASAH1,ATP1A1,ATP5F1D,BAX,BRCA1,C3,CAT,CAV1,CAV2,CCL2,CCN2,CCN4,CCNE2,CD164,CDKN1A,CFD,CIITA,COL1A1,COL1A2,COL3A1,COX4I1,CS,CXCL10,DDHD1,DGAT1,DGAT2,DLX5,DOK1,EDNRA,EPHX2,ETS1,F3,FASN,FGF13,FN1,GAPDH,GATA3,GBP1,GK,H6PD,HGF,HMOX1,HSPA9,ICAM1,IGF2,IGFBP5,IL1RN,ILK,INHBA,INSIG1,IRF7,ITGA1,ITGA3,KLF11,KLF4,LAMB3,MAN1A2,MCM6,MCM7,MET,MGLL,MMP9,MR1,NDUFS1,OAS1…	1144 (21)
tributyltin		chemical reagent		-1.421	7.38e-06	ACLY,ACSL1,AHR,ASS1,ATP5F1D,CA2,CA3,CCN2,CCNE2,COL1A1,COL1A2,COL3A1,COL5A1,COX4I1,CYP26B1,DCN,DGAT2,F2RL1,FN1,GPRC5A,HSP90AA1,INHBA,IRF7,ITGA3,KRT80,NDUFS1,PDGFRA,PDGFRB,PDK1,PEAR1,PLIN4,PPARG,PPL,ROCK2,SOD3,STAT2,SYNPO,TNC	914 (16)
SPI1	0.853	transcription regulator	Activated	4.354	7.41e-06	ACTA2,ARID1A,ARID3A,BAX,BCL6,BCL7A,BLNK,CCNA2,CCNB1,CCNB2,CCNE2,CD72,CDC25A,CDK1,CDK2,CDK6,CDKN1A,CHI3L1,CIITA,CTSK,CXCL10,DAB2,DDX21,DUSP6,E2F1,EBF1,EGR2,EPB41L2,GFI1,HELZ2,HES1,HIC1,ID2,ID3,IFI27,IFI44L,IFI6,IFIT1,IFITM3,IL1R2,IL1RN,IRF7,ISG15,ISG20,ITGA4,ITGB2,JUN,KLF4,KLK1,LTF,LY6E,MBP,MCL1,MME,MMP2,MT1X,MT2A,MX1,MYC,NCF2,PSMB10,PSMB9,RUNX3,SPP1,TNFRSF14,TNFSF10,TRIM22	1100 (18)
TOPBP1	-0.628	other	Inhibited	-2.195	7.56e-06	ABL1,BAX,BBC3,BLM,CDKN1A,GADD45A,HIC1,IGFBP3,MDM2,MYC	1030 (20)
F7	-2.234	peptidase		1.983	7.65e-06	CCN1,CCN2,EEF2,EGR1,F3,GADD45A,HBEGF,ICAM1,JAG1,KLF5,LIF,MMP14,MMP7,MYC,RND3,SERPINB2,VCAM1,ZFP36	895 (15)
IFNA2		cytokine	Activated	4.128	7.93e-06	ADAM17,ANXA1,ATF5,BAG3,BAX,BIRC5,C1R,CAV1,CCL2,CDKN1A,CDKN2A,CEACAM1,CXCL10,DAD1,DIABLO,EIF2AK2,FGF2,GBP1,GBP4,GEM,HBEGF,HERC5,IFI27,IFI35,IFI44L,IFI6,IFIT1,IFITM3,IL10RB,IRF7,ISG15,ISG20,LY6E,MAL,MDM2,MET,MMP9,MT-ATP6,MT-CO2,MT1X,MT2A,MX1,MYC,NPDC1,OAS1,OAS2,PARP4,PLAT,PLSCR1,PTTG1,RBL1,SEPTIN4,SERPINB9,SHFL,SLC18A2,TAP1,THEMIS2,TNFRSF10D,TNFSF10,TREX1,TRIM22,VCAM1	1190 (18)
SB-431542		chemical reagent		-0.665	8.51e-06	ACTA2,ASPN,ATP1A2,CCN2,CDKN2A,CHRM3,COL1A1,FN1,FST,GJB2,GJB6,ID1,ID2,ID3,IGFBP7,IL1R2,KCNJ8,LEFTY1,LEFTY2,MAFB,MMP2,MYC,PTX3,RUNX2,SERPINB2,SMAD1,SMAD2,SMAD7,SPP1,SPSB1,TFRC,TGFB2,TGFBR1,TNFSF10,XYLT1	1050 (23)
Notch		group	Activated	2.347	8.53e-06	ACTA2,ANKRD1,BIRC5,CCN4,CDKN1A,CNN1,GATA3,HES1,HES5,HEY1,HEY2,HEYL,ID1,ID2,ID3,JAG1,MCL1,MMP2,MYC,NET1,RUNX3,S100A11,SMAD1,SMAD2,SMAD3,TAGLN,ZEB2	1015 (18)
LONP1	-0.243	peptidase	Activated	2.867	8.53e-06	ACAT1,ANXA2,ASNS,ATP5F1D,ATP5PF,GARS1,GPT2,HSPA9,MT-ATP6,MT-ATP8,MT-CO1,MT-CO2,MT-CO3,MT-CYB,MT-ND1,MT-ND2,MT-ND3,MT-ND4,MT-ND4L,MT-ND5,MT-ND6,MTERF2,MTHFD2,OXCT1,S100A11,TRAP1,VDAC2
Irgm1		other	Activated	2.099	8.62e-06	AURKB,BUB1,CCNA2,CCNB1,CCNB2,CXCL10,GINS1,ID2,ID3,IRF7,KIF20A,MKI67,NCAPG,NEK2,OAS2,RRM2,SPAG5,STIL,UBE2C
ZFP36	0.963	transcription regulator		1.026	8.87e-06	CCNE2,CDC6,CDKN1A,CENPA,COL3A1,E2F1,E2F8,ICAM1,IER3,JUN,KIF11,KIF14,KIF18A,KNTC1,LATS2,LTF,NEK2,NHSL2,PIM1,PLAU,PRC1,SOX6,SPP1,TFRC,THBD,TMCC2,TOP2A,TRAF1,VCAM1,ZFP36	976 (16)
FBN1	4.413	other		-1.891	8.95e-06	CCN1,CCN2,COL1A2,COL3A1,COL6A3,FBN1,INHBA,MMP2,MMP9,PPARG,RUNX2,TIMP3	1119 (16)
ITGB3	0.953	transmembrane receptor	Activated	2.509	9.43e-06	ACLY,CDK1,CEACAM1,COL1A1,COL1A2,FN1,ILK,ITGA3,ITGB5,KMT2A,LAPTM4A,LDLR,MMP14,MMP2,MMP9,PLAU,RUNX1,RUNX2,SDHC,SMAD3,SMAD7,SNRPA,SPARC,TGFBR1,TIMP1	858 (18)
COLQ	1.436	other		0.687	9.43e-06	ASPN,COL5A2,COL6A3,COL7A1,COL8A1,DAG1,DCN,DMD,ECM1,FBLN5,FN1,GPC1,GPC4,LAMA4,LAMB1,LAMB2,LTBP4,MMP16,MMP19,MMP2,MMP9,PRELP,TIMP1,VCAN,WNT4
PDGFB	0.642	growth factor	Activated	2.024	9.74e-06	ACTA2,BBC3,CCN3,CNN1,COL1A1,COL1A2,EGR1,FN1,ICAM1,IL1RN,KCNA5,MMP2,MMP9,MYC,MYL6,NR4A1,PDGFRB,PHLDA1,RGS5,SF1,SMAD1,SPP1,TIMP1,TNC	1100 (18)
NRG2	2.477	growth factor			9.74e-06	CCN1,CCN2,DAG1,E2F1,EDN1,EGR1,ERBB2,HES1,HMOX1,HOXD3,IER3,IGF2,ITGB5,LIFR,MCL1,MED1,NR4A1,NR4A3,NUP214,PDGFA,PHKG1,TGFBR1,TNFRSF25,TOB2	1180 (21)
IRS1	-0.288	enzyme		-1.165	9.77e-06	ACACA,ATP2A3,BUB1,CCN4,CDKN2C,COL3A1,COL6A3,COL7A1,EFNB2,EGR1,FASN,FEN1,FST,GAS5,GATA3,GJB3,HMOX1,ID2,IGFBP4,KLF4,LAMA4,LDLR,MMP14,MYBL2,MYC,NR2F1,NRP1,PDGFA,PIK3R1,PPARG,PPARGC1A,PRDM16,PTPRF,SPP1,SREBF2,TAGLN,TGFBI,TNNT2,UCP2	1068 (22)
mitomycin C		chemical drug	Activated	3.106	9.93e-06	BAX,BIRC5,BRCA1,BRCA2,BTG2,CCNB2,CDC25A,CDKN1A,EGR1,GADD45A,HBEGF,HGF,ITPRIPL2,JUN,MDM2,PEG3,PYCARD,SESN2,TP53INP1,TULP4,VMP1,WEE1,ZMAT3	1033 (18)
NSD2	-1.203	enzyme	Activated	2.2	1e-05	BAX,BTG2,CA2,CCNE2,CDC25A,CXCR4,ERCC1,GADD45A,IGF2BP2,IRF7,JAM2,JUN,KMT2C,OAS1,RAB23,ROCK2,RRAS	416 (7)
MACROH2A1	-0.232	other		-1.868	1.04e-05	ANXA2,ATP5F1C,BRCA2,CDKN1A,CDKN2C,CITED2,CTHRC1,EDN1,EGR1,ERBB2,ETS1,FASN,FN1,FSTL3,GADD45A,HERC5,ID1,IRF7,KRT23,LTB,PARP1,PLAU,PPARG,SERPINB2,SLC2A1,SPARC,TBX3,VXN	889 (18)
15-deoxy-delta-12,14 -PGJ 2		chemical - endogenous mammalian		-1.15	1.05e-05	ACTA2,ADAMTS4,BAX,BIRC5,BRCA1,CAV2,CCL2,CCN2,CCNB1,CDC25C,CDK2,CDKN1A,CIITA,COL1A1,COL1A2,CTSB,CTSD,CXCL10,DGKA,DNAJB1,E2F1,E2F4,EGR1,EHF,ESR1,FN1,GADD45A,GCLC,GSN,HGF,HMOX1,ICAM1,JUN,KLF4,MCL1,MMP9,MYC,PARP1,PDGFRA,PLAU,PPARG,PTGES,RARB,RUNX2,SCARB1,SP1,SPP1,TMPRSS2,TXNRD1,VCAM1	1165 (16)
puromycin aminonucleoside		chemical reagent	Activated	2.552	1.06e-05	A2M,ANXA1,ANXA2,ASNS,BAX,CAT,CLDN4,CLIC5,CLU,FXYD5,GAS5,GPNMB,GPX2,GSTM3,GTPBP4,IER3,ITGB4,LGALS3,MCM3,MYC,PRTFDC1,PSMB10,RBM3,RFTN1,S100A10,S100A11,SCARB1,SOD3,SPP1,TES,TIMP1,TSPAN8,TUBB	522 (11)
MALSU1	0.283	other	Activated	2.449	1.07e-05	COX4I1,MT-CO1,MT-CO2,MT-ND1,MT-ND4,MT-ND6
SF1	-0.46	transcription regulator		-0.098	1.07e-05	ACTA2,CNN1,COL1A1,FN1,ICAM1,MYL6
ETS1	0.43	transcription regulator	Activated	3.691	1.09e-05	ANPEP,ARHGDIB,ARL4C,ATP2A3,BAX,BRCA1,CAV1,CCL2,CCN2,CDK2,CDK6,CDKN1A,CDKN2A,CITED2,COL1A2,DIAPH1,EGR1,ERBB2,ETS1,FGFR4,FN1,HGF,HMOX1,HSPA1A/HSPA1B,HSPB8,ICAM1,ID2,INSIG1,ITGB2,ITGB6,LTB,MCL1,MDM2,MET,MMP2,MMP7,MMP9,MYC,PARP1,PEG10,PERP,PLAU,RUNX1,RUNX2,RUNX3,SCAMP1,SERPINB5,SERPINB6,SP1,SPP1,SZRD1,TGFB2,THY1,UBAP2L,ZAP70,ZEB2,ZNF302	1166 (19)
RBCK1	0.01	transcription regulator		0.239	1.11e-05	ATP1A1,CCNB1,ESR1,ICAM1,MYC,TNFAIP3,VCAM1	826 (12)
TCF		group		1.342	1.14e-05	AKAP13,ALDH1A1,CEACAM1,CNN2,CRYBG1,ECM1,EGR1,GPX2,ID3,IL1R1,INHBB,ITGA1,KRT5,LGALS3,LGR5,MME,MMP2,MMP7,MYC,PCSK6,PLS3,SAA1,SERPINA1,SERPINA3,SERPINA5,SFN,SLC1A5,SOX9,TOB2,TSPAN8	893 (7)
phenacetin		chemical drug	Activated	3.317	1.15e-05	A2M,ANXA1,ANXA2,CLDN4,CLU,GAS5,GPX2,GTPBP4,IER3,LGALS3,MYC,RFTN1,S100A10,S100A11,SPP1,TES,TIMP1,TSPAN8	741 (7)
tyrphostin AG 1478		chemical - kinase inhibitor	Inhibited	-2.487	1.19e-05	CAV1,CCL2,CDKN1A,COL8A1,CXCR4,EDN1,EGR1,F3,FBN1,HBEGF,ICAM1,IGF1R,ITGA2,MCL1,MME,MMP2,MMP9,NCF2,PLAGL1,PLAU,PTTG1,RUNX1,RUNX2,S100A10,SLC2A1,VCAM1	1005 (14)
gentamicin		chemical drug		0.738	1.2e-05	ACSL3,ALDH1A1,BAX,BTG2,CALR,CCL2,CDC34,CHORDC1,CLU,CPQ,CTSD,CXCL10,DMD,EGR1,EIF2B4,ENPP2,EPHX2,GADD45A,GAS5,GATM,GHR,GJB2,H2AX,HMOX1,HNRNPU,HSP90AA1,HSPA1A/HSPA1B,HYOU1,ICAM1,IGFBP3,IRF7,JUN,KLF6,KLK1,LITAF,MAF,MCM6,MDM2,MYBBP1A,MYC,NAA15,NCL,PC,PDIA4,PLLP,PPP1R10,PSAT1,PTN,RGCC,RPS27L,SFPQ,SLC5A2,SPP1,SUOX,TAP1,TFRC,THY1,TIMP1,TUBB,UGT8,VCAM1,ZFP36L1	1105 (18)
cardiotoxin		chemical - other	Activated	2.837	1.22e-05	AOC3,BIRC5,CCL2,CCNA2,CCNE2,COL1A2,CXCR4,E2F1,EDNRB,FEN1,H19,HGF,HSP90AA1,IGF2,IGFBP7,IL10RB,IL1R1,IL1RN,IL2RG,IL6R,ITGA4,ITGB2,ITGB5,MCM2,MCM3,MCM7,MERTK,MEST,MMP12,MMP2,MYH9,NASP,PEG3,PIGR,PLAGL1,PTN,RBL1,SPP1,STXBP2,TIMP1,TPD52,TXNRD1,UCP2
SMAD1	-0.713	transcription regulator		1.711	1.26e-05	ACTA2,BTG2,CCN2,CDKN1A,COCH,COL1A1,COL1A2,HEY1,ICAM1,ID1,ID4,MYC,PDGFA,RUNX2,SMAD1,SMAD7,SOX9,SPP1,VCAM1	1007 (18)
NFkB (complex)		complex	Activated	4.841	1.26e-05	A2M,ACKR3,AHR,ANKRD1,ATP2A2,ATP6AP2,B3GNT5,BAG2,BAMBI,BAX,BBC3,BCL2A1,BIRC5,C1R,C3,CCL2,CCN1,CCN2,CCNB1,CCNB2,CDKN1A,CIITA,CLU,COL18A1,COL1A2,CXCL10,CXCL12,CXCR4,DAD1,E2F7,EDN1,EDNRB,EFNA1,EGR1,EHF,EPAS1,ERBB2,ETS1,F2RL1,F3,FGF2,FN1,FST,GADD45A,GAS6,GATA3,GCLC,HDGF,HERC5,HES5,HLA-F,HMOX1,HOTAIR,HSPA9,ICAM1,IER3,IL1RN,IL32,IRF7,ISG15,ITCH,ITPKB,JAG1,JUN,KDM6B,KLF3,KRT17,KRT6B,LAMP2,LGALS7/LGALS7B,…	1097 (12)
methylmercury		chemical toxicant		-1.225	1.32e-05	ANPEP,ATF5,BAX,CDK6,CITED2,COL1A1,COL3A1,DHCR24,EGR1,HMOX1,ID2,IGFBP3,MAPKAPK2,MDM2,NDUFS1,PLD1,PLS3,PRLR,PTPRF,RHOB,SLC16A1,SPARC,STOM,TXNIP	915 (16)
AURK		group	Inhibited	-4.022	1.34e-05	BAX,BBC3,BTG2,CDKN1A,CYP26B1,EDA2R,FDXR,GAL3ST4,HSPA4L,INKA2,MDM2,PHLDB3,PSTPIP2,SESN1,SESN2,SPATA18,STOM,SULF2,TCEA3,TRIAP1
ANLN	-0.743	other	Inhibited	-4.025	1.34e-05	BAX,BBC3,BTG2,CDKN1A,CYP26B1,EDA2R,FDXR,GAL3ST4,HSPA4L,INKA2,MDM2,PHLDB3,PSTPIP2,SESN1,SESN2,SPATA18,STOM,SULF2,TCEA3,TRIAP1
E2F6	-0.389	transcription regulator	Activated	2.72	1.36e-05	BRCA1,CBX5,CDC25A,CDC6,CDC7,CHEK2,E2F1,EFNA5,GINS2,H19,LIG1,MCM2,MCM3,MCM5,MYC,RAD51AP1,RBBP4,RRM2,SMC1A,VKORC1L1,WDR36,ZNF43,ZNF83	1003 (13)
trichloroethylene		chemical toxicant		-1.279	1.38e-05	ANPEP,ATF5,CDK6,CITED2,COL1A1,COL3A1,DHCR24,EGR1,ID2,IGFBP3,MAPKAPK2,MDM2,NDUFS1,PLD1,PLS3,PRLR,PTPRF,RHOB,SLC16A1,SPARC,STOM,TXNIP
cholesterol		chemical - endogenous mammalian	Activated	3.173	1.42e-05	ABCA7,ACACA,ACAT1,ACLY,ACSL1,ACTA2,BSG,CAMK1D,CAV1,CAV2,CCL2,CNN1,COL1A1,COL3A1,CTSK,CXCL10,DBI,EPHX1,F3,FASN,FGF2,FN1,GLI3,GNAI1,HBEGF,HNRNPD,HSPB3,ICAM1,IDI1,IL10RB,IL1RN,INHBA,INSIG1,KCNA5,KLF11,LDLR,LGALS3,MANF,MME,MMP14,MMP2,NCF2,NR4A1,NR4A3,PMVK,PPARG,PPARGC1A,PSAT1,RGCC,RGS16,RPS28,SAA1,SCARB1,SCD,SLC7A5,SQLE,SREBF2,TIMP1,TIMP3,VCAM1	1282 (19)
RUNX2	4.472	transcription regulator		0.636	1.54e-05	ACTA2,BAX,BIRC5,CDKN1A,CIITA,COL1A1,COL1A2,COL24A1,DSPP,EDN1,FGFR2,FN1,GALNT3,GFI1,IGF1R,IL20RB,ITGB4,JAG1,LGALS3,LUM,MKI67,MMP14,MMP2,NEXN,PCDH18,PLAU,RGCC,RUNX1,RUNX2,SOX5,SOX6,SOX9,SPP1,TAGLN,TIMP1,TLN1,TPM1	960 (20)
IKZF1	-2.488	transcription regulator	Inhibited	-3.398	1.55e-05	AJUBA,ANOS1,BCL6,BCL9L,BLNK,C1QTNF1,CAV1,CAV2,CDK6,CDKN1A,CEMIP2,CITED2,DEPP1,DOCK9,DOK4,DTX1,EBF1,EMP1,FGF13,FGFR4,FN1,GAS6,GATA3,HES1,IFI27,IFI6,KIF23,KLF4,KMT2A,LHFPL2,MGLL,MMP14,MYC,MYO1B,NFIX,NFKBIZ,NR3C1,P2RX4,PPP1R9A,RAPGEF4,RASSF4,RNF19A,RTP4,RUNX1,S100A16,SELENOM,SIPA1L2,SLC27A3,SLC2A1,SLC2A3,SLC2A6,SLPI,SMAD3,SOX9,SPSB1,SULF2,TMEM119,TNNT2,TNS3,TXNIP,VIPR1,YPEL2,ZNF710	790 (13)
SRC	0.203	kinase	Activated	2.838	1.62e-05	ACAT1,CA2,CAV1,CAVIN1,CBL,CCL2,CDK1,CDKN1A,COL1A2,CTSB,CXCL10,DOK1,ERBB2,F3,FN1,GBP1,ICAM1,ID1,IGF1R,JUN,LAMP2,LDLR,MCL1,MMP2,MMP9,MYC,PLAU,PLK1,RETSAT,SLC2A1,SLC4A7,SPP1,SYNPO,TNFRSF11A,VCAM1	1231 (18)
CEBPB	0.198	transcription regulator	Activated	2.316	1.66e-05	ACTA2,AKR1C3,ALDH1A1,ALDH1A2,AOC1,ASNS,ATR,BCL2A1,BLNK,C3,CCL2,CCNA2,CCNB2,CDC25A,CDC25C,CDC42EP3,CDC6,CDKN1A,CDT1,CFD,CIRBP,CLPP,COL1A1,COL1A2,COL5A2,CXCR4,DAB2,DAPK1,DCN,DDB2,DGAT2,DHX9,DLX3,DSPP,E2F1,E2F3,EFNB2,EPHA7,FGFR2,FZD1,GADD45A,HGF,HMGA1,HSP90AA1,ICAM1,ID1,IER3,IFITM3,IGFBP3,IGFBP4,IL18BP,IL1RN,JUN,KLF10,KRT6B,LDLR,MBP,MCM3,MGP,MIA,MSH2,MYBL2,MYC,NFKBIZ,NRP1,PDGFRA,PLA2G2A,PPARG,PPARGC…	1192 (19)
RELA	0.162	transcription regulator	Activated	2.865	1.67e-05	A2M,ACTA2,AHR,ANKRD1,ARHGDIB,ATP6AP2,BAX,BBC3,BCL2A1,BIRC5,BRCA2,BTG2,C3,CAV1,CCL2,CCN2,CDKN1A,CDKN2A,CHI3L1,CIITA,CITED2,COL1A1,COL1A2,CRYAB,CTSB,CXCL10,CXCR4,DNMT1,DNMT3B,E2F1,EDN1,EGR1,EHF,EPAS1,ERBB2,EWSR1,F3,FGF2,FN1,GBP1,GP1BB,HES1,HMOX1,ICAM1,ID1,IER3,IFNGR2,IGF1R,IL1RN,IL32,IRF7,ISG15,ITCH,JUN,KLF10,LGR5,LTB,LUM,MDM2,MIA,MMP7,MMP9,MT-CYB,MTA1,MYC,NAMPT,NR4A1,NR4A3,OAS2,PARP1,PBRM1,PI4KA,P…	1046 (14)
ID1	3.383	transcription regulator		1.701	1.67e-05	ALDH1A1,CCN2,CCNA1,CDKN1A,CDKN2A,CEACAM1,DTX1,E2F1,EGR1,FGFR3,FN1,GATA3,ICAM1,IGF2,MESP1,MMP14,MMP2,MMP9,MYC,PPARGC1A,RUNX2,SCD,SMARCC1,TF,ZNF148	1011 (22)
IL5	0.426	cytokine		1.287	1.69e-05	A2M,ACAA2,ANXA2,AOC1,ASNS,ASS1,ATP1B1,BCL6,CCL2,CCR9,CDC123,CDKN1A,CEACAM1,CIITA,CITED2,CXCR4,DDX21,DUSP6,EGR1,EGR2,EGR3,GADD45A,GALK1,GBP4,GK,HBEGF,HMMR,HSPH1,ICAM1,IDI1,IER3,IFI30,IL18BP,IL1R2,IL2RG,IL6R,IRF7,ITGB6,LIMK2,LMNB1,LTB,LUM,MANF,MMP9,MYC,NEK2,PDIA6,PDK1,PIM1,PMP22,PPP5C,PRRC2A,PSAT1,RBM3,S100A4,S100A6,SAP30,SCEL,SFPQ,SGK1,SLC1A5,SLC2A1,SLC7A5,SUPT6H,THY1,TLR1,TMEM97,UCHL3,UCK2,YES1	1017 (16)
mezerein		chemical - endogenous non-mammalian			1.7e-05	CDKN1A,CLK2,FN1,IFI6,IFIT1,INSIG1,MT-CO2,MT-ND2,MX1,OAS2,RGS16,TXNRD1	744 (7)
PAX3	1.876	transcription regulator		0.633	1.71e-05	ANOS1,ANXA1,ARHGDIB,ASNS,ASS1,ATN1,CDC6,CDKN1A,CHRNA5,CLU,COL1A2,CST3,CXCR4,CYP1B1,ECPAS,EGR2,EIF2S1,F2RL1,F3,FOXD3,FUBP1,GLDC,GPX4,ID2,ID3,ID4,IL6R,LAMB3,LRRC17,MCC,MDFI,MDM2,MEST,MET,MGP,MMP9,NPC2,PAK2,PGF,PTPN14,RAB31,RHOB,RUNX3,SFN,SOX10,TGFB2,TIMP3,TNC,URB2,VCAN,YARS1,ZFP36L2	1026 (13)
epothilone B		chemical drug	Activated	2.353	1.75e-05	BTG2,CDK1,CDK2,CDKN1A,MCL1,MDM2,MKI67,SFN,TNFSF10,TOP2A	1068 (20)
NREP	0.752	other		0.817	1.75e-05	ACTA2,COL3A1,FGF2,ITGA3,MMP2,MMP9,PDGFA,PDGFRA,PDGFRB,TAGLN	348 (7)
CBX4	0.134	transcription regulator			1.75e-05	CCNB1,CDC25A,CDC6,MCM3,MSH2,MYC,ORC1,POLA1,RBL1,WNT4
SUZ12	-0.189	enzyme		-0.378	1.75e-05	ABL2,ACKR3,ANXA8/ANXA8L1,ATP2A2,CDC25A,CDKN2A,CHRM3,CTNNA1,EIF4G3,EML4,H19,HNRNPM,HOTAIR,HOXB2,IGFBP3,ILF3,INSIG1,IVNS1ABP,JAM2,KIF2C,KLF4,KRT17,LAMB3,LGALS3,LITAF,MESP1,MMP2,MMP7,MYC,PCDH10,PCDH20,PLAU,RARB,SLC7A5,SMARCA4,TBX3,TNFAIP2,TNS3,UCHL3	816 (13)
Collagen type I (complex)		complex	Activated	3.222	1.76e-05	ACTA2,BAX,CDKN2A,COL1A1,FN1,HDGF,ITGA1,ITGA2,ITGA3,MCL1,MMP12,MMP14,MMP2,MMP9,MYC,PLAU,PRRX1,PRRX2,RAC1,RUNX2,S100A10,SKP2,TIMP2,TNC	878 (23)
IGF1R	1.143	transmembrane receptor		1.988	1.79e-05	ABCC4,ACSL1,ACTA1,ACTA2,ANKRD1,ANXA3,ATP5F1D,ATP5PF,BAX,CAVIN3,CCNA1,CDK1,CDKN1A,CLU,COL18A1,COL1A1,COL3A1,COX4I1,CTSD,EDN1,EGR1,ESR1,FASN,FLNC,H19,ID2,IFNGR2,IGF1R,IGF2,IGF2R,IGFBP3,IGFBP4,IGFBP5,INHBA,INHBB,IVNS1ABP,KIF20A,KRT5,KRT6B,MT-ATP6,MT-CO1,MT-ND3,MT-ND4,MYC,NDUFA1,NR4A1,PDLIM2,PLAT,PLAU,RAB18,RAB1A,RAC1,RACGAP1,RBM3,RFC2,RPL10A,RPL35A,RPL37A,RPL7,RPL9,RPS21,RPS24,S100A4,TFDP1,TGFBI,TIM…	1321 (22)
CHEK1	-0.816	kinase		-1.633	1.81e-05	BUB1,BUB1B,CDC25A,CDKN1A,E2F1,E2F3,H2AX,MAD2L1,MCL1,MYC,RRM2	982 (21)
SLC29A1	0.166	transporter	Activated	2.72	1.81e-05	AQP3,BAX,CDKN1A,FDXR,GADD45A,MDM2,RPL10A,RPS27L,RRM2B,SESN1,TP53INP1	420 (7)
idarubicin		chemical drug	Activated	3.162	1.81e-05	BAX,BBC3,CDKN1A,FDXR,GADD45A,MCL1,MDM2,SESN1,SESN2,TP53INP1,TRIAP1	899 (7)
Insulin		group		-0.354	1.84e-05	ACACA,ACAT1,ACLY,ACSL1,ACTA1,ARRB1,ATG7,ATP5F1D,BIRC5,CA3,CAV2,CCL2,CCN2,CCNE2,CDK2,CDKN1A,CHRM3,COL1A1,COL1A2,COL3A1,COL5A1,COX4I1,DBI,DGAT2,DNAJB4,DUOX1,EDN1,EGR1,EGR2,EPAS1,ERRFI1,FASN,FGFR4,FN1,GCLC,HES1,HMOX1,HSP90AA1,HSPA9,ICAM1,IDE,IGF1R,IGF2,IGFBP3,IGFBP4,INHBA,INSIG1,IRF7,ITGA1,ITGA3,JAK2,JUN,KLF4,LAMB1,MAOB,MCM6,MCM7,MMP2,MMP9,MT-ND1,MTOR,MYC,NDUFA1,NDUFS1,NR3C1,NR4A1,NR4A3,OCLN,PDGFRA,…	999 (18)
PIN1	-0.22	enzyme		0.943	1.9e-05	BAX,BCL2A1,BUB1,CCNE2,CDKN1A,CENPA,COL3A1,DEPDC1,EPB41L4B,ESR1,FASN,FBXW7,FN1,HES1,MAPK8,MCL1,MDM2,MMP2,MMP9,MYC,NCAPH,NCOR2,PIMREG,PPARGC1A,RUNX3,TIMP1,TIMP4	1080 (19)
EGR1	1.971	transcription regulator	Activated	2.74	1.98e-05	ACTA2,ATP2A2,BAIAP2,BAX,CAV1,CAVIN1,CCL2,CDC20,CDKN1A,CLU,COL1A1,COL1A2,DLG4,EGR1,EGR2,F3,FGF2,FN1,FYN,GADD45A,HBEGF,HMOX1,ICAM1,ID1,IGF1R,IGF2,IL6R,JUN,LDLR,MAOB,MMP14,MMP9,MYC,NR4A1,PDGFA,PEG10,PLAU,PNPLA2,PPARG,PTGES,SF1,SGK1,SLC4A2,SPP1,SQLE,STIM1,TIMP1,TNFSF10,VCAM1,WNT4	1090 (17)
arsenite		chemical toxicant		0.691	1.99e-05	ABCC1,AHR,ASPN,ATR,CAV1,CDKN1A,COL8A1,CYP1B1,EGR1,FST,FZD1,GADD45A,GCLC,GPC1,HGF,HMOX1,HSPA1A/HSPA1B,HSPA4L,HSPA9,HSPB2,IER3,INHBA,INHBB,JUN,MCL1,MDM2,MYC,NR4A1,PLCB1,PRKDC,PRKG1,PTPRG,RNH1,TGFB2,TXNRD1	962 (18)
ACVRL1	-0.564	kinase		1.541	2.03e-05	ANGPT2,CDKN1A,CXCL12,CXCR4,EFNA1,EFNB2,ICAM1,ID1,ID2,MYC,PLAT,PLAU,SMAD1,SMAD7,TAGLN,VCAM1	545 (17)
CTBP1	-0.159	enzyme		-0.166	2.03e-05	ACKR3,BRCA1,BRCA2,C8orf44-SGK3/SGK3,CDKN1A,CDKN2A,COL1A2,CYP26B1,ENC1,ENPP2,FAT1,FKBP5,MIA,OCLN,RAC1,VCAN
methylnitronitrosoguanidine		chemical toxicant	Activated	2.41	2.11e-05	APC,BAX,BBC3,BTG2,CDKN1A,CEACAM1,EGR1,GADD45A,KLF10,MDM2,MSH2,PLAT,PLAU,TNFSF10	1065 (17)
NFYB	-0.016	transcription regulator		-0.94	2.14e-05	ACLY,ACTA2,AMD1,APC,ARHGAP11A,ARID4B,CAPN3,CAV1,CBX5,CCNB1,CCNB2,CCSAP,CDC25A,CDC25C,CDCA8,CDK1,CDKN2A,CENPF,CHEK2,CHPT1,CIP2A,COL1A1,COL1A2,COL5A3,DSPP,ELAVL1,EPAS1,FAM184B,FGFR2,GADD45A,GAPDH,GAS2L1,HMGB2,HSPA13,ICK,KHDRBS3,LCOR,LIG3,MTAP,MVK,OAT,PDGFRB,PDIA4,PGRMC1,PLK1,PTTG1,RFC3,RHOB,RNPS1,RORB,RRM2,RUNX2,S100A4,SCARB1,SESN1,SLIT3,SON,SPECC1,SUPT6H,TIMP3,TM7SF3,TOP2A,TPM1,UHRF1,USP13,ZNF417/…	609 (8)
MAPK9	-0.293	kinase		0.172	2.17e-05	ACACA,ACLY,BAX,BBC3,BDP1,CAV1,CCL2,CCN2,CDKN1A,CDKN2A,CDT1,CHERP,DMD,EDN1,EGR1,EIF4E,EPAS1,FASN,GADD45A,GAPDH,HMGA1,HMGN2,HSPB2,ISG20,ITGB4,JUN,KLF6,LIF,LUC7L3,MMP12,MMP9,MYC,NCL,PLAT,PPARG,PTGES,PTX3,RAC1,RAD23B,RBL1,SCD,SERPINA1,SOD3,TNFAIP3,ZFP36	559 (13)
MEF2D	0.192	transcription regulator	Activated	3.317	2.21e-05	ACTA1,CCN2,CCNE2,CDC6,CDK2,CDT1,COL1A2,COL3A1,EGR2,FN1,GCLC,HDAC5,HMOX1,JUN,MCM3,MCM5,MCM6,MT-ND6,NR4A1,PPARGC1A,SLC7A11,SOD3,SRXN1,TGFB2,ZFP36	483 (9)
Salmonella enterica serotype abortus equi lipopolysaccharide		chemical toxicant	Activated	2.684	2.22e-05	ABL2,ACKR3,ARL5B,ARRDC4,ASNS,ATP1B1,CDK1,CENPU,DNAJB4,E2F7,EDN1,EGR1,EGR3,EZH2,F3,GADD45A,GBP1,GEM,GJB2,GPRC5A,HECW2,HES1,HES4,HEY1,ID2,IL32,INHBA,ISG15,MBNL1,MCF2L2,MGLL,NFKBIZ,NME7,PALM2AKAP2,PHLDA1,PLAU,PLD1,PLEKHF2,PTX3,RIPK2,SERPINB2,SIAH2,TMPO,TNFSF9,TPD52,TRAF1	1025 (13)
TFRC	-0.846	transporter		-0.687	2.24e-05	ACTA2,ADGRG1,ANXA2,ATF5,BBC3,CCNA2,CCNB1,CDC20,CDK1,CDKN1A,COL1A1,GADD45A,GAS7,GPX3,HMOX1,ID2,ITGB2,JUN,MMP12,PLD4,PPARG,PTN,SLC2A1,SRXN1,STC2,SULF2,TGFB2,TNFSF10	452 (9)
RUNX3	1.592	transcription regulator		-0.497	2.29e-05	ABCC1,ASPH,BAX,BBC3,BIRC5,CCN1,CCN2,CD4,CDH11,CDKN1A,CHST3,CIITA,COMMD3-BMI1,CRIM1,DIP2C,FBN1,FGF2,FSTL1,FZD2,ILK,ITGB5,JAG1,KHDRBS3,LIFR,MID1,MMP2,MMP9,MYC,PARVA,RHOBTB1,RUNX1,SPP1,STC2,TEAD1,TGFB2,THY1,TIMP2	1233 (24)
tanespimycin		chemical drug		-0.007	2.29e-05	ACACA,AHR,BCL2A1,BIRC5,BRAF,CALM1 (includes others),CAV1,CDK1,CDK6,CDKN1A,COL11A2,DLG4,DNAJB1,EIF4A1,ERBB2,FASN,HNRNPM,HSPA1A/HSPA1B,HSPA9,IARS1,IGF1R,IL6R,JUN,MCL1,MYC,PDGFRA,PLAU,PTMA,RBMX,RPL27A,RPL30,RPS16,SCD,SLC2A1,SREBF2,STK38,TNFAIP3	1124 (22)
BMP4	1.457	growth factor	Activated	2.642	2.29e-05	ACTA2,ADGRG1,ALDH1A2,CCN1,CDK2,CDKN1A,CDKN2A,CNN1,COCH,DEK,DEPP1,DLX3,DLX5,EFNA1,EIF4A2,ERVW-1,FGFR2,GATA3,HES1,HEY1,HOPX,ID1,ID2,ID3,ITGA4,ITGB6,JUN,KLF10,KLF4,KRT23,KRT7,LEFTY1,LEFTY2,MAFK,MFAP5,MMP14,MSX1,MYC,PGF,PPARG,PYCR2,RUNX2,RUNX3,S100P,SCARB1,SLC40A1,SMAD1,SMAD7,SMAD9,SOX9,SPARC,SPINT1,TAGLN,TBX3	1008 (20)
TFAP2A	-0.196	transcription regulator		0.766	2.32e-05	ADAM17,ANXA1,BAX,BIRC5,BOK,CCNDBP1,CDKN1A,COL7A1,ERBB2,ESR1,FASTK,FGFR4,G3BP2,GEM,HRK,IGF2,KLF4,KRT14,KRT5,MCM5,MMP14,MMP2,MMP9,MT2A,PLAU,PPARG,RPL6,RPL7,RPLP0,SESN1,TIMP1,TPM1	1209 (21)
SNAI2	0.211	transcription regulator		1.928	2.47e-05	ANKRD1,BBC3,BRCA2,BSG,CCN1,CCN2,CDKN1A,COL1A1,CXCL12,CXCR4,EGR2,FN1,ID4,ITGA3,ITGB4,MMP14,MMP9,OCLN,RUNX2,SOX10,SOX9,TRPS1,TWIST2	1057 (27)
MAPT	0.242	other		-0.881	2.47e-05	ACAT1,ACLY,ACTA1,ADD2,ATP1A2,ATP1B1,ATP5F1C,ATP5F1D,ATP5PF,ATR,BASP1,BSG,C1R,C3,CAPN2,CAST,CCNB1,CDKN1A,CLASP2,CLTB,COX4I1,CS,CTSD,DBI,DLG4,DMXL2,DPY19L3,DYNC1H1,EEF1G,EEF2,EIF4A2,ENO2,FASN,FGFR3,FYN,GAPDH,GAS7,GDI2,GEM,GMPS,GPX4,H2AZ2,H2BC5,HSP90AA1,HSPA1A/HSPA1B,HSPA4L,HSPH1,HTT,HUWE1,JUN,LDHB,MAP1B,MAPK3,MAPK8,MBP,MCM10,MDH1,MMP9,MT-CO2,MTHFD1,MTOR,MYO5A,NMNAT2,NTRK2,PFN2,PI4KA,PLAU,ROCK2,RPL2…	1187 (23)
PBRM1	-0.688	other			2.55e-05	CCNB1,CDK1,CDKN1A,CENPE,CENPF,IGFBP4,MDM2,RARB
CDCA7L	-1.469	other			2.55e-05	CCNB1,CDC6,MAOB,MCM3,MSH2,ORC1,POLA1,RBL1
CD24	-0.598	other	Inhibited	-3.597	2.55e-05	ADD3,ASPM,ATP13A3,BCLAF1,CAV1,CDKN1A,DEPDC1,DEPDC1B,ECM1,EPHB6,HMMR,HSPB8,ICAM1,IRAK1BP1,ISG20,JUN,KIF18A,KNTC1,MBNL1,MTUS1,NAGK,NIPBL,PLAU,PLCB1,SFPQ,SMC4,TIMP4,TOP2A,TP53INP1,UPF2,UROD,VPS13B,ZNF302	833 (13)
AKT3	0.396	kinase	Activated	2.137	2.59e-05	BMF,COX4I1,EBAG9,ERBB2,ETS1,IGF2,MMP9,MT-CO1,MT-CO2,RAC1,RPS6,TOMM70,WNK1	932 (16)
TOB1	0.456	transcription regulator		0.819	2.61e-05	AMOTL2,ATR,CCNA2,CDK2,CDKN1A,CDT1,CHEK1,HJURP,HUWE1,IKBIP,MATN4,MBNL2,MIS18BP1,MKI67,PHLDA3,RPRM,SON,STAG1,WDHD1	685 (7)
JAG1	0.55	growth factor	Activated	2.866	2.61e-05	ACTA2,CDKN1A,COL1A1,DTX1,DUSP6,HES1,HEY1,HEY2,HEYL,MYC,PDGFRB,RNF128,RUNX2,SMAD3,SPP1,TAGLN,TIMP3,TNC,WNT4	851 (17)
MRTFA	-0.044	transcription regulator	Activated	2.708	2.61e-05	ACTA1,ACTA2,AMOTL2,ANKRD1,CCN1,CCN2,CDC42EP3,CDKN2A,CNN1,CNN2,CXCL12,CXCR4,DHCR24,DMKN,DNAJB4,DSG1,EDN1,EGR1,EGR3,F11R,GFI1,HOTAIR,ICAM1,ID1,LTF,MAFK,MMP16,MMP9,MYH10,MYH9,MYL9,NREP,PDGFRA,PFN2,RAC1,RHOBTB1,RUNX1,SCARB1,SERPINB2,SGK1,SLC20A1,SLPI,TAGLN,TGFB2,TNC,ZFHX4	1097 (24)
PTH		other	Activated	3.884	2.61e-05	ADD3,AHNAK,ANGPT1,ARFGEF2,ATP2A2,CARD14,CCL2,CCN2,CDKN1A,CGNL1,COL1A1,COL1A2,CXCL12,CXCR4,EFNB2,EGR2,FN1,GALNT3,ID4,IGFBP3,IGFBP5,IL6R,JUN,KIF26A,LIMA1,LRBA,MGP,MME,MMP2,MTFR1L,NR4A1,PALM,PDGFA,PHLDB2,PLAU,PLXDC2,RUNX1,RUNX2,SLC8A1,SMAD3,SMAD7,SNX3,SORT1,SPP1,TMEM119,WNT4	1053 (18)
BMS-690514		chemical drug		1.807	2.65e-05	BAG2,BBC3,BRCA1,CCNB1,CDK1,DNAJC9,HSP90AA1,HSPH1,MCL1,MCM10,MCM3,MCM5,MCM6,MCM7,PPARG	952 (7)
Lh		complex		0.584	2.67e-05	ACTA1,ACTA2,ACTG2,ADGRG1,ARHGAP35,ARL4C,ATP2A2,ATP2B1,CDC42EP4,COL18A1,CXCR4,DAB2,DAPK1,DYRK3,FDXR,FKBP5,FLNC,FST,GBP1,GEM,GK,GNB1,HSD17B1,ILK,INHBB,ITGA3,ITGB5,MAP3K5,MAPRE2,MCL1,MMP19,MMP2,MMP9,NPC2,P4HA2,PDLIM3,PGRMC1,PI4K2A,PLAT,PLPP1,PSIP1,PTPRF,PTX3,RAB1A,RAB31,RAB33B,RGS16,RGS4,RGS5,RHOB,RPRM,RUNX1,RUNX2,SGK1,SMARCA4,SMARCD1,TGFB2,TLK1,TLN1,TNFAIP3,TP53I11,TPM1	1274 (20)
CXCL12	1.8	cytokine	Activated	2.769	2.68e-05	ACTA2,ADAM17,AKR1C3,BAX,CA2,CCL2,CD4,CDK2,COL1A1,CTSK,CXCL10,CXCL12,CXCR4,DAD1,DLX5,DOCK9,EGR1,ERBB2,ERCC1,FN1,FYN,HNRNPD,ICAM1,ID1,IFI27,IFNGR2,IGFBP7,IRF6,ITGB4,JUN,MAFK,MARCKS,MMP14,MMP2,MMP9,MSH6,MYC,NCK1,NR4A1,PLAU,PPEF1,RHOC,RRAS,RUNX2,RUNX3,TF,TIMP1,TNFRSF10C,TNFRSF10D,TNFRSF11A,TNFSF10,XRCC5	1121 (17)
cyclosporin A		biologic drug		-0.039	2.83e-05	A2M,ABLIM1,ACTA2,AKR1B1,ANXA1,ANXA2,ASNS,ATP1A1,AVPR1A,BAX,BCAT1,CAV1,CCL2,CCN2,CCR9,CDH11,CDKN1A,CLDN4,CLU,COL1A1,CXCR4,DGKA,EDN1,EDNRA,EDNRB,EGR1,EGR2,F3,FASN,FKBP5,FN1,FST,FXYD5,FYN,GAS5,GPNMB,GPX2,GSTM3,GTPBP4,H2AX,HELLS,HMOX1,HSP90AA1,ICAM1,ID3,IER3,IFNGR1,IQGAP2,ITGB4,ITGB6,ITPR2,JUN,KCNA5,KRT16,LDLR,LGALS3,LYPD3,MAF,MCM3,MMP14,MMP2,MMP9,MYC,MYH10,NR3C1,NR4A1,PAM,PARD3,PASK,PDE3B,PERP,PRKD3…	1171 (19)
EGR2	1.25	transcription regulator		-0.035	2.97e-05	ABCC1,ACVR1,ASS1,BCL6,CAMK4,CAST,CDKN1A,CYP51A1,DDN,DGKA,DLG3,EGR1,EGR2,ERBB2,FGF2,GATA3,GHR,ID2,ID3,ID4,IGF2,IL1R2,IL6R,JUN,MBP,MME,MR1,MYC,NCL,PASK,PDE7A,PMP22,ROBO1,SCD,SLC16A1,SMAD1,SQLE,STAT5A,TAOK1,TFRC,TNFSF10,TOP2B,ZEB2,ZNF519	1197 (20)
FAM3B	-0.936	cytokine			3.08e-05	CAV1,CCN4,CDKN1A,DCN,FN1,IER3,IGFBP3,IGFBP4,MED1,PTN,RNASE1,SPARC	527 (10)
CSF3		cytokine		1.432	3.09e-05	ARHGDIA,BAX,BIRC5,CDK2,CDK6,CST3,CTSD,CXCL12,CXCR4,DUSP6,EDN1,EGR1,EGR2,EGR3,ENPP2,ENTPD1,ETS1,FGFBP2,GADD45A,GFI1,GPR183,HGF,HMOX1,HOXB7,ICAM1,IK,IL1RN,ITGB2,JUN,LTB,LTF,MCL1,MET,MMP2,MMP9,MYC,PIM1,PLSCR1,PPARG,S100P,TFDP1,TFRC,TLR5,TNFAIP3,TNFSF10,VCAM1,YPEL3	1010 (15)
MTPN	-0.03	transcription regulator	Activated	2.755	3.14e-05	ANXA1,BAX,BCL2A1,CCNA2,CCNB1,CCNB2,CDK1,COL1A1,COL1A2,COL8A1,EDN1,FN1,GAS5,GAS6,H6PD,JUN,LTB,MYC,PLAT,S100A10,S100A6,SPARC,SPP1,TAGLN,TGFB2,TNFSF10,VCAM1	825 (10)
PARP1	-0.466	enzyme		0.451	3.17e-05	BAX,BRCA2,CDKN1A,COL3A1,CXCL10,CXCL12,E2F1,ERBB2,FASN,FKBP5,GBP4,H19,HES1,HMOX1,ICAM1,IL18BP,JUN,LIF,MDM2,MMP2,MMP9,MT-CO1,MTA1,MYC,PARP1,PEG10,POLA1,POU2F1,RAPGEF4,SH3BP2,SP1,TIMP2,TLR1,TMPRSS2,TMSB15A,VCAM1	1083 (17)
NS-398		chemical reagent	Inhibited	-3.1	3.24e-05	ANGPT1,ANGPT2,ATP6AP2,BAX,BIRC5,BTG2,CAPN2,CCNB1,CDKN1A,CDKN2A,COL1A2,CXCR4,EGR2,F3,FAT1,FGF2,HGF,ICAM1,MCL1,MMP14,MMP2,MMP9,PPARG,PSMB9,PTGES,RUNX2,SAA1,SERPINB2,SPP1,TFRC,XRCC5	1081 (18)
SRF	0.236	transcription regulator	Activated	2.891	3.32e-05	A2M,ABCA4,ACTA1,ACTA2,ACTG2,AMD1,ANAPC15,ANKRD1,APOLD1,AVPR1A,BICC1,BRD3,CAPRIN1,CCM2,CCN2,CDKN1A,CENPB,CNN1,CNN2,CORIN,CSRP1,CXCR4,DMD,DMKN,EGR1,EGR2,EGR3,EPG5,ETS1,FST,GADD45A,GDA,GFI1,GLIPR1,GSN,HMOX1,HOTAIR,ITGA1,ITGA9,JUN,KDSR,LBH,LDLR,LMOD1,LTF,MAP3K14,MCL1,MGAT4A,MMP9,MYH9,MYL9,MYO1B,NCOA7,NET1,NLRP1,NR4A1,PDLIM7,PLA2R1,PMFBP1,PTMS,RND3,RNH1,SEMA3A,SERPINB2,SINHCAF,SLC2A1,SLC8A1,SLPI,SOSTD…	806 (22)
GON4L	-0.322	transcription regulator			3.43e-05	CCNA2,CCNB1,CCNB2,CCNF,MKI67,RAD21,RBL1,SKP2,TFDP1
N1,N11-diethylnorspermine		chemical drug		-0.475	3.43e-05	BIRC5,CDKN1A,MT-CO1,MT-CO2,MT-ND3,MT-ND4,MT-ND4L,MT-ND6,SAT1	1043 (19)
HIC1	2.569	transcription regulator		-0.942	3.46e-05	ACKR3,ACTA2,AHNAK2,AMIGO2,CA2,CCN3,CCNE2,CDKN1A,CXCL14,EPHA2,FST,ID4,INHBA,LIF,LRP8,MMP12,SFXN3,SLC7A11,SOX9,SPP1,TNFAIP8,TNS3	652 (13)
BCL6	0.958	transcription regulator		0.524	3.46e-05	A2M,BAX,BCL2A1,BCL6,BLNK,CCL2,CD72,CDKN1A,CDKN2A,CHEK1,CIITA,COL1A1,CTSK,CXCL10,CXCR5,DOCK10,DUSP6,ENTPD1,EPB41L2,FGF2,FMOD,GABARAPL1,GADD45A,GATA3,GOLM1,GPX4,HERC5,IL6R,ITGA3,ITPRIP,KLF6,KLHL23/PHOSPHO2-KLHL23,KLK1,LBH,LDHB,LDLR,LITAF,MAF,MGP,MSH2,MYC,ORC1,PFKM,PLA2G2A,PRSS23,RGS4,RHOF,SH3D19,SH3PXD2B,SOX5,SOX6,SOX9,TACSTD2,TNFRSF14,ZC4H2	1120 (19)
Hdac		group	Inhibited	-2.017	3.55e-05	ADGRL3,AHR,BCL6,BIRC5,CDKN1A,CXCR4,DKK3,DNMT3B,E2F4,EDN1,EDNRA,EDNRB,EGR1,EGR3,ERBB2,EZH2,GALT,GATA3,IGFBP3,IL6R,JUN,KLF10,KLF6,MMP14,MYBL2,MYC,NR4A1,NRP1,PGF,PPARGC1A,RARB,RGS10,RNASE1,ROBO2,RRM2B,SIM2,SLC8A1,SPP1,TBX3,TIMELESS,TNFSF10,TXNIP,WNT4,ZEB2,ZNF160	1222 (20)
NOTCH3	-0.213	transcription regulator	Activated	3.08	3.59e-05	ACTA2,BIRC5,CDH11,CDKN1A,COL5A1,DLGAP5,DTX1,EPAS1,FN1,HES1,HES5,HEY1,HEY2,ID1,MMP9,PDGFRB,PTX3,RGS5,SDC2,SPARC,TAGLN	881 (14)
KLF2	2.271	transcription regulator		0.104	3.62e-05	ACKR3,ANGPT2,ASS1,CAV1,CCL2,CCN2,CDKN1A,CXCR4,CXCR5,CYP1B1,ECM1,EDN1,EFNA1,EPAS1,F2RL1,F3,FUT4,GADD45A,ID1,ID3,IGF2,IL2RG,IL6R,ITGA4,ITGB2,ITGB4,ITGB5,KCNN4,MAP3K5,MMP14,MT2A,MVP,MYC,MYH10,PGF,PPARG,RGS3,RUNX2,SERPINB9,SLC2A1,SOX9,TFRC,TGFB2,TGFBR1,THBD,TIMP1,VCAM1,WEE1	654 (15)
1,4-bis[2-(3,5-dichloropyridyloxy)]benzene		chemical toxicant		-0.559	3.62e-05	ABCC3,ABCC4,ACACA,BUB1,BUB1B,CCN4,CCNA2,CCNB1,CCNB2,CDC20,CDK1,CDK2,CDK6,CDKN1A,CORO7/CORO7-PAM16,FAM107B,FASN,FOXM1,ICAM1,IGF2R,IL1R1,INSIG1,MAD2L1,MCM5,MCM6,MCM7,MDM2,PDE3B,PNPLA2,SAT1,SCD,SLCO1B3,TMPRSS2,TNFAIP2,UCP2	953 (10)
PTGS2	0.932	enzyme	Activated	4.117	3.62e-05	ADGRL3,ANGPT1,ANGPT2,ANXA1,ANXA2,ASXL3,BAX,BBC3,BRCA1,CCL2,CDKN1A,CDKN2C,CLU,CTSD,CTSK,CXCL10,CXCL12,CXCL14,CXCR4,CYP1B1,DLX5,DYNLL1,EDNRA,EGR1,ERBB2,FN1,HBEGF,ICAM1,ID1,IGFBP3,ITGB4,KRT23,MCL1,MKI67,MMP14,MMP2,MMP7,MMP9,MYC,PPARG,PTGER4,PTMA,RAC1,RPS19,RPS3A,RUNX2,TET1,TNFSF10,TRAF1	1069 (17)
2-bromoethylamine		chemical reagent	Activated	2.548	3.67e-05	A2M,ANXA1,ANXA2,CLDN4,CLU,FXYD5,GPNMB,GPX2,IER3,LGALS3,MCM3,MYC,RBM3,S100A10,S100A11,SPP1,TIMP1,TSPAN8,TUBB
tetradecanoylphorbol acetate		chemical drug	Activated	5.704	3.76e-05	ABCA7,ACSM5,ADAM17,ADAMTS4,ADCY3,AHCTF1,AMIGO2,ANGPT1,ANGPT2,ANXA1,ATP2A2,ATP2A3,AURKA,AURKB,AZU1,B3GNT5,BAX,BCL2A1,BIRC5,BLM,BTG2,C3,CA2,CAMSAP1,CAT,CAV1,CAV2,CCL2,CCN1,CCN2,CCNA1,CCNA2,CD4,CDK1,CDKN1A,CDKN2A,CIITA,CREBBP,CTSB,CTSD,CXCL10,CXCR4,DAB2,DEK,DNMT1,DSG1,DSG3,DUSP6,E2F1,E2F3,E2F4,ECM1,EFNB2,EGR1,EGR2,EGR3,EIF2AK2,EIF4A1,EIF4E,EIF4EBP2,EIF4G1,EN1,EP300,EPHA2,ERBB2,ERCC1,ERCC6L,ERRFI1,ES…	1211 (17)
LIPE	-1.255	enzyme		1.173	3.83e-05	ACSL1,ALDH1A1,ANGPT1,ANKRD1,BCL6,CA2,CITED2,CLK1,COL1A1,COL1A2,EDN1,EGR1,FASN,FKBP5,FMOD,GAPDH,HSPA1A/HSPA1B,ID2,MAPKAPK2,MED1,NET1,NR4A1,PAM,PC,PDE8A,PHKG1,PPARG,PPARGC1A,RARB,RGS5,RUNX2,SCARB1,SCD,SMAD7,TKT,YWHAG	965 (16)
STAT6	0.234	transcription regulator		0.9	3.94e-05	ABLIM1,ACSL1,ADAP1,AHNAK,AKAP13,ANXA1,APOLD1,ARID5A,ARNTL2,ASS1,BAX,BCL6,CA2,CAMK1D,CCDC86,CCL2,CD72,CDK2,CDKN1A,CEL,COL1A1,COL1A2,CTSB,CXCL10,DDHD1,DGKA,DOCK10,EGR1,EGR2,EIF2AK2,EPHA2,EPHX1,FAM20B,FASN,FKBP5,GATA3,GATM,GFI1,GNA15,GTSE1,HIPK2,IFI44L,IFITM3,IGF2R,IL1RN,IRF7,ISG15,ISG20,JAG1,JAK2,KDM6B,KSR1,LIF,LIFR,LTB,LY6D,MAF,MAP3K5,MMP12,MMP14,MMP2,MMP28,MMP9,MVK,PDGFA,PLD1,PLSCR1,PNPLA2,POLE2,…	1150 (16)
EWSR1	-0.386	other		0.473	4.08e-05	ABL1,ACKR3,CDK1,CHEK2,DLGAP5,ERBB2,F2RL1,GRP,KIF20A,MCL1,NUSAP1,PCDH20,RRM2,TOP2A,TRDN
EIF4E	-0.459	translation regulator		-0.394	4.11e-05	ADAMTS15,ATR,BCLAF1,BIRC5,BIRC6,CDC34,CDK2,CDKN1A,CDKN2A,CDT1,EP300,FASTK,FGF2,FN1,GPX2,GPX3,HMOX1,IGFBP4,INSIG1,LSM7,MAPKAPK2,MCL1,MIA,MMP9,MYC,NRP1,NUDT3,PDS5B,PGF,PIM1,RPL10A,RPL37A,RPS13,SASS6,SERTAD1,SKP2,SNRPA,SRXN1,TGFBI,TNC,TP53BP1,UBE2C,UBE4A,UBR5	1057 (17)
CD40LG		cytokine		1.042	4.12e-05	ADAM17,AHR,AKAP13,ARID4B,ATF5,BAX,BCL2A1,BCL6,CA2,CAST,CBX3,CCL2,CCN2,CDK6,CDKN1A,CIITA,CLU,CLUH,CXCL10,CXCR4,CYP1B1,EGR1,EIF2AK2,EIF2S1,F3,GADD45A,GPR183,HDDC2,HSP90AA1,HSPA1A/HSPA1B,ICAM1,ID2,ID3,IFI6,IFIT1,INHBA,ISG15,ITGA4,JAK2,JUN,KDM6B,KIF2A,LIG3,LTB,MARCKS,MCL1,MED1,MMP14,MPHOSPH9,MSH2,MT2A,MX1,MYC,NAMPT,NET1,NINJ1,NR4A3,PALM2AKAP2,PIM1,PKMYT1,PLAU,PMVK,POLA1,PRKDC,PSMB10,PSMB9,PTPRG,RAD21…	774 (12)
prostaglandin E2		chemical - endogenous mammalian	Activated	2.797	4.21e-05	ACTA2,AHR,ANGPT1,ANGPT2,ANXA2,AQP3,ATP2A3,BAX,BIRC5,BRCA1,CCL2,CCN2,CCNB1,CDKN1A,CNNM2,COL1A1,CXCL10,CXCL12,CXCR4,DCN,DGAT1,DYNLL1,EGR1,EGR2,ENTPD1,ERBB2,ETS1,F2RL1,FASN,FBXO31,FGF2,FMOD,FN1,FST,FSTL3,HMOX1,ICAM1,ID1,IER3,IGF1R,IGFBP4,IGFBP5,IGFBP7,IL1R1,IL1R2,IL1RN,IL2RG,JUN,KLF4,LEFTY2,MAFB,MCL1,MMP14,MMP19,MMP2,MMP9,MYC,NR4A1,NRP1,PGF,PLAU,PLK2,PPARG,PTGER4,PTGES,RUNX2,SLC5A1,SP1,SPP1,ST3GAL4,…	1039 (14)
RNY3	0.853	other	Activated	2.496	4.31e-05	CXCL10,HERC5,HES4,IFI44L,IFIT1,IFITM3,ISG15,LY6E,MX1,OAS1,OAS2,RTP4,TRIM6	615 (7)
TENM1	3.974	transmembrane receptor		0.378	4.33e-05	EDNRB,GPNMB,MGP,SCARB1,SEMA6A,SLC1A4,SOX5
caffeine		chemical drug		-0.3	4.34e-05	CAT,CAV1,CCN2,CDC25A,CDC25C,CDK1,CDKN1A,CDKN2A,COX4I1,CTSK,EGR1,EPAS1,F3,FASN,FOXM1,LMNB1,MT-CO1,NR4A1,NTRK2,PPARG,PPARGC1A,SLC2A1,SMAD2	997 (18)
mir-29		microRNA		-1.373	4.56e-05	ACTA2,CDK6,COL1A1,COL1A2,COL3A1,COL5A2,DNMT1,DNMT3B,FKBP5,FN1,GLDC,HMGA1,KLF4,KREMEN2,MCL1,MMP2,MYBL2,NASP,PDGFA,PDGFRB,PIK3R1,PMP22,RUNX2,SCARB1,SP1,TIMP3,TNFAIP3,ZFP36L1	1072 (16)
TGFBR1	-0.618	kinase	Activated	4.198	4.56e-05	ACTA2,AHR,BIRC5,CCN2,CDKN1A,COL1A1,COL1A2,EDN1,EGR2,FBLN5,FMOD,FN1,HEY1,HMOX1,ID4,ITGB5,JAG1,KLF4,LEFTY1,LEFTY2,PTX3,RGS3,RUNX1,SMAD7,TAGLN,TGFBI,WNT11,ZFP36	980 (16)
NTRK2	4.264	kinase		-0.764	4.83e-05	ANGPT1,CCNA2,CCNE2,CDC6,CDCA5,CDCA8,CDK1,CDKN1A,CDKN2C,DAPK1,E2F1,EGR1,FGF2,HEY2,HGF,JAG1,MCM5,MYC,PIK3R1,PYCARD,SERTAD1,SPP1,SYT1,TGFBR1,TNFSF10	1133 (23)
TFAP2C	0.198	transcription regulator		-1.071	4.83e-05	ANLN,CCN2,CDKN1A,EGR3,ELF5,ERBB2,ESR1,FBXW7,FST,IGFBP5,JAG1,KRT81,KRT86,MAL,MBP,MMP14,MMP2,MMP9,MT1X,MT2A,MYC,NRP1,TIMP1,TNFAIP3,ZMYND11	1074 (17)
androgen		chemical drug		-0.932	4.86e-05	ADAMTS15,AKR1C3,BTG2,CA2,CA3,CALR,CDC25C,CTSB,CXCR4,DHCR24,DNMT3B,ENO2,EP300,ETS1,ETV3,FGF2,FGFR2,GPT2,GSN,IGFBP5,INHBA,JUN,KLF5,MMP9,MYC,NR4A1,NTRK2,PDS5B,PIK3R1,PIM1,PLPP1,RUNX1,RUNX2,SKP2,SMAD1,SMAD2,SMAD3,SOX9,STIM1,TACC2,TLE5,TNFAIP8,TPT1,VAV3,VMP1	1166 (20)
PDX1		transcription regulator		0.21	4.87e-05	AKR1B1,ANXA2,ARRDC4,ASNS,ATF5,ATP2A2,ATP2A3,ATP5PF,BBC3,CAMK2N1,CAT,COL1A1,COL3A1,CXCR4,DAPK3,DUSP6,EFNA1,EGR1,F3,FGF2,ID1,ID2,ID3,IER3,IGF1R,IGFBP3,ILK,INSIG1,JUN,KLF10,KLF6,MAN1A1,MAOB,MDH1,MT-ND1,MYC,PC,PDIA4,PDIA6,PRSS23,PTPRF,RHOBTB1,SLC2A1,SLC6A6,SLIT3,SPP1,SSBP3,TSPAN8,TXNIP	1059 (22)
SPP1	5.101	cytokine	Activated	2.241	4.88e-05	ANGPT1,AURKA,BAX,BRCA1,CA2,CCL2,CDC20,CDC25A,CDK2,CDKN1A,COL1A1,CXCL12,E2F1,EPDR1,ERBB2,FGFR2,FN1,GPX4,HMOX1,ICAM1,ILK,INSIG1,ITGA2,ITGA3,ITGB5,JAG1,LIF,MMP14,MMP2,MMP7,MMP9,MTA1,MYC,NDUFS7,OCLN,PDGFA,PGD,PIK3R1,PLAU,PPARG,RUNX2,S100A4,S100A6,SELENOW,SOX9,SPP1,TGFBR1,TIMP1	1083 (18)
EFNA4	-0.033	kinase		0.316	4.91e-05	ABCA12,CCN2,DSG1,DUSP6,FOXD3,IRF7,ITGB4,ITGB6,KRT16,KRT4,KRT7,PKP1,PLAT,SLC20A1,SOX9,TGM1,UBE2C
epigallocatechin-gallate		chemical drug	Inhibited	-2.692	4.99e-05	AHR,ANGPT1,ANGPT2,APC,BAX,BIRC5,CA2,CAT,CCL2,CCN1,CCN2,CDKN1A,CDKN2A,COL18A1,CTSK,CXCL10,DIABLO,DNMT1,EDN1,EGR1,ERBB2,ESR1,F3,FN1,GADD45A,GBP4,GCLC,GJB2,HMOX1,HSPB2,ICAM1,IGF1R,IL1R1,ISG15,JUN,LDLR,MAP3K5,MDM2,MKI67,MMP2,MMP9,MYC,OCLN,PDGFRB,PDIA4,PLAU,PTN,SLC16A1,SP1,TACSTD2,TAP1,TFRC,TIMP1,TIMP2,TNFSF10,TRAF1,VCAM1	983 (13)
L-methionine		chemical - endogenous mammalian		-0.625	5.01e-05	ACTA2,AURKB,BRCA1,BUB1,CCNB1,CCNB2,CDCA8,CDK1,CDKN2C,CLU,F3,GNA11,IGFBP4,NUSAP1,PLAT,PRC1,RHOB,SMAD7,SPP1,TOP2A	1134 (21)
PPARA	0.225	ligand-dependent nuclear receptor		0.539	5.08e-05	ACAA2,ACACA,ACAT1,ACAT2,ACSL1,ACTA1,ANXA2,AQP3,ARHGDIA,ASNS,ASS1,AURKA,BAX,C1R,C3,CAT,CCNA2,CCNB1,CDK1,CDK2,CDKN1A,CDKN2A,CDKN2C,CEACAM1,CHAF1B,COX4I1,CS,CTSL,CXCL12,CYP51A1,DBI,DLG4,DYNLL1,EDN1,ENTPD1,EP300,F11R,FASN,GLS,GSTK1,GSTM3,H2AX,H2AZ1,HGF,HMOX1,IDI1,IFITM3,IGFBP3,IGFBP5,IL1RN,INSIG1,KIF20A,KIF2C,KIF4A,KRT23,KYAT1,LAMB3,LIFR,LIPG,LY6D,MAD2L1,MGLL,MGST3,MKI67,MMP9,MT-CO2,MVK,MYC,NCF2,OCLN…	926 (20)
AG490		chemical - kinase inhibitor		-1.098	5.09e-05	A2M,ACAT1,ACTA2,AKR1C3,BAX,BIRC5,CCL2,CDKN1A,EDN1,ENPP2,ESR1,FGF2,ICAM1,IGF2,JAK2,MCL1,MMP9,MYC,MYH10,OCLN,PIM1,PLA2G2A,PTTG1,S100A10,SAA1,SPP1,TAGLN,TIMP1,TNFSF10	1188 (18)
RICTOR	-0.385	other	Inhibited	-5.06	5.16e-05	ATP5F1C,ATP5F1D,ATP5PF,ATP6V0B,ATP6V1B1,ATP6V1C2,BAX,BBC3,BSG,CD4,COX4I1,COX4I2,COX7B,EGR1,FAU,ISG15,MCL1,NDUFA1,NDUFA2,NDUFA4L2,NDUFB5,NDUFC1,NDUFS1,NDUFS7,OAS2,OBP2B,PSMB10,PSMB9,PSME4,RAC1,RGS16,RPL10,RPL10A,RPL11,RPL17,RPL21,RPL23,RPL26,RPL28,RPL30,RPL35A,RPL38,RPL6,RPL7,RPL9,RPLP0,RPLP2,RPS10,RPS13,RPS15,RPS19,RPS21,RPS23,RPS24,RPS27A,RPS29,RPS3,RPS6,SDHC,SDHD,SGK1,TCIRG1,UQCR11,UQCRB,VCAM1	1074 (17)
CDK4/6		group		-0.194	5.26e-05	AHNAK,BCLAF1,CDC6,CDK6,E2F1,E2F8,EMSY,EPHA2,ERRFI1,KMT2A,LAMB2,MARCKS,PCYT1B,RHPN2,RPL10,RPL13,RPL27A,RPS6,TUBA1B,TUBA1C,TUBB,VPS13D,YLPM1,ZNF148	215 (7)
Ca2+		chemical - endogenous mammalian	Activated	3.05	5.32e-05	ACTA2,AHR,ANKH,ATP2A2,CALR,CCN1,CDK2,CDKN1A,COL1A1,CSRP1,CXCR4,CYP1B1,DUOX1,E2F1,E2F3,EDN1,EGR1,FASN,FGF2,FGFR2,FN1,GLS,GRIP1,HBEGF,ICAM1,ID1,ID3,IGF1R,IL6R,ITGA3,ITPR2,ITPR3,JUN,KLF4,MGP,MMP19,MMP9,NR4A1,NR4A3,NTRK2,PLCG1,PLS3,PPARG,PPARGC1A,PTTG1,RUNX2,SBSN,SCARB1,SELENOT,SERPINB2,SGK1,SLC6A12,SP4,SPP1,SREBF2,SSTR2,STIM1,TAGLN,TGM1,TIMP2,TNFSF9,TRPV6,TSHR,VCAM1	1197 (18)
COL4A3	-2.234	other			5.32e-05	CCN2,COL1A1,COL1A2,COL3A1,FN1,ITGA2,LAMB1,MMP14,MMP2,MMP9,TIMP1,TIMP2	878 (19)
ARID1A	-0.574	transcription regulator		0.452	5.37e-05	ANXA1,CCNB2,CDKN1A,FZD1,FZD2,FZD4,HES1,LRP5,LRP6,PIK3IP1,SOX9,UCA1,WNT2B,WNT4	852 (13)
TGFBR2	0.542	kinase		1.077	5.52e-05	ACSL3,ACTA2,ATP1A2,BIRC5,CCN2,CDKN1A,CDKN2A,CHRM3,CLU,COL1A1,COL1A2,CRYAB,DSG2,FGF2,FMOD,FN1,FST,GATM,GJB2,GJB6,HGF,ICAM1,IL1R2,JUN,KCNJ8,MCF2L2,MMP12,MMP14,MMP2,MMP9,MPHOSPH9,NFIB,NRP1,PLAGL1,PTGES,RBMS3,RUNX2,SLC12A4,SLC2A3,SMAD1,SMAD3,SMAD7,SPARC,SPP1,TAGLN,TGFB2,TGFBR1,THBD,TIMP1,TMPRSS2,TXNIP	1096 (19)
celecoxib		chemical drug		-0.544	5.56e-05	ATR,BAX,BCL2A1,BIRC5,BIRC6,CDKN1A,CENPF,CHEK1,CLDN4,COL3A1,CTSK,E2F1,ESR1,F3,GADD45A,HMOX1,HRK,ICAM1,ID1,IGF1R,MAPK8,MCL1,MDM2,MET,MKI67,MMP2,MMP9,PPARG,RARB,RIPK2,SP1,ST3GAL4,TNFRSF10D,TNFRSF11A,TRAF1,VCAM1	1199 (20)
ciglitazone		chemical drug		0.475	5.62e-05	ABCA12,ACTA2,AQP3,BAX,CAT,CAV1,CAV2,CCL2,CDKN1A,CIITA,DGKA,ESR1,FN1,GSN,HGF,ICAM1,JUN,MMP2,MMP9,MT-CO2,PARP1,PPARG,RARB,TGM1,TNFSF10,VCAM1	1152 (20)
garcinol		chemical - endogenous non-mammalian		-0.756	5.71e-05	ANAPC1,ARHGAP35,BAX,BCL6,BLZF1,BUB1B,CCNA1,CDC34,DAPK1,GTF2I,GTF3A,HIRA,HNRNPUL1,MAF,MLLT6,MSX1,NR4A3,PERP,PLAT,POLR2J2/POLR2J3,SATB1,TAF12,TAF6,TCF7L1,TPT1,VAV3,ZFP3,ZFP36	366 (7)
Ige		complex		1.967	5.97e-05	ADAMTSL4,ANXA1,AQP3,ARRB1,ATP2A2,BAIAP2,BCAT1,BCL2A1,BCL6,BIRC5,C3,CAPN2,CARHSP1,CAV1,CCL2,CDKN1A,CEACAM1,COL18A1,COQ7,CTSK,CXCL16,CXCR5,DUSP6,EDN1,EGR1,EGR2,ENO2,ERRFI1,FXYD6,FYN,GSN,HBEGF,HEATR1,HIP1R,HIVEP3,HMOX1,HSPA9,IARS1,ICAM1,IER3,JAK2,LIF,MAPKAPK2,MTOR,MYC,NRP1,PDGFA,PIK3IP1,PPARG,PPP1R3B,PTPRF,PTPRG,PTX3,RAB7B,RAPGEF1,RASGRP1,RGS16,RIPK2,ROCK2,RUNX1,SCARB1,SCD,SERPINB1,SERPINB2,SERPINB6…	1078 (14)
F2R	0.228	G-protein coupled receptor	Activated	3.903	6.1e-05	ANGPT1,ANGPT2,CCL2,CCN1,CCN2,CDH11,CXCL12,EGR1,EGR3,ESR1,F3,FGFR2,FN1,HMOX1,ICAM1,IGFBP7,LAMB1,LAMB3,LDHB,MMP2,MMP9,NR4A1,PLAT,PLAU,S100A4,SERPINB5,TAGLN,TGFB1I1,TGFB2,TNFAIP3,VCAM1	1077 (18)
FOLR1	0.069	transporter			6.33e-05	ACVR1,AOC3,AP1S2,ARHGDIB,ATR,BASP1,CAT,CAV1,CENPK,COQ7,DTD1,DUSP6,GAS5,IK,LAMB2,MDK,MPP6,PPID,PRLR,RPS24,S100A4,SMARCE1,SMC2,ST3GAL4,STXBP2,SYNCRIP,SYNGR2,TAGLN2,TNFRSF11A
SIN3B	-0.044	transcription regulator			6.34e-05	BCL6,CAD,COL1A2,HES1,KLF10,KLF6,MYC,NCL,RRM2,SIN3A,TXNIP	869 (7)
thapsigargin		chemical toxicant	Activated	2.25	6.42e-05	ABCA12,ADCY1,ASNS,ATP2A2,BAX,BBC3,BCL6,CALR,CAV1,CDKN1A,CLDN4,CLU,COL1A1,CREB3L1,CXCL10,EDN1,EGR1,EGR2,ERBB2,ERRFI1,ESR1,ETS1,FN1,GADD45A,HMOX1,HSPA1A/HSPA1B,HSPA9,ICAM1,IL1R1,INSIG1,ITGA4,ITGB2,JUN,KLF4,KPNA1,LBH,LIFR,MCL1,MET,MMP9,MYC,NR4A1,NR4A3,RETSAT,SELENOS,SESN2,SFN,SGK1,TNFSF10,VCAM1	1007 (18)
MRPL14	-0.08	other	Activated	2.449	6.55e-05	COX4I1,MT-CO1,MT-CO2,MT-ND1,MT-ND4,MT-ND6
RBX1	0.119	enzyme		-0.816	6.55e-05	BIRC5,BRCA1,CCNB1,CDK1,MCL1,RHOB	1242 (19)
MIB1	-0.452	enzyme		1.391	6.55e-05	BLM,HES1,HES5,HEY1,HEY2,HEYL
paclitaxel		chemical drug		0.83	6.56e-05	ACKR3,ACTA2,BAX,BIRC5,BTG2,CAV1,CCL2,CCN2,CDA,CDC20,CDC42EP3,CDK2,CDKN1A,CELSR2,CHAF1B,CLU,CRY2,CXCL10,CYP1B1,DNMT1,DUSP6,EGR1,EMP1,ENPP2,EPHA2,ETV3,FOXM1,GAMT,GRAMD1B,H2AX,HBEGF,HMGB3,ICAM1,IDUA,IER3,IGFBP3,ITGA3,ITGB5,ITPKC,JUN,KCNN4,KDM6B,KDSR,KIF20A,MCL1,MDM2,MKI67,MMP9,MYC,NAT9,NCS1,NREP,OSMR,PARP4,PHLDA1,PLAU,PNKD,PRELP,RBM3,RFTN1,SAT1,SERPINB2,SLC2A3,STMN1,THBD,TP53INP1,TRAF1,TUBA1B,UHRF1,…	1101 (18)
LAMTOR1	-0.028	other	Inhibited	-2.121	6.64e-05	ACACA,FASN,MTHFD1,MTHFD2,NRP1,PPAT,SCD,SQLE	345 (7)
ethionine		chemical toxicant	Activated	3.5	6.71e-05	ANXA1,CLU,GPNMB,GPX2,GTPBP4,IER3,LGALS3,MCM3,MYC,PSMB10,S100A10,S100A11,SPP1,TES,TIMP1,TSPAN8
EFNA3	0.062	kinase		0.243	7e-05	ABCA12,CCN2,DSG1,DUSP6,FOXD3,IRF7,ITGB4,ITGB6,KRT16,KRT4,KRT7,PKP1,PLAT,SLC20A1,SOX9,TGM1,UBE2C
Brd4		kinase	Activated	4.111	7.08e-05	ACTA2,COL1A1,COL1A2,COL3A1,COL5A2,COL6A3,COL8A1,EDNRB,HGF,KLF4,LEFTY1,LGALS3,PLAT,PLAU,SPON2,TAGLN,TIMP1,TLR6
LYL1	0.822	transcription regulator		0.785	7.16e-05	ADGRG1,ANGPT2,BRCA1,BTG2,EGR1,ID1,ID3,ID4,ITGA2,RAPGEF1
TAF1	-0.519	transcription regulator			7.16e-05	BCL2A1,CCNA2,CDK1,GHR,PRLR,RPL31,RPL34,RPS10,RUNX2,SCARB1
BARX2	0.527	transcription regulator		0.695	7.16e-05	ACTA2,ANLN,DYNLL1,ESR1,HSPA9,MMP9,RBM15,SOX5,TIMP1,TIMP3
CDK12	-0.797	kinase	Inhibited	-2.23	7.22e-05	ATR,BRCA1,FANCD2,FANCI,SMARCC2	588 (3)
TEAD1	-1.45	transcription regulator	Activated	2.22	7.4e-05	ACTA1,ACTA2,CDK6,CDKN1A,COL3A1,COL5A2,CS,EDN1,EDNRA,IGFBP5,LATS2,NFKBIZ,PCDH18,PURA,RHOBTB1,SAMD5,SDC2,SH3D19,TAGLN,TLE1,TNNT2,TPM1,TRNP1	887 (14)
F3	2.11	transmembrane receptor	Activated	2.133	7.4e-05	ANGPT1,BRINP3,CCL2,CCN1,CCN2,CCNA1,DUSP6,EGR1,F3,FGF13,ICAM1,ITGA2,LAMB1,MDK,MMP2,MMP7,MMP9,PODXL2,RAC1,SEMA3A,SPRY4,TNFRSF11A,VCAM1	546 (16)
CHUK	-0.184	kinase	Activated	3.843	8.04e-05	ACKR3,C3,CCL2,CCN3,CCNB1,CDC25A,CDH13,CDKN1A,CLU,COL18A1,CTSB,CXCL10,CXCL12,DCN,DNMT1,DUSP6,E2F1,ENPP2,F3,GBP4,HEY1,HEY2,HMOX1,HSP90AA1,ICAM1,IFI35,IL1RN,ISG15,KLF10,KLF5,LIFR,MFAP5,MGP,MMP2,MMP9,MYC,PLAU,PLK1,PLSCR1,PTX3,RGS16,SERPINB2,SERPINB5,SGK1,SNX10,SOD3,SPP1,TERF2IP,TIMP3,TMEM176B,TNFAIP2,TNFAIP3,VCAM1	1020 (13)
ALDH1A2	3.862	enzyme		-1.342	8.24e-05	ALDH1A1,CCN1,CCN2,COL1A2,COL3A1,FGF2,IGFBP4,MAFB,RARB,SPARC,SPP1,TGFBI,TIMP1,TIMP3	993 (14)
lysophosphatidic acid		chemical - other	Activated	2.673	8.49e-05	ACTA2,ANKRD1,BCL6,CCL2,CCN1,CCN2,CXCL10,EDN1,EGR1,F3,FKBP5,HYOU1,ICAM1,JUN,KLF5,LIF,LIPG,LRP6,MDM2,MMP9,MYC,PDGFRA,PDGFRB,PLAU,PPARG,PPP1R3B,SCARB1,TAGLN,TF,VCAM1	601 (13)
INHBA	1.721	growth factor	Activated	2.398	8.59e-05	ACTA2,ACVR1,ACVR1B,AGO1,AKR1C3,AMT,ANKRD1,BAMBI,BAX,CCL2,CCN2,CDC25A,CDKN1A,CHD7,CLASP2,CXCR4,DACH1,EDAR,EFNB2,ESR1,FN1,FST,FSTL3,ILF3,INHBA,INHBB,KLF4,LEFTY1,LEFTY2,MAF,MAFB,MCL1,MGP,MMP2,PCSK6,PRLR,PTBP2,RGS16,SERPINB2,SERPINB5,SMAD7,SMARCD1,SP1,TAGLN,TENT5B,TIMP1,VANGL2,VAV3,ZNF518A	1231 (19)
PAX7	3.987	transcription regulator		-0.554	8.71e-05	AHR,ASS1,ATP11A,CAMK1D,CDH11,CXCR4,F2RL1,FAM107B,GALNT13,ID2,ID3,KCNK2,MEST,NFIX,PEG3,PLAGL1,PPARG,PRRX1,PRSS23,RAD23B,RNF128,RNH1,SLC44A1,ZNF407
Smad		complex	Activated	3.268	8.85e-05	CCN2,CDKN1A,CDKN2A,COL1A1,COL1A2,ID1,ID2,ID3,INPP5D,MCL1,MYC,SMAD7	717 (13)
H2AX	-0.48	transcription regulator		0.436	9.13e-05	CLU,EPDR1,MDC1,MT-CO1,MYC,MYL6,POLRMT,PPARGC1A,PTN,RPL10A,RPL13,SLC2A1,SLC7A11,TIMP3,TP53BP1
cigarette smoke		chemical toxicant		1.733	9.4e-05	ACTA2,AHR,BIRC5,C3,CAT,CCL2,CCN1,CDC25A,CDC25C,CDKN1A,CDKN2A,CHRM2,CHRM3,CHRNA5,CXCL10,CYP1B1,DNMT1,EGR1,EPAS1,GATA3,GCLC,GPX2,GPX3,H19,HAS3,HMOX1,HSP90AA1,HSPA9,HSPB2,ICAM1,IRAK1,IRAK2,JUN,KLF4,MMP12,MMP2,MMP9,MT-ATP6,MTOR,MX1,OAS1,OAS2,P2RX4,P2RY6,PGD,PGF,POU2AF1,PPARG,PTGES,RPS6,RUNX3,SERPINA3,SIRT6,SLC1A4,SLC2A1,SMAD7,SOD3,SP1,TGFBR1,TIMP1,TXNRD1	1139 (16)
wortmannin		chemical - kinase inhibitor		-0.839	9.54e-05	ACACA,ACTA2,ANPEP,AQP3,ARRB1,BAX,BIRC5,CCL2,CCN2,CDC25C,CDK2,CDKN1A,CDKN2A,COL1A1,COL1A2,COL3A1,CXCL10,CXCL16,DSG1,E2F1,E2F3,EGR1,ENTPD1,ESR1,F3,FASN,FN1,GCLC,HMOX1,ICAM1,IDE,IGF1R,JUN,MAF,MCL1,MMP14,MMP2,MMP9,MT2A,MYC,NR4A1,NR4A3,PLAU,RETSAT,SCARB1,SLC6A12,SP1,TFRC,TNFSF10,TPM1,VCAM1	1175 (18)
Raf		group	Activated	2.132	9.56e-05	ANPEP,CDKN1A,CDKN2A,DUSP6,E2F1,EDN1,EGR1,ID2,IER3,IGF1R,JUN,MCL1,MYC,PPARGC1A,RARB,RND3,SEMA6A,SLC20A1,SPRY4,ST8SIA1,TAGLN,TNFAIP3,TOP2A	1131 (24)
ANXA7	0.022	ion channel		0.137	9.56e-05	APC,BRCA1,BRCA2,CCNB1,CTSB,DAD1,ERCC5,FST,FYN,GATA3,HGF,ITGA2,ITPR2,ITPR3,NFIA,NR3C1,PHLDA1,RAD21,RAD23B,SERPINB6,SIM2,TFDP1,UBE2B
plicamycin		chemical drug		-0.378	9.65e-05	ADAMTS4,AHR,BBC3,CCL2,CCN2,CDC25A,CDKN1A,COL1A1,COL1A2,F3,FASN,FBXW7,FOXM1,FYN,GJB2,GLTP,HMOX1,ID1,IER5,IGFBP4,MDM2,MET,PLXDC1,PRKDC,RASL11B,ROR1,SLC40A1,SP1,TIMP1,WWC1,XYLT1,ZMYND8	1225 (23)
WWTR1	-0.164	transcription regulator		1.525	9.77e-05	CCN1,CCN2,CCNA2,CDKN1A,COL1A1,FN1,ICAM1,ID2,ITGB2,LATS2,RRM1,RRM2,RUNX2,SMAD7,SPP1,THY1,UCA1,VCAM1	1066 (25)
IL13		cytokine	Activated	4.301	9.78e-05	ACKR3,ACSL1,ALDH1A2,ARNTL2,ASPN,BAX,BCL2A1,BZW2,C3,CA2,CAPN2,CCL2,CCN2,CD4,CD72,CHI3L1,CHST2,COL18A1,COL1A1,COL1A2,COL3A1,CTNNAL1,CTSB,CTSK,CXCL10,CXCR4,DHCR24,DMXL2,DUOX1,DYNLT3,EGR1,ENPP2,EPAS1,F3,FGFR3,FXYD3,FZR1,GAS6,GAS7,GATA3,GPNMB,GPX3,GPX4,GSN,HMOX1,IARS1,ICAM1,IFNGR1,IFNGR2,IL1R1,IL1R2,IL1RN,JAG1,JUN,KLF6,KRT16,MAF,MCL1,MERTK,MMP12,MMP14,MMP2,MMP9,MN1,MT1X,MTSS1,NCAPH,PDGFA,PDLIM2,PHLDA1…	865 (15)
rottlerin		chemical toxicant	Inhibited	-2.715	9.99e-05	ATP6AP2,BAX,BIRC5,CDK1,CDK6,CDKN1A,CDKN2A,CIITA,CLDN4,CLDN7,COL1A1,COL3A1,DNMT1,HMOX1,ICAM1,IL32,JUN,MDM2,MMP2,MMP9,OCLN,PLD1,PLSCR1,VCAM1,ZFP36	820 (13)
sulindac		chemical drug		0.079	0.000104	BIRC5,CCNA2,CCNB1,CCNB2,CDC20,CDC25A,CDC25C,CDC6,CDK1,CDK2,CDKN1A,CYP1B1,DCN,E2F1,E2F3,E2F4,GCLC,MYC,RBBP4,RBL1,SERPINB1,WEE1	1173 (17)
POLG	0.086	enzyme			0.000109	ATG7,MT-CO2,MT-CO3,RPL13,RPL23,RPL27A,RPL7,RPS16,RPS19,RPS24,RPS25,RPS27A,TPT1
ACTL6A	-0.228	other	Inhibited	-2.309	0.000109	BBC3,CCNA2,CCNB1,CCNB2,CCNE2,CDC25C,CDK2,CDKN1A,HMOX1,MCL1,MYC,SFN,TP53INP1	1032 (13)
DNMT1	-0.922	enzyme		-0.478	0.000109	BIRC5,BMPR1B,CDC25C,CDK1,CDKN1A,CDKN2A,DNMT1,EPDR1,ESR1,FBN1,IGF2,LRP8,MAZ,MT-CO1,MYC,MYL6,PPARG,PRDM16,PTN,PYCARD,RGS10,RPL10A,RPL13,SERPINB2,SLC7A11,SP1,TIMP3,XIST	1327 (25)
PTPN3	-0.315	phosphatase	Activated	2.911	0.00011	ADAM17,CDKN1A,COL1A1,FN1,JAG1,MMP9,MYC,SMAD7,TAGLN,TGFBI,TGFBR1	1083 (20)
ATF3	0.139	transcription regulator		0.477	0.000111	ASNS,AURKA,AURKB,BBC3,CDC25A,CDK1,CDK2,CDKN1A,CXCL16,DNM3OS,GBP4,GSN,HSPB2,ICAM1,ID1,ITGA1,JUN,LDLR,MDM2,MMP2,MSH2,MT2A,MTA1,NEK2,NFKBIZ,PLK1,PTGES,RIPK2,SERPINB5,SOX9,SP1	1118 (17)
Jnk		group	Activated	3.089	0.000119	A2M,ACTA2,ADARB1,ALDH1A2,ASAH1,ATG7,BAX,BIRC5,BMF,BRCA1,CCL2,CCN2,CCR9,COL1A1,COL3A1,CXCL12,CXCR4,DNMT1,E2F4,EDN1,EGR1,ETS1,F2RL1,F3,FN1,GADD45A,HES1,HMOX1,ICAM1,ITGA4,JUN,KLF6,MCL1,MMP12,MMP14,MMP2,MMP9,MRC2,MSH2,MT-CO2,MYC,NR4A1,OCLN,PLAT,PLAU,PLSCR1,PON2,PTGES,SESN2,TIMP1,VCAM1,VCAN,ZFP36	953 (18)
clopidogrel		chemical drug	Inhibited	-2.294	0.000123	ACKR3,ASNS,BMF,CCL2,COL1A1,COL5A1,CXCL12,F3,GARS1,GPT2,HRK,IFIT1,LGR6,LYPD3,MYC,NR2F1,PSAT1,PTX3,RGS16,SESN2,SLC1A4,STC2,ZMYND8	436 (7)
CR1L		other	Inhibited	-3.208	0.000124	C3,CCN2,COL18A1,COL1A1,COL1A2,COL3A1,COL5A1,COL6A3,COL8A1,FBN1,LUM,MGP,PTGER4,TNC	939 (16)
DPY30	0.109	other			0.000126	CCNE2,CDK2,CDKN1A,CDKN2A,E2F1,ID1,ID3	1015 (24)
alpha-santalol		chemical reagent		1.073	0.000126	BRCA1,CCNB1,CDC25C,CDK1,CDK2,CDKN1A,CHEK1	327 (7)
Immunoglobulin		complex		-1.248	0.000126	ACACA,ACLY,ACSL1,ACTA2,ANPEP,ATP5PF,BCL2A1,BCL6,BIRC5,BRD4,BSG,CALR,CCL2,CDK2,CDK6,CIITA,COX4I2,CRISPLD2,CXCL10,CXCL12,CXCR4,CXCR5,CYP1B1,DGKA,DLAT,EGR1,EGR2,EGR3,EIF2AK2,ENO2,ENTPD1,EZH2,F3,FASN,FLNB,FN1,G6PC3,GAS7,GATA3,GFI1,GMPR,HEY1,HEY2,HEYL,HMOX1,ICAM1,IDH2,IFI30,IFNGR2,IGFBP4,IL10RB,IL1R2,IL1RN,IL2RG,IL32,INHBA,IRAK1,IRF7,ITGA4,KLF4,LRRC32,MAF,MCL1,MDH1,MICAL2,MKI67,MMP2,MMP9,MTHFD1,MTHFD2…	1193 (17)
DCN	7.448	other		-0.658	0.000128	BAX,CCN2,CDKN1A,COL1A2,CXCL10,ERBB2,FBN1,FGF2,FST,ICAM1,IGF1R,MET,MMP2,MMP9,SEMA3A,SMAD3,TCHP,TIMP3,VCAM1	615 (19)
RHOJ	2.243	enzyme			0.000131	ANXA1,ATP2A2,CAV1,CNBP,GSN,MYH9,PLAT,PTN,RND3,SEC62
pirfenidone		chemical drug	Inhibited	-2.064	0.000131	CAT,CCL2,CCN2,COL3A1,FN1,PDGFA,RND3,SMAD2,SMAD3,TGFB2	710 (23)
5-N-ethylcarboxamido adenosine		chemical reagent		-0.556	0.000134	ACKR3,BAG3,BTG2,CCL2,CCN2,CHAF1B,CIITA,COL1A2,DAD1,EGR1,EGR2,FGF2,FZD1,GADD45A,GCLC,HMOX1,INHBA,KLF6,NR4A1,NR4A3,NRP1,PLK2,RAC1,RGS3,SLC4A7,SPINT1,SRXN1,THBD,TXNIP,USP2,VCAN	970 (11)
IgG		complex		-1.602	0.000135	ADGRG1,AOC1,ASAH1,ATP1B1,ATP1B3,C3,CALR,CCL2,CDKN1A,CLDN4,COL3A1,CXCL10,DSG3,EDN1,EGR1,EGR2,EGR3,EMP1,FGFBP1,FN1,FST,GPRC5A,HDGF,IFITM3,IL1RN,INHBA,INPP5D,ISG15,KRT16,LDLR,LGALS3,LGALS7/LGALS7B,MAF,MAFB,MMP12,MMP9,MYC,PIM1,PLS3,PPL,RND3,SERPINB2,SLC2A3,SLC40A1,SPINT1,SYNPO,TACSTD2,TNC,TNFAIP3,TRIM29,TUBB2A,VCAM1,ZFP36	993 (14)
EFNA5	-0.323	kinase		0.243	0.000136	ABCA12,CCN2,DSG1,DUSP6,FOXD3,IRF7,ITGB4,ITGB6,KRT16,KRT4,KRT7,PKP1,PLAT,SLC20A1,SOX9,TGM1,UBE2C	731 (12)
PP1		chemical - kinase inhibitor		-0.862	0.000137	ANGPT1,ANGPT2,CCNA1,CDC6,CDK2,CXCL16,CXCR4,ERBB2,ESR1,HMOX1,IL1RN,JUN,MMP2,MYC,TAGLN,VCAM1	993 (14)
LEP	0.672	growth factor	Activated	2.675	0.00014	ABCC3,ACACA,ACAT1,ACLY,ACSL3,ACTA2,ANGPT2,AQP3,ASAH1,ASS1,ATP2A2,BAX,BCL2A1,BIRC5,BOK,CA3,CAV1,CCL2,CCN1,CCNA2,CDKN1A,CEL,CFD,COL1A1,COL3A1,CTSL,CUX1,CXCL10,DGAT1,DUSP6,E2F3,EDN1,EGR1,EGR2,EPHX2,ERBB2,ESR1,F3,FASN,FGFR2,GADD45A,GAPDH,GCLC,HES1,HEY2,ICAM1,IFT20,IGFBP3,IL1R1,IL1R2,IL1RN,JAK2,JUN,LDLR,LIF,LIFR,MBP,MCHR1,MCL1,MDM2,MMP12,MMP14,MMP19,MMP2,MMP7,MT-CO3,MT-CYB,MT-ND1,MT-ND4,MTA1,MYC,NAMPT…	1083 (16)
HDAC5	0.498	transcription regulator		-0.541	0.00014	ACSL1,ACTA1,ACTA2,ATP5F1D,CDKN1A,DAPK1,EGR2,HES1,HMGCL,JUN,KLF6,MBP,MYC,NDUFA1,NR4A1,PMP22,PPARG,PPARGC1A,PTPN13,RAD23B,RUNX2,SCD,SLC8A1,TAGLN	1271 (24)
Sos		group			0.000145	ABCC1,ADD2,ADNP,AKR1C3,AQP3,ARID3A,ASAP1,ATF7IP,BCAR3,CA2,CAST,CAT,CHI3L1,CREBBP,DAP,DSG3,GJB6,HMMR,HMOX1,HSPB8,IGFBP5,KCNN4,KIF2A,KLF6,LRP8,MAFK,MET,MYH9,NDUFS7,NET1,NPLOC4,PHLDA1,PLAU,PLD1,PLK2,PTTG1,PXK,RANBP9,RBBP4,RGMA,RIPK4,RUNX1,SCD,SLPI,SMAD7,SMG1,STMN1,TAOK1,TPD52,UTRN	1028 (14)
seocalcitol		chemical drug	Activated	2.977	0.000147	ANKRD1,BIRC5,CDKN1A,CEACAM1,E2F1,GADD45A,IGFBP5,KRT4,KRT86,MCL1,MST1,MYC,NINJ1,NOMO1 (includes others),PDGFRB,PDLIM7,RAB1A,SGK1,SKP2,TFAP4,TMPRSS2	993 (24)
GAS2L3	-1.439	other	Inhibited	-2.345	0.000147	BTG2,CDKN1A,EPHX1,LIF,PLK2,PTPN14,SAT1,TM4SF1,ZMAT3
costunolide		chemical - endogenous non-mammalian		0.113	0.00015	BAX,BIRC5,CCNB1,CDC25C,CDK1,CHEK2,MMP2,MMP9	609 (16)
ATM	-0.535	kinase		0.507	0.000156	ATR,BAX,BBC3,BLM,CCN2,CDC25C,CDKN1A,CHEK1,CHEK2,CLU,FDXR,FN1,GADD45A,H2AX,HMOX1,HSP90AA1,IGF1R,JUN,RRM1,RRM2,TNFAIP3,TNFSF9,XRCC5	1097 (18)
R5020		chemical reagent		1.669	0.000157	BCL6,BTG2,CCN2,CDKN1A,CTSD,E2F1,ELF5,ENO2,ERBB2,F3,FKBP5,HBEGF,IER3,IL1R1,INHBB,MT1X,MT2A,MYC,NET1,SAA1,SGK1,STAT5A,TIMP2,TXNIP,VIPR1	1153 (17)
mir-27		microRNA		-0.648	0.000159	BAG2,BIRC5,CAD,CXCL12,E2F1,EDAR,EDN1,ESR1,FBXW7,MET,NF1,PDS5B,PKMYT1,PPARG,RUNX1,SEMA6A,SMAD9,SOCS6,SP1,SP4	1109 (21)
miR-145-5p (and other miRNAs w/seed UCCAGUU)		mature microRNA		-1.441	0.000159	ACTA2,ACTG2,AHNAK,CCNA2,DTD1,EIF4E,EIF4EBP2,F11R,IGF1R,KLF4,KLF5,KRT7,LAMP2,MDFI,MDM2,MYC,MYL9,SWAP70,TAGLN,VASN	898 (7)
Ap1		complex	Activated	3.78	0.000162	ATP6AP2,BCL2A1,CALM1 (includes others),CCL2,CCN2,CCNA2,CDKN2A,CLU,CXCL12,DLX5,DNMT1,DUSP6,EDN1,ERCC1,ETS1,F2RL1,F3,FN1,HMOX1,IGFBP3,ITGA2,JUN,KCNN4,KRT6B,MET,MMP12,MMP2,MMP7,MMP9,MT-CO2,MT2A,MYC,NR3C1,PLA2G2A,PLAU,S100A4,SLC8A1,SPARC,TIMP1,UTRN,VCAM1,XYLT1	990 (16)
26s Proteasome		complex	Inhibited	-3.142	0.000163	AHR,ATF5,ATG7,ATP6V0E1,BAG3,BAX,BRCA2,CCL2,CCNA2,CCNE2,CDC25A,CDC6,CDK1,CDKN1A,CENPE,CTSB,CTSD,ESR1,GAS5,H2AX,HBEGF,HMGB2,HSPB8,ICAM1,IFI35,KIF23,MAD2L1,MMP12,MYC,POLA1,PRKDC,RFC3,RUNX3,SMAD2,STAT5A,TNFSF10,TOP2A,TXNIP,UBFD1,WIPI1	1208 (20)
mir-1		microRNA		-0.098	0.000168	ADPGK,AKAP11,ANP32B,ANXA2,CAPRIN1,CCL2,CNN3,CXCL12,DHX15,EDN1,EML4,ESR1,FN1,GAS2L1,GATAD2A,HNRNPU,IGF1R,KIF2A,MET,MMP9,NXT2,PDGFA,RNF138,SH3BGRL3,SMARCA4,SOX9,TAGLN2,TNNT2,TNS3,TRPS1,UTRN,ZFP36L1
platelet activating factor		chemical - endogenous mammalian	Activated	3.054	0.00017	ANGPT2,CCL2,CDKN1A,EGR1,EGR2,F3,FGF2,FN1,GAS6,ICAM1,ITGB2,MMP14,MMP2,MMP9,NR4A1,PLA2G7,PLAU,TIMP1,TIMP2	870 (16)
LMNB1	-1.02	other	Activated	2.219	0.00017	CRYAB,CXCL12,CYP51A1,FASN,FBN1,FSTL1,GDI2,GPC4,HBEGF,LDLR,MGP,PRRX2,SCD,SLIT3,SP1,SQLE,TGFB2,TGFBI,ZFR
CIP2A	-1.098	other	Inhibited	-2.767	0.000172	ACTG2,CIP2A,COL8A1,CRYAB,DCN,GADD45A,GPNMB,GPR183,IER3,LDHB,LUM,MFAP5,MYC,NCL,PDGFRB,PDK1,PDLIM7,PRG4,RAB31,RHOC,S100A16,SAT1
DKK1	3.154	growth factor		-1.645	0.000172	ACTA2,ANGPT2,BIRC5,CDKN1A,CDKN2A,COL1A1,DLG4,FGF2,GATA3,KREMEN2,LBH,MMP9,MYC,PPARG,PRLR,RUNX2,SOX9,SPARC,TAGLN,TBX3,TNNT2,WNT11	1295 (21)
TBP	0.468	transcription regulator			0.000172	ASNS,BCL2A1,BDP1,CDKN1A,COL1A1,EDNRA,EIF4E,FN1,GAPDH,IER3,IGF1R,IGF2,LDLR,LEFTY1,MANF,MYC,NF1,PPARG,RPL31,RPL34,RPS10,TNFAIP3	1209 (16)
cytarabine		chemical drug	Activated	2.044	0.000172	BAX,BBC3,CCNB1,CDC25A,CDK1,CDKN1A,FDXR,GADD45A,GAPDH,ICAM1,ITPR2,LTB,MCC,MCL1,MDM2,SESN1,SESN2,TGFB2,TLR1,TOP2A,TP53INP1,TRIAP1	1241 (18)
L-triiodothyronine		chemical - endogenous mammalian		0.836	0.00018	A2M,ACSL1,ACTA1,ACTG2,AKR1C3,ALDH1A1,ARHGAP26,ATP1A1,ATP1B1,ATP2A2,BAX,BBC3,BCAR3,BMF,CAD,CAMK4,CCN2,CDC42EP4,CDK2,CDKN1A,CDKN2A,CHD1,CLU,CMKLR1,COX4I1,CS,CST3,CXCL12,CXCL14,E2F1,EDN1,EFNA1,EGR1,EGR2,EIF4EBP2,ENPP2,EPAS1,ESR1,FASN,FKBP10,GBP4,GPCPD1,H6PD,ID1,ID2,ID3,IGF1R,IGFBP3,IGFBP4,KRT16,KRT17,KRT6A,LDLR,MBP,MGST3,MMP14,MMP9,MT-CO2,MT-CO3,MT-ND4,MYC,NFIB,NR4A1,NTRK2,OAT,PARP1,PDLIM3,PLA2G2A,P…	1051 (21)
bucladesine		chemical toxicant		0.735	0.00018	ANKRD52,ANXA1,ASS1,BAMBI,CDKN1A,CHST2,CLU,CRYAB,CXCL10,CXCR4,DMD,DUSP6,EGR1,EGR2,ENO2,ERBB2,ERRFI1,EZH2,F3,FST,FSTL3,GALNT14,GEM,H19,HMOX1,ICAM1,ID1,ID4,IGF1R,IGF2,IGFBP3,IGFBP5,INHBB,IRAK2,ITGA1,ITGB2,JUN,KCTD3,LAMB3,LDLR,LIF,LRRN3,MAN2A1,MAP3K5,MMP14,MMP2,MMP9,MYC,NR4A1,NR4A3,PDGFRA,PLAGL1,PLAU,PLK2,POU2AF1,PTGER4,RARB,RBL1,RGS16,SCARB1,SELENOT,SIGMAR1,SLC2A1,SLC9A3R2,SMAD3,SMARCA1,SP1,STOM,SUV…	1190 (16)
ABCB4	-1.203	transporter	Inhibited	-3.573	0.000182	ACTA2,CCN2,COL1A1,COL1A2,CXCL10,H19,LGALS3,MMP2,PDGFA,PDGFRB,SPARC,SPP1,TGFB2,TIMP1	960 (12)
ANXA2	0.359	other		-1.612	0.000182	BAX,CDK6,CDKN1A,GADD45A,IGFBP3,JUN,MDM2,MMP2,MTOR,MYC,S100A10,SESN1,SESN2,ZMAT3	983 (16)
PAK1	-0.339	kinase		-0.575	0.000182	CCNB1,CDKN1A,CDKN2A,CTSD,F3,FN1,HES1,ITGB2,MMP14,MMP9,MYC,OCLN,PFKM,SCARB1	1076 (20)
green tea polyphenol		chemical drug		-1.303	0.000182	ANXA1,BAX,CAV1,CDKN1A,DLG4,HMOX1,ICAM1,IGFBP3,JUN,MMP2,MMP9,PIK3R1,PLAU,PPARG	938 (17)
daunorubicin		chemical drug		1.563	0.000182	ABCA4,ABCA7,ABCC1,ABCC4,ABCC9,BAX,CDKN1A,CDKN2A,FOXM1,MCL1,MDM2,MYC,PFKM,TAP1	1142 (21)
TEAD3	-0.054	transcription regulator	Activated	2.5	0.000187	ACTA1,COL3A1,COL5A2,EDN1,EDNRA,IGFBP5,NFKBIZ,PCDH18,RHOBTB1,SAMD5,SDC2,SH3D19,TAGLN,TLE1,TNNT2,TPM1,TRNP1
HOXD10	0.329	transcription regulator		-1.091	0.000189	BIRC6,CEACAM1,E2F1,HBEGF,HEBP1,ICAM1,ITGA3,ITGB4,MAGED2,MAOB,MMP14,MTA1,NCS1,NUDT5,RHOB,RHOC,SELENON,TGFB1I1,TIMP1,TIMP2,UBL5
NFYC	-0.044	transcription regulator		-1.445	0.00019	ARID4B,CCNB1,CCNB2,CDCA8,CDKN2A,COL1A1,COL1A2,COL5A3,DSPP,FGFR2,PDGFRB,PTTG1,RFC3,RHOB,SGK1,ZNF417/ZNF587	67 (2)
HOXC6	0.106	transcription regulator		0.671	0.00019	DCN,ERRFI1,FGFR2,GAS2L3,IGFBP3,MME,PDGFRA,PLXDC1,RFX7,RUNX1,SH3D19,SIPA1L1,SLC44A1,TNFAIP8,VCAM1,ZBTB7C
chloropromazine		chemical drug		1.221	0.00019	ACAT2,DEPP1,FGFBP1,IDI1,LDLR,MVK,NR4A1,NR4A3,PLCB1,SCD,SERPINA3,SLC2A3,SQLE,SREBF2,TAGLN,WIPI1	454 (7)
THRB	0.944	ligand-dependent nuclear receptor		-1.48	0.000192	ACACA,ACTA1,ATP2A2,BTG2,CCL2,CCN4,CCNB1,CDCA7L,CDK6,CFD,CTSD,CXCL10,CXCR4,DAD1,DCN,E2F1,E2F3,FASN,FGFR3,FRZB,FSTL1,FZD1,FZD4,GSN,H2AC6,ID1,IGF1R,IGFBP3,ILK,JUN,KCNMA1,LDLR,MACC1,MAPK3,MAPK8,MBP,MET,MMP2,MMP7,MMP9,MYC,NCOR2,NMNAT1,NR4A1,PAM,PGD,PLA2G2A,PPARG,PTTG1,RNF183,RUNX2,SLC7A11,SPP1,SREBF2,TCEA3,TGFBI,TNFSF10,TSHR,WNT11,WNT2,WNT2B,WNT4,WNT5B	1030 (20)
IL1A	-2.177	cytokine	Activated	5.488	0.000193	ADAMTS4,ALDH1A1,BAX,C3,CA2,CCL2,CCN1,CDKN1A,CTSK,CXCL10,CXCL12,F2RL1,FGF2,GBP1,HMOX1,ICAM1,IER3,IFNGR1,IFNGR2,IGFBP5,IK,IL1R2,IL1RN,IL32,INHBA,IRAK1,JAM2,JUN,LIF,MED1,MMP12,MMP14,MMP2,MMP9,MT2A,MYC,NFKBIZ,NR3C1,P2RY6,PDGFA,PLAU,PPARG,PTGES,PTX3,S100A10,SAA1,SERPINA1,SERPINA3,SPARC,SPP1,SSTR2,TERF2IP,TIMP1,TNFAIP3,TOX3,VCAM1,ZC3H12A	1061 (15)
GnRH-A		chemical reagent	Activated	3.625	0.000197	BTG2,CDKN1A,CHERP,EGR1,EGR2,EPB41L4A,FST,FXYD5,JUN,KIFC1,KLF4,KLF6,MAZ,MVK,NFKBIZ,NR4A1,PRSS23,SERPINB9,SPPL2B,SYNE4,TMBIM1,TRPM7,ZFP36	986 (15)
resveratrol		chemical drug		0.383	0.000201	ACTA2,ADAM17,BAX,BCL2A1,BIRC5,BSG,CCL2,CCNA1,CCNB1,CDK2,CDK6,CDKN1A,CDKN2A,CNBP,COX4I1,COX4I2,CREBBP,CS,CTSK,CXCL10,CYP1B1,DAPK1,DYNLL1,E2F1,EDN1,EGR1,EP300,ESR1,F3,FASN,FN1,GSTK1,HDGF,HEY1,HEY2,HMOX1,ICAM1,IFIT1,IGF2,IGFBP3,ISG15,ITGA1,JAG1,JUN,LDLR,LITAF,MCL1,MMP2,MMP9,MT-CO1,MYC,NDUFA2,PDGFA,PLAU,PPARG,PPARGC1A,RPTOR,SARM1,SERPINB5,SESN2,SPP1,TFRC,TGFB2,TGM1,TNFRSF11A,VCAM1,ZNF148	1281 (18)
FN1	1.118	enzyme		-0.013	0.000206	ACTA2,BCAT1,BIRC5,CAPN2,CCL2,CCN1,CCN2,CDK6,CDKN1A,COL1A1,CTSD,DHCR24,EWSR1,F3,FGF2,FN1,G3BP2,GDI2,GJB3,IL1R1,ITGA1,ITGA4,KRT7,MAPK8,MARCKS,MGP,MMP14,MMP2,MMP9,MTOR,MYC,PDGFRA,PLAU,PREB,RBBP4,RUNX2,SDHC,SKP2,SLC2A1,SMAD2,SMARCA4,SOX9,SPARC,SPP1,TAGLN,TIMP2,TNFAIP2,UBE2B,UBE4B,USP13,ZBTB7A	1123 (21)
1810019D21Rik		other		-1.789	0.000207	ADAMTSL3,ASS1,CDKN1A,COL8A1,EDA2R,EDN1,FAM189A2,FST,GPR87,HGF,INKA2,ITGA2,ITGB2,MMP9,PLA2G7,PLAU,SLC7A11,SYNE1,TCEAL1,THBD
PIK3R1	0.909	kinase		0.707	0.000214	ACTA2,ATF5,ATP1A1,COL1A2,CXCL10,CXCL12,F3,HMOX1,ICAM1,IRF7,ISG15,MKI67,MMP2,MMP9,MYC,PDGFRA,PDGFRB,PDK1,PIK3R1,PIK3R2,PLAU,PPARG,SLC2A1,TGFB2,TXNIP,VCAM1	1104 (18)
CCN1	1.274	other	Activated	2.026	0.000214	BAX,BOK,C3,CCL2,CCN1,CDKN1A,COL1A1,COL1A2,CXCL10,ESR1,FN1,IL10RB,ITGA2,ITGA3,MCL1,MMP2,MMP9,MSX1,MYC,NR4A1,PLAU,TCF7L1,TIMP1,TIMP2,TLE1,TNFSF10	885 (15)
ITGB1	-0.32	transmembrane receptor		-0.411	0.00022	ABCC1,ACTA1,ACTA2,ADAM17,BMPR1B,CCL2,CCN4,CDKN1A,CDKN2A,COL1A1,COL1A2,COL5A2,COL7A1,DAG1,ERBB2,FGFR3,FN1,HAS3,ICAM1,IGF2,IL1RN,ITGA3,ITGA9,ITGB4,JUN,LAMB1,LRP6,MATN2,MMP19,MMP2,MMP9,MYC,PLAU,RAC1,ROBO1,TIMP2,TNFAIP3	672 (17)
HMGA1	-0.882	transcription regulator	Activated	2.485	0.00022	ACTA2,BRCA1,CAV1,CAV2,CCN1,COL1A1,COL1A2,CRYAB,DAB2,EGR1,EPB41L4A,ESR1,FSTL1,GHR,GNA15,GSN,H19,ID3,IDI1,IER3,IGFBP3,IGFBP4,IGFBP7,INSIG1,LAMB1,LY6E,MAPKAPK2,MIA,MMP9,MVK,MYC,NFIX,PPARG,PTPRU,PYCR2,RHOB,SOD3,SPARC,TAGLN	1295 (22)
FOXP3	-1.566	transcription regulator		0.148	0.000223	ANXA1,BBC3,BRCA1,CDKN1A,DDB2,DUSP6,ENTPD1,ERBB2,EZH2,FEN1,ID2,IRAK1,LATS2,LIG1,MAF,MAPK8,MMP2,MMP9,NRP1,PAXIP1,PDE3B,PLAGL1,POLD3,RAD54B,RRM2B,RUNX1,SATB1,SKP2,SMAD7,TNFAIP3	1066 (22)
PIM1	-0.497	kinase		0.871	0.000223	ATP2A2,BBC3,CAV2,CCNA1,CCNB1,CDC25A,CDKN1A,CDKN2A,EPHA2,ERBB2,ID2,IGF1R,IGFBP5,MDM2,MET,MYC,PIM1,PPARGC1A,SKP2	1267 (22)
FGF10	-3.107	growth factor		1.54	0.000223	AHNAK,ANXA1,ANXA2,ANXA3,CTSB,CYP1B1,CYP51A1,FGFR2,IL10RB,LDLR,MMP14,MMP9,PERP,S100A6,SCD,SOX9,TACSTD2,TIMP3,TSPAN8	970 (13)
DUSP5	1.459	phosphatase	Inhibited	-2.53	0.000227	CA2,EGR1,EGR3,HIVEP3,ID2,SERPINB2,SLPI,SRXN1,SSTR2,ZFP36	753 (7)
NELFCD	-0.356	other	Inhibited	-2.236	0.000229	BSG,CCNB2,CCNE2,DLGAP5,MYBL2,TOP2A
miR-2392 (miRNAs w/seed AGGAUGG)		mature microRNA	Inhibited	-2.441	0.000229	MT-CO1,MT-CO2,MT-CYB,MT-ND2,MT-ND4,MT-ND5
mir-2392		microRNA	Inhibited	-2.439	0.000229	MT-CO1,MT-CO2,MT-CYB,MT-ND2,MT-ND4,MT-ND5
ethyl 2-{[(6,7-dimethyl-3-oxo-1,2,3,4-tetrahydro-2-quinoxalinyl)acetyl]amino}-4,5-dimethyl-3-thiophenecarboxylate		chemical reagent	Activated	2.449	0.000229	BAX,BBC3,CDKN1A,HGF,MDM2,PLAT
3-deazaneplanocin		chemical drug	Activated	3.423	0.000243	ANXA8/ANXA8L1,C1QL2,CDKN1A,EZH2,FZR1,GPNMB,HSD17B1,IGFBP3,KLF6,KRT17,KRT7,LAMB3,MAP3K14,MVP,MYC,PLAU,SEL1L,SELENOS,SLPI,TIMP3,TNS3	1145 (19)
H2AZ1	-0.58	other			0.000248	CCNA1,CDKN1A,CXCR4,DLAT,E2F8,FOXM1,GINS2,IGFBP5,MCM2,MCM7,PPARG,RPS6,TOMM40	375 (7)
CNOT7	-0.16	transcription regulator	Inhibited	-2	0.000248	C12orf75,CEACAM6,IFI27,IFI35,IFI44L,IFI6,ISG15,OAS1,OAS2,PLSCR1,PPM1K,SLC7A11,TAP1	353 (7)
romidepsin		biologic drug		0.959	0.000248	BAX,BCL2A1,CDKN1A,CDKN2A,CXCL10,DDX21,DUSP6,EGR1,ERBB2,EZH2,FGF2,GSN,ICAM1,JUN,MCL1,MMP9,MYC,RAC1,RHOB,RHOC,SERPINB2,SERPINB5,TIMP3	1065 (18)
HOTAIR	0.499	other		-0.543	0.000252	ABL2,ACTA2,ATG7,CDKN1A,COL1A1,DNMT1,ICAM1,JAM2,LAMB3,MEG3,MMP2,MMP9,MX1,MYC,OAS1,PCDH10,TEAD1	1204 (23)
NFE2L2	0.323	transcription regulator		0	0.000253	ABCC1,ABCC3,ABCC4,AHR,AKR1A1,APBA3,ARHGEF3,ATF7,ATP1A1,B4GALNT1,BRCA1,CA3,CAT,CCN2,CDC34,CDKN1A,CDKN2C,CFD,CHORDC1,CLPP,COL1A1,COL3A1,COQ7,COX4I1,CREG1,CS,CTSD,CTSK,CXCL10,DAD1,DCTN3,DYNLL1,EIF2S1,EIF3E,EPAS1,EPB41,EPHX1,FGF13,FKBP5,FN1,GCLC,GHR,GNA11,GPX2,GPX3,HIPK2,HMOX1,HSP90AA1,HSPA9,HYOU1,ICAM1,IDE,IFNGR2,IL1RN,KIFC2,LY6E,MGLL,MGST3,MMP9,NCF2,NFE2L3,OAT,P2RX4,PDIA4,PDIA6,PFN2,PGD,PIP5K1C,PPA…	747 (14)
GSK2816126		chemical drug		1.321	0.000262	CXCL10,DLX3,DLX5,FRZB,GPC1,HEY1,HIVEP3,IGF2,KLF5,LHX4,RUNX2,SOSTDC1,SPARC,SPP1,TNFRSF11A,TNFSF10
TFAP4	-0.547	transcription regulator		-1.283	0.000265	CDK2,CDKN1A,CDKN2A,CLDN4,CLDN7,EGR1,FN1,ID1,LGR5,LIF,MDM2,OCLN,SALL2,STEAP3,TSPAN31	1155 (12)
CARM1	-0.056	transcription regulator	Activated	2.153	0.000265	C3,CCNB1,CDKN1A,CDKN2A,CXCL10,EGR3,EPHX2,GADD45A,GCLC,HSP90AA1,ICAM1,IGFBP4,MYC,PTGES,STC2	1201 (24)
CXCR4	-0.988	G-protein coupled receptor	Activated	2.18	0.000267	ACKR3,CCL2,CDH11,CDKN1A,CXCL10,CXCL12,CXCR4,DLX5,EGR1,F3,ID1,ID2,IGFBP7,MMP2,MYC,RRAS,RUNX2,TNFRSF10C,TNFRSF10D,TNFSF10	1076 (16)
CCN2	1.956	growth factor		1.654	0.000267	ADAMTS4,BCL2A1,BIRC5,CCN2,CCN3,COL1A1,COL8A1,DAD1,DCN,EGR1,ESR1,FLNB,FN1,FZD2,HES1,IGF2,ILK,ITGA1,JUN,MBNL2,MMP14,MMP2,MMP9,MYC,PDE7A,RAB18,SPARC,TIMP1,TIMP3,WNK1	1131 (20)
potassium chloride		chemical drug	Activated	2.151	0.000267	AMIGO2,ATP1A1,ATP1B1,ATP2B1,ATP2B2,BTG2,CALR,CDK1,COL1A1,COL3A1,E2F1,EGR1,EGR2,FGFR2,ID1,ID3,IGFBP5,JUN,MYC,NR3C1,NR4A1,NR4A3,NTRK2,PDIA4,PIK3R1,SLC7A1,SPP1,TRPV6,TXNIP,UNC5B	995 (19)
Smad2/3-Smad4		complex		1.609	0.000272	CDKN1A,COL1A1,COL1A2,IGFBP3,IGFBP5,IRF7,ITGB5,MYC,SMAD7	682 (17)
mir-7		microRNA		-0.55	0.000272	ABCC1,BAX,CDKN1A,EIF4E,IGF1R,KLF4,MKNK2,SLC2A3,SMARCD1	328 (7)
PDGFRA	-1.534	kinase		0.644	0.000272	ACTA2,CDKN1A,COL1A1,DAB2,EZH2,MCL1,MYC,PDGFRA,RUNX2	1180 (20)
HELLS	-0.716	enzyme	Inhibited	-2.607	0.000272	CCNA2,CCNB1,CDC6,CDKN2A,E2F1,KMT2A,RBL1,SLC44A1,XPO4
PRKAA2	-1.659	kinase		-1.683	0.000276	ACTA1,ACTA2,ARHGDIB,BAX,CA2,CAMK4,CDKN1A,COX4I1,CXCL12,E2F1,EGR1,FASN,FGFR2,FN1,GATA3,IGFBP4,MMP9,MT-CO1,NCF2,NFIB,OAT,PDGFRA,PPARG,PPARGC1A,PRDM16,SLC16A1,SMAD3,SORL1,TNS3,ZFP36L1,ZNF462	1033 (19)
CSF1	0.186	cytokine		-0.074	0.000288	BAX,BIRC5,CBL,CCL2,CCNB1,CDC25A,CDK2,CDKN1A,CTSK,CYP51A1,DHCR24,EGR1,EGR3,ETV3,F2RL1,FN1,GLS,IDI1,IFNGR1,IGF1R,IL18BP,IRF7,ITGA4,ITGB5,JUN,MAFB,MERTK,MMP12,MMP16,MMP9,MVK,MYC,NCF2,PIK3R2,PLAU,PMVK,PPARG,RUNX1,SERPINB2,SLC1A5,SLC2A1,SLC7A5,SQLE,SREBF2,TLN1,TLR1,TLR5,TLR6,TNFAIP3,TNFRSF11A,TPT1,VCAM1	991 (15)
AMPK		complex		0.883	0.000289	ACACA,BAX,BIRC5,BMF,CAT,CCL2,CCNB1,CDKN1A,CIITA,CS,CXCL10,CXCL12,EGR1,FASN,GSTK1,HMOX1,IL1RN,LDHB,LITAF,MMP9,MT-ATP6,MT-CO1,MT-CO2,MT-CYB,MT-ND1,OAT,PPARG,PPARGC1A,RUNX2,SLC2A1,STIM1,UCP2,VCAM1	1043 (21)
BIRC5	-0.756	other		-0.902	0.000292	AURKB,BAX,BIRC5,CCN2,CDKN1A,COL1A1,COL3A1,COL5A2,COL8A1,FBN1,FMOD,FN1,IL2RG,LAMA4,LUM,MCL1,MDM2,MMP2,PTTG1	1285 (26)
docetaxel		chemical drug		-0.19	0.000296	ABCC3,AURKA,BAX,BIRC5,BUB1,CCNB1,CDC20,CDC25C,CDK1,CDK2,CDK6,CDKN1A,CDKN2A,CHEK2,CTSL,CXCL10,E2F1,EDNRA,ERBB2,FGF2,IGF1R,ITGA2,MAD2L1,MAPK3,MAPK8,MCL1,MMP9,NDC80,NEK2,PIM1,PLAU,SPAG5,TFDP1,TGFB2,TNFSF10	1119 (21)
NR3C2	-1.019	ligand-dependent nuclear receptor	Activated	2.159	0.000298	ABCC9,ATP1B1,BAX,BCL2A1,CABIN1,CAT,CCL2,CCN2,CNN3,COL1A1,COL3A1,CXCR4,CYP1B1,EDN1,EGR1,FGF2,FKBP5,FN1,GHR,GPX3,HSPA9,ICAM1,IGF1R,INHBA,NFIA,NR3C1,PGF,PLAT,PLIN4,PPAT,PTX3,RAPGEF4,SERPINA3,SGK1,TACC2,TGFBI	1222 (20)
hydrocortisone		chemical - endogenous mammalian		-1.36	0.000298	BCLAF1,BRCA1,BRCA2,CCL2,CCN2,CDH11,CDK1,CFD,CXCR4,EP300,FGF2,FN1,GBP1,GPR153,H6PD,HGF,ICAM1,IGF2R,IGFBP3,IGFBP4,IGFBP5,IGFBP7,INHBA,ITGA2,NR3C1,NTRK2,NUSAP1,PPARG,PRLR,SEMA6A,SP1,STAT5A,STC2,TNFAIP2,TNFAIP3,TP53I11,TUBB	1315 (18)
azathioprine		chemical drug		0.82	0.000301	ACLY,CALR,G3BP2,ITGA4,MAZ,PDGFA,TNFSF10
NAE1	-0.389	enzyme		-1.89	0.000304	AURKA,AURKB,BIRC5,BRCA1,CDC20,CDC25C,CDKN1A,SFN	919 (9)
F10	1.076	peptidase	Activated	2.791	0.000304	CCL2,CCN1,CCN2,EGR1,F3,ICAM1,MMP2,VCAM1	545 (15)
ID4	1.844	transcription regulator		-1.467	0.000304	BAX,BBC3,BRCA1,CDKN1A,CDKN2A,E2F1,MMP2,PPARG	572 (7)
folic acid		chemical - endogenous mammalian		0.715	0.000309	ABCC1,ANGPT1,APC,CDKN1A,CERS6,CLU,COL18A1,COL1A1,COL3A1,DNMT1,EP300,FN1,FZD1,IFI27,IFI6,IGF2,JUN,MMP2,MMP9,VCAM1,WNT4	1036 (19)
MDM2	1.927	transcription regulator		0.256	0.00031	ADIRF,BAX,BBC3,BIRC5,CCNA1,CCNA2,CDKN1A,CDKN2A,E2F1,ETS1,HIPK2,IGF1R,IL1RN,INHBB,KRT14,MDM2,NDUFA1,RPL23,SFN,TFDP1,TIMP1,TNFSF10,TOP2A	1116 (22)
niacinamide		chemical - endogenous mammalian		-0.741	0.00032	ACTA2,BAX,BCL2A1,CCL2,CCNB1,CDK12,CDKN1A,CEBPZ,CITED2,CNNM2,CXCL12,DROSHA,E2F1,FASN,GAPDH,H2AZ1,ICAM1,KLF4,MCL1,MMP9,MYC,PARP1,RBL1,RHOJ,RUNX2,RUNX3	1147 (21)
bexarotene		chemical drug		1.207	0.000335	ADD3,ADIRF,AKR1C3,ALDH1A2,AMOTL2,ASNS,CCL2,CCN1,CFD,CST3,DACH1,DCTN3,DEPP1,EFNA5,EGR3,EPHA2,GARS1,GRP,ICAM1,ID1,ITGB6,KLF10,KRT17,MAF,MERTK,MLLT11,MMP9,MTHFD2,NRP2,NTRK2,PIK3R1,PLAT,PPARG,RARB,RORB,SCD,SELENOM,SIAH2,SLC18A2,SLC27A1,SLC7A1,SLC7A5,SPARC,TGFB2,TM4SF1,VAMP8,VCAM1	930 (22)
ANGPT2	3.051	growth factor	Activated	2.186	0.000335	ABCC1,ACTA1,ACTA2,ARL4C,C1R,CALR,CAT,CDC34,CDKN1A,COL18A1,COL1A1,COL1A2,COL3A1,CRYAB,DNAJB4,EDN1,EFR3A,EPHX2,ETS1,FEN1,FKBP10,FN1,HDAC5,HMOX1,HSP90AA1,HSPA1A/HSPA1B,HSPB2,ICAM1,KDM6B,KLF5,MMP2,MMP7,MMP9,NDE1,PDGFRB,PDIA6,PGAP1,PHLDA1,PLAU,POLA1,PTGES,RAD21,RDH10,RFC2,RHOB,RPS6,SCNN1G,SOD3,SRXN1,TXNIP,VCAM1	1028 (18)
RASSF5	0.93	other		-1.532	0.000335	CDKN1A,CIRBP,DNAJA1,EEF2,FAT1,GTF3A,LSM7,MDK,PCNT,RPS15,SAT1,UQCR11
mir-122		microRNA	Activated	2.227	0.000339	CDA,CDC42BPB,CS,CSRP1,CUX1,GTF3C2,IGF1R,INSIG1,LETM1,MAP1B,MAP3K12,MAP4,MMP7,MTHFD2,MVK,PTPN14,RAD21,RBM3,RCC2,SEPTIN9,SERPINB6,SH3BGRL3,SLC1A5,SLC7A1,TNPO2,VAV3,YARS1
mir-17		microRNA		-0.79	0.000339	ARID4B,CCN2,CDKN1A,E2F1,E2F3,EP300,ESR1,FBXW7,FN1,GCLC,H2AX,MAP3K5,MAPK8,MDM2,PURA,RUNX1,SMAD2,TGFBR1,TNFAIP3,TP53INP1,TXNIP,USP2,ZBTB7A,ZNF512B	1171 (21)
ELK1	-0.333	transcription regulator		1.529	0.000343	ANKH,CDKN1A,CDKN2A,EGR1,EGR2,FUT4,ITGB6,JAM2,JUN,MCL1,MMP9,MTHFD2,RUNX2,SKP2,SLC2A1,SLC7A11,SPP1,TAGLN,TPD52L1,ZFP36	1284 (23)
CUX1	-0.448	transcription regulator		-1.014	0.000343	ARHGDIB,CAD,CCNA2,CCNE2,CDK2,CDKN1A,CXCL10,ECT2,ERBB2,H4C3,ITGB2,LIMA1,LTF,MARCKS,MMP2,MYC,OCLN,PCDH10,POLA1,RACGAP1	808 (12)
KDM8	-0.381	enzyme		-0.452	0.000349	ACACA,ACLY,ATAD2,CCNA1,CS,CTSK,DHCR24,ENO2,EZH2,GAPDH,ID1,IDH2,IGFBP3,MCM3,MCM5,NSD2,PC,PDK1,PGD,S100P,SLC2A1,SOX9	1160 (18)
SKIL	0.692	transcription regulator		-0.801	0.000355	ACTA2,CDH11,CDKN1A,CLDND1,COL1A2,CPEB2,CXCL12,KPNA1,NETO2,PLSCR1,RHOBTB1,SLC1A5,SLC44A1,SMAD7,TLN1,TMCO1	414 (10)
bee venom		chemical - endogenous non-mammalian	Activated	2.782	0.000355	CCNB1,CDC42EP4,CNNM2,CREBBP,DDX6,DNAJB1,EHD1,GADD45A,HSPA4L,ICAM1,IPO5,ITPKC,JUN,KIF23,KIFC1,KLF4,MKI67,MYH9,NUSAP1,PRC1,SERPINB2,SLC7A11,THBD,TNFAIP2,TNFAIP3,TOP2A,TRAF1,ZBTB7A	799 (11)
deferoxamine		chemical drug	Activated	2.303	0.000357	ADGRG1,ANGPT2,ANXA2,CCNB1,CDK2,CDKN1A,CDKN2A,CITED2,ECM1,EPAS1,F3,FASN,GADD45A,GAS7,GEM,HMOX1,HSPA13,HSPA1A/HSPA1B,HTT,ICAM1,IFI6,IGFBP3,IGFBP4,IGFBP5,IL32,IREB2,ISG20,ITGB2,JUN,MDM2,MMP2,MT-CYB,MT-ND5,MYC,OPA1,PLAT,PLD4,PPARG,SLC2A1,SLC2A3,SMAD2,SMAD7,SPP1,SPRY4,SULF2,TFRC,TGFB2,TNFSF10,VCAM1	1124 (18)
ROR1	-1.721	kinase		1.732	0.000361	AMOTL2,CCN1,CCN2,CDKN2C,FSTL1,GAS6,GLS,ITGB2,MAP1B,SGK1,STMN1,TNNT2,TOP2A	253 (5)
HOXC8	-0.13	transcription regulator		0.262	0.000361	ANKRD1,ASS1,CDH11,CNN1,CXCL10,FZD2,HES2,IL1R2,PLAGL1,PMP22,RARB,SPP1,TAGLN
SCAP	-0.035	other	Inhibited	-2.512	0.000366	ACAA2,ACACA,ACACB,ACLY,ACSL1,ASNS,ATF5,CYP51A1,FASN,HSD17B1,ID1,IDI1,INSIG1,LDLR,LGALS3,MTHFD2,MVK,PDK1,PMVK,PTGER4,SCD,SLC7A1,SQLE,SREBF2,TMEM97	1044 (13)
everolimus		chemical drug		0.983	0.000367	BBC3,CAV1,CCN2,CCNB2,CDK1,CDKN1A,LGR5,MCL1,MMP2,MYC,OLFM4,RPS6,RPTOR,SLC2A1,SOX9	761 (13)
fluticasone propionate		chemical drug		-0.043	0.000369	C3,C8orf44-SGK3/SGK3,CCL2,CD4,CHI3L1,CXCL10,DCN,EMP1,FBLN5,FKBP5,GJB2,HCP5,HLA-F,IFI27,IFIT1,IL18BP,IL1R2,IL1RN,MERTK,MMP19,MMP7,MMP9,MT1X,MT2A,MX1,NAMPT,OAS2,OLFML2B,PCOLCE2,PHLDA1,PLAU,PPARGC1A,RNASE1,SERPINA1,SERPINB2,SESN1,SLPI,SPP1,ST6GAL1,TAP1,TBC1D16,TIMP1,TIMP3	1076 (16)
SMARCE1	-0.401	transcription regulator		0.707	0.000376	BRCA1,BRCA2,CCNB1,CDK1,CENPE,CENPF,CTSD,MYC,NPC2,SMARCE1
EFNA2	1.802	kinase		0.688	0.000377	ABCA12,CCN2,CUX1,DSG1,DUSP6,IRF7,ITGB4,KRT16,KRT4,KRT7,PKP1,PLAT,RUNX1,SLC20A1,SOX9,TGM1,UBE2C,UBE2S,WWP1
histidinol		chemical - endogenous mammalian		-1	0.00038	ASNS,EGR1,GPT2,SLC7A1,SLC7A5
SERCA		group		-1.095	0.00038	BTG2,EGR1,JUN,MYC,ZFP36	898 (15)
alpha-ketoisocaproic acid		chemical - endogenous mammalian		1.477	0.00038	ATP2B1,ATP2B2,ITPR2,ITPR3,SLC8A1
BTNL2		transmembrane receptor		0.957	0.000385	ACSBG1,CAPN3,CDKN2C,CHD7,CNN3,DAPL1,ENTPD1,GBP4,GJB2,IFITM3,IFNGR1,KCNK6,MBNL3,MYO10,NCOA7,PDE7A,PLXDC1,S100A4,SPECC1,TGFBR1,TMEM64,TNFSF10,YPEL2	639 (10)
TSH		complex		-0.48	0.000391	AAMP,AKAP1,ARRB1,CDK2,CDKN1A,DAG1,DUOX1,EGR1,FZD1,GAPDH,GNAI1,IGFBP3,IGFBP5,IL1RN,KRT14,KRT5,LRP5,MYC,SLC2A1,TSHR,TTF2	1181 (21)
MBD2	0.065	transcription regulator		-0.986	0.000391	ADGRB1,ASS1,BRCA1,CDC42EP3,CDKN1A,CDKN2A,CEL,CENPH,COX6C,EFNA5,ESR1,MMP2,MMP9,NEIL3,OAT,ORC6,PAK2,PLAU,PLK1,PRLR,RNASE1	297 (5)
EFNA1	0.5	other		1.867	0.000391	ABCA12,CCN2,DSG1,DUSP6,EP300,EPHA2,FGF2,FN1,IRF7,ITCH,ITGB4,ITGB6,KRT4,PKP1,PLAT,SLC20A1,SOX9,TGM1,UBE2C,UBE2S,WWP1	1087 (21)
IRF2	0.195	transcription regulator		-0.907	0.000403	C1QTNF1,CDK2,CDKN1A,CEACAM1,CIITA,CXCL10,DST,E2F3,EIF2AK2,FAM111A,GBP1,H4C3,ID1,IFI35,IRF7,ISG15,KLF4,MMP7,MYH9,NAMPT,OAS1,PSMB10,PSMB9,S100P,SLC7A1,SRXN1,SUPT16H,TAP1,TLR5,TMEM256,TNFSF10,TPM1,TXNRD1,VCAM1	633 (19)
N-acetyl-L-cysteine		chemical drug	Inhibited	-3.444	0.000408	ACTA1,ACTA2,ATP1A1,AVPR1A,BAX,BCL2A1,BSG,C3,CAV1,CCL2,CCN1,CCN2,CDC25C,CDKN1A,CLDN7,COL1A1,CTSK,CXCL10,CXCL12,CXCR4,DSPP,DUSP6,E2F1,EDN1,EGR1,FASN,FGF2,GCLC,HBEGF,HMOX1,ICAM1,IGF1R,IRAK1,IREB2,ITGA4,JUN,MAPK8,MMP2,MMP9,MYC,NCF2,NFKBIZ,PARP1,PLAU,PPARGC1A,PRKDC,RARB,RHOB,SLC16A1,SPP1,TAGLN,TLR6,TNC,TXNIP,VCAM1	1082 (17)
PDLIM2	0.87	other		-0.577	0.000409	CDC25C,CITED2,CRISPLD2,ENPP2,F2RL1,FOXRED2,FSTL1,FXYD6,GHR,HBEGF,HHIPL2,IGFBP3,MME,MYEOV,MYL9,NR2F1,PDLIM2,PHLDA1,PHLDA3,RNF128,SLC40A1,SMOC1,STC2,SV2A,TAGLN,TXNIP,YPEL3
mir-210		microRNA		1.336	0.000409	ABCC3,ABL1,ACVR1B,ATP11C,CCN2,CDCA7L,CDKN2A,CLASP2,CPEB2,CXCL12,DDOST,E2F3,EHD2,FGFRL1,HECTD1,INHBB,KLF6,MNT,NIPBL,NUP210,SDHD,SEH1L,SETD2,SIPA1L3,TERF2IP,TNPO1,TP53I11
KMT2A	-0.706	transcription regulator		0.743	0.000409	ARSG,BAG3,BAHCC1,CDKN1A,CDKN2A,CDKN2C,EGR1,ETS1,HOTAIR,HOXB7,HOXD3,HSPB3,IGFBP4,KCNK4,KLF6,KNL1,LRRC55,MGLL,MYC,PRDM16,RGS4,SATB2,SCARB1,SMAD1,TET1,ZIC1,ZMYND11	1100 (17)
MSTN	-3.476	growth factor		1.34	0.000412	ACTA2,CDK2,CDKN1A,FN1,H4C3,IGF1R,IGF2,IGFBP3,IGFBP5,INHBA,INHBB,KLF10,MTOR,MYO5A,PPARGC1A,SLC2A1,SMAD3,TNC	1159 (21)
SFRP1	0.057	transmembrane receptor		0.265	0.000412	ACACA,ACLY,ACTA2,BAX,COL1A1,FASN,FN1,GATA3,MMP2,MMP9,MYC,NAMPT,PRLR,RUNX2,SCD,SDC2,SOX9,TGFB2	1123 (24)
TCF7L2	0.088	transcription regulator		0.025	0.000421	ACSL1,ACSL3,ADAMTS4,ADGRG1,ALDH1A2,ANLN,ANXA1,AQP3,ASPH,BIRC5,CAMK2N1,CARHSP1,CCN2,CD4,CDKN1A,CDKN2A,CEMIP2,CSRP1,CTNNA1,CTNNAL1,CYP51A1,DHCR24,DOCK10,DOCK9,ENPP2,EPAS1,FGFR2,FMNL2,FRMD4A,GLTP,GSN,HIPK2,ICK,ID1,ID2,ID3,ID4,ILK,JAG1,KMT5A,LBH,MAL,MAN1A1,MBP,MMP7,MYC,NCOR2,NDE1,NPAT,NPC2,PHACTR4,PLAT,PPARGC1A,RAB31,REEP3,RHBDL2,SDC2,SLC44A1,SMAD7,SNHG16,SNX18,SOX10,SPP1,SRPK1,STK17B,SYPL1,TBC1D14,T…	1360 (25)
sulindac sulfide		chemical drug		-0.729	0.000435	BCAM,CCN2,CDKN1A,CYP1B1,DYNLL1,EGR1,GADD45A,GARS1,INSIG1,MAD2L1,MMP7,MSX1,MTHFD2,PIK3R1,PLAU,PRSS23,PTGES,RERE,RRM2B,SERPINB5,SPTBN1,STC2	997 (17)
miR-17-5p (and other miRNAs w/seed AAAGUGC)		mature microRNA		-1.332	0.000436	ARID4B,BAMBI,BIRC5,CDKN1A,CRIM1,E2F1,E2F3,EGR2,ESR1,H2AX,ITCH,MAP3K12,PPARG,PURA,RGS5,RHOC,RUNX1,RUNX2,TXNIP,ZBTB7A	867 (11)
AIP	0.019	transcription regulator		-0.262	0.000445	ACKR3,ADGRG6,ADGRV1,AHR,BIRC5,CHRM2,CMKLR1,CYP1B1,F2RL1,GPRC5A,NPY1R,PDE3A,PDE8A,PLAGL1,RASGRP1,RGS16,RGS4
5-O-mycolyl-beta-araf-(1->2)-5-O-mycolyl-alpha-araf-(1->1')-glycerol		chemical - endogenous non-mammalian	Activated	3.027	0.000446	ACSL1,BCL2A1,CCL2,CHST2,CMKLR1,CXCL10,EGR2,HBEGF,ICAM1,IER3,IFIT1,LRP12,MGLL,MMP9,NAMPT,NFKBIZ,NR4A3,PLA2G7,RGS16,RND3,SERPINB2,SLC7A11,TNFAIP3,TRAF1,VCAM1	673 (10)
INS		other		1.548	0.000446	ACACA,ACLY,AQP3,ASPH,CAT,CCN1,CCN2,CDKN1A,CITED2,COX4I1,EDN1,EGR1,EGR2,EIF4E,ERRFI1,F3,FADS3,FASN,GABARAPL1,HGF,ICAM1,IER3,IGF1R,IGFBP3,IGFBP4,IGFBP5,JUN,MT-ND4,NR4A1,PLK2,PPARG,PPARGC1A,PRDM16,RARB,RDH10,SCD,SDHC,SERPINB5,SLC2A1,SREBF2	1024 (17)
kaempferol		chemical toxicant		-1.664	0.000451	BIRC5,CDK1,CDKN1A,HMOX1,ICAM1,IL32,JUN,MMP2,MMP9,PLAU,RUNX2	901 (16)
IL3		cytokine		1.044	0.000456	AKR1A1,APBA2,ARHGAP29,ARHGDIB,ATF5,BTG2,CALR,CAT,CCL2,CCN3,CDKN1A,CEBPZ,CITED2,CLEC11A,CXCR4,DAD1,EGR1,EGR2,EGR3,EIF2AK2,FASN,FGFR4,FOXD3,GADD45A,HBEGF,HDGF,HGF,HRK,HSPA9,ICAM1,IK,JUN,KPNB1,LATS2,LIF,MCL1,MCM5,MDM2,MID1,MYC,NCL,NFATC3,NRP1,PIM1,PLA2G7,PPP5C,RBM3,RPL10,RPL11,RPL13,RPL6,RPL7,RPS12,RPS16,RPS17,RPS19,RPS20,RPS3,RPS6,SERPINA3,SERPINB2,SLC2A1,SLC2A3,SOX5,SPEN,TNFRSF11A,TNFSF10,TPD52,UC…	1072 (17)
HNF4A	1.966	transcription regulator		-1.296	0.000458	A1CF,AASS,ABCC3,ACAA2,ACAT1,ACD,ACLY,ACSL1,ACSS3,ACTA2,ACVR1,ADGRB1,AHNAK,AJUBA,AKAP13,AKR1B1,AKR1C3,ALDH1A1,AMT,ANAPC15,ANPEP,AOC1,AQP3,ARFGAP1,ARHGAP11A,ARL4C,ASAH1,ASNS,ATAD5,ATF7,ATG4C,ATP5MD,BAZ1B,BCKDHA,BCL6,BCLAF1,BLZF1,BRD4,BRIP1,C19orf44,C22orf23,C3,CAT,CAV1,CBX3,CBX5,CCNA2,CCNB1,CCNE2,CDC123,CDC25A,CDC42BPB,CDC42EP3,CDC6,CDCA5,CDCA7L,CDK1,CDK12,CDK2,CDK5RAP3,CDKAL1,CDKN1A,CEACAM1,CENPO,…	1451 (25)
CAV1	1.399	transmembrane receptor		1.986	0.000465	ADAM17,ADAMTS4,CAV1,CAV2,CAVIN1,CDKN1A,CDKN2A,CLDN7,CTSD,EGR1,ESR1,FGF2,FOXD3,HGF,HMOX1,ICAM1,ID1,INHBA,INHBB,KRT4,KRT6B,KRT7,LRP6,MDM2,NR4A1,NTRK2,OCLN,PRLR,RAC1,RPL17,RPS13,SLC20A1,SLC2A3,ST6GAL1,TGFB1I1,TGFBR1,VCAM1	1180 (18)
PTP4A1	0.066	phosphatase		0.529	0.000466	ACLY,APC,ARHGDIA,B3GNT2,BAX,COL5A1,DNAJB1,EEF2,ELAVL1,FASN,GDI2,GMPS,HSPA1A/HSPA1B,IGFBP7,ITGA4,ITGB4,MAP3K5,MAPK8,MMP14,MMP2,NCK1,PIK3R1,ROCK2,SLC6A15,SPARC,SPINT2,STMN1,TAGLN2,TKT,TMEM267,TUBA1C,VCAN
Ctbp		group		-0.842	0.000473	ACKR3,CDKN2A,CTSK,DSG2,GADD45A,GATA3,HEY1,PERP,STAP2
superoxide		chemical - endogenous mammalian		1.914	0.000473	AVPR1A,CAV1,CLU,FN1,HMOX1,ICAM1,ID3,MMP9,TIMP1	1060 (16)
Y 27632		chemical drug	Inhibited	-2.625	0.000475	ACTA1,ACTA2,AMOTL2,BBC3,CCL2,CCN1,CCN2,CDKN1A,CDKN2A,HTT,ICAM1,MMP2,MMP9,MYC,PERP,PLAU,PPARG,SKP2,SOX5,SOX6,SOX9,TAGLN,VCAM1	839 (23)
DMD	1.416	other		0.088	0.000475	ANKRD1,BAALC,BLNK,BTG2,CAPN3,CDH13,CDKN1A,COL1A2,COL3A1,DAG1,DMD,EPB41L4B,GATM,GIGYF2,GMPR,GSDME,H19,HERC1,IGF2,KCNMA1,KCNN3,LAMP2,LIF,MAOB,MLLT3,MSI2,MT-ND1,NQO2,PAMR1,PFKM,PHKG1,PPARGC1A,PSTPIP2,PTGFRN,RCSD1,S100A10,SCHIP1,SERPINA1,SERPINB1,SLC46A3,SLC9A2,SORT1,SUSD4,SYNC,TBC1D4,TNRC6B,TP53BP1,UCK2,UTRN,WFDC1,WWC1	466 (9)
Ro31-8220		chemical - kinase inhibitor	Inhibited	-2.304	0.000475	CCL2,CDKN1A,COL1A1,COL1A2,EGR1,FN1,FSTL3,HMOX1,ICAM1,MDM2,MMP2,PLD1,ST6GAL1,TNFSF10,TRAF1,VCAM1	880 (14)
USP24	-0.609	peptidase		-1.628	0.000487	BAX,E2F4,EP300,PTTG1	345 (7)
CHFR	-0.396	enzyme			0.000487	AURKA,KIF22,PARP1,PLK1
Bc1		translation regulator		-1.993	0.000487	ACTA2,CNN1,SMAD3,TAGLN	321 (7)
PAPOLA	-0.101	enzyme		1.98	0.000487	MT-ATP6,MT-CO1,MT-CO2,MT-CO3
PDGFRbeta-recognizing cyclic peptide		chemical reagent		-1.969	0.000487	ACTA2,COL1A1,COL1A2,FN1
phenylacetate		chemical - endogenous mammalian		1.941	0.000487	CAV1,CAV2,RARB,SERPINB5
S100A9	1.348	other		1.365	0.00049	A2M,ACSS1,ADAMTS4,ALDH1A1,BMF,C3,CCNB1,CCNE2,CXCL10,CXCL14,DYRK3,EFNA1,ENPP2,EPB41L4B,GJB2,GPRC5A,H19,HEY2,ICAM1,ISG15,ITGB4,KCNMA1,LOC102724788/PRODH,MMP14,MMP2,MMP9,NR4A3,PCDHGB5,PHLDA1,PIK3IP1,PLAU,PRSS12,PTGES,ROBO2,SCUBE1,SGK1,SLC6A12,TKTL1,TNFAIP8,TXNIP,VCAM1,VCAN	550 (15)
SMAD2	-0.518	transcription regulator		1.172	0.000492	ACTA2,CCN2,CDKN1A,CDKN2A,COL1A2,CRISPLD2,CYP51A1,DAPK1,FN1,FSTL3,HES1,HMOX1,IL6R,INPP5D,LEFTY2,MET,MMP2,MMP9,NET1,PTX3,RAC1,RUNX2,SMAD2,SMAD3,SMAD7,TIMP3,TPM1	1135 (17)
SH3TC2	1.636	other		-0.577	0.000495	ACLY,ACSL1,CYP51A1,DHCR24,EGR1,EGR2,IDI1,MBP,MVK,PMP22,PMVK,SQLE
IGF2BP1	-0.203	translation regulator		1.682	0.000495	CDC34,CDKN1A,COL1A1,COL1A2,COL5A1,COL6A3,GADD45A,IGF2,LUM,MYC,SOX9,TNC	403 (7)
miR-155-5p (miRNAs w/seed UAAUGCU)		mature microRNA		0.141	0.000501	AMIGO2,ARFIP1,ARID2,ARL5B,CCN1,CDK5RAP3,CUX1,CYP51A1,DNAJB1,DSG2,ETS1,FAR1,FMNL2,INPP5D,JARID2,LCLAT1,MAF,MAFB,MARC1,MATR3,MET,MSH2,MSH6,MSI2,MYO10,PDE3A,PIK3R1,PPL,PPP5C,RAB23,RAC1,SATB1,SCAMP1,SMAD1,SMAD2,SMARCA4,SYPL1,TACSTD2,TP53INP1,TXNRD1,WEE1
genistein		chemical drug		1.178	0.000508	A2M,AKR1C3,AP1S2,ARSG,ASAH1,ATP6V0B,ATP6V1B1,BAX,BIRC5,C3,CAT,CCL2,CCN2,CCNB1,CCNB2,CD164,CD4,CDC25C,CDK1,CDKN1A,CFD,CHEK2,CITED2,CLU,COL1A1,CTSB,CTSD,CTSK,CTSL,CXCL10,CXCL12,DNMT1,ERBB2,ESR1,F3,FBXW7,FXYD5,GALC,GCLC,GJB2,HEXD,HMOX1,HSPA1A/HSPA1B,ICAM1,ID1,ID2,IDUA,IGF1R,IGF2R,IRF7,ITGB2,JUN,KDSR,KRT14,LDLR,LTF,MDC1,MMP2,MMP9,MYC,NME7,NPC2,NR3C1,OSBPL3,PIK3R1,PIM1,PLA2G7,PLAT,PLK1,POLR2A,PPARG,PR…	1227 (15)
TNFSF10	3.138	cytokine	Activated	2.144	0.000509	ANGPT1,ANGPT2,BAX,BIRC5,CTSB,CXCR4,DIABLO,EIF2AK2,HLA-F,IFI27,IFI6,IFIT1,IGF1R,IL1RN,ISG15,JUN,MCL1,MMP2,MMP9,PLAU,TAF6,TFRC,TIMP1,TNFAIP2,TNFAIP3,TNFRSF10C,TNFSF10,TRAF1	967 (15)
IL6R	1.753	transmembrane receptor	Activated	3.359	0.000511	A2M,ABCC1,ABCC3,CCL2,CDK2,CDKN1A,COL1A1,COL1A2,CXCL10,FN1,HUWE1,ICAM1,IGF2,IGFBP5,IL6R,MCL1,MMP2,MMP9,NAMPT,SAA1,SERPINA3,TIMP1,TNFRSF11A,VCAM1	907 (17)
PRNP	0.124	other		0.761	0.000511	AHR,BAX,CCL2,CDKN2A,CSGALNACT1,CTSD,DAB2,DLG4,EGR1,EIF2S1,FST,H2AX,HSPA1A/HSPA1B,HSPA9,ID2,IGF1R,IGF2,LAMP2,MDM2,MMP2,MYC,SOX9,TCF7L1,TLE1	991 (15)
AICAR		chemical - endogenous mammalian		-0.009	0.000511	ACTA1,ACTA2,BAX,BBC3,CCNA1,CCNB1,CCNE2,CDKN1A,CDKN2A,COX4I1,FASN,FN1,GATA3,HYOU1,IGF1R,MDM2,MKI67,MMP9,PNPLA2,PPARG,PPARGC1A,SCARB1,SCD,SESN2	787 (20)
CUL4B	-0.229	other		-1.026	0.000514	CDC6,CDK2,CDKN2A,E2F1,FANCB,HSPA9,HSPB3,IGFBP3,KMT2C,MCM8,PYGO2,RNASEH1,RUNX1,ZFP36	531 (13)
mir-25		microRNA		-0.862	0.000515	BAX,BBC3,CDKN1A,E2F1,E2F3,FBXW7,GADD45A,MCL1,MDM2,RGS5,TGFBR1,TRAF3,ZNF512B	1092 (18)
RUNX1	0.865	transcription regulator		0.782	0.000515	ADAMTSL4,ADGRG1,ANXA2,BAALC,BAX,BBC3,BTG2,CD244,CD4,CD72,CDKN1A,CDKN2A,CHI3L1,CYB561,EP300,EPAS1,GATA3,GNA15,HEY2,ID2,IGF2R,IGFBP3,IL6R,ITGA2,ITGA4,ITGA9,KRT80,MAD2L1,MAP3K6,MET,MYC,MYH10,MYH9,MYL9,NR4A3,RGCC,RUNX1,RUNX2,SHANK2,SLC24A3,SOX5,SOX6,SPP1,TIMP1,UNC5B	1239 (25)
IRF1	0.702	transcription regulator	Activated	4.679	0.000515	BAX,BRIP1,C1R,CCL2,CCNB1,CDK2,CDKN1A,CEACAM1,CIITA,CXCL10,CXCL16,DST,E2F1,E2F3,EIF2AK2,HELZ2,HOTAIR,IFI27,IFI35,IFI44L,IFI6,IFIT1,IFITM3,IL18BP,IRF7,ISG15,JAK2,LTB,MMP9,MX1,MYC,OAS1,OAS2,PIGR,PSMB10,PSMB9,SLPI,SP1,STAT2,TAP1,TBX3,TLR6,TNFSF10,TRIM22,VCAM1	974 (15)
GFI1	1.797	transcription regulator		-1.213	0.000529	AZU1,BAX,BBC3,CDKN1A,CHD7,CREBBP,CXCR4,DDB2,EGR2,EIF2AK2,ENTPD1,ETS1,GATA3,GFI1,GPR183,ICAM1,ID2,IL1R1,IL6R,IRAK2,JUN,MAFB,MAP3K5,MAPK3,MMP7,MYC,RAPGEF4,RASGRP1,RASL11B,RIPK2,RUNX3,SERPINA1,SERPINA3,SGK1,SLFN13,SMAD3,TNFRSF25,TRAF3	704 (14)
pioglitazone		chemical drug		-0.479	0.000558	ACTA1,ACTA2,ATP2A2,ATP2A3,BAX,BRCA1,CAT,CAV1,CCN2,CDKN1A,CFD,CITED2,CMKLR1,COX4I1,CXCL10,EGR1,EPAS1,FN1,HMOX1,ICAM1,IL1RN,KLF4,LDLR,MMP9,NCF2,NR4A1,NR4A3,PC,PDE3B,PPARG,PPARGC1A,PRLR,RARB,SCARB1,SCNN1G,SERPINA12,SERPINB5,SLC27A1,SLC2A1,SP1,TNFRSF11A,UCP2	914 (22)
SP600125		chemical - kinase inhibitor	Inhibited	-2.781	0.000564	ACAT2,ADAMTS4,AKR1C3,ATP6AP2,BAX,BTG2,CCL2,CCN1,CCN2,CCNB1,CDK1,CDKN1A,CLDN4,COL1A1,COL7A1,COL8A1,CXCL10,CXCL16,CYP51A1,DDIT4L,DNMT1,DSG2,EGR1,F3,FASN,FN1,GADD45A,H2AX,HMOX1,HSPB2,ICAM1,INHBA,ISG15,ITGA2,ITGA3,ITGB4,ITGB5,JUN,LDLR,MAFB,MCL1,MMP12,MMP9,MTHFD2,NR4A1,P4HA2,PARP1,PDGFRA,PDGFRB,PLK2,PLSCR1,POLD3,PPARG,PTGES,PTX3,RARB,RFC2,RGS4,SCD,SPARC,SPP1,TNNT2,TPM1,TTC30B,VCAM1,ZFP36	1159 (18)
miR-291a-3p (and other miRNAs w/seed AAGUGCU)		mature microRNA		0.638	0.000567	ANKRD52,ARHGEF3,C3,C9orf78,CDKN1A,CENPF,CNOT6,E2F1,ESR1,GLTP,GPSM2,HSPA14,KIF23,LATS2,LEFTY1,LEFTY2,LMNB1,MBNL2,PACRGL,PCGF5,PDIK1L,PRC1,TBC1D2,TFAP4,TNFAIP1,TRPS1
miR-128-3p (and other miRNAs w/seed CACAGUG)		mature microRNA		1.624	0.000568	AGO1,DBI,E2F3,KMT2A,LDLR,TGFBR1,TXNIP,WEE1
asiatic acid		chemical reagent		1.744	0.000568	BAX,CCNB1,CDC25C,CDK1,CDKN1A,MMP9,PPARGC1A,SMAD7	750 (12)
SOX4	-0.12	transcription regulator		-0.575	0.000582	AMOTL1,B3GNT5,BAX,BBC3,BCAR3,BIRC5,C19orf44,CAPN2,CCN3,CEMIP2,CTNNA1,EFNA5,EMP1,EPG5,EZH2,FGF13,FN1,GFI1,GLDC,GPR183,HIPK2,IFI30,IGF2,IGFBP4,LRRN3,LY6D,MBP,NREP,PARD6G,PITRM1,PPIC,RNF144A,SEL1L3,SLC2A6,SMAD1,SNX10,SORT1,ST6GAL1,TEAD1,TENM4,TES,TLE5,TMEM176B,TNFRSF19,VOPP1	592 (11)
CD28	2.349	transmembrane receptor		-1.198	0.000584	AHR,ANAPC1,ANXA1,ARHGDIB,ATP5F1C,BCL2A1,CBL,CCR9,CDK2,CDK6,CENPF,CHRNA5,CLK1,COX6C,CS,CXCR4,DAD1,DGKA,DUSP22,E2F4,EGR2,EIF4E,EWSR1,FYN,GAPDH,GATA3,GBP1,GTPBP4,H19,H2AC6,HELLS,HIVEP3,HMGN2,HSPA1A/HSPA1B,HUWE1,IFNGR1,IGF1R,IGFBP5,IL10RB,IL1R1,IL27RA,ITCH,ITGA4,JUN,KDELR2,MAF,MMP2,MT-CO1,MYC,NAMPT,NCL,NR4A1,OAZ1,PLA2R1,POLR2A,PTGER4,PTMA,RAD23B,RHOC,RNF128,RPL30,RPL6,SLC7A1,SLC7A5,SP1,STEAP2,STIM1,S…	808 (17)
EPO	2.2	cytokine		-0.321	0.000592	ANGPT2,BAX,BCL6,BLM,BZW2,CA2,CDKN1A,CREG1,CTSK,CXCL12,CXCR4,DALRD3,DHCR24,DYRK3,EDN1,EGR1,FECH,FGF2,GATA3,H2AZ1,HMGN2,ID1,ID2,IGF2,ITGA4,JUN,KMT2A,KPNB1,LDLR,LY6E,MAN2A1,MCL1,MIA2,MID1IP1,MMP2,MYC,N4BP2L1,NFIB,NMNAT1,NR3C1,PDLIM2,PIK3IP1,PIM1,RCC2,RNF128,ROCK2,RPL7,RPLP0,RPS23,RPS6,SDHC,SKP2,SMAD7,SMARCD2,SON,SPP1,SPTAN1,SSRP1,ST3GAL4,TF,TFRC,TNFSF10,TPT1,TXNIP,UCP2	1196 (20)
PKD1	-0.133	ion channel		-0.383	0.000594	ACSS1,ADCY3,ALDH1A1,AMOTL2,APOO,ASPH,ATP1A1,ATP1B1,BCAT1,CAMSAP2,CAVIN1,CCN1,CCN2,CDKN1A,CREBBP,CXCL16,FGFR3,GATM,GLS,HBEGF,HSPB2,LARP4B,MAP3K12,MID1,MINK1,MYC,MYSM1,ODF3B,POU2F1,PRLR,RGS3,RPL37,RUNX2,SFXN3,SLC8A1,SLITRK5,SOX6,SSTR2,ST5,STK11,SYNE1,TBC1D4,TGFBR1,TNFAIP8,TREH,TRIM15,VPS13B,ZFHX4	910 (14)
Pkc(s)		group	Activated	3.047	0.000595	ACAT1,ACTA2,AHR,AQP3,CCL2,CCN1,CCN2,CD4,CDC6,CDKN1A,CNN1,COL3A1,CTSB,CXCR4,DMD,EDN1,EGR1,EGR2,EP300,F3,FGF2,FGFBP1,FN1,GADD45A,HMOX1,ID2,IGF2,IRF6,JUN,KLF6,MAFK,MAOB,MAP3K5,MAPK3,MMP2,MMP9,NR4A1,NR4A3,PDIA4,PHLDA1,PPARG,RARB,RBL1,SCARB1,SP1,SPP1,STC2,TAGLN,TGM1,TNFRSF11A,VCAM1	1334 (19)
geneticin		chemical toxicant	Activated	2.449	0.000599	BAX,BBC3,CDKN1A,HGF,MDM2,PLAT
bendamustine		chemical drug		1.633	0.000599	AURKA,BAX,CCNB1,CDKN1A,MCL1,PLK1	943 (12)
MKX	-0.048	transcription regulator			0.000599	COL1A1,COL1A2,COL3A1,SOX5,SOX6,SOX9
tryptase		group		0	0.000599	BAX,CXCL10,F2RL1,MMP9,PLAT,TNFAIP3	910 (15)
DDB1	-0.279	other		-1.98	0.000599	BBC3,CDKN1A,CDKN2A,E2F1,FMOD,PYGO2	746 (11)
NELFE	0.095	other	Inhibited	-2.236	0.000599	BSG,CCNB2,CCNE2,DLGAP5,MYBL2,TOP2A	592 (6)
PTGER4	2.235	G-protein coupled receptor		-0.377	0.000607	ADAMTS4,BRCA1,CCL2,CDK6,CITED2,CXCL10,CXCR4,EDN1,EGR1,GBP4,GLIS3,HGF,HIVEP3,ICAM1,IFI35,IGF2BP2,IRF7,ISG20,LHFPL2,MAFB,MASTL,MMP2,MMP9,NCF2,NXPE3,RNF144B,RTP4,RUNX2,S100P,SAP30,SLFN13,SPP1,ST6GAL1,TBC1D4,TNFSF10,TP53INP1,YPEL3,ZFP36L1	950 (16)
IL17A		cytokine	Activated	3.578	0.000611	ACTA2,APBA3,BCL2A1,BIRC5,C3,CCL2,CCN1,CCN2,COL1A1,CTSK,CXCL10,CXCL12,CXCR4,CYTH3,EGR2,ENTPD1,FGF2,GADD45A,HBEGF,HSPB8,ICAM1,IL1RN,IL32,ISG15,ITPR2,JAG1,JUN,KLF3,KRT17,LIF,MCL1,MERTK,MMP2,MMP9,MYC,NFKBIZ,NME3,NRP1,OCLN,OSMR,PGF,PLAU,PPARG,RGS16,SGK1,SLC2A1,SPSB1,THBD,TIMP1,TIMP2,TIMP4,TNC,TNFAIP3,TNFRSF11A,TNFRSF14,VCAM1,YWHAG,ZC3H12A	998 (14)
mir-15		microRNA		1.871	0.000611	BIRC5,CCL2,CDK6,CHEK1,FGF2,HSPA1A/HSPA1B,IFIT1,ISG15,LATS2,MAPK3,MCL1,MMP9,MX1,OAS1,PIM1,PURA,SOX5,TFAP4,TIMP1,UCP2,WEE1	912 (16)
FOXC2	2.221	transcription regulator		1.974	0.000615	ACTA2,ADRB1,ANGPT2,BAX,CFD,CXCR4,EFNB2,FN1,HES5,ITGB5,MESP1,MET,MMP2,MMP9,PDGFRB,PPARG,PPARGC1A,PRDM16,RUNX2	702 (16)
PROC	0.819	peptidase		-0.76	0.000629	ANGPT1,ANGPT2,BCL2A1,CALR,CCL2,CLU,DDX21,ICAM1,MMP2,MMP9,MOK,NR4A1,PLA2G2A,THBD,TNFAIP3,VCAM1	1049 (18)
D-fructose		chemical - endogenous mammalian		1.099	0.000629	ACACA,ACTA2,COL1A1,COL3A1,CXCL10,FASN,FN1,ICAM1,MMP2,PPARG,RPS6,SCD,SLC5A1,TIMP1,TIMP3,TKT	1088 (22)
NELFB	-0.131	other		-1.134	0.000631	CCN2,CDKN1A,GADD45A,MAD2L1,MKNK2,RPLP0,RPS3	854 (12)
L1CAM	-0.811	other		0.378	0.000631	ARHGDIA,FDXR,IDI1,LGR5,MMP2,MMP9,SQLE	810 (12)
DDB2	1.042	other		0.192	0.000631	BAX,BBC3,CDKN1A,E2F1,EIF2AK2,MMP9,SEMA3A	1226 (24)
DUSP1	0.179	phosphatase		1.023	0.000635	CCL2,COL3A1,CXCL10,DUSP6,GJB2,HELZ2,ICAM1,IER3,IFIT1,IL1RN,ISG20,JUN,LTF,LUM,MERTK,MGLL,MX1,NRP1,PARP1,PDGFA,PIK3R1,PLAT,RETSAT,SERPINA12,SERPINB2,STAT5A,SYNPO,TGFB2,THBD,VCAM1,ZFP36	1037 (16)
STAT4	0.602	transcription regulator		1.743	0.000639	ACSS1,AHNAK,ARL5B,ASPH,BSG,C3,CCL2,CCNL2,CDK2,CXCL10,DAP,DHX8,ENO2,ERRFI1,GAS5,GATA3,IER3,ISG15,ISG20,KCNK7,KDELR2,KDM6B,LUC7L,MLLT3,MYC,NXN,P4HA2,PCGF5,PDK1,PFN2,POLD4,PPP1R13L,PRDM16,R3HDM1,RGCC,RGS16,RNF128,RNF138,S100A4,SAT1,SERPINB1,SERPINB5,SERTAD1,SETD5,SLC2A3,SRPK1,STC2,SYPL1,TIMP1,TPD52,UNC13D,VSIR	1033 (17)
levodopa		chemical - endogenous mammalian		-1.155	0.000653	ABCA7,ACTA2,ADD3,AMIGO2,APBA2,ATP2A2,ATP2A3,BAX,BBC3,BICC1,CDC42EP3,CHRM2,CHRNA4,COCH,CRTAC1,CRY2,CTSB,CXCL12,DCTN3,DDIT4L,DDOST,DGAT2,DMKN,DMTN,DUSP6,EDNRB,EFNA5,EGR2,EIF4EBP2,F11R,FAM114A1,FAM210B,FBLN2,FKBP5,FXYD5,GABARAPL1,GAPDH,GAS7,GATAD2B,GNAL,H2AX,HBEGF,HNRNPL,IER3,IGFBP5,IL18BP,ITCH,ITGB1BP1,KCNA5,KCNK4,KLF6,KYAT1,LAMP2,LMTK2,MBNL2,MBP,MICAL1,MMP14,MOB3A,MPP6,MTERF2,MYO1B,NAPRT,NASP,NFAT…	724 (7)
SOX1	-2.234	transcription regulator		-1.091	0.000666	ACVR1,ANGPT1,ANKRD17,CHST15,EPHA2,FRZB,GBP4,HES1,IER5,INHBA,NRP1,NUDT21,PCDH18,PDGFRA,PEG3,SMAD1,TEAD1,TEAD2,TGFB2,TNFRSF19,TWIST2,TXNRD1
ELAVL1	0.906	other		-1.426	0.000666	ACTA2,ANXA11,ATP1B3,CACHD1,CALM1 (includes others),CDC6,CDK2,CDKN1A,CENPA,CENPE,CFD,DCDC2,DCN,DGAT1,EIF4G1,ELAVL1,FAM83B,GATA3,GLIPR1,HMOX1,HNRNPD,HOTAIR,IFITM3,KHSRP,KIF11,KIF18A,MYBL2,MYC,NCAPG,NCL,NEK2,OAS1,OAS2,OBP2A,PIGR,PLA2G7,PRC1,PRLR,PTMA,RPL13,RPS6,SAT1,SLC7A11,TOP2A,TP53INP1,VCAM1,WEE1,ZFP36	1119 (21)
Ins1		other		0.7	0.000675	ACACA,ATP1A1,ATP1A2,BCKDHA,CDK2,CDKN1A,CFD,CNN1,COL18A1,COL1A1,CRYAB,DGAT2,DLX5,DYNLL1,E2F4,EDN1,EGR1,EGR2,ERCC1,ERRFI1,FASN,FGF2,GAPDH,GATA3,GDI2,IDE,IGF1R,IGF2,IGFBP3,IGFBP4,IGFBP5,ITCH,JUN,LDHB,LDLR,LIFR,MAPK3,MBP,MMP2,MYC,PIK3R1,PIK3R2,PIKFYVE,PLAT,PPARG,PRLR,PTGFRN,RBL1,RETSAT,RRM1,RRM2,RUNX2,SCD,SERPINA12,SLC27A1,SLC2A1,SP1,SPARC,STAT5A,TF,THY1,TIMP1,TIMP2,TIMP3,TSHR,TTF2,UGT8,ZNF106	1230 (18)
CHI3L1	0.569	enzyme			0.000677	AKAP11,ARL4C,CDH11,EMP1,IGFBP5,MMP9,NAMPT,PEG10,SERPINB1,TGIF2,TNC	759 (7)
DCAF1	-0.406	kinase	Inhibited	-2.573	0.000677	BMF,CCN3,CCNB1,CDKN1A,CENPF,FOXM1,KLF10,PLK1,PTGES,TNFSF10,TXNIP	1078 (11)
miR-24-3p (and other miRNAs w/seed GGCUCAG)		mature microRNA		0.559	0.000677	ACVR1B,AURKB,BAX,BBC3,BRCA1,CCNA2,CDK1,CDKN2A,FEN1,MYC,SMAD3
diazoxide		chemical drug		0.632	0.000677	ABCC9,ACACA,BAX,EGR1,FASN,HYOU1,KCNJ8,MYC,SLC39A6,SLC39A7,UCP2	1020 (19)
sphingosine-1-phosphate		chemical - endogenous mammalian	Activated	3.456	0.000681	ACTA2,ANGPT1,ANXA2,CCL2,CCN2,COL3A1,CXCL10,EGR1,ENPP2,ETS1,FGF2,FN1,HSPB2,ICAM1,JUN,KLF5,MMP14,MMP9,NRP1,NRP2,PDGFA,PLA2G2A,RUNX2,TAGLN,TIMP1,VCAM1	1014 (17)
napabucasin		chemical drug		0.073	0.00069	ALDH1A1,BIRC5,CHEK1,DACH1,DNMT1,ERBB2,FGFR2,ID1,ITGA2,ITGA4,JAG1,JAK2,KLF4,MERTK,MYC,RPLP0,TGFBR1,TWIST2,WEE1,WWC1
KRT14	8.244	other			0.000704	CXCL14,DSG1,DSG3,DSG4,GJB2,GJB6,KLK14,KRT16,KRT17,KRT5,KRT6B,MMP19,MMP7,MMP9
S-adenosylmethionine		chemical - endogenous mammalian	Inhibited	-2.301	0.000704	ACACA,ACTA2,ACTG2,COL1A1,COL1A2,FASN,GCLC,HMOX1,MAF,PLAU,PPARGC1A,PRMT1,RAC1,SMAD3	1292 (21)
IRAK4	-0.064	kinase		0.896	0.000713	BTG2,CXCL10,CXCL16,DAB2,EDN1,EGR1,ERRFI1,GEM,IDE,IFNGR1,IRAK1,IRF7,JUN,LIF,NFKBIZ,NR4A1,PHLDA1,PLSCR1,PPARG,RGS16,TNFAIP3,ZC3H12A,ZFP36	979 (13)
ROR2	0.195	kinase			0.000713	ABL1,AURKA,BIRC5,CDC20,CDC25A,CDC7,CDKN1A,CHEK2,CREG1,HP1BP3,MAP1B,MCM3,MDM2,PMP22,PPARG,SFN,SLC17A9,SMC1A,SPRY4,SSH1,TEAD2,TFDP1,WEE1
Focal adhesion kinase		group		1.219	0.000715	EFNB2,FZD4,ICAM1,ITGB2,KRT14,MMP2,MMP9,PALLD,PRRX1,SKP2,TAGLN,VCAM1	921 (19)
NCOA4	-0.02	transcription regulator		-0.466	0.000715	AKR1B1,CCN2,CLDN7,EHF,FGFR2,FGFR3,FYN,GNAL,HOXD13,JAG1,MME,NR3C1	1105 (7)
NOX4	-0.029	enzyme		1.544	0.000721	ACTA1,BMF,CCL2,CDKN1A,COX4I1,CS,EPAS1,FN1,H2AX,ICAM1,MCL1,MMP2,SLC2A1	890 (17)
GH1	-1.975	growth factor		0.24	0.000743	ABCC1,ACVR1,APC,CCNB1,CLU,CUX1,CXCR4,DBI,EGR1,FASN,FN1,GADD45A,GHR,ID2,ID3,IGF1R,IGFBP3,ITGA1,JUN,LDLR,PRLR,PTMA,RAD23B,RPL6,SATB1,SLCO1B3,SMARCA4,SPP1,TKT,TWIST2,ZFP36	1116 (20)
MIR17HG	-0.504	other		-0.398	0.000743	ACTA2,CCM2,CDKN1A,CELSR1,COL5A1,CXCR5,FZD1,FZD2,FZD4,GDF11,HOPX,ITCH,JAG1,KCP,LRP6,MAN2A1,MDFI,NCOR2,PDGFRA,PTPRU,RGMA,RGS5,SEL1L,SMOC1,SORT1,TAGLN,TBX3,TMEM64,TNFAIP3,TOB2,ZNF703,ZNRF3
GMNN	0.27	transcription regulator		-1.279	0.000753	ACVR1,ANGPT1,ANKRD17,CDKN1A,CDT1,CHST15,EPHA2,FGF2,FRZB,GBP4,IER5,INHBA,NRP1,NUDT21,PCDH18,PDGFRA,PEG3,SMAD1,TEAD1,TEAD2,TGFB2,TNFRSF19,TWIST2,TXNRD1	899 (7)
DGCR8	-0.419	enzyme		0.561	0.000754	ACTA2,ADGRG6,CNN1,EGR1,EGR2,ERBB2,HES1,ID2,ID4,JAG1,MBP,MYC,PMP22,SMOC1,SOX10,TAGLN,TNC	865 (12)
TIMP3	1.971	other		-0.158	0.000754	BAMBI,CREBBP,EGR2,ITGB6,JUN,KLF4,LRP8,MAPK3,MET,MMP2,MMP9,SMAD1,SMAD2,SMAD7,TGFBR1,WNT11,ZEB2	1130 (15)
JAK1	0.247	kinase	Activated	2.767	0.000757	BMF,CCL2,CDKN1A,CHI3L1,EIF2AK2,ENPP2,HLA-F,ICAM1,ID1,IRF7,LIF,MMP2,MX1,OSMR,PSMB9,RUNX1,SAA1,SMAD7,STAT2,TAP1,TF	950 (16)
mir-133		microRNA		-0.534	0.000757	ARHGDIA,ATP6AP2,CCN2,CCNB1,CDCA8,CMTM6,CNN1,DNMT1,ELAVL1,FN1,IGF1R,ITPR2,MET,MMP14,PPARG,TAGLN,TNFSF10,TNNT2,TRPS1,VCAN,YES1	599 (17)
FANCC	-0.238	other		0.555	0.000757	ATP1B1,CDK1,CXCL12,FZD2,FZD4,HES1,IFI44L,IGFBP3,IL1R1,JAG1,MAP1B,MMP7,MX1,NR3C1,OAS1,OAT,PTX3,RND3,SCHIP1,SYPL1,TACSTD2	892 (12)
TMSB4		group	Activated	2.208	0.00078	DSPP,ILK,IRAK1,ITGA1,ITGA2,ITGA3,MBP,RUNX2,SPP1	418 (7)
miR-503-5p (miRNAs w/seed AGCAGCG)		mature microRNA		1.556	0.00078	AGO1,ANLN,CCNE2,CCNF,CDC25A,CDKN1A,CHEK1,FGF2,WEE1	195 (7)
thioridazine		chemical drug		1.414	0.00078	CCNE2,CDKN1A,CHRM3,DEPP1,MCL1,SERPINA3,SLC2A3,TAGLN,WIPI1	421 (7)
DICER1	-0.307	enzyme		-0.76	0.000783	AGO2,ANGPT2,ANPEP,ARID3A,CCN1,CDKN1A,CDKN2A,CHD7,COL18A1,CPEB2,CXCL10,CXCR4,DEPP1,DHCR24,DLG4,EGR1,EGR2,EGR3,ENTPD1,ERBB2,GREB1L,H19,H2AX,HES1,HOXB2,ICAM1,ID3,IGF2,IGF2BP2,IGF2R,ITGA2,ITGA4,JUN,LGR5,LIPG,LRP5,LRP6,MAF,MMP9,MT-ND5,MT2A,MTOR,MYC,OAS1,OPTN,PANK3,PELI2,PLAU,PMP22,RASGRP1,RFTN1,RGCC,RGS5,RUNX1,SBDS,SERPINA1,SERPINB2,SERTAD4,SLC40A1,SPARC,SYNPO,TM4SF1,TRIM6,WNT4,ZC3HAV1L	1282 (22)
MYOC	2.221	other		0.974	0.000786	ANXA1,CA2,CDH11,CHRDL1,CHRM3,CLDN7,DAB2,DAG1,DLX5,EGR2,EPHA2,FBN1,FN1,IGFBP5,LAMB1,MAFK,MBP,PTGER4,RUNX2,SESN2,SLC2A3,SLC7A11,SOSTDC1,SPP1,STC2	1108 (19)
RBPJ	-0.036	transcription regulator		-0.982	0.000811	CDKN1A,CDKN2A,CXCL12,DTX1,ECT2,ETS1,EZH2,FGF13,FGF2,GLS,GNAI1,HES1,HES5,HEY1,HEY2,HGF,HMMR,HOXD3,IGF2,INHBA,INHBB,JAG1,JUN,LEFTY1,LEFTY2,LIF,MDK,MYC,NFATC3,OAT,PGF,RUNX3,SLC2A1,SOX9,TGFB2,TNC,WASF1	1076 (21)
ADRA1D	2.116	G-protein coupled receptor			0.000824	APBA3,CCNB1,CDK1,CDK2,COL3A1,EGR1,EGR2,FN1,JUN,LIF,NFIX,NR4A1,POLA1,PRRX1,TMPO,UBTF	1127 (22)
Ifn gamma		complex	Activated	2.218	0.000834	CCL2,CDKN1A,CDKN2A,CHI3L1,COL1A1,CXCL10,CXCL16,EDN1,EIF2AK2,ESR1,FN1,GBP1,ICAM1,IFI44L,IGFBP4,IGFBP5,IL18BP,IL32,JAK2,LIF,MMP9,MYC,NR3C1,NR4A3,PPARG,TGFB2,TNFSF10	1070 (17)
miR-34a-5p (and other miRNAs w/seed GGCAGUG)		mature microRNA		-0.039	0.00085	APOBEC3C,ARHGEF12,B4GALNT1,BIRC5,C10orf25,CACHD1,CDC25A,CDK1,CDK6,CDKN1A,E2F1,E2F3,EFHD1,ICAM1,IKBIP,JAG1,KLF4,MCM10,MCM3,MET,MYC,PFN2,PGBD4,PLCB1,PPARG,SCN3A,SLC18A2,SLCO3A1,SPINT2,STIM1,TAGLN,TMEM154,TP53INP1,TRPS1	902 (13)
prednisolone		chemical drug		-1.144	0.000857	AGO2,APC,AQR,ATG4C,ATG7,BAG3,BAX,CAT,CCL2,CDKN2A,CTSB,CXCL10,CXCR4,DAD1,DAPK1,DRAM1,EDN1,EDNRA,EIF4G1,ESR1,EVA1A,FKBP5,FMO2,GABARAPL1,GABARAPL2,GK,GPX3,HES1,HEY1,HEY2,HSP90AA1,HTT,ISG20,ITGA4,JAG1,LHX4,LIMK2,MAPK8,MCL1,MYH9,NQO2,NR3C1,NXN,PLAT,SDC2,SGK1,SOD3,SPON2,SPP1,TMEM43,TNFAIP3,TNFSF10,TXNIP,UTRN,ZFP36L2	944 (13)
ursodeoxycholic acid		chemical - endogenous mammalian	Activated	2.313	0.00086	ABCC3,BAX,CCN2,CDK2,COL1A1,COL1A2,CXCL10,E2F1,FASN,GCLC,LGALS3,MAF,PDGFA,PDGFRB,SLC5A2,SLCO1B3,SPARC,SPP1,TGFB2,TIMP1	1091 (19)
LIF	3.488	cytokine	Activated	3.27	0.000862	A2M,ACAA2,ACACA,ACTA2,AHNAK,ARID1A,CCNA2,CDKN1A,COCH,CXCL10,DSPP,E2F1,EGR1,ENPP2,FN1,GPCPD1,HBEGF,HES1,HES5,HEY1,HGF,IL34,JAM2,JUN,KLF10,LIFR,MSX1,MT-ATP6,MT-CO1,MT-CO2,MT-CO3,MT-CYB,MT-ND1,MT-ND2,MT-ND3,MT-ND4,MT-ND4L,MT-ND5,MT-ND6,MYC,PIM1,PLD1,PPARG,RGS4,SERPINA3,SPP1,TIMP1,TMEM176A,TMEM176B,TNC	1048 (20)
PTPN11	-0.252	phosphatase		-0.739	0.000866	ATP2A2,BAX,BSG,CDKN1A,CDKN2C,EGR1,FASN,JUN,LTF,MCL1,MDM2,MMP12,MMP19,MXD4,NCF2,NF1,OLFM4,PDGFRB,PERP,PIM1,RPRM,TP53I11,ZMAT3	1037 (18)
CAT	-0.64	enzyme	Inhibited	-2.078	0.000869	ATG7,BAX,BCL2A1,CAV1,CCL2,CDKN1A,COL1A1,CYP1B1,FN1,GCLC,HMOX1,IGF1R,MCL1,MMP9,TAGLN,TIMP1,TNC,VCAM1	888 (17)
ACVR1	0.781	kinase		1.807	0.000891	AUTS2,BRINP3,C1R,CCN3,CDKN1A,DCN,DLX5,FSTL1,ICAM1,ID1,ID2,MSX1,RNF157,VCAM1,XIST	572 (18)
GABPA	-0.213	transcription regulator		-1.702	0.000891	AURKA,BRCA1,COX4I1,DCLRE1C,HMOX1,ITGB2,PPARG,PRKDC,RRAS,SKP2,SOD3,TNC,TSHR,UTRN,XRCC5	351 (7)
CTR9	-0.003	other		0	0.000918	CXCL12,EGR3,EPAS1,IGFBP4,MYC,PTGES,RAB31,RASGRP1,TP53INP1,TRIM29	941 (9)
miR-204-5p (and other miRNAs w/seed UCCCUUU)		mature microRNA		-0.508	0.000918	ATP2B1,AURKB,CDH11,EFNB1,HOXB7,ITGB4,MMP9,PPARG,SPARC,TRPS1
epicatechin gallate		chemical drug		0.371	0.000918	CDKN1A,CDKN2A,ICAM1,MDM2,PERP,RARB,RPRM,TP53I11,VCAM1,ZMAT3	938 (18)
COL18A1	0.387	other	Inhibited	-3.99	0.000942	APC,CCL2,CCNDBP1,CDKN2C,EDN1,EDNRB,EFNA1,EFNB2,ETS1,F2RL1,F3,FGF2,FN1,HGF,ICAM1,ID1,ID3,ITGB2,JUN,MAPK8,MCL1,MMP2,MYC,NRP1,PLAU	935 (18)
OGT	0.051	enzyme		-1.726	0.000968	ACLY,ATP2A2,BAX,BIRC5,CDKN1A,COX6C,DUOXA1,FASN,FOXM1,HMGA1,JUN,LBH,MDM2,MMP2,MYC,NDUFS1,NEK2,PCDH20,PLK1,PPARGC1A,RGS16,SKP2,SP1,TET1,THY1,TNC	1289 (21)
Stat5 dimer		complex		-0.113	0.000988	BAX,BCL6,CXCR5,EBF1,IGF2,IGFBP3,MCL1,MYC
COL1A1	3.6	other		0.881	0.000988	CCL2,CDKN1A,COL1A1,CXCR4,EDN1,ICAM1,MMP14,VCAM1	883 (16)
miR-100-5p (and other miRNAs w/seed ACCCGUA)		mature microRNA		-0.727	0.000988	EGR2,FGFR3,ID1,IGF1R,IGF2,MTOR,PLK1,RPTOR
SMURF2	-0.088	enzyme		0.376	0.000988	CCN2,CDKN2A,FN1,JUN,RUNX2,SMAD1,SMAD2,SMAD7	482 (15)
CBX3	-0.304	transcription regulator			0.000988	BIRC5,CDC25A,CDK1,CDKN1A,E2F1,MYC,PLK1,STAT5A	573 (7)
farnesyl pyrophosphate		chemical - endogenous mammalian		1.463	0.000988	BIRC5,FASN,ICAM1,LIPG,ROCK2,SCARB1,SMAD3,VCAM1	1077 (16)
trabectedin		chemical drug		-1.526	0.00099	CDK1,CDKN1A,COL1A1,GADD45A,H2AX,H4C3,IGF1R,MCM5,OAT,PPARG,SAT1	1171 (16)
WR 1065		chemical drug		1.66	0.00099	BAX,CAT,CDKN1A,DDB2,ERCC1,GADD45A,MDM2,MYC,S100A4,TOP2B,ZFP36L1	1087 (18)
methylnitrosourea		chemical toxicant			0.000992	ATP1A1,ATP1B3,AURKA,CDK2,CLU,DNMT1,EGR1,FASN,ID1,JUN,RPS12,TIMP2,TIMP3	1279 (22)
S100A8	1.335	other		1.32	0.001	A2M,ACSS1,ADAMTS4,ALDH1A1,BMF,CCL2,CCNB1,CCNE2,CXCL10,CXCL14,DYRK3,EFNA1,ENPP2,EPB41L4B,GJB2,GPRC5A,H19,HEY2,HMOX1,ICAM1,ISG15,ITGB4,KCNMA1,LOC102724788/PRODH,MMP14,MMP2,MMP9,NR4A3,PCDHGB5,PHLDA1,PIK3IP1,PLAU,PRSS12,PTGES,ROBO2,SCUBE1,SGK1,SLC6A12,TKTL1,TNFAIP8,TXNIP,VCAM1,VCAN	903 (15)
uranyl nitrate		chemical toxicant		1.891	0.00101	ATP5MD,CSRP1,CST3,EEF2,EPB41L4A,FAU,GAS6,GHR,GPX3,ID2,IGFBP7,LAMP2,LGALS3,MGP,NDUFA1,RPL10A,RPL23,RPL27,RPL7,RPL9,RPS16,RPS24,RPS29,SPP1,TAGLN,TAGLN2,TNFAIP1,TPT1,TUBA1C
hyaluronic acid		chemical - endogenous mammalian		1.051	0.00101	ACKR3,BIRC5,CTSK,CXCL10,CXCR4,EP300,ERBB2,FN1,FST,HMMR,ICAM1,JUN,MET,MMP12,MMP2,MMP9,NCF2,NR4A1,PLAU,PPARG,PTGES,RHOC,SOX9,SPP1,TGFB2,TIMP1,TIMP2,TNFAIP3,TRDN,VCAM1	1087 (15)
MECOM	-1.509	transcription regulator		0.306	0.00101	CA3,CDKN1A,DCN,E2F1,ITGB4,ITPR2,MAP3K14,RPS6,RPTOR,SCUBE3,SOX9,SPARC
ACKR3	1.529	G-protein coupled receptor		0.808	0.00101	AKR1C3,CCNB1,CDKN1A,CXCL12,CXCR4,FMOD,HBEGF,IGFBP7,MMP14,RAC1,RRAS,STMN1	1116 (23)
tetrachlorodibenzodioxin		chemical toxicant		0.266	0.00104	AHR,AKR1A1,ANGPT1,AQP3,ASNS,ATP2B1,BAX,BCAT1,BLNK,CA3,CAMK2N1,CCN1,CCNA2,CCNE2,CDH13,CDK2,CDKN1A,CDKN2A,CHD7,CHST2,COL18A1,CTSD,CYP1B1,DMXL2,DNMT1,E2F1,E2F8,EBF1,EDN1,EIF4EBP2,ERBB2,ESR1,FMO2,GHITM,HDAC5,HES1,HMOX1,HSPA1A/HSPA1B,IGF2,JAG1,JAK2,JUN,KCNA5,KRT14,KRT4,KRT7,MAD2L1,MANF,MDFI,MICOS10-NBL1/NBL1,MKLN1,MMP14,MYC,MYO10,NR3C1,PERP,PLAGL1,PTPN13,S100A4,SAA1,SERPINB2,SERPINB5,SESN1,SFN,SLC2A1,…	1278 (21)
RETNLB		other		1.914	0.00105	ACTA2,CCL2,CCN2,CCN4,COL1A1,COL1A2,E2F7,FN1,FRZB,FZD1,HEY1,LMNB1,MAP3K6,MID1,MMP12,MMP2,MYC,NR4A1,SMAD1,STK17B,STOM,TIMP1,UBE2C	1013 (16)
N-Ac-Leu-Leu-norleucinal		chemical - protease inhibitor	Inhibited	-2.746	0.00105	ABCA7,BAX,BRCA1,CAMK4,CAV1,CCL2,CCNB1,CDC25A,CDKN1A,E2F4,EIF4E,ICAM1,IER3,ITPR2,ITPR3,LAMP2,PAK2,PTTG1,RBL1,RUNX2,SCARB1,SREBF2,STMN1	1135 (25)
TRIM28	-0.289	transcription regulator		-0.277	0.00106	ATF7IP,CA2,CXCL10,CXCR4,EPAS1,ETS1,FECH,GABPB2,KIAA1217,KYAT1,MAP3K5,MMP2,MYEOV,POLR2A,S100A4,SOGA1,SOX6,UROD,ZNF302,ZNF554	905 (15)
HDAC6	0.405	transcription regulator		-0.04	0.00107	BAX,BIRC5,COL1A1,CYP1B1,DNM3OS,ESR1,JUN,LTBP2,MST1,MYC,NR3C1,PLAU,TAGLN,TGFB1I1,TGFBI,TGFBR1	1243 (21)
Interferon alpha		group	Activated	3.477	0.00109	AQP3,AUTS2,BBC3,BCL2A1,BCL6,BTG2,C3,CCL2,CCNA1,CDC25A,CDKN1A,CEACAM1,CELSR1,CIITA,CXCL10,CYB561,DAG1,DUSP6,E2F1,E2F4,EIF2AK2,ENPP2,F3,FASN,GATA3,GBP1,GLS,GNA15,HELZ2,HERC5,HLA-F,HSPA1A/HSPA1B,ICAM1,IFI27,IFI35,IFI44L,IFI6,IFIT1,IFITM3,IGFBP4,IL1R1,IL1RN,IL32,IL6R,IRF7,ISG15,ISG20,ITGA4,LIF,MCL1,MDM2,MERTK,MMP28,MT-CO1,MT-CYB,MX1,MYC,NFE2L3,OAS1,OAS2,PIM1,PLAT,PLSCR1,PPM1K,PSMB9,PTGES,RTP4,SAT1,SE…	925 (14)
ALKBH5	0.124	enzyme			0.00109	AKAP13,ASAH1,BRCA2,CAV1,CELSR2,CLU,CTSD,DNAJA1,DNMT1,EIF4G1,EIF4G3,FYN,HUWE1,IGF2,MBP,RACGAP1,RPLP0,SDHD,SERPINA5,SLC4A2,SLC7A8,SOX6,THEG,UHRF1
NOTCH1	-0.047	transcription regulator	Activated	2.818	0.0011	ACTA2,ANGPT1,ANKRD1,AQP3,BCL6,CAD,CCN1,CCN2,CDK2,CDKN1A,CFD,CNN1,COL1A1,COL1A2,DNAJA1,DTX1,E2F1,ECT2,EFNB2,ENO2,EPAS1,ERBB2,FGF2,GATA3,GLS,HES1,HES5,HEY1,HEY2,HEYL,HMOX1,HSPH1,ICAM1,ID1,ID2,IGF1R,IGFBP3,IGFBP4,ITGB4,JAG1,KRT14,MMP2,MYC,NDUFS1,OAT,PDGFRB,PPARG,RGS5,RND3,RUNX2,RUNX3,SMARCC1,SOX10,SPP1,TAGLN,TGFB2,WASF1,WNT4	1034 (17)
LGALS1	-0.066	other	Activated	2.909	0.00114	ACTA2,ADAMTS4,AHR,ASXL3,CCNB1,CDKN1A,CXCL16,F3,FN1,GPCPD1,HBEGF,IFNGR1,IFNGR2,INSIG1,LGALS3,MAF,MMP12,MMP2,MMP9,PTX3,TFRC	993 (17)
CYP1A1	3.003	enzyme		-1.508	0.00116	ANXA3,ANXA4,CACHD1,CBX3,CHRNA4,CNN2,DAG1,GAMT,GPC1,GSTM3,KIF2A,KRT7,MID1,MYO10,NDUFA1,RACGAP1,RBBP4,RGS16,SHANK2,SLC46A3,SMARCA4,ST3GAL4,TACC3,TMPO,TNNT2,VAMP8,WEE1	1115 (7)
SCGB3A2	5.351	other		-0.277	0.00117	CTSD,MMP12,MMP14,MMP2,SMAD7	321 (8)
ASCL2	1.23	transcription regulator	Inhibited	-2	0.00117	CCNB1,CTSD,CXCL10,CXCR4,EGR1
LGALS7/LGALS7B	6.761	other			0.00117	CCNB1,COL1A2,GSTM3,MAOB,MMP9	614 (4)
P2RY4		G-protein coupled receptor		1.342	0.00117	ICAM1,MMP9,TIMP1,TIMP4,VCAM1	410 (7)
TP53INP1	1.143	other		1.104	0.00117	BAX,CDKN1A,MDM2,SPARC,TP53INP1	899 (7)
DMTF1	0.109	transcription regulator		1.656	0.00117	ANPEP,BBC3,CDKN1A,CDKN2A,MDM2	931 (12)
4-coumaric acid		chemical - endogenous mammalian			0.00117	CCNA2,CCNB1,CDKN1A,FGF2,MYC	377 (7)
zimelidine		chemical drug		1.342	0.00117	ASAH1,DEPP1,SERPINA3,TAGLN,WIPI1
GLP-1 (7-36) amide		biologic drug		0.555	0.00117	ACACA,FASN,ITPR2,ITPR3,SCD	744 (19)
sanguinarine		chemical - endogenous non-mammalian		0.128	0.00117	BIRC5,CCL2,HMOX1,TIMP1,TIMP2	1106 (19)
CDK2	-0.453	kinase		-0.277	0.00117	BRCA1,CDC25A,CDC6,CDKN1A,CDKN2A,CHEK1,E2F1,H2AX,MT2A,MYBL2,MYC,NCOR2,RBL1,TNFAIP3,UCP2	889 (18)
U73122		chemical reagent		-1.108	0.00117	ATP2A2,CDC25C,E2F1,E2F3,FN1,ICAM1,ITPR2,MAF,MMP14,MMP2,NR4A1,PLCB1,PLCG1,TPM1,VCAM1	1083 (17)
JQ1		chemical reagent		0.749	0.00117	BRD4,CCNA2,CD4,CDC6,CDCA5,CDK6,CXCR4,DHCR24,E2F1,E2F3,GINS1,H2AC6,IFIT1,ISG15,KIF23,MACC1,MCL1,MCM3,MKI67,MX1,MYC,NMNAT1,RAC1,RNF183,RRM2,RUNX3,SLC7A11,TNFAIP3,TNFSF10,TOP2A,TUBB	1109 (21)
MYB	-0.942	transcription regulator		-1.15	0.00117	ANPEP,ATP2B1,AURKA,BAX,BIRC5,BLNK,BMF,BRCA1,C3,CCNA1,CCNB1,CD4,CDK1,CNN3,COL1A2,CXCL12,CXCL16,CXCR4,EZH2,FN1,FOXM1,GATA3,GFI1,HERC3,ICAM1,IGF1R,IGF2,IGFBP3,IGFBP5,JAK2,JUN,KLF4,LIF,MTSS1,MYC,POLA1,RBL1,RGCC,SLC1A5,SPP1,TULP4,ZC3H12A	1101 (19)
ethanol		chemical - endogenous mammalian		1.739	0.00118	ACACA,ACKR3,ACLY,ACTA1,ACTA2,ADAM17,ANPEP,BAX,BRCA1,CAMK4,CAT,CCL2,CCN2,CDH13,CDKN1A,CENPA,CHRNA4,CLU,COL1A2,COL3A1,CXCR4,DUSP6,EDN1,EDNRB,EGR1,EPHX1,ESR1,FASN,FGF2,GADD45A,GNAI1,HEY1,HMOX1,ICAM1,ID1,IL1R1,IL1R2,IL1RN,IRF7,JAK2,JUN,KLF6,LRRC75A,MAP1B,MAPK8,MBP,MGST3,MME,MMP12,MMP2,MMP9,MYC,NCF2,NR3C1,NTRK2,PARP1,PLAT,PNPLA2,PPARG,PPARGC1A,RGCC,RHOB,SCD,SERPINA1,SGK1,SLC40A1,SLC7A11,SP1,SPTBN1,SQL…	1121 (17)
perhexiline		chemical drug		0.378	0.00119	ASAH1,DEPP1,HES1,SERPINA3,SLC2A3,TAGLN,WIPI1
Collagen Alpha1		group	Activated	2.411	0.00119	CDKN1A,COL1A1,IL1RN,MMP2,MMP9,PLAU,TIMP2	1049 (18)
IFI16	-0.944	transcription regulator		1.831	0.00121	BAX,CCL2,CDC25A,CDKN1A,CDKN2A,CXCL10,EDN1,ESR1,FAF1,GADD45A,ICAM1,ID2,IL1RN,ISG15,KPNA1,LDLR,MDM2,MTHFD2,OAS1,PIM1,STAT2,VCAM1	1069 (17)
NFKB1	-0.219	transcription regulator	Activated	2.229	0.00121	A2M,AGO2,AKR1B1,ANKRD1,ATP6AP2,BAMBI,BAX,BCL2A1,BRCA2,BTG2,CCL2,CCN1,CCN2,CDKN1A,CHI3L1,CIITA,COL1A1,COL1A2,CTSB,CXCL10,CXCR5,DROSHA,DTX1,E2F1,EGR1,EHF,ENPP2,FANCD2,GADD45A,GATA3,GBP1,HES5,HMOX1,ICAM1,IER3,IFNGR2,IGFBP3,IL1RN,ISG15,JAG1,KHSRP,KRT6B,LTB,MCL1,MDM2,MMP7,MMP9,MYC,NR4A1,NR4A3,PDGFA,PLAU,PTX3,SOX9,STIM1,SYTL1,TNFAIP3,TNFSF10,TRAF1,VCAM1	1081 (12)
SREBF1	-0.103	transcription regulator		0.457	0.00122	ACACA,ACACB,ACLY,ACSL1,ADGRG1,BAX,BEST1,C7orf25,CAMK1D,CDKN1A,CFD,CSRP1,CXCL10,CYP51A1,DBI,DEPP1,DPY19L3,FASN,FN1,GPNMB,GPX3,HMOX1,HSD17B1,HSPA13,HSPA1A/HSPA1B,IDI1,IFI30,IL1R2,INSIG1,LDLR,LGALS3,MDK,NCF2,OAT,P4HA2,PDK1,PLS3,PMP22,PMVK,PPARG,PPAT,PPCS,RPLP0,RPS24,RPS27,SCARB1,SCD,SERPINA1,SERPINA3,SLC20A1,SQLE,SV2A,TF,TMEM97,TTN,UCP2	978 (17)
BAX	0.888	transporter		1.237	0.00123	BAX,CCNB1,CDC25C,CDK1,CDK2,CDKN1A,CTSB,CTSD,CTSK,CXCL10,IRF7,MMP12,MMP9,PDIA6,TIMP1,TRAF3,TRIM6-TRIM34	1130 (22)
chromium		chemical drug		-1.107	0.00123	AJUBA,ALG2,ARHGDIA,ERCC5,ESR1,GCLC,PGD,PPCS,RSRP1,SLC1A4,SOD3,TAF6,TNFAIP2,TSPAN31,YPEL3,ZMAT3,ZWINT
MLX	-0.156	transcription regulator		0.281	0.00123	ACACA,ARRDC4,CCN3,FASN,IGF2,IL1RN,MID1IP1,SCD,TXNIP	56 (2)
GABPB1	-0.154	transcription regulator		-1.342	0.00123	AURKA,BRCA1,COX4I1,ITGB2,RRAS,SKP2,TNC,TSHR,UTRN	124 (3)
NAB2	0.395	transcription regulator		-1.426	0.00123	CDKN1A,F3,FGF2,FN1,ID2,ID4,PLAU,PPARG,TNFSF10	683 (13)
TGFA	-0.275	growth factor		1.346	0.00126	BIRC5,CCL2,CCN2,CDKN1A,CXCL10,E2F1,ERRFI1,ESR1,GJB2,HGF,HSD17B1,ICAM1,IGFBP4,MMP9,PLA2G5,PLAGL1,PLAT,PTTG1,S100A10,SERPINA1,SERPINB5,SLPI,TLR5	1327 (19)
ABL1	-0.511	kinase		0.809	0.00126	ABL1,C3,CAV1,CCNA2,CDKN1A,CTSB,CTSL,DOK1,GADD45A,IER3,MDM2,MYC,PAK2,TGFB2	1112 (19)
carbamylcholine		chemical drug		1.024	0.00126	BTG2,CDKN1A,CHRM2,CHRM3,CHRNA4,EGR1,GEM,ITPR2,ITPR3,JUN,MAPK8,MET,NR4A1,PLCG1	992 (23)
pimagedine		chemical drug		0.17	0.00126	ACTA2,BAX,CAST,CAV1,CCN2,CNN1,HBEGF,HMOX1,ICAM1,LAMB1,MDM2,OPA1,TAGLN,TNFSF10	867 (17)
CLOCK	-0.327	transcription regulator		-0.709	0.00127	ADPGK,AHNAK2,ARHGEF28,AVPR1A,CCN2,CHST3,CYP51A1,DHTKD1,FASN,FKBP5,GADD45A,GLIPR1,HACD2,HSPH1,ICAM1,ID1,IGFBP5,IL18BP,KCNN3,KCNS1,KIAA0100,KIF20A,LGALS7/LGALS7B,LIG3,MAPK8,MEST,MGAT2,MGP,MID1IP1,MKNK2,MMP7,NAA15,NADK2,NOLC1,OXSR1,PCGF5,PDGFRB,PTPN14,QSER1,RABGAP1,RGS5,SCD,SCN4B,SEL1L,SLC20A1,SMARCD2,SRR,SRSF8,THBD,TIMP4,TNFAIP1,TP53BP1,TRIL,USP2,WEE1,WNK1,ZDHHC20
O6-benzylguanine		chemical drug		1.27	0.00131	CCNB1,CCNB2,CDKN1A,H2AX,MKI67,MSH2	1086 (22)
RNASEH2B	-0.312	enzyme	Inhibited	-2	0.00131	CDKN1A,CXCL10,ISG15,OAS1,PHLDA3,ZMAT3
PARP14	0.228	enzyme		-0.059	0.00131	CXCL10,F3,ID3,ISG15,MCL1,PIM1
SMOC2	2.608	other		-1.633	0.00131	AURKB,CCNB1,CDK1,CENPF,LGR5,MCM10
cercosporin		chemical - endogenous non-mammalian		0.346	0.00131	ACTA2,BIRC5,CCN2,CDC25A,FN1,MYC
MED13L	-0.567	other		-0.186	0.00131	ANKRD1,LIF,MT2A,MYC,SERPINA5,SUSD2
ATF5	-1.419	transcription regulator		1.432	0.00131	GAS5,ID1,MCL1,PLAT,SAA1,TXNIP	291 (5)
GnRH analog		biologic drug		0.64	0.00133	ABCC1,ABO,ACAA2,ACACA,ADD2,ANXA11,AP3D1,ARHGEF7,ATRN,BCL2A1,BICD2,CALR,CDK1,CENPF,CLUH,CUX1,DDOST,DYNLL1,EDNRB,EML2,ERCC5,ESR1,FBLN5,FGF2,FN1,GABRB2,GDI2,GPSM2,HDDC2,HELZ,IFI27,IK,IL32,INHBA,ITPR3,JUN,KDSR,MAPK3,MFAP5,MICU1,MKI67,MXRA7,NCOA6,NDUFB5,NDUFS7,NTRK2,PCNT,PDGFRB,PI4KA,POLR2E,PPOX,PPP2CB,PRCP,PRPF8,SERPINB5,SF1,SLC2A3,SLC7A11,SMAD2,SMARCE1,SNX3,SOX10,SRRM2,TFDP1,TPM1,UBE2M,UBR4,UQCRB,UR…	832 (16)
POU2F2	1.57	transcription regulator		1.043	0.00133	ASB13,BBC3,BCL6,COCH,CXCR5,DEPP1,EBF1,FRMD4A,GATM,GEN1,GPR183,JUN,KCNN4,LRRC32,LY6E,MCM7,MOCOS,MVK,MYC,SCD,SKP2,SPP1,SSTR2,TIMP2,TNFAIP2	750 (7)
CRNDE	0.109	other		1.038	0.00134	ABL2,CDKN1A,DUSP6,E2F3,EPHA2,FGFR3,IL1R1,NR4A1,PDGFA,PDGFRB,PGF,RRAS,SMC1A	417 (7)
ETV4	-0.444	transcription regulator	Activated	2.231	0.00134	ACTA2,BAX,CAV1,CDKN2A,CXCR4,ERBB2,FN1,KRT5,MET,MMP14,MMP7,MMP9,SPP1	873 (7)
LATS2	0.604	kinase		-0.18	0.00134	AURKB,BBC3,CCNB1,CDKN1A,CLDN4,E2F1,ELF5,ERBB2,GATA3,LATS2,LTF,PLK1,PRLR	1097 (20)
amiodarone		chemical drug		0	0.00134	ASAH1,BCKDHA,CA3,F3,HMOX1,ICAM1,LDLR,PPARG,SCD,SLC2A3,TAGLN,TF,WIPI1	422 (7)
CD 437		chemical drug		-1.649	0.00135	AKR1B1,ARHGDIB,ATP5F1C,ATP5PF,BAX,CDC25C,CDKN1A,COX6C,COX7B,DNAJA1,E2F1,EEF2,EIF4A1,EIF4A2,F3,FKBP5,GADD45A,HIC1,HMGN2,HSP90AA1,JUN,KIF2C,MYC,NR4A1,PCBP2,RBMX,RPL10,RPL11,RPL13,RPL36A,RPL39,RPLP1,RPLP2,RPS10,RPS15,RPS16,RPS17,RPS27,S100P,SET,SH3BGRL3,TOMM7,TOPBP1,TUBA1B,UBE2M,UBL5,VDAC2	871 (15)
PDGF-AA		complex		0.304	0.00137	ACTA2,CDK1,CDKN1A,FGF2,HBEGF,HGF,ID4,LDLR,PDGFA,PDGFRA	1003 (18)
BMPER	1.416	other		-1.219	0.00137	ACTA2,ACVR1,EFNB2,ICAM1,ID1,MESP1,MGP,RUNX2,TGFBR1,VCAM1	802 (12)
carvedilol		chemical drug		-1.979	0.00137	ACTA2,ATP2A2,COL1A1,COL3A1,F3,FASN,HMOX1,MMP2,MYC,TIMP2	1036 (19)
MKNK1	-0.098	kinase		1.081	0.00137	ANXA2,AP3D1,APC,BAG3,CCN1,EPB41L2,ETS1,FLNB,GNAI1,GPC4,HSPA4L,ISG15,LAMB2,MAN2A1,MAP1B,MYC,MYO5A,NR4A3,PCDH8,RNH1,SMAD2,SPARC,TAGLN,TFDP1,TP53BP1,TXNIP,YWHAG
PAF1	-0.044	other	Activated	2.673	0.00137	BAMBI,CITED2,H2AC6,H2BC5,HELZ2,HERC5,IFI44L,IFITM3,ISG15,ISG20,KLF4,LRRN3,NFKBIZ,OAS2,SERTAD1,ZFP36
cytochalasin D		chemical toxicant		-1.109	0.00137	ACTA1,ACTA2,AMOTL2,ANLN,CCL2,CCN2,HOXB2,MMP14,MMP16,MMP2,MMP9,RPLP0,SARM1,SOX5,SOX6,TIMP2	1075 (22)
GNA14	4.029	enzyme			0.00139	ANKRD1,ANPEP,ANXA3,AVPR1A,BTG2,CNN1,FST,GADD45A,HBEGF,HSPB8,IL1RN,KCNK2,KCNK6,KLF6,LIF,NR4A1,PDK1,PHLDA1,PLAT,SGK1,ZFP36L1	730 (7)
mir-221		microRNA		-1.088	0.0014	BBC3,BMF,CCN2,ETS1,MAPK8,MMP2,MMP9,PIK3R1,STAT5A,TGFBR1,TIMP3,ZEB2	426 (7)
UXT	0.179	transcription regulator	Activated	2.527	0.0014	ATR,BRIP1,BUB1,CCNA2,CDC6,CHEK1,ENO2,FKBP5,GTSE1,KDELR3,TNFAIP3,TTK	918 (7)
collagen type i (family)		group	Activated	2.369	0.00141	ABCC1,CCL2,FRMD6,HOTAIR,IL1RN,LUM,MMP19,RIT1,SPARC,TGFB1I1,TWIST2
PRKDC	-0.881	kinase			0.00141	AHR,CDKN1A,EGR2,FASN,FKBP5,ITGB4,MDM2,PLK1,ROCK2,TMPRSS2,VCAM1	1158 (20)
FLT1	1.837	kinase	Inhibited	-2.132	0.00151	BCAT1,BIRC5,CAPN2,CDKN1A,DEPP1,DHCR24,EPAS1,EWSR1,G3BP2,GDI2,HMOX1,ICAM1,MARCKS,NRP1,NRP2,PREB,RBBP4,SDHC,SLC27A3,SMARCA4,SOX9,UBE2B,UBE4B	890 (18)
spironolactone		chemical drug		0.55	0.00151	ABCC3,ACACA,CCN2,CDKN1A,COL1A1,COL1A2,COL3A1,CXCR4,EDN1,EDNRB,FASN,FGF2,FN1,ICAM1,KCNMA1,KCNMB1,NR3C1,PGF,PPARG,PRDM16,SCD,TIMP2,TIMP3	950 (16)
miR-483-3p (miRNAs w/seed CACUCCU)		mature microRNA		0.167	0.00151	ANAPC15,BBC3,BRCA1,CENPF,DCAF6,GPSM2,HMGB3,IER5,IGF2,MAPKAPK2,MDC1,MKI67,PROM2,SLC7A1,TMPRSS11E
MAPK14	0.347	kinase	Activated	3.952	0.00153	ACTA1,ACTA2,ANKRD1,BAX,CALR,CAT,CCL2,CCNA2,CCNB1,CDKN2A,COL1A1,CRYAB,CXCL10,CYP51A1,DAB2,DUSP6,EFNA1,ELAVL1,FASN,FGFBP1,FN1,GADD45A,HMOX1,ICAM1,IGF2,JUN,LDLR,LRP6,MAOB,MMP9,NRP1,PLA2G5,PLAU,PPARGC1A,PTGES,SGK1,SREBF2,STIM1,TAGLN,TIMP1,TIMP2,TOP2A,VCAM1,ZFP36	1262 (17)
FEV		transcription regulator		-0.856	0.00155	ANXA2,CXCR4,EFNA5,EN1,EPHA7,FBH1,GPR176,ICAM1,JAM2,KCTD20,MCHR1,NFIA,NFIX,NMNAT2,NR3C1,RORB,SATB1,SLC18A2,SLC6A15,SLC7A8,SOX9,SUV39H1,SYT1,VCAM1
interferon beta-1a		biologic drug		0.114	0.00156	CD4,CS,CXCR4,DNAJA1,DNAJB1,EEF1G,IFI35,IFI6,IFIT1,IL1RN,IRF7,JAK2,LTB,LTF,MAL,MMP9,MX1,NCF2,NDUFA1,NDUFA2,PFDN5,RPL26,RPL27,RPL27A,RPS19,RPS27,RPS28,SERPINA1,TLR1,TREX1,ZNF148	507 (12)
DDIT3	-0.08	transcription regulator		-0.515	0.00158	ANKRD1,ASNS,ATF5,BBC3,CAMK2N1,CLPP,DNAJA1,FN1,GPC6,H6PD,HMOX1,IRAK2,ITGA2,JAG1,KRT6B,MTHFD2,PLAT,PPARG,PPARGC1A,RGS4,RUNX3,SH3RF3,SIPA1L3,SKP2,STAT5A,STXBP2,TENM4,TGFB2,TXNIP,XPOT	898 (18)
PI3K (family)		group		1.13	0.00159	ACTA2,ATG7,BIRC5,CAT,CCL2,CTSD,CXCL10,CXCL12,CXCR4,ESR1,FASN,GCLC,HMOX1,IFIT1,ISG15,MCL1,MMP12,MMP2,MMP9,MUCL1,MYC,RDH10,SCARB1,SIAH2,SLC2A1,SLC4A7,TNC,TNFSF10,TXNIP	1188 (18)
losartan potassium		chemical drug		-1.942	0.00159	ANGPT1,ATP1A1,ATP2A2,BAX,CAV1,CCN2,COL1A1,COL3A1,CST3,CXCL10,EDN1,EDNRA,EGR1,F3,FN1,ITGB5,ITPR2,MMP2,MMP9,PDE3A,PDGFA,PLCB1,PLCG1,SPP1,TGFB2,TGFBR1,TIMP1,UCP2,VCAM1	1031 (16)
SPDEF	1.172	transcription regulator		-1.95	0.0016	APC,CCN2,CDH11,CDKN1A,CLDN7,COL1A1,COL5A1,COL5A2,COL6A3,DKK3,ITGA3,LAMB2,PLAU,PTPRF,SDC2,SERPINB5,SMAD1,SMAD2,SMAD3,TNC	982 (12)
FST	2.334	other		-1.608	0.0016	ACSL1,ATP1A2,FN1,FST,INHBB,LEFTY1,LEFTY2,LIF,LTF,MMP2,PPARG,PPARGC1A,PRDM16,PRLR,SAA1,SERPINA1,SMAD3,SMAD7,UCP2,ZIC1	1316 (21)
Map3k7		kinase	Activated	2.782	0.0016	CXCL10,EDN1,EGR2,FASN,H19,HBEGF,ID4,ISG15,ISG20,JUN,KRT14,MLLT3,MMP9,MVK,NFKBIZ,RUNX1T1,SCD,SESN1,VCAM1,WNT11	1040 (17)
silibinin		chemical drug		0.357	0.0016	BAX,BBC3,BIRC5,CCN2,CCNB1,CDC25C,CDK1,CDK2,CDK6,CDKN1A,EGR1,FN1,IGF1R,IGFBP3,MCL1,MMP2,MMP9,MYC,PLAU,TIMP2	1075 (17)
triclosan		chemical drug		0.378	0.00162	ACTA2,COL1A1,HMOX1,JUN,MBD3,NCF2,PLAU,TIMP1	1170 (13)
DDR1	0.159	kinase		1.31	0.00162	CDKN1A,CDKN2A,COL1A1,COL3A1,MMP14,MMP2,MMP9,VCAM1	989 (17)
CCAT2	-2.068	other		-0.147	0.00162	ACTA2,BAX,GLS,LATS2,MMP7,MYC,SMAD2,ZEB2	59 (3)
decursin		chemical - endogenous non-mammalian		1.134	0.00162	ANGPT2,BAX,CDK2,CDK6,CDKN1A,FASN,MMP9,MYC	915 (20)
ethidium		chemical drug			0.00162	CCN1,CCN2,CCNB2,CCNE2,PLAU,PRC1,TIMP1,TIMP2	1191 (20)
RCE1	0.058	peptidase			0.00166	CRYAB,CXCL12,FBN1,FSTL1,GDI2,GPC4,HBEGF,MGP,PRRX2,SLIT3,SP1,TGFB2,TGFBI,ZFR	910 (7)
benzyl isothiocyanate		chemical - endogenous non-mammalian		1.355	0.00166	BAX,BIRC5,CCNB1,CDC25C,CDK1,ICAM1,MCL1,MET,MMP2,MYC,SP1,SP4,VCAM1,ZBTB4	1122 (20)
NFATC2	0.088	transcription regulator		1.769	0.00167	CCNA2,CCNB1,CCNF,CCR9,CDKN1A,CITED2,CRYAB,CTNNAL1,CXCL10,CXCR5,DAB2,DGKA,EDN1,EGR2,EGR3,ENPP2,EZH2,FOXM1,GATA3,GBP4,GPNMB,HELZ2,IER3,INHBA,IRF7,ISG15,ISG20,JARID2,JUN,KDM6B,MAF,MAPK3,MDM2,MERTK,MYC,NFKBIZ,NR4A1,PLA2G2A,PLAT,PLD1,PLK2,PPARG,PPARGC1A,SLCO3A1,STAT2,STAT5A,TRAF1	1121 (16)
phenylephrine		chemical drug		0.835	0.00168	ACTA1,ANGPT1,ANKRD1,ATP2A2,COL3A1,E2F1,E2F3,E2F4,EDN1,EDNRA,EDNRB,EGR1,EP300,FST,ITPR2,JUN,MYC,PLAGL1,RGS4,TFDP1,UCA1	947 (19)
TCF12	-0.131	transcription regulator		0.959	0.0017	AZGP1,BLNK,CCR9,CD4,CDKN1A,CDKN2A,CHRNA5,FN1,GATA3,GJB2,ID2,LRBA,NR4A3,PTPRU,RPS3A,SMARCC1,TNFAIP1,ZC3H12A	475 (11)
emodin		chemical drug		-0.212	0.0017	ABCC1,BAX,BIRC5,CDKN1A,CLDN4,CXCL10,CXCR4,CYP1B1,ERBB2,ERCC1,FN1,ICAM1,MAP3K5,MKI67,MMP2,MMP9,OCLN,VCAM1	854 (14)
DNMT3B	-0.802	enzyme		-0.781	0.00172	ACTA1,ADRB1,AHCTF1,ATP2A2,CAMK4,CBX5,CDC25C,CDK1,CDKN1A,CDKN2A,CYP1B1,DNAJB1,DNMT3B,EDNRA,EPDR1,ESR1,FGF2,IFI27,IFIT1,ITPR2,KDELR3,MID1,MYC,MYL6,MYL9,NFATC3,POLD4,PTN,RGS16,RGS4,RPL10A,RPL13,SAT2,SEC62,SERPINB9,SLC7A11,SLC8A1,TIMP3,TNNT2,TRDN,ZNF692	1132 (17)
ADRA1A		G-protein coupled receptor			0.00174	APBA3,CCNB1,CDK1,CDK2,COL3A1,EGR1,EGR2,FN1,JUN,LIF,MMP7,NFIX,NR4A1,POLA1,PRRX1,TMPO	856 (15)
cytokine		group	Activated	2.791	0.00175	ADAMTS4,BAX,BIRC5,BMF,CCL2,CCN1,CCN3,CD4,CLU,EDN1,EFNA1,EGR1,F3,FGF2,HMOX1,ICAM1,ILK,JUN,LIF,LIPG,MAPK8,MMP12,MMP2,MMP9,MYC,PLAT,PLAU,RIPK2,S100A4,SAA1,SGK1,SLC2A1,SPARC,STAT5A,TGFB2,TIMP1,VCAM1	1084 (18)
XDH	-0.024	enzyme		1.378	0.00179	ACTA2,AVPR1A,CCN2,CXCR4,F3,ID3,MMP14,MMP2,PLAU,PPARG,SLC2A1,SPP1,TIMP2	740 (15)
FGFR3	1.239	kinase		1.463	0.00179	CDKN1A,CDKN2A,COL1A1,COL3A1,DCAF8,DUSP6,HES1,LTB,MAF,MMP9,SOX9,SPARC,SPP1	929 (17)
GNB2	-0.032	enzyme			0.00179	AHR,CDKN1A,CNNM2,DGAT1,FBXO31,IER3,IL1R2,MAFB,NR4A1,PLAU,PLK2,PTGER4,THBD	536 (10)
THBS1	0.787	other		-0.578	0.00179	CCN2,COL1A1,COL1A2,COL3A1,EGR1,FN1,LAMA4,MMP2,MMP9,PARP1,PLAU,TGFB2,TIMP1	959 (17)
resiquimod		chemical drug	Activated	2.722	0.0018	ANXA4,AOC3,ATP5F1C,ATP5PF,BCL2A1,C3,CAT,CCL2,CHST2,CIITA,CPEB2,CXCL10,CXCL12,EIF2AK2,FGF2,GATA3,GBP1,HERC5,HES1,HEY1,ICAM1,IER3,IFI44L,IFIT1,IFITM3,IGFBP4,INHBA,IRAK1,IRAK2,IRF7,ISG15,ISG20,JUN,KCNMA1,LIF,MCL1,MGLL,MX1,NAMPT,NFKBIZ,OAS1,OAS2,PLAT,PLAU,PLSCR1,PTX3,PYCARD,RIPK2,SFPQ,SHFL,SPP1,STAT2,STMN1,TICAM2,TMEM154,TNFAIP3,TNFRSF11A,TNFSF10,TRIM22,TRIM34,ZC3H12A	792 (16)
MTOR	-0.515	kinase		0.061	0.00183	ACACA,ACACB,ACLY,ADPGK,AKAP13,AKR1A1,AKR1B1,ARL4C,ATG7,ATP2A2,ATP2B1,ATP6V1C2,BIRC5,CCL2,CDKN1A,CITED2,COX4I1,CS,CXCR4,DAG1,DLG4,DMD,EFNA1,EPAS1,ERCC1,FAF1,FASN,FGFR3,FN1,FST,GATA3,IGF2,IL1R1,IRAK1,JAK2,LDHB,MBP,MCL1,MDH1,MDM2,MIA,MICAL1,MMP9,MT-CO1,MTOR,MYC,OAS1,PGRMC1,PIP5K1C,POLR1A,PPARG,PPARGC1A,RPL23,RUNX2,SERPINA1,SERPINB1,SKP2,SLC2A1,SREBF2,ST6GAL1,TLR5,TMPRSS2,TNFRSF10C,TNFRSF25,TNFSF10,T…	1094 (19)
mir-10		microRNA		-0.812	0.00186	AGO2,APC,BAX,BMF,CCL2,CCN1,CTDSPL,DGAT1,E2F1,ERBB2,FGFR3,IGF1R,IGF2,IL6R,ITCH,KLF4,MAF,MCL1,MKNK2,MTOR,NF1,SMAD2,SMG1,SUV39H1,TGFBR1	1110 (16)
miR-146a-5p (and other miRNAs w/seed GAGAACU)		mature microRNA		1.57	0.00187	BRCA1,CAT,CCL2,CCNA2,CXCR4,HEY1,IL1R1,IRAK1,IRAK2,KIF22,LTB,LTF,MBP,MCM10,MMP16,MR1,NFIX,NOVA1,PDGFRA,PDIK1L,POLE2,SYT1,TIMELESS,TLR1,TMSB15A,UHRF1	924 (15)
Nfat (family)		group	Activated	3.543	0.00187	CCL2,CCN1,CTSK,DKK3,DLG4,DOCK10,EGR2,F2RL1,HBEGF,ICAM1,ITPR2,KLF6,LBH,NCOA7,PDE3B,PDGFA,PLPP1,RGS3,RHOJ,RNF128,SLC7A1,SMAD2,TGFB2,TNNT2,TRAF1,TRAF3,VCAM1	1021 (17)
Collagen type IV		complex		0	0.00187	ACTA2,CCL2,MMP14,MMP2,MMP9,MYC,PLAU,TAGLN,TIMP2	1116 (19)
DDX5	-0.108	enzyme		1.25	0.00187	ACTA2,BAX,BBC3,CDKN1A,JUN,MYC,NET1,S100A4,TIMP1	1242 (21)
ITGAV	0.397	transmembrane receptor		1.868	0.00191	BAX,CDK1,CDKN1A,COL1A1,COL1A2,FN1,LDLR,MMP2,MMP9,PLAU,RUNX2,TIMP1	946 (22)
NPPB		other		0.088	0.00191	ACAT2,BAX,CCN2,COL1A1,COL3A1,FDXR,FN1,IDI1,LDLR,PPARGC1A,SCARB1,SMAD7	1216 (20)
ZBTB7A	0.792	transcription regulator		-1.18	0.00191	BBC3,CDK2,CDKN1A,CDKN2A,H19,MDM2,MIA,MYC,NRP1,RBL1,RUNX3,SLC2A3	1257 (27)
TIMP1	1.752	cytokine		1.732	0.00191	CDKN1A,HGF,IGF2,IGFBP3,MET,MME,MMP2,MMP9,PLAT,PLAU,TIMP2,TIMP3	986 (20)
CDK9	-0.005	kinase		-0.957	0.00194	CAD,CCNB1,CDKN1A,COL1A1,CXCR4,CXCR5,H2AC6,H2BC5,MMP9,MYBL2,MYC,NCL,PPARG,PPARGC1A,RUNX1,STC2,TNFAIP3	1155 (16)
carboplatin		chemical drug		0.316	0.00194	A2M,ASNS,CLDN4,CLU,FXYD5,GPNMB,GPX2,GTPBP4,IER3,LGALS3,MCM3,MYC,PNKD,RBM3,SPP1,TIMP1,TUBB	858 (13)
S100A6	1.146	transporter	Inhibited	-2.72	0.00198	AURKA,CDK1,CENPA,DEPDC1,INHBA,NCAPH,NEK2,PCDHB2,RDH5,TMPO,TNFAIP3
ACSL4	0.923	enzyme		1.509	0.00198	AUTS2,CAMK1D,JAK2,LAMB1,MYO5A,PPARG,PRKG1,SAT1,SELENOM,THBD,XIST	423 (7)
dicarbethoxydihydrocollidine		chemical toxicant		0.447	0.00198	ABCC3,ABCC4,CCNA2,CCNB1,CCNB2,CDK1,H19,SGK1,SLCO1B3,SPP1,VCAM1
ionomycin		chemical reagent		0.969	0.00198	AHNAK,ANKH,ATP2A2,ATP2A3,BCL2A1,CD4,CLDN4,CXCL10,DGKA,DNMT1,EGR1,EIF2AK2,EIF4E,EIF4EBP2,EIF4G1,ETS1,GATA3,GBP4,GEM,ICAM1,ITCH,ITGB2,ITPR2,ITPR3,JARID2,KCNN4,LDLR,MAF,MAPK8,MMP9,MYC,NCL,NR4A1,NRP1,PIM1,POU2AF1,PPARG,SGK1,SLC18A2,SLC6A6,SMAD2,SPP1,TNFSF10	1120 (19)
CREM	-0.368	transcription regulator		1.037	0.00198	ADRB1,ANXA4,APOLD1,ATP2A2,BTG2,CAMK4,CCNA1,CCNB1,COL3A1,COL8A1,CYP51A1,EGR1,EGR2,ERRFI1,FRMD6,IDI1,IRAK1,KLF5,LDLR,MCL1,MEST,MIDN,MKNK2,MNS1,MVK,NPC2,NR4A1,PACRGL,PDE3A,RARB,RHOB,SERTAD1,SIAH2,SLC16A1,SMC4,SPATA20,TSHR	1211 (23)
IL1RN	3.693	cytokine	Inhibited	-2.458	0.00201	ACTA2,CCL2,CIITA,DSPP,GBP1,H6PD,ICAM1,IFI27,IFI44L,IFI6,IGFBP4,IGFBP5,IL18BP,IL32,IRF7,ISG20,KLF6,LIF,LIFR,MMP9,MX1,OAS1,OAS2,RIPK2,RTP4,SPP1,STAT2,THEMIS2,TIMP1,TNFSF10,TRIM22,YLPM1	814 (15)
methamphetamine		chemical drug		0.546	0.00202	ABCC1,BAX,CAST,COX4I2,EGR1,GPX4,HMOX1,ICAM1,IGF1R,JUN,MMP2,MMP9,MYC,NAT8L,NR4A1,NTRK2,OCLN,SIGMAR1,SLC18A2,TIMP2,VCAM1	1149 (18)
palmitic acid		chemical - endogenous mammalian		0.861	0.00207	ACACA,ACLY,ACSL1,AHR,ATG7,BAX,BBC3,CCL2,CCN2,CDKN1A,CS,CTSB,CXCL10,DGAT2,EPHX2,F2RL1,FASN,FN1,GAPDH,GCLC,HMOX1,ICAM1,IDE,IDH2,IL1RN,IL6R,INHBA,IRAK2,KLF4,MAFB,MCL1,MET,MGAT4A,MTOR,NCF2,NR4A1,NR4A3,PFKM,PMVK,PNPLA2,PPARG,PPARGC1A,SCARB1,SCD,SORT1,SP1,THBD,TNFSF10,TXNIP,UCP2,VCAM1	1145 (20)
xanthine		chemical - endogenous mammalian		1.742	0.00208	CXCR4,ID3,MMP14,MMP2,PLAU,SLC2A1,TIMP2	840 (17)
dihydroartemisinin		chemical drug		0.343	0.00208	CDK2,CDKN1A,E2F1,MDM2,MMP2,MMP9,MYC	957 (19)
trametinib		chemical drug			0.00208	GPNMB,IFIT1,ISG15,MAF,MX1,MYC,TNFSF10	411 (7)
NDUFA13	0.009	enzyme		0.776	0.00208	A2M,CCNB1,CDK1,MMP9,MYBL2,PRRX2,TFDP1	866 (15)
LAMC1	-0.163	other		-1.404	0.00208	ACTA2,CDH11,EGR2,FN1,IGF2,MBP,TGFB2	901 (16)
PD173074		chemical reagent		1.746	0.00209	ADGRG1,DCAF8,DEPP1,DLX3,DUSP6,EFNA1,ERVW-1,F3,GATA3,HEY1,HOPX,ITGB6,KRT23,KRT7,LTB,MAFK,MFAP5,MYC,PGF,PPARG,S100P,SLC40A1	199 (4)
DYSF	0.575	other			0.00209	ACOT9,ANKRD1,ANXA1,ANXA2,APBA3,CFD,CXCL10,DNAJB1,ERRFI1,FN1,GABARAPL1,GDF11,GPR137B,HSPA1A/HSPA1B,LGALS3,MMP12,PDGFRA,PRSS23,S100A4,SERPINA3,TIMP1,TMEM50B	364 (7)
mir-181		microRNA	Inhibited	-2.81	0.0021	CDKN2A,DLX5,DUSP6,EZH2,ICAM1,KLF6,MCL1,MME,MMP14,NOVA1,RGS5,RUNX2,SIX2,SLC47A1,SMAD7,TIMP3,VCAM1,ZEB2	791 (9)
GPS2	-0.345	transcription regulator		-0.302	0.0021	ASAP1,BLNK,CDK6,CDKN1A,CXCL10,FZD1,HEBP1,MBNL1,MYC,RHOB,RNF144B,SGK1,SLC44A1,TBC1D2,TBCC,VCAM1,XYLT1,ZNF703	1014 (19)
PSMB11		peptidase	Inhibited	-3.196	0.00213	BMPR1B,CAV1,CDH4,CLDN4,CLDN7,COL1A1,COL1A2,COL3A1,COL5A1,COL5A3,CXCL12,GADD45A,HMOX1,HSPA1A/HSPA1B,IL2RG,LAMB2,LGALS3,LIFR,NR4A1,NTN4,OCLN,OLFML2B,RHOB,ROBO2,TGFB2,TNFRSF11A,TNFSF10,TRAF1,VCAN
ATPase		group		-1	0.00214	CTSK,ICAM1,MMP14,VCAM1
MELK	-0.975	kinase		1.997	0.00214	BAX,CDKN1A,MCL1,MDM2	1036 (18)
MTF2	0.28	transcription regulator		-1	0.00214	CDKN2A,FOXD3,KLF4,TBX3	755 (14)
GLS	1.329	enzyme			0.00214	ACTA2,COL1A1,FN1,GLS	858 (7)
MIR4269		microRNA		-0.037	0.00214	CCN1,CCN2,MYC,TEAD1
PPP1R13B	-0.367	phosphatase		0.497	0.00214	BAX,BBC3,CDKN1A,LATS2	899 (7)
CDC27	-0.132	other			0.00214	CCNB1,PLK1,SKP2,UBE2C
S100A4	0.557	other		1.62	0.00215	BAX,CDKN1A,EFNA1,FN1,MDM2,MMP14,MMP2,MMP9,OCLN,PLAU,SAA1,TIMP1,TIMP2,VCAM1	924 (18)
SPARC	0.325	other	Activated	2.554	0.00215	ABCC4,AKR1C3,BLM,BRCA1,BRCA2,BRIP1,CFD,CHAF1B,CLDN4,COL1A1,COL1A2,EHMT1,FANCB,FN1,HES1,LRP8,MCM6,MMP2,MSH2,POLE,POLE2,RRM1,SLC7A11,SOX9,SPARC,TMEM45A,TOPBP1,USP2	923 (21)
Hsp90		group		0.744	0.00216	ABCC1,AHR,ATR,BAG3,BCL6,CD4,CDK1,CDK2,CIITA,CLU,COL3A1,DLG4,DNAJB1,EPAS1,ERBB2,ESR1,FN1,FOXM1,HSPA1A/HSPA1B,MCL1,MYC,RPS6,TSSK1B,ZAP70	1158 (21)
NLRP3	-1.369	other	Activated	3.026	0.00216	ACTA2,BRCA1,CDCA8,CDK2,CXCL10,DDB2,ESPL1,FN1,GATA3,H2AX,HMOX1,KIF1A,LIF,LIG1,MDC1,MDM2,MMP9,PARP1,PRIM1,PRKDC,PTTG1,RFC3,TACC2,TTK	892 (16)
FADD	0.196	other		0.948	0.00216	ARID5A,ASB13,CDK1,CDK2,CDK6,CDKN1A,CXCL10,CXCR4,EGR1,EIF2AK2,ELAVL2,FOXM1,ICAM1,IRF7,JUN,KLF6,LY6E,MMP9,MYC,PIM1,RC3H2,STAT2,TIAM2,TNFAIP3	556 (14)
ROCK2	-0.521	kinase	Activated	3.434	0.00219	BCL6,BCL9L,CNN1,CXCR5,DSG1,DSG3,ICAM1,MAF,PPARG,PPL,PRKG1,SCEL,SPINK5,SPP1,TAGLN,VCAM1	1015 (16)
NEUROG1		transcription regulator		-1.414	0.00224	ADD3,AMIGO2,ASS1,C3,COL3A1,EPAS1,FN1,INHBA,LGR5,LRIG1,LRRN3,MEST,MMP9,NEO1,P4HA2,PLK2,PPIC,S100A4,TRIM22	350 (7)
PLIN5	0.412	other		-1.412	0.00236	ACAA2,ACSM5,ACTA2,COL1A1,FASN,GCLC,GPX4,HMOX1,MAFK,PNPLA2,PPARG,PPARGC1A,TXNRD1	440 (7)
SUMO3	-0.233	other		-1.362	0.00236	CAV1,CAV2,CCN3,CEACAM1,CXCL10,CXCL16,HMGA1,ISG15,LY6E,MMP14,TAP1,TNC,XRCC5	1113 (18)
APR-246		chemical drug		1.888	0.00236	BAX,BBC3,DLX5,DLX6,GJB6,IGFBP7,KRT14,LIMK2,MAP4,MCL1,SLC7A5,STK11,YWHAG	975 (12)
tempol		chemical drug	Inhibited	-2.213	0.00236	BRCA1,CAT,CDKN2A,F3,FOXM1,ICAM1,MMP9,MT-CO1,SGK1,SP1,SPP1,UCP2,VCAM1	703 (18)
CNR1	-2.537	G-protein coupled receptor		1.169	0.00239	ACACA,BIRC5,CCNB2,CDK1,CDK5RAP3,CEACAM1,CXCL10,ERBB2,ERRFI1,FASN,FGF2,FOXM1,HEY2,HEYL,HOXD13,IGF1R,KIF11,KRT6B,MDK,MSX1,NR3C1,PDGFRA,PDGFRB,PLAU,PLD1,PLSCR1,PTK6,RAC1,RAD21,RGMA,S100A6,SCARB1,SOX6,TIMP1,UPK1B	997 (19)
enalapril		biologic drug		1.265	0.0024	A2M,ANGPT2,ASNS,CDKN2A,CLDN4,CLU,GPX2,GSTM3,GTPBP4,HGF,IER3,LGALS3,MYC,SPP1,TIMP1,UCP2,VCAM1	1046 (16)
glucagon		biologic drug	Activated	2.055	0.0024	ADD3,AHNAK,ARFGEF2,CARD14,CGNL1,KIF26A,LIMA1,LRBA,MME,MTFR1L,NR4A1,NR4A3,PALM,PHLDB2,PLXDC2,SNX3,SORT1
TNFRSF1A	0.169	transmembrane receptor	Activated	3.114	0.00242	ABCC1,ABCC3,ANGPT2,CCL2,CCN2,CCNE2,CDC6,CDKN1A,CXCL10,E2F1,E2F8,EFNA1,GATA3,GHR,ICAM1,IER3,ITGB5,JUN,KIF14,KNTC1,LATS2,MMP14,MMP2,MMP7,MMP9,NHSL2,PDGFA,PIM1,PLAU,POU2AF1,SAA1,SOX6,TFRC,THBD,TMCC2,TRAF1,USP7,VCAM1	1007 (13)
isotretinoin		biologic drug	Activated	2.618	0.00243	CCL2,CDKN1A,CYP1B1,FASN,GATA3,IGFBP3,IL27RA,MMP9,OAS1,PSMB10,RARB,RUNX3,S100A2,S100P,SERPINA3,SKP2,STAT2,TFRC,TNFAIP2,TNFSF10,VCAM1	1085 (18)
cadmium		chemical toxicant		1.228	0.00243	ATP1A1,BAX,C3,CDKN1A,CHPT1,CYP26B1,EPHX1,GPX4,HMOX1,IGF2R,ILK,JUN,LGALS3,MGP,MYC,PLAU,RETSAT,SGK1,SLC5A1,SP1,TIMP1	1084 (17)
LRP6	-1.135	transmembrane receptor	Activated	2.01	0.00247	ACTA2,ALDH1A1,ALDH1A2,CAV1,GATA3,LRP6,MMP14,MMP2,MMP7,MMP9,MYC,PPARGC1A,PRLR,ROCK2,SLC2A3	1151 (21)
MTA1	-0.411	transcription regulator		0.782	0.00247	ACKR3,BRCA1,CCN4,CDKN2A,EMP1,EPHA2,ESR1,MMP2,MMP9,MT-CO2,MYC,PIK3R1,RRM2B,SERPINB1,SIX3	1111 (20)
SOX3	3.44	transcription regulator		-1.091	0.00248	ACVR1,ANGPT1,ANKRD17,CHST15,EPHA2,FRZB,GBP4,IER5,INHBA,NRP1,NUDT21,PCDH18,PDGFRA,PEG3,SMAD1,SOX9,TEAD1,TEAD2,TGFB2,TNFRSF19,TWIST2,TXNRD1
TASP1	-0.096	peptidase	Inhibited	-2.412	0.00252	CCNA2,CCNB1,CCNB2,CCNE2,CDKN1A,CDKN2A	73 (3)
MXD1	-0.176	transcription regulator		0.221	0.00252	BCL6,EDN1,EIF4A1,EIF4E,EIF4G1,ITGA1	868 (7)
CHRM3	1.498	G-protein coupled receptor	Activated	2.213	0.00252	CCN1,EGR1,HMOX1,ITGA2,ITGA3,MMP9	959 (18)
TAS1R3	-1.912	G-protein coupled receptor		1.524	0.00252	CHRM3,PPARG,SLC16A1,SLC1A5,SLC5A1,SLC7A11
LCN2	0.147	transporter		-1.512	0.00252	ANLN,ATF5,BAX,CKAP2,COL1A1,CXCL10,DIAPH1,ESR1,FASN,HMOX1,IL1RN,IVNS1ABP,KIF11,KIF23,LDLR,MMP2,NDE1,PPARGC1A,RARB,RUNX2,SCD,SPP1,TAGLN2	1092 (19)
MYOCD		transcription regulator		1.337	0.00254	ACTA1,ACTA2,ATP2A2,CDKN1A,CLSTN2,CNN1,COL1A1,COL1A2,COL3A1,ECM2,FN1,HEY2,KCNMB1,LMOD1,PDLIM3,PLA2G2A,S100A4,SERPINB5,SREBF2,TAGLN,TNNT2,TPM1,TTN,VCAN	342 (11)
KLK4	0.853	peptidase			0.00254	CCNB1,CCNB2,CDC34,CDKN1A,CDKN2A,CHEK1,GADD45A,MKI67
GLIS2	0.168	transcription regulator	Inhibited	-2.828	0.00254	C3,CCN2,COL1A1,CXCL10,LTBP2,MGP,MMP14,SPARC
MDM4	-0.3	transcription regulator	Inhibited	-2.736	0.00254	BAX,BBC3,CDKN1A,HIPK2,ITGB4,KRT5,LGALS3,MDM2	1125 (23)
mir-203		microRNA		0.263	0.00254	BIRC5,E2F3,EZH2,HES1,JAG1,LIFR,MMP9,ZNF148	985 (20)
latrunculin B		chemical reagent		-1.348	0.00254	ACTA1,ACTA2,CCN2,CNN1,DMD,PFN2,SKP2,TAGLN	622 (16)
Calcineurin A		group	Activated	2.03	0.00255	ACTA1,ATP2A2,CCN2,COL1A1,COL1A2,COL3A1,ITPR2,JUN,PPARGC1A,SLC2A1,TIMP1,UTRN	1092 (21)
FLCN	0.355	other	Inhibited	-2.001	0.00255	COX4I1,LEFTY1,MT-ATP6,MT-CO1,MT-CO2,MT-CYB,MT-ND1,MT-ND2,MT-ND5,PANK3,PPARGC1A,PRDM16	747 (8)
ZBED6	-1.922	transcription regulator		0.23	0.00255	ARL4C,CRIM1,DLGAP5,IGF2,MAP3K14,NASP,PPAT,ROCK2,SGK1,SPTBN1,TTK,WWC1
TFDP1	-0.463	transcription regulator		-0.677	0.00255	CCNA1,CDC6,CDK1,CDKN1A,CDKN2A,CDKN2C,E2F1,FGFR2,MYBL2,MYC,RBL1,STMN1	856 (15)
miR-338-3p (miRNAs w/seed CCAGCAU)		mature microRNA	Inhibited	-2.335	0.00255	ADAMTS15,COL1A1,COL1A2,COL5A1,COL5A2,COL8A1,COX4I2,PDGFA,SPARC,TAGLN,TGFBR1,VCAN
VTN	-0.614	other		1.628	0.00255	CDKN1A,COL1A1,COL1A2,EFNB2,F3,ITGA4,MMP2,MMP9,PLAU,RUNX2,S100A10,SFN	996 (21)
FGFR2	-0.739	kinase		1.718	0.00261	BAX,CA2,CCN4,CDH11,CDKN1A,COL1A1,COL3A1,DAB2,DRAM1,EN1,FGFR2,FN1,FST,GLIPR1,GPT2,HES1,ICAM1,ID2,IGF2,INHBB,LAMB1,LEFTY2,LGR5,MBP,MEST,MYC,PDGFRA,RUNX2,SPP1,TRPS1,TSPAN8,VCAM1	1042 (16)
NGF	1.253	growth factor		1.156	0.00263	A2M,ANXA2,BAMBI,BAX,BBC3,BTG2,CAV1,CDK1,CDK2,CDKN1A,CDKN2A,CRYAB,DHX9,DLG4,DUSP6,EGR1,EGR2,EPAS1,ERRFI1,GADD45A,HMOX1,HTT,ID1,IGF2,ITGA1,ITGA2,JUN,KCTD11,KIF2A,LDLR,LIFR,MAFK,MAP3K12,MMP2,MMP9,MT-CO1,MYC,NR4A1,PLK2,PPARG,RAC1,RGS4,SLC40A1,SORT1,STOM,TRIO,WNT4,YES1,ZNRF2,ZWINT	956 (16)
FGF1	1.129	growth factor	Inhibited	-2.614	0.00268	ACTA1,AHR,AKR1B1,CCN1,CCN2,CCN4,CDH11,CDKN1A,DCAF8,DNMT1,DUSP6,EDN1,EGR1,EN1,FZD1,FZD2,GCLC,HMOX1,ICAM1,JUN,LRRC17,LTB,MKI67,MYC,PDGFA,SERPINB1,SPP1,SSTR2,TGFB2,TIMP3,VCAM1	1060 (16)
CASP3	-0.086	peptidase		-0.463	0.0027	BAX,BIRC5,CAMK4,CAPN2,CDK2,CDKN1A,CTSK,HTT,MCL1,MMP9,RUNX2	1104 (19)
SIAH2	0.595	transcription regulator		1.974	0.0027	AKR1C3,ANGPT1,CHEK2,DBI,DHCR24,FXYD3,MME,MT1X,SIAH2,STEAP2,TMPRSS2	915 (7)
ramipril		chemical drug	Inhibited	-2.714	0.0027	CCN2,COL1A1,COL1A2,COL3A1,FN1,ITGA2,LAMB1,MMP2,MMP9,TIMP1,TIMP2
GCS-100		chemical drug		0.2	0.00273	CCNE2,CDK6,CDKN1A,LGALS3,MCL1	532 (12)
MIA	1.091	other		1.997	0.00273	FN1,MIA,MMP14,PLAT,SPARC
CAV3	0.672	enzyme			0.00273	CAV2,CDKN1A,DAG1,DMD,PFKM
miR-217-5p (and other miRNAs w/seed ACUGCAU)		mature microRNA		1.387	0.00273	ACACA,FASN,PPARGC1A,SCD,TRPS1
miR-140-5p (and other miRNAs w/seed AGUGGUU)		mature microRNA		-1.253	0.00273	CXCL12,DNPEP,EGR2,IGFBP5,SMAD3
SMARCA1	-0.773	transcription regulator			0.00273	CDKN1A,EN1,GADD45A,MYC,SFN	946 (12)
LPA		other		1.218	0.00273	GHR,ICAM1,NR3C1,SERPINB2,VCAM1	344 (7)
MAD2L1	-0.913	other		0	0.00273	BAX,LGR5,LRIG1,PTTG1,SOX9	559 (3)
PBX2	0.052	transcription regulator			0.00273	CCL2,COL5A2,HOXB2,PDGFRA,PLAU
nitroprusside		chemical drug		0.299	0.00273	BIRC5,CAT,CAV1,DUSP6,EGR1,HMOX1,IFNGR1,IFNGR2,LAMB1,MDM2,MYC,PARP1,PPARGC1A,SLC12A4,SLC1A4,ZFP91	1021 (15)
Creb		group		0.754	0.00274	AASS,ABL2,ACTA2,APBA2,ATP13A5,ATP2A2,BBC3,CCN1,CCN4,CDKN1A,CLMN,COL8A1,CSRP1,CTSB,CXCL10,CYP51A1,DCTN3,DDX6,DPY19L3,EDAR,EGR1,EGR3,EIF4EBP2,FLNB,GABPB2,GDA,GSTM3,HES1,HSPB8,HTT,IER3,INTS1,JUN,KDM2B,LDLR,MAPK8,MCL1,MCM3,MLLT6,MMP2,MT-ND3,MT-ND5,NDUFB5,NF1,NMNAT2,NR3C1,NR4A1,NR4A3,OSBPL3,PDE3B,PLAT,POLA1,POLE,POU2AF1,PPARG,PPARGC1A,PRG4,SERPINB2,SLC7A11,SLC8A1,SOX9,SP1,SSTR2,SYNPO,TF,TRIM6-TRIM34,T…	1234 (25)
GSK3B	-0.411	kinase		1.943	0.00275	ATP2A2,BAX,BCL2A1,BIRC5,CCL2,CCNE2,CDC25A,CDC25C,CDC6,CDH11,CDKN1A,CHD1,ESR1,H2AX,IFT20,IGF1R,LAMB1,MAP4,MCL1,MMP9,MYC,NFE2L3,NFKBIZ,PMP22,RAC1,SLC16A1,SPP1,TET1,TNFSF10,TRAF1	955 (15)
IPMK	-0.717	kinase	Activated	2.343	0.00276	ACTA2,CCN1,CSRP1,FLNC,JUN,MYL6,MYL9,PMP22,TAGLN2	538 (13)
CCN3	4.873	growth factor		-1.294	0.00276	CCL2,CCN2,COL1A1,HES1,HES5,ITGA2,MMP2,MMP9,RUNX2	819 (20)
selenomethylselenocysteine		chemical - endogenous mammalian	Inhibited	-2.333	0.00276	ABCC1,ATP1A1,ATP1B3,CLU,EGR1,JUN,RPS12,TIMP2,TIMP3	724 (7)
mir-30		microRNA		-0.155	0.00276	BAX,BBC3,CCN2,CDKN1A,CDKN2A,CHD7,GADD45A,ITGA2,MYBL2,RUNX2,SKP2,SMAD1,SMAD2,UGT8	1178 (16)
dasatinib		chemical drug		-1.844	0.00279	ANKRD1,CCN1,CCN2,COL1A1,COL1A2,CXCL10,FN1,MCL1,PPARGC1A,RPS6	1069 (19)
mir-148		microRNA		-0.278	0.00279	ACTA2,COL1A1,DNMT1,DNMT3B,EGR1,IGF1R,LDLR,PIK3IP1,RUNX3,TGFBR1
miR-203a-3p (and other miRNAs w/seed UGAAAUG)		mature microRNA		0.054	0.00279	ABL1,CDK6,COMMD3-BMI1,E2F3,EZH2,F2RL1,KLF4,RUNX2,TPD52L1,ZNF148
DTX1	2.061	transcription regulator		-1.726	0.00279	CEP55,DUSP6,EGR1,LY6E,MCL1,NAE1,SPP1,SPRY4,TGFB2,TNFSF9	922 (14)
CCNE1	-0.028	transcription regulator		-0.99	0.00279	BRCA1,CAPN2,CCNA2,CCNB1,CDC6,CDK2,CDKN1A,E2F1,MCM2,RBL1	903 (16)
RAC1	0.286	enzyme	Activated	2.413	0.00281	ACTA2,ANKRD1,BCL6,CCN2,CDC25A,CIITA,COL1A2,ESR1,FGF2,FN1,GSN,HMOX1,ICAM1,IL6R,JUN,KRT14,KRT6B,MAPK8,MCL1,MMP14,MMP2,MMP9,MYC,PRKG1,RAC1,SOX5,SOX6,SOX9,VCAM1	938 (20)
TCOF1	-0.346	transporter			0.00281	AKR1B1,ANXA2,ASAP1,BCLAF1,CAPRIN1,CEBPZ,CNBP,DNAJC11,GALK1,MED1,NAF1,NUP155,POLR3A,S100A16,SLC2A1,STMN3,TBX2,TULP4,TXNRD1,UPF2
thyroid hormone		chemical - endogenous mammalian		0.649	0.00285	ACTA1,ADRB1,ATP2A2,BTG2,CAMK4,CCNA1,CCNA2,CDH4,CDK2,CDKN1A,CDKN2A,DAD1,DAG1,DBI,E2F1,EGR1,FASN,GABPB2,GHR,ID1,IGFBP3,IGFBP4,KCNA5,KLF3,MAPK3,MBP,MT-ND3,MYC,NDUFB5,NTRK2,OAT,PGD,PLA2G2A,PLA2G5,POU2F1,RAD21,S100A10,SREBF2,SSRP1,TCEA3,TFDP1,UCP2	1028 (23)
pirinixic acid		chemical toxicant		0.659	0.00287	ABCC1,ABCC3,ACAA2,ACACA,ACACB,ACAT1,ACAT2,ACSL1,AKR1C3,ANXA2,AQP3,ASNS,ATP11A,BAX,BSG,C3,CAT,CCL2,CCNA2,CCNB1,CDK1,CDK2,CDKN1A,CDKN2A,CEACAM1,CHAF1B,CHEK1,CLU,COL1A1,CTSB,CXCL12,DAD1,DBI,DLAT,DYNLL1,EIF3E,ENTPD1,F3,FASN,FEN1,GADD45A,GAPDH,GSTM3,HGF,HMOX1,HSP90AA1,ID2,IFITM3,IL1RN,INSIG1,ITGB5,KLF10,KLF11,KPNA1,LAMB3,LDHB,LDLR,LGALS3,LIFR,LIG1,LY6D,MCL1,MEST,MET,MGLL,MGST3,MMP9,MYBL2,MYC,NPC2,PAIC…	1141 (19)
ZNF217	0.605	transcription regulator	Inhibited	-2.496	0.00289	ASF1B,ATAD2,CCL2,CCNE2,CENPK,COL8A1,GPRC5A,IGFBP3,KCNK2,MYC,MYCBP2,MYO1B,NMNAT2,PLAT,SEMA3A,SH3RF2,SHC4,SLC6A15,ST6GAL1,USP32,WNT5B
USF1	0.362	transcription regulator		1.099	0.00294	BAX,BRCA2,CAD,CAT,CEACAM1,CHI3L1,CIITA,FASN,GATA3,HGF,IGF2R,IGFBP3,LDLR,MYH9,PIGR,PRKG1,SPP1,SYNPO,TBX2,TNFAIP3,TXNIP,UCP2	359 (7)
MAP2K7	-0.168	kinase		1.026	0.00295	ANGPT2,CDKN1A,CDKN2A,CXCL10,DUT,EFNB2,ENPP2,ERCC1,FN1,IL1R1,MAOB,MAPK8,MYC,P2RX4,PLAU,RHOB,RPS6	1049 (15)
mono-(2-ethylhexyl)phthalate		chemical toxicant		-0.82	0.00303	ACACB,ACAT2,ACSBG1,ACSL1,ATP5F1D,BAX,CAMSAP1,CELSR2,COX4I1,CS,DGAT1,DGAT2,FASN,GAPDH,HIPK2,LDLR,MDH1,MED1,NAMPT,NDUFA2,NDUFB5,NDUFS1,NDUFS7,NFIB,PC,PDK1,POLR2A,PPARG,PPARGC1A,PTPRU,ROCK2,RSRP1,SDHC,SDHD,SP1,TIMP2,TKT,WDR43	1093 (16)
GNB1	-0.286	enzyme			0.00307	AHR,CDKN1A,CNNM2,DGAT1,FBXO31,IER3,IL1R2,MAFB,NR4A1,PLAU,PLK2,PTGER4,THBD	543 (12)
NOTCH2	-0.118	transcription regulator	Activated	2.973	0.0031	ACTA2,CNN1,COL1A1,DTX1,EPAS1,HES1,HES5,HEY1,HEY2,HEYL,PDGFA,RGS5,SDC2,SOX9,TAGLN	430 (7)
TFE3	0.109	transcription regulator	Activated	2.515	0.0031	CTSK,FASN,INSIG1,MT-ATP6,MT-CO1,MT-CYB,MT-ND1,MT-ND2,MT-ND5,MYH9,PNPLA2,PPARG,PPARGC1A,SCD,SMAD7	554 (12)
omeprazole		chemical drug			0.0031	A2M,ABCC3,BIRC5,CCN2,CDKN1A,CNN1,CXCL12,CXCR4,EGR1,EPAS1,FST,GSTK1,NTRK2,PRRX2,WFDC1	557 (13)
SIN3A	-0.568	transcription regulator	Inhibited	-2.121	0.00313	ARID4B,BCL6,COL1A1,COL1A2,CTSK,ESR1,KLF10,KLF6,MAP4,MMP9,MYC,NCL,PEG3,RARB,SET,SMAD7,TP53BP1,TXNIP	1006 (16)
staurosporine		chemical - kinase inhibitor		-0.236	0.00314	BBC3,BTG2,CA2,CDKN1A,COL1A1,COL1A2,CPNE3,CREG1,ERBB2,H19,HMOX1,ICAM1,IGF1R,IGF2,IGFBP5,INHBB,ISG15,ITGB2,KLF10,KRT14,MCL1,MME,MMP9,MYC,NR4A1,PIM1,PLAT,PLAU,SERPINA3,SMAD3	999 (16)
10E,12Z-octadecadienoic acid		chemical - endogenous mammalian		-0.643	0.00316	ACACA,ACSM5,ADAM17,BIRC5,BOK,BUB1,CA3,CAV1,CCL2,CFD,CLIC5,DGAT2,DGKH,DLGAP5,EBF1,EGR2,FASN,FMO2,HMMR,IGFBP3,IL1RN,LDLR,MCM10,MMP12,NAMPT,NDC80,NR4A1,NR4A3,PLK2,PNPLA2,PPARG,PPP1R3B,SCD,SNCAIP,SORBS1,SOX6,UCP2	994 (18)
atorvastatin		chemical drug		-1.502	0.0032	ABCC1,ABCC3,ARRB1,CAT,CAV1,CCL2,CCN1,CCN2,CCNE2,COL1A1,CRCP,CXCR4,CYP51A1,DHCR24,EDN1,EDNRA,EGR1,F3,HMOX1,HYPK,ICAM1,IDI1,IER3,ITGB2,JUN,LDLR,LIPG,MAPK3,MMP2,MMP9,MVK,NR4A1,PLAT,PMVK,PPARG,RHOB,SLCO1B3,SMAD2,SOD3,SPP1,SQLE,TMEM267,TNFRSF11A,USP49,VCAM1,ZFP36	1104 (17)
glutathione		chemical - endogenous mammalian		1.26	0.00326	ABCC1,ASS1,BAX,BIRC5,CDKN1A,DLAT,GCLC,GPX3,HMOX1,MAPK8,MET,MYC,PDGFRB,SLC7A11,SP1,SP4,TNC,VCAM1,ZBTB4	1122 (19)
trapidil		chemical drug			0.00328	PDGFA,PDGFRB,PIM1
AMOT	-0.515	other			0.00328	ANKRD1,CCN1,CCN2	417 (7)
PRAG1	0.341	kinase			0.00328	HES1,HEY1,HEY2
SOCS2-AS1	0.293	other			0.00328	ACSL3,TMPRSS2,TNFSF10	573 (7)
AMOTL2	0.861	other			0.00328	ANKRD1,CCN1,CCN2
Fascin		group			0.00328	CCN1,CCN2,MMP9	1055 (15)
AMOTL1	-0.478	other			0.00328	ANKRD1,CCN1,CCN2	675 (13)
volasertib		chemical drug			0.00328	ESR1,GADD45A,MDC1
TSIX	7.472	other			0.00328	COL1A1,COL1A2,XIST
GSTA4	0.208	enzyme			0.00328	CCNB1,CDC25C,CDK1	370 (7)
miR-424-3p (miRNAs w/seed AAAACGU)		mature microRNA			0.00328	CHEK1,LGALS3,WEE1
DLST	0.063	enzyme			0.00328	JUN,PIK3R1,PRKDC
SYF2	0.085	other			0.00328	CDKN1A,POLA1,RBL1
TCP1	-0.121	other			0.00328	BBC3,CDKN1A,HTT	1035 (13)
EEF1A1	0.246	translation regulator			0.00328	CCNA2,MYC,S100A4
TOP2A	-0.841	enzyme			0.00328	KMT2A,MYC,TOP2A	930 (10)
BUB1B	-0.855	kinase			0.00328	CDC20,CDKN2A,PTTG1	969 (12)
BCKDHA	-1.3	enzyme			0.00328	CDKN2A,MYC,RARB
UIMC1	-0.254	other			0.00328	BAX,BBC3,CDKN1A	983 (11)
protein phosphatase		complex			0.00328	DGCR8,ESR1,PIM1
minodronate		chemical drug			0.00328	CCL2,CXCR4,ICAM1
mycophenolate mofetil		chemical drug			0.00328	CCL2,FN1,ICAM1	385 (7)
tretinoin tocoferil		chemical reagent			0.00328	CAT,GCLC,RARB
ZBTB33	-0.343	transcription regulator		1.342	0.0034	BAX,BBC3,BCL6,CDKN1A,MMP7,MYC,S100A4
miR-143-3p (and other miRNAs w/seed GAGAUGA)		mature microRNA		0.572	0.0034	IGFBP5,MDM2,PDGFRA,PLK1,PRC1,TAGLN,TOP2A
INSIG2	0.48	other	Activated	2.58	0.0034	ACACA,ACLY,FASN,INSIG1,LDLR,SCD,SREBF2	776 (9)
amlodipine		chemical drug	Inhibited	-2.646	0.0034	ACTA1,ANXA2,COL1A1,EDN1,IGFBP5,LDLR,S100A10	991 (14)
zinc protoporphyrin IX		chemical - endogenous mammalian		-1.219	0.0034	ANGPT1,CDKN1A,FGFR2,GCLC,HGF,HMOX1,MET	1205 (20)
isoquercitrin		chemical drug	Inhibited	-2.63	0.0034	ACAT2,CYP51A1,FASN,INSIG1,LDLR,SQLE,SREBF2	630 (5)
phytohemagglutinin		chemical drug	Activated	2.81	0.0034	AMT,ANOS1,CAT,CCL2,CDH11,CHAF1B,CHML,CLIC2,COL18A1,COL1A2,COX7B,CUX1,CXCL10,CXCL12,CXCR4,DHX9,FBN1,FGFR3,GATA3,GCLC,GNAI1,HCFC1,HSP90AA1,ICAM1,IFNGR2,IL1R2,IL2RG,JAK2,KCNMB1,KCNN4,KIF23,LAMB2,MAP1B,MBP,MET,MIA,MMP12,MMP9,NKRF,NUP214,OMG,PARD3,PGF,PLCG1,PLD1,PLK1,POLR3A,PON2,PRLR,RARB,RPS16,SERPINA5,SOX10,SPP1,STAT5A,TEAD1,TIMP1,TIMP3,TMPO,TNFSF10,TRAF1,TRIP12,VIPR1	807 (15)
dinoprost		chemical - endogenous mammalian		1.302	0.00343	ANXA4,ATP1A1,ATP2A2,EDN1,ESR1,FGF2,HSPA1A/HSPA1B,ID1,ID2,ID3,JUN,MMP9,MYC,NR4A1,PDIA4,PRLR,PTX3,RUNX2,SPP1,TIMP3,YWHAG	1087 (20)
TBX5		transcription regulator		-0.243	0.00347	ANKRD1,ATP2A2,BIRC5,CCL2,CDC6,CDK2,CLSTN2,COL1A1,COL1A2,COL3A1,CXCR4,ECM2,HEY2,KCNA5,OXSR1,PDLIM3,PLA2G2A,S100A4,SLC8A1,TNNT2,TPM1,TTN	779 (8)
GW9662		chemical reagent		-0.412	0.00347	ACACA,ACLY,BAX,CAV1,CCL2,CCN2,CDKN1A,CEACAM1,CEACAM6,FADS3,FASN,FN1,HGF,INSIG1,KLF4,LOC102724788/PRODH,MCM7,MID1IP1,PPARG,PPARGC1A,PTGES,RARB,UCP2,VCAM1	980 (17)
NAMPT	-0.384	cytokine		1.821	0.00351	CDK2,CXCL10,EPHA2,FN1,ID1,JUN,MMP9,NAMPT,NPY1R,PDGFRB,PEG10,PPARGC1A,TGFB2,TMSB15A	1077 (19)
ANGPT1	1.947	growth factor		-1.086	0.00351	ACTA1,ADAMTS4,ANGPT2,BAX,BIRC5,CCL2,CDKN2A,COL3A1,EFNB2,ICAM1,IL1R1,ILK,JAG1,VCAM1	931 (18)
TNC	2.075	other		0.536	0.00351	ADAMTS4,CCL2,CDH11,CDKN1A,CXCL12,EDNRA,ID2,LGR5,MBP,MET,MMP14,MMP2,MYC,TPM1	856 (19)
NME1	-0.377	kinase		-1.058	0.00351	BAX,CCN2,CDKN1A,CTSD,FZD1,GEMIN5,MET,MMP14,MMP2,NETO2,PTN,RAC1,SMAD7,TIMP1	485 (15)
advanced glycation end-products		chemical - endogenous mammalian		1.816	0.00351	BAX,BSG,CCL2,CCN2,CDKN1A,CXCL12,FGF2,FN1,MKI67,MMP9,PTGES,ROBO1,SPP1,VCAM1	935 (17)
SMAD5	-0.173	transcription regulator		0.888	0.00364	CCN2,COCH,DLX3,ICAM1,ID1,ID3,ID4,PDGFA,RUNX1,RUNX2,VCAM1	937 (12)
THBS4	1.133	other		0.128	0.00364	CALR,COL3A1,CXCL10,HYOU1,ICAM1,MANF,MMP16,MTHFD2,TGFB2,TNC,VCAM1	382 (7)
CCNK	-0.262	kinase		-1.401	0.00364	ATR,BRCA1,DGKA,FANCD2,FANCI,GABPB2,MDC1,SMARCC2,TAF12,TIMELESS,UCP2
4-(2-aminoethyl)benzenesulfonylfluoride		chemical - protease inhibitor	Inhibited	-2.543	0.00364	ATP1A2,CDKN1A,COL1A1,COL1A2,ENPP2,FN1,HMOX1,MATN3,TAGLN,TNC,TNFRSF14	1310 (23)
17-alpha-ethinylestradiol		chemical drug		1.141	0.00368	ABCC3,AQP3,ASNS,BCAT1,C3,CDK1,CDKN1A,CXCL10,F3,FBLN2,H2AX,IFI30,INHBB,ISYNA1,JUN,KRT14,KRT4,KRT7,LDLR,LIFR,MANF,MDM2,MMP9,PERP,SCARB1,SERPINB5,SESN1,SFN,SGK1,SLC40A1,SLC4A2,SLCO1B3,SPOCK2,STAT5A,VCAM1,WNT4	1353 (19)
GATA1	0.853	transcription regulator	Activated	2.488	0.0038	ABCC4,ANGPT2,BIRC5,BTG2,BZW2,CA2,CALR,CAVIN1,CBX5,CD164,CDK2,CDK6,CDKN2A,CDKN2C,CIITA,CNN3,CREG1,DMTN,DUT,E2F3,EGR1,ETS1,EZH2,FECH,GATA3,GP1BB,HIPK2,HSPA9,IL6R,INHBB,IPO5,MAP3K5,MBP,MCM3,MCM5,MSH2,MTHFD1,MYC,NCL,NCOA7,PIM1,PRKG1,PSTPIP2,RBL1,RFC3,RPL27A,RRM1,RUNX2,RUNX3,SATB1,SMARCE1,SOX6,SPOCK2,SSBP3,STAT5A,TFDP2,TFRC,TGFB1I1,TOP2A,TRIM29,UHRF1	1281 (24)
Growth hormone		group		0.803	0.0038	ACACA,ACSL1,AKR1A1,AKR1B1,BCL6,C3,CA3,CAT,CITED2,CLU,COL18A1,COL1A1,COL3A1,EGR1,FASN,FGFR3,FKBP5,FN1,GCLC,GHR,ID1,IER3,IGF1R,IGF2,IGFBP3,IGFBP5,JUN,KLF10,LDLR,MMP9,MT-CO2,MT-CYB,MT-ND3,MT-ND5,MYC,NAMPT,PLK2,PPARG,PRLR,SCARB1,SGK1,SLC2A1,SP1,SPP1,STAT5A,TF,TKT,TNFSF10,TXNIP,ZEB2	1246 (21)
Srebp		group		-0.335	0.00383	ACLY,ACSL1,CDKN1A,FASN,H19,LDLR,PGD,UCP2	899 (7)
selumetinib		chemical drug	Activated	2.157	0.00383	ABCC1,BIRC5,CDKN1A,DDX21,GPNMB,JUN,RUNX2,SLC2A1	1030 (17)
ACTB	0.149	other	Inhibited	-2.646	0.00383	AURKA,AURKB,CCNB2,CIT,IFI6,LIMK2,RACGAP1,STMN1
acetyl-L-carnitine		chemical - endogenous mammalian	Activated	2.137	0.00383	BAX,BBC3,CDKN1A,COX4I2,GADD45A,PPARG,PPARGC1A,RRM2B	1156 (18)
leuprolide		biologic drug	Activated	2.052	0.00383	BAX,EGR1,MMP14,MMP2,MMP9,NR4A1,NR4A3,TIMP1	993 (18)
riboflavin		chemical - endogenous mammalian		-0.707	0.00383	APC,EP300,FZD1,JUN,MMP2,MMP9,TIMP1,WNT4	1077 (19)
BMPR2	-0.035	kinase		1.871	0.00385	CXCL12,EFNB1,EFNB2,FN1,ICAM1,ID1,ID2,RUNX2,SPP1,VCAM1	741 (20)
AMH	0.438	growth factor		1.555	0.00385	ACVR1,BTG2,CDKN1A,CDKN2A,CEACAM1,E2F1,IER3,MMP2,RBL1,SMAD9	548 (16)
PROCR	0.701	other		-0.419	0.00385	ANGPT1,ANGPT2,GBP4,ICAM1,IL1R1,LIF,MMP9,MYC,ROCK2,VCAM1	1049 (20)
NOTCH4	0.072	transcription regulator	Activated	2.439	0.00385	ACTA2,ANGPT1,CNN1,EFNB2,HES1,HES5,HEY1,HEY2,RGS5,TAGLN	138 (3)
BGN	0.088	other		-0.529	0.00385	BAX,CCL2,CCN4,CDK2,FBN1,LRP6,MMP14,RUNX2,SMAD3,UTRN	1148 (19)
DPP4	-0.556	peptidase		-1.099	0.00385	CCNB1,EGR2,FGF2,IL1RN,MMP14,MMP2,PLAU,TIMP1,TIMP2,TOP2A	1065 (21)
BMPR1B	-1.224	kinase		1.026	0.00385	CDKN1A,CFD,DLX5,ID1,ID3,PPARG,RUNX2,SOX5,SOX6,SOX9	831 (21)
pyrrolidine dithiocarbamate		chemical reagent	Inhibited	-2.39	0.00385	ANXA1,ASS1,BCL2A1,BMF,CCL2,CCN2,COL1A1,CXCL10,CXCR4,GCLC,GDF11,HMOX1,ICAM1,IGF1R,IRF7,MMP14,MMP2,MMP7,MMP9,MYC,NR4A1,PDGFRA,PLD1,PPARG,SLC2A1,SOX9,VCAM1	1012 (14)
PLAU	3.511	peptidase		0.527	0.00391	ACTA2,CCL2,CCN1,F3,FN1,HGF,ICAM1,ITGB5,MDM2,MMP12,MMP9,OAS1,PHLDA1,PLAU,PTN,SERPINB1,SLC2A1,SLFN13,SLPI	1210 (20)
calphostin C		chemical - kinase inhibitor		-0.917	0.00391	ACTA2,BIRC5,CCL2,CDC25A,CDKN1A,CLU,ETS1,ICAM1,IGF1R,LDLR,MAOB,MAP3K12,MMP9,MYC,PDIA4,PLAU,PPARG,SCARB1,SLC2A1	985 (15)
NANOG	-3.511	transcription regulator		-0.059	0.00393	AHR,AMER1,BIRC5,BRD3OS,CCDC85A,CCNL2,CDC25A,CDK6,COL3A1,DLX5,E2F1,EGR1,EN1,FOXD3,FOXH1,GMFG,HOPX,HSPA1A/HSPA1B,IFNGR1,IGF1R,JARID2,KLF4,LEFTY1,MAP1B,PILRB,PKD1P1,S100A6,SET,SMARCC1,TBX3,TET1	837 (12)
ENG	-0.382	transmembrane receptor		-1.01	0.00393	ACTA2,CCN2,CXCR4,FN1,H2AX,ID1,ITGA1,MMP19,MYC,PLAU,SMAD2,SMAD7,TGFBR1	631 (18)
HSPA9	-0.341	other		0.113	0.00394	CDKN1A,CLMN,HES1,MDM2,MYC,PRDM16,RARB,RPL7,SESN2	1261 (24)
Ro41-5253		chemical reagent		-1.227	0.00394	CDKN1A,F3,HSD17B1,IFNGR1,PLAT,PPARG,RARB,TGFB2,THBD	1205 (25)
CD38	1.67	enzyme		-0.281	0.00394	ACTA2,ANXA2,ASNS,ASS1,ATP1B1,BCL6,CITED2,COL1A1,FN1,GALK1,GBP4,HMMR,ICAM1,IFI30,IL1R2,IL6R,LGALS3,LGALSL,MANF,NEK2,PDIA6,PDK1,PIM1,PPARGC1A,PSAT1,S100A4,S100A6,SAP30,SCEL,SLC2A1,SLC7A5,THY1,TMED5,TMEM97,UCHL3,UCK2,VCAM1	1056 (21)
lovastatin		chemical drug		0.405	0.00398	ACAT2,BCYRN1,BIRC5,CAT,CCL2,CCN2,CCNA2,CDKN1A,CIITA,ENC1,ENO2,FASN,GATA3,GPX3,HELLS,HMOX1,KLF4,LDLR,LIF,MAL,MCL1,MKI67,MPP6,MVK,MYC,PLAT,PMVK,RBL1,RHOB,RHOC,SLC16A7,SMAD3,SREBF2,SV2A	1036 (18)
PITX2	-0.912	transcription regulator		0.495	0.00406	ATP1A1,ATP1B1,CCNA1,COL1A2,DACH1,EGR1,FMO2,FZD2,FZD4,GADD45A,GPX4,IDH2,IRF6,KCNK2,KCTD20,ME3,MGA,MYC,NDUFC1,NDUFS7,NXN,PYCR2,SATB1,SDHC,TBX2,TBX3,TRIO,WNT2,WNT2B,ZEB2	1012 (13)
nocodazole		chemical reagent		1.84	0.00406	AURKA,BCYRN1,BRAF,CAV1,CCNB1,CDK1,CDKN1A,DAPK3,FYN,KSR1,LATS2,MAP2K2,MAPK3,MCL1,MDM2,NEK2,PIM1,PLK1,PPP5C,SCD,UHRF1,YES1,ZAP70	1158 (22)
TRAF2	-0.247	enzyme		-0.965	0.00407	ANXA4,AURKA,AURKB,CCL2,CCNB1,CDC25C,CDK1,CDKN2A,CXCL10,EFNA1,ICAM1,KSR1,MAPK8,MMP9,PDE8A,PLK1,PPARGC1A,PPFIBP2,PTPN14,REEP3,TNFAIP3,WEE1	1040 (14)
GATA6	-0.078	transcription regulator		-1.071	0.00408	ACTA2,BCAM,BRAF,C1R,CAV1,CDCA8,CDKN1A,DAB2,DLX3,EDN1,ENGASE,ESPL1,EVPL,FGF2,FOXD3,HES1,IRF6,KLK14,KRT14,KRT17,KRT7,LAMB2,LDHB,LEFTY1,LGR5,MPHOSPH9,MYC,MYH9,NDUFA1,NFIA,NUSAP1,PDGFRA,PPL,PTGES,RARB,SCD,SLPI,SPARC,TAGLN,TGFB2,TNFSF10,TNFSF9,WNT2	1196 (19)
NKX3-1	-0.4	transcription regulator			0.00416	BTG2,CA2,CA3,CTSB,ETS1,ETV3,IGFBP3,MMP9,MYC,PIK3R1,PIM1,RUNX1,SMAD1,SMAD2,TMPRSS2,VAV3	882 (14)
SAFB	-0.129	other	Inhibited	-2.688	0.00416	BBC3,CCN3,CDKN2A,CHD3,CXCL10,HMOX1,ISG20,JUN,LTB,MLLT3,PSMB9,RPL35A,S100P,TBX2,TNFSF10,UBE2B	910 (7)
SATB1	-1.151	transcription regulator		-1.397	0.0042	ABTB1,ADCY3,APC,BCL2A1,BLNK,CDKN1A,CEACAM1,CEMIP2,CTNNA1,CTSD,DSTYK,EPAS1,ETS1,GATA3,GPT2,HELZ2,HSP90AA1,ID3,IL1R2,ILF3,IRF7,LRRN3,MAF,MAL,NR2C2,NUP153,PIK3IP1,RPLP0,RPLP1,RUNX1,SGK1,SIPA1L2,SMAD3,SP4,TAOK1,TRIM22,TRPS1,UHRF1	896 (7)
fenofibrate		chemical drug		-0.764	0.00424	ACAA2,ACACB,ACAT1,ACSL1,ACSL3,ALDH1A2,ASNS,ATP11A,CAT,CCL2,CDC25A,CHEK1,CLU,COL1A1,COQ3,DBI,DGAT1,DGAT2,DLAT,EDN1,EIF3E,FASN,GADD45A,GAPDH,GPX2,HDGFL3,HMOX1,ICAM1,ID2,JUN,KPNA1,LDHB,LDLR,LY6D,MAN1A1,MEST,MGLL,MYBL2,NACC1,NR3C1,PAICS,PNPLA2,PPARGC1A,PPIC,PTPRF,SCARB1,SCD,SLC27A1,SREBF2,TIMP1,TP53INP1,TXNIP,UCP2,UGT1A4,UGT1A7 (includes others),VCAM1	847 (20)
ST1926		chemical drug	Inhibited	-2.795	0.00439	AKR1B1,ATP2B2,ATP5PF,CDKN1A,COX6C,COX7B,DAPK3,DYNLL1,EEF2,EIF3E,EIF4A1,EIF4A2,FKBP5,H2AZ1,HIC1,HMGN2,HSP90AA1,KIF2C,PCBP2,RPL10,RPL13,RPL36A,RPL39,RPL6,RPLP1,RPS10,RPS15,RPS27,RPS27A,S100P,TOMM7,TPT1,UBE2M,UBL5,UQCRB,VAMP8,VDAC2
thymoquinone		chemical drug		0.152	0.0044	BAX,BIRC5,CAT,CDK2,CDKN1A,COL1A1,COL3A1,CXCR4,E2F1,H2AX,HMOX1,MMP9,SAT1,TNFSF10	1062 (20)
ZMPSTE24	-0.147	peptidase	Inhibited	-3.237	0.0044	BTG2,CDKN1A,CXCL14,FGFR4,FMO2,GADD45A,GHR,ICAM1,IGF1R,IGFBP3,IGFBP5,JAK2,RGS16,SESN1	1024 (14)
dimethylnitrosamine		chemical toxicant	Activated	2.415	0.0044	ACTA2,CDKN1A,COL1A1,COL1A2,COL3A1,FGFR4,HMOX1,ICAM1,IGF2,IGFBP5,MAPK3,MMP9,NR4A1,TIMP1	1121 (18)
EOMES		transcription regulator		-1.768	0.00441	ACTA2,ANXA1,BCL6,CEMIP2,COL3A1,COL6A3,CXCR4,DIPK2A,FAT3,FRZB,GNAL,GRP,H19,IGFBP3,ITGA2,MESP1,MICAL2,MXRA5,NRP2,PDGFRA,PMP22,RND3,ROBO2,SATB2,SLC39A2,TGFBI,TNFSF10
embelin		chemical - endogenous non-mammalian		1.501	0.00441	BAX,BIRC5,CDK2,CDK6,MYC,PPARG	928 (19)
chlorcyclizine		chemical drug		0.816	0.00441	ASAH1,DEPP1,SERPINA3,SLC2A3,TAGLN,WIPI1
LAMTOR5	0.081	other		0.121	0.00441	CCNA1,EIF4E,MDM2,MST1,S100A4,SKP2	868 (7)
PIK3R2	-1.385	kinase	Activated	2.195	0.00441	CXCL10,IRF7,ISG15,MKI67,PIK3R1,PLAU	736 (7)
FOXD3	2.975	transcription regulator		-0.479	0.00441	CDKN1A,CXCR4,EZH2,FOXM1,RND3,SKP2
putrescine		chemical - endogenous mammalian		0	0.00441	CCL2,CCNE2,CDK2,CDKN1A,JUN,OAZ1	1124 (18)
trientine		chemical drug		-1.195	0.00441	COL3A1,FN1,IGFBP3,IGFBP4,IGFBP5,SOD3	343 (7)
SOX9	1.652	transcription regulator		1.016	0.00466	BEST1,CCN2,CDKN1A,COL1A1,COMMD3-BMI1,CXCR4,CYP26B1,GAS7,H19,HIVEP3,LRP6,MAPK3,MIA,PPARG,RUNX2,SOX10,SOX5,SOX9,TWIST2	1108 (19)
entinostat		chemical drug		0.435	0.00466	AURKA,BAX,BBC3,BIRC5,CDKN1A,COMMD3-BMI1,CXCL10,ERBB2,GSN,H2AX,IGFBP3,LGR5,MCL1,MMP2,MMP9,OLFM4,RUNX2,TNFRSF19,TNFSF10	1051 (23)
EHF	-1.227	transcription regulator		0.336	0.00467	ANPEP,BLNK,CDK1,CDKN2A,E2F1,EHF,ERBB2,HMOX1,HOPX,IL1RN,JAG1,KLF5,MET,PGLYRP4,PLAT,RARB,SAA1,SCEL,SERPINA3,THBD,THY1,TIMP1,TNC,ZFP36L1
ATF2	0.261	transcription regulator		0.606	0.00467	ANGPTL2,ASNS,BCKDHA,BCL2A1,CCNA2,CDKN2A,COL24A1,EGR1,ENTPD1,FN1,GADD45A,JUN,MCL1,MT2A,PDGFRA,PLAU,PPARG,PPARGC1A,RHOB,SERPINB5,TF,TGFB2,TSHR,VCAM1	1024 (15)
STK11	0.898	kinase		0.553	0.00469	A2M,ACVR1,AKR1A1,ASS1,ATP5F1C,ATP5F1D,ATP6V0E1,CCL2,CCNA2,CDKN1A,COL3A1,CS,CTPS1,CTSD,DIABLO,DNMT1,DUT,ECM2,FGFR2,FN1,GADD45A,GAPDH,GFI1,HIRA,ID1,IGFBP5,LTB,LUM,LYPD3,MAFK,MMP2,MMP9,MYC,NDUFA2,NDUFS7,NET1,PALM2AKAP2,POLD4,POLR2E,PPARG,PSAT1,PYCR2,RASGRP1,RPS6,RRM1,RRM2,SDHD,SORL1,SPP1,STK17B,TKT,TNFAIP3,TNFSF10,TOP2A,TXNRD1,UCK2,UQCR11,VAV3,WNT2,ZNF462	1197 (20)
SREBF2	-0.842	transcription regulator	Inhibited	-2.391	0.00476	ACAA2,ACACA,ACLY,ACSL1,CAMK1D,CDKN1A,CYP51A1,DBI,FASN,GTF2I,HSD17B1,IDI1,INSIG1,LDLR,MVK,PMVK,PPARG,SCD,SQLE,SREBF2,TMEM97	1434 (26)
KDM4C	-0.492	enzyme			0.00481	CCNB1,CDC25A,CDC6,KLF5,MCM3,MIS18BP1,MSH2,MYC,ORC1,POLA1,RBL1	577 (7)
PRKCZ	0.227	kinase		1.528	0.00481	BAX,COL1A2,ETS1,HMOX1,JUN,MAPK3,MMP2,MMP9,MYC,PSAT1,VCAM1	799 (17)
SOX10	-0.587	transcription regulator		1.941	0.00481	ACKR3,DAG1,EDNRB,GAS7,GDA,LAMB1,MBP,PMP22,PTN,SOD3,SOX10
PRLR	-1.055	transmembrane receptor		-1.04	0.00481	A2M,AKR1C3,CDKN1A,CFD,ESR1,EZH2,FGF2,GHR,IGFBP5,MYC,PIM1	1160 (23)
hymecromone		chemical drug		-1.579	0.00481	ACKR3,ACTA2,ADAMTS4,CAV1,CXCR4,ERBB2,HAS3,HMMR,MCL1,MMP2,MMP9	943 (17)
T3-TR-RXR		complex		0.437	0.00499	ACACA,ADRB1,AKR1C3,CAMK4,COL6A3,FASN,LDLR,MDM2,PDE3B,SCARB1,SLC2A1,SREBF2,UCP2
ATP7B	0.806	transporter		-0.277	0.00499	ACLY,CDC20,CYP51A1,FASN,H19,IDI1,LDLR,MAD2L1,PTTG1,SMC2,SMC4,SQLE,SREBF2
PGF	2.049	growth factor		0.044	0.00499	BIRC5,CCL2,CCL28,CDK1,CXCR4,DCN,DNM3OS,EDN1,EGR1,FST,JAK2,MMP9,NRP2	858 (15)
isoprenaline		chemical drug		1.571	0.00499	ABLIM1,CCN2,EPHX2,IER5,KLF5,LGALSL,MGAT4A,MMP9,NR4A1,NR4A3,PLK2,SLC2A1,SNX10	876 (13)
HNRNPA2B1	-0.212	other			0.005	ARSJ,CUX1,EDAR,ENTPD1,FN1,GABRB2,GSN,H19,HIPK2,HMGB3,HNMT,INHBB,KRT4,MAST4,MEST,MOCOS,MYC,NOVA1,NR2F1,OAS1,PEG10,PPARGC1A,ROR1,SERPINA1,SETBP1,STOM,SYT1,TGFB2,TLE1,TNS3,TOX3,UTRN,VCAN,WNT4	449 (7)
IL7	-0.968	cytokine		1.562	0.005	AHR,BAX,BLNK,CCL2,CCR9,CDK6,CDKN1A,CEACAM1,COL1A1,CTSK,CXCR4,E2F1,E2F3,EBF1,FN1,GARS1,GATA3,GFI1,IL1R1,LIF,LTB,MAF,MCL1,MLLT3,MMP9,MX1,MYC,PIK3IP1,PIM1,RGS16,RUNX2,SLC2A1,SMAD7,TNFSF10	1017 (15)
leukotriene D4		chemical - endogenous mammalian	Activated	3.92	0.00507	APOLD1,CCL2,CCN1,EEF2,EGR1,EGR2,EGR3,F3,GEM,HBEGF,KLF4,MCL1,NR4A1,NR4A3,PDGFRB,ZFP36	1116 (21)
IRF4		transcription regulator	Inhibited	-2.492	0.00511	BCL6,CCNB1,CDK1,CDK2,CDK6,CDKN2A,CIITA,CXCL10,CXCR4,DBI,ENTPD1,GATA3,GBP1,IL1R1,IL1RN,INPP5D,IRF7,ISG15,JAK2,MANF,MYC,OAS1,PLSCR1,PTMA,RAC1,RHOB,RPL6,RPS3A,SLC2A1,SMARCA4,SPIB,SPP1,STAT2,TNFSF10,TSPAN31,ZFP36L1	1079 (17)
glutamine		chemical - endogenous mammalian		0.318	0.00516	ACTA2,ASNS,ASS1,ATF5,ATG7,BCAT1,BSG,CDKN1A,COL1A1,EIF2B4,FN1,GADD45A,HSPA1A/HSPA1B,ICAM1,IGF2,JUN,KLF4,MCL1,MYC,NR4A1,NUP98,OAZ1,PPARGC1A,SLC16A1,SOX10,ZMYND8	1189 (23)
miR-335-3p (miRNAs w/seed UUUUCAU)		mature microRNA		-1.897	0.0052	ADAMTS15,COL1A1,COL1A2,COL5A1,COL5A2,COL8A1,PDGFA,SPARC,TGFBR1,VCAN
USP7	-0.315	peptidase		0.239	0.0052	ACKR3,BMF,CDKN1A,CDKN2A,FKBP5,GK,MDM2,PPARG,TNNT2,USP7	1166 (22)
TRADD	0.791	other	Activated	2.53	0.0052	BCL2A1,CCL2,DNMT1,ICAM1,MMP9,RIPK2,TNFAIP2,TNFAIP3,TRAF1,VCAM1	877 (15)
phorbol 12,13-didecanoate		chemical toxicant	Activated	2.007	0.0052	CDK1,CDKN1A,CDKN2A,EID1,KRT14,MCL1,MYC,PARP1,SGK1,SMAD1	1138 (22)
bevacizumab		biologic drug		-1.195	0.00527	ANGPT1,ANGPT2,CXCL12,CXCR4,FN1,NRP1,PGF	535 (12)
PFKFB3	-0.449	kinase		1.233	0.00527	CDC25C,CDK1,CXCL12,EPAS1,FGF2,ICAM1,VCAM1	1114 (17)
H1-2	-0.069	other		0.436	0.00527	GADD45A,GAPDH,HSPA1A/HSPA1B,IER3,LTB,MDM2,MYC	899 (7)
mir-194		microRNA		-0.626	0.00527	ACTA2,DACH1,E2F1,MDM2,RAC1,SETD5,SLC7A5	433 (7)
CHEK2	-0.715	kinase		0.99	0.00527	BAX,BIRC5,CDKN1A,E2F1,H2AX,MDM2,OCLN	1083 (23)
ACACB	0.936	enzyme	Activated	2.216	0.00527	ACACA,ACACB,ACLY,FASN,PPARG,SCD,SREBF2	864 (12)
MAML1	-0.163	transcription regulator		1.157	0.00527	EGR1,HES1,HES5,HEY1,HEY2,HEYL,RND3	682 (7)
S1PR3	0.182	G-protein coupled receptor		1.732	0.00527	ACTA2,ETS1,HGF,ICAM1,JUN,TAGLN,VCAM1	912 (19)
Gm12602		other	Inhibited	-2.621	0.00527	ANPEP,BASP1,BTG2,CPA4,CRYAB,RGS16,SERPINB2
PTGES	1.422	enzyme		0.949	0.00529	ANXA1,ANXA2,BIRC5,CCN2,CDKN1A,CXCL14,EGR1,ITGB4,LAMP2,MMP9,MYC,PPARG,PTGES,PTMA,RPS19,RPS3A,TRAF1	1137 (21)
sphingosylphosphocholine		chemical - endogenous mammalian		1.411	0.00538	CCL2,DUSP6,ICAM1,JUN,TGM1	1077 (17)
TEAD		group		1.406	0.00538	CAV2,CCN1,CCN2,FN1,FOXM1	194 (7)
APC/APC2		group		0.447	0.00538	CDKN1A,JAG1,MCL1,MMP14,TRAF1	953 (9)
palbociclib		chemical drug	Activated	2.216	0.00538	CDC6,CDK6,CDT1,E2F1,MKI67	698 (14)
ZBTB10	-0.27	other	Activated	2.204	0.00538	BIRC5,CAD,ESR1,SP1,SP4	907 (7)
RASSF6	0.131	other	Activated	2.213	0.00538	BAX,BBC3,BTG2,CDKN1A,CDKN2A	808 (17)
PHF8	-0.18	enzyme			0.00538	CDC25A,E2F1,ID1,RARB,RBL1	1180 (22)
MEMO1	-0.222	other		0.246	0.00538	CA2,CTSD,JUN,MYC,STC2	1082 (17)
ACACA	-0.884	enzyme		0.391	0.00538	ACACB,ACLY,FASN,PPARG,SCD	870 (10)
FGF3		growth factor	Activated	2	0.00538	KRT5,MMP2,MMP9,PLAT,PLAU	555 (12)
RYR1	0.242	ion channel			0.00538	GAPDH,MT-CO1,MT-CO2,MT-ND1,MT-ND6
MED15	-0.159	transcription regulator	Activated	2.236	0.00538	BAX,BBC3,CDKN1A,LIMA1,S100A2
Ccl6		cytokine		1.067	0.00538	CTSK,MMP2,MMP9,SERPINA1,TIMP4
PTGES3	0.092	enzyme		0.447	0.00538	ABCC3,CTSD,MYC,PMP22,TM4SF1	759 (7)
CDKN3	0.261	phosphatase			0.00538	CDK1,H19,IGF2R,MEST,PEG3	637 (7)
benazepril		chemical drug			0.00538	ACTA2,CDK2,CDKN1A,EDN1,OCLN
PD 168393		chemical - kinase inhibitor		0.828	0.00538	ADAM17,CCL2,CXCL10,MCL1,RGS16	1155 (19)
calcium chloride		chemical drug	Activated	2.201	0.00538	ANKH,ID3,MMP2,MMP9,S100A4	1082 (25)
MK2 inhibitory peptide		chemical - kinase inhibitor	Inhibited	-2.211	0.00538	ACTA2,COL1A2,COL3A1,FN1,MAPKAPK2	882 (12)
25-hydroxycholesterol		chemical reagent	Activated	2.212	0.00543	ACAT2,ACLY,ACSL1,ASNS,EIF2S1,ERVW-1,FASN,GPX3,HMOX1,INSIG1,JUN,LDLR,NR4A1,NR4A3,SCARB1,SCD,SREBF2,SV2A	783 (12)
E. coli serotype 0127B8 lipopolysaccharide		chemical - endogenous non-mammalian	Activated	2.597	0.00547	ACSS1,ANXA1,BRIP1,CAV1,CCL2,CCN2,CELSR2,CXCL10,CXCL12,CXCL16,CXCR4,DOK1,EDNRA,EDNRB,EGR2,F2RL1,FGF2,FZD1,FZD2,GJB2,GMPR,GPR156,HMOX1,JAK2,LAMB2,LGALS3,LIF,LIFR,NTRK2,P2RY6,PTGES,PTX3,SLC16A9,SLC4A2,SLC7A11,SLC7A5,SMAD3,SOD3,STAT2,TGFBR1,VIPR1	765 (14)
mir-145		microRNA	Activated	2.028	0.00548	ACTA2,ADAM17,CCNA2,CDK6,COL5A1,DSPP,E2F3,KLF5,MYC,PDE3B,PDGFRA,SOX9,TAGLN,YES1	813 (13)
SIX5	-0.279	transcription regulator		0.251	0.00548	ATP1A1,IGF2,IGFBP5,MDFI,PTN,PURA,SIX2,TWIST2,WNT4
HEY1	-0.379	transcription regulator		-1.238	0.00548	ACTA2,CDKN1A,CNN1,GLS,MDM2,MMP2,OAT,TAGLN,TBX2	1116 (18)
FGF19	2.221	growth factor		0.8	0.00553	ACACA,ACACB,ACLY,ACSL1,ALDH1A1,BIRC5,EGR1,FASN,GADD45A,HSD17B1,ID1,IL1RN,MME,MMP12,PEG3,RGS16,SCD,SERPINA1,SERPINA3,SGK1,SLPI,SQLE	824 (11)
BTK	-0.513	kinase		-1.344	0.00555	BBC3,BCL2A1,CBL,CDC25A,CDK2,CDK6,CDKN1A,CDKN2A,CXCL10,CXCR4,E2F1,EMP1,ETS1,HELLS,HMOX1,IFI35,IFI44L,IFIT1,ISG15,ISG20,JUN,MDM2,MTHFD2,MX1,NCL,OAS2,PIM1,SLC2A3	933 (14)
ERVW-1	-5.272	other		1.268	0.00556	CCNA2,CDCA8,CDKN1A,CDKN2A,CREB3L1,LATS2,MCM2,SLC1A4	686 (7)
mir-192		microRNA		0.669	0.00556	ACTA2,CDC7,CDKN1A,FN1,IGF1R,MAD2L1,MDM2,ZEB2	1044 (17)
mir-101		microRNA		1.554	0.00556	COL1A1,COL3A1,EZH2,MTOR,PRKDC,RUNX1,STMN1,TGFBR1
PKNOX1	0.145	transcription regulator			0.00556	AMD1,CCL2,COL5A2,HOXB2,MYBBP1A,PLAU,PPARGC1A,RPLP0
WWOX	-0.14	enzyme	Inhibited	-2.184	0.00556	BBC3,COL1A1,ESR1,ITGA3,MMP9,RUNX2,TIMP2,TIMP4	970 (16)
ADAM12	1.943	peptidase		-1.172	0.00556	ADAMTS15,BRINP3,CCN2,CFD,COL5A2,COL5A3,COL6A3,DCN,FBLN7,FBN1,GAS6,HGF,IGFBP3,IGFBP5,LAMB3,LUM,MFAP5,MGP,PPARG,TGFBI	879 (15)
nelfinavir		chemical drug		-0.732	0.00556	ASNS,ATP2A3,DGAT1,GARS1,GPT2,HMOX1,JAG1,KLF4,MMP9,MTHFD2,PLIN4,PPARG,PSAT1,RNF41,SESN2,SLC1A4,SLC7A11,SSPO,STC2,TGM1,UHRF1BP1
CDX2	-0.026	transcription regulator		-0.388	0.00558	AOC1,APC,BIRC5,CAV1,CDKN1A,CLU,ELF5,ETS1,FXYD3,HOXB2,HOXB7,HOXD13,HOXD3,ITGB4,JUN,KLF4,KLF5,KMT2A,KRT23,LAMP2,MLLT3,MTUS1,MYC,PARD3,SH3PXD2A,SLC5A1,SLC7A8,SOX5,SOX9,STK11,SYNPO,TREH,UGT1A7 (includes others),VTI1A	882 (7)
simvastatin		chemical drug		-1.656	0.0056	ACTA2,ACVR1,ANGPT2,ANXA1,ANXA3,ARHGDIA,BAX,BIRC5,CCL2,CCN1,CCN2,CDKN1A,CIITA,E2F1,EDN1,ELAVL1,ENC1,ENTPD1,ESR1,F3,HMOX1,ICAM1,IGFBP3,ITGB2,ITGB4,KLF4,LDLR,MKI67,MMP2,MMP9,MPP6,MYC,MYH10,NCF2,NFIX,NTRK2,PLAT,RAC1,RHOB,S100A6,SCARB1,SLC16A7,SPP1,THBD,TIMP1,VCAM1	621 (16)
PIAS1	-0.239	transcription regulator		0.65	0.00561	ACACA,ACTA2,CCL2,CDK1,CDKN1A,FASN,GADD45A,KLF5,MCL1,MDM2,SCD,TAGLN	1167 (21)
histone deacetylase inhibitor		chemical drug		1.194	0.00561	ABL1,BAX,CDKN1A,DEK,ERBB2,ESR1,FGF2,GSN,IGFBP3,MYC,SERPINB5,TXNIP	1288 (24)
Rp-8-pCPT-cGMPS-triethylamine		chemical reagent		-1.964	0.00567	CDKN1A,ROCK2,S100A10,SOD3
2,5-bis(5-hydroxymethyl-2-thienyl)furan		chemical reagent		1.695	0.00567	BBC3,CDKN1A,GADD45A,MDM2	1018 (16)
KCNK2	-1.658	ion channel			0.00567	CCL2,ICAM1,KCNK2,VCAM1	805 (7)
YOD1	-0.031	enzyme	Activated	2	0.00567	ANKRD1,CCN1,CCN2,INHBA
ZMYND10	0.806	other		1	0.00567	MMP14,MMP19,MMP2,MMP9	452 (7)
RO4929097		chemical drug			0.00567	HES1,HEY1,HEYL,JAG1	706 (10)
GSK690693		chemical drug	Activated	2	0.00567	EPHA2,ERBB2,IGF1R,MET
ghrelin		biologic drug	Inhibited	-2	0.00567	ACACA,EGR1,FASN,SCD	418 (7)
THBS2	0.195	other		-0.117	0.00567	HES1,HES5,HEY1,MMP2	424 (7)
MAGED1	-0.015	transcription regulator			0.00567	CDKN1A,CDKN2A,DLX5,JUN	859 (12)
SLC12A2	-0.269	transporter		1.941	0.00567	LYNX1,SCNN1B,SCNN1G,SLC4A2
EFEMP2	1.903	other			0.00567	CCN2,FBLN2,FBLN5,MMP9	312 (7)
bisindolylmaleimide I		chemical - kinase inhibitor	Inhibited	-2.548	0.00573	AQP3,BCL2A1,CCN2,CDC25C,CDKN1A,CLU,E2F1,E2F3,EGR1,FGF2,FN1,HMOX1,ICAM1,ID3,MAPK3,MET,MMP12,MMP2,MMP7,MMP9,NR4A1,OCLN,PLD1,PTTG1,TNFSF10,TNNT2,TRAF1	922 (14)
9,10-dimethyl-1,2-benzanthracene		chemical toxicant	Activated	2.38	0.00586	AHR,BAX,BIRC5,CDKN1A,CDKN2A,CYP1B1,EPHA2,EPHX1,GADD45A,GCLC,HBEGF,HGF,JUN,MMP9,RUNX1	989 (20)
REL	-0.422	transcription regulator		0.679	0.00587	AHR,ANLN,ATP11A,BBC3,BCL2A1,BIRC5,BRCA1,CCL2,CDC6,CDKN1A,CIITA,CXCL10,DNASE1L1,DUT,E2F3,EGR2,ESR1,EZH2,F3,FN1,GPT2,HBEGF,ICAM1,ICK,IER3,IRF6,JUN,KAT6A,KCNK6,MINPP1,MLLT3,MMP9,MYC,NR4A1,NR4A3,PFKM,PLK2,PYCARD,RBL1,RDH10,SASS6,SORBS1,SPIN1,TNFAIP3,TNFRSF10C,TNFSF10,TTC30B,TTK,VTI1A,ZHX3	961 (19)
MMP3	3.562	peptidase		-0.473	0.00589	AGO4,AJUBA,AQR,CAPRIN1,CNOT6L,CPSF6,DHX8,EFTUD2,EGR1,GEMIN5,MBNL3,MMP7,MMP9,NUDT21,PDCD11,PLCB1,PTGES,RAC1,RBM27,SCAF4,SCAF8,SFPQ,SUPT6H,SYNCRIP,WDR33,ZRSR2	131 (3)
poly rI:rC-RNA		biologic drug	Activated	3.389	0.00593	ACSL3,ANXA1,ARID5A,ASB13,AUTS2,BAX,BIRC5,C3,CCL2,CEACAM1,CXCL10,CXCR4,DUOX1,EDN1,EEF1G,EGR1,EHF,EIF2AK2,ELAVL2,FGF2,FN1,GATM,GBP1,HBEGF,HLA-F,HSPA9,HSPB2,ICAM1,IFI27,IFIT1,IFITM3,IFNGR1,IL2RG,IL32,INHBA,IQGAP2,IRAK1,IRAK2,IRF7,ISG15,ISG20,JAG1,JAK2,JUN,KLF4,KLF6,LIF,LIG1,LIPG,LTB,LTF,LY6E,MCM6,MERTK,MKI67,MMP2,MMP9,MVP,MX1,MYC,NAMPT,NR4A1,NR4A3,NUP153,OAS1,OAS2,PEG3,PHLDA1,PIGR,PIM1,PLAU,PLCG1,PO…	800 (15)
lithium chloride		chemical drug		-1.839	0.00607	ACAT2,ACLY,AHR,ASS1,BAX,BSG,CD4,CDC25C,CDC6,CDKN1A,CEMIP2,CYP51A1,DCN,GATA3,HES1,HEYL,HMOX1,IDI1,MMP2,MT2A,MYC,PLD1,PPARG,PTX3,SOX9,TAGLN,TGFBR1,TNFSF10,VCAN	1193 (18)
IKBKG	-0.68	kinase	Activated	3.35	0.00607	ACTA1,ATP2A2,BAX,BBC3,C3,CDH13,CLU,CTSB,CXCL10,CXCL12,DCN,DUSP6,ENPP2,EPAS1,ICAM1,IL1RN,IRF7,ISG15,KLF5,LIFR,MGP,PPARG,PTX3,RGS16,SERPINB2,SGK1,SOD3,TMEM176B,TNFAIP2,TNFAIP3,TNFSF10,TSHR	1118 (13)
rifampin		chemical drug		1.744	0.00622	ABCC1,ABCC3,ABHD2,ATP2B1,CDCA7L,CEACAM6,CEP135,CRYAB,CTNNAL1,CXCL10,ECT2,ELAVL1,ENPP2,HMGB3,HMGN2,HMMR,KIF14,MAOB,MATN2,MGP,MME,NAGK,NCAPH,NEIL3,RACGAP1,RGS10,SERPINB1,SIRT6,SPP1,STIL,TGIF2,UGT1A7 (includes others),USP13,XRCC5
Laminin (complex)		complex		-0.165	0.00626	ACTA2,CCL2,CDH11,COL1A1,FN1,ID2,IGF2,MMP9,PLAU,PTPRF,RUNX2,SKP2,TGFB2	1242 (25)
SUMO2	-0.097	enzyme		-0.718	0.00626	CAV1,CAV2,CCN3,CEACAM1,CXCL16,HMGA1,ISG15,LY6E,MMP14,PIK3R1,PIK3R2,TNC,XRCC5	1107 (13)
IRS2	0.446	enzyme		-0.337	0.00626	ACACA,ACLY,DLG4,EGR1,FASN,FST,HMOX1,MX1,MYC,PPARG,PPARGC1A,SLC2A1,SREBF2	1171 (21)
fasudil		chemical drug	Inhibited	-2.778	0.00626	ACTA2,CCL2,CCN2,CDKN2A,F3,ICAM1,JUN,MMP2,MMP9,ROCK2,TAGLN,TGFB2,VCAM1	1015 (16)
HLX	2.475	transcription regulator		-0.493	0.00626	ANKRD1,CCNB1,CDKN2A,CYP1B1,EGR1,HES1,ICAM1,JUN,MYC,THY1,UNC5B	759 (9)
Am 580		chemical toxicant		1.943	0.00626	CXCR5,CYP26B1,F3,HES1,IFNGR1,NTRK2,PLAT,RARB,SOX9,THBD,TIMP1	891 (17)
eplerenone		chemical drug	Inhibited	-2.92	0.00626	CCN2,COL1A1,EDN1,FN1,ICAM1,LGALS3,MMP2,PDGFA,PPARG,SPP1,VCAM1	1137 (19)
paraquat		chemical toxicant		0.017	0.00629	ANGPT2,BAX,CAT,CCN2,COL1A1,DIP2B,EDN1,FN1,GCLC,HMOX1,INHBA,KCNMA1,KIAA1217,KLF6,LAMP2,LIFR,MARCHF9,MMP12,MMP9,NFIB,NIPBL,NR4A1,PLCE1,SLC7A11,SLC8A1,SOD3,TIMP1,ZHX3	1074 (18)
RARB	1.634	ligand-dependent nuclear receptor	Activated	2.673	0.00633	BCL2A1,CDKN1A,CDKN2A,CRYAB,CXCL12,CYP26B1,EGR1,ETS1,FOXD3,GADD45A,GNB1,HOXB7,ICAM1,ID1,ID3,IFI27,IFIT1,IGFBP3,JUN,KLF4,NR2F1,RARB,RPL15,SATB1,SLC17A9,SLC2A1,SPP1,TGM1,THBD,YES1,ZNF703	1046 (22)
norepinephrine		chemical - endogenous mammalian	Activated	2.838	0.00635	ACTA1,ADRB1,ATP2A2,CCN2,CHST2,COL1A2,CRY2,CXCR4,EDN1,EGR1,FGF2,FN1,FST,GALNT14,GEM,HMOX1,ID1,IGF1R,IRAK2,KCTD3,LAMB3,LRRN3,MAN2A1,MFRP,MMP2,MMP9,NPY1R,NR4A1,NR4A3,PIGR,PLAGL1,PPARG,PPARGC1A,PTGES,SGK1,SLC2A1,SMAD7,TFRC	1079 (17)
IFNL1		cytokine	Activated	3.456	0.00641	CXCL10,EIF2AK2,GBP1,HERC5,IFI27,IFI35,IFI44L,IFI6,IFIT1,IFITM3,ISG15,ISG20,MLKL,MX1,OAS1,OAS2,PLSCR1,PSMB9,RTP4,SHFL,STAT2,TRIM22	1066 (16)
vitamin E		chemical drug	Inhibited	-3	0.00646	ACTA1,ACTA2,BAX,CAT,CAV1,CCL2,CDKN1A,EGR1,F3,KLF6,MMP14,MMP2,PLAT,PRMT1,SCARB1,SPP1,UCP2,VCAM1	650 (16)
miR-122-5p (miRNAs w/seed GGAGUGU)		mature microRNA		1.026	0.00646	ADAM17,ANXA11,ATP11A,ATP1A2,CERS6,CS,DSTYK,FAM117B,FUBP1,G6PC3,OSMR,PALM,RAB6B,SLC7A1,SLC7A11,TMEM50B,TRPV6,UBAP2
lysophosphatidylcholine		chemical - other		-0.593	0.00651	CAT,CCL2,CYP51A1,EGR1,F3,FASN,HBEGF,ICAM1,INSIG1,JUN,LDLR,MBP,MVK,PLAU,PPARG,SCARB1,SCD,SQLE,SREBF2	1135 (20)
mir-34		microRNA		0.901	0.00651	BAX,BIRC5,CCNE2,CDC25A,CDK6,E2F3,EFNB1,EMP1,HEY1,MET,MLLT3,MYC,PLCG1,PPP1R10,RUNX2,SATB2,SHPK,STIM1,TGIF2	960 (25)
roscovitine		chemical drug		-0.079	0.00676	BIRC5,CCN2,CCNA1,CCNB1,CDC25A,CDK2,CDKN1A,CHEK1,FN1,MCL1,MDM2,MYC,PPARG,SKP2	1049 (19)
KAT6A	-0.605	enzyme	Inhibited	-2.488	0.00676	CDC6,CDCA2,CDCA8,CDKN1A,CDKN2A,CDKN2C,ESR1,EZH2,HOXB2,HOXD13,HOXD3,MELK,NSD2,SKP2	578 (7)
baicalein		chemical drug		-0.318	0.00676	BAX,BIRC5,CCL2,CCNB1,HMOX1,ICAM1,IGF1R,JUN,MCL1,MMP2,MT-CO1,PTTG1,RBL1,VCAM1	888 (17)
miR-26a-5p (and other miRNAs w/seed UCAAGUA)		mature microRNA		0.253	0.0069	CCNE2,CDK6,CDKN1A,CDKN2A,CHORDC1,EPHA2,EZH2,HGF,MYC,SMAD1	400 (7)
NF1	-0.729	other		-0.333	0.0069	FGF2,MAF,MDK,MYC,NCL,PDGFA,RPL10A,RPL21,RPS19,XIST	540 (11)
H89		chemical - kinase inhibitor		-0.746	0.00692	ANXA1,BAX,CCNA1,CDKN1A,CREBBP,EGR1,EGR2,EGR3,ENTPD1,ESR1,EZH2,FGF2,HMOX1,IGFBP5,ITPR2,ITPR3,MKI67,MMP2,MMP9,MYC,NR4A1,PDE3B,PLAGL1,PLAU,PLD1,POU2AF1,PPARGC1A,RUNX1,SAA1,SIGMAR1,SMAD3,SP1,UCP2,VCAM1	1010 (14)
MAPK8	-0.465	kinase		1.581	0.00701	ADARB1,ATG7,BBC3,BDP1,CAT,CCN2,CCNA2,CDK2,CDKN1A,CDKN2A,COL1A1,CXCL16,DGAT1,DNMT1,DUSP6,EGR1,ETS1,GADD45A,HMOX1,JUN,KLF6,LIF,MAOB,MMP2,MMP7,MMP9,MVP,MYC,NRP1,PLAU,PPARGC1A,PTGES,PTX3,RGS4,SESN2,TNFAIP3,WNT4,ZFP36	1040 (15)
ATN1	-0.494	transcription regulator			0.00709	ARHGEF28,ATP1A1,ATP1B1,ATP1B3,BASP1,BCL6,CAMK4,CCNDBP1,CDH11,DLG4,EBF1,ENO2,FBXW7,GAS7,GSN,HBEGF,IGFBP5,KAT2A,LTBP2,NR2F1,NREP,PTPRF,RGS16,SATB1,SMC2,SOX10,SPP1,SPTBN2,STMN1,TM4SF1,TUBB
SPRY2	0.463	other		0.294	0.00712	CDKN1A,CLDN7,EPAS1,ETS1,FGFR3,ID2,ISG15,MEST,MET,NR2F1,OCLN,SLC2A1	1050 (20)
CCN5	4.029	growth factor		-1.014	0.00713	ACTA2,CCN2,ERBB2,ESR1,FN1,GATA3,IGFBP7,JUN,KLF4,LAMB3,PDGFA,PPARG,SMAD3,SPARC,TGFBR1	1068 (21)
Pdgfr		group	Activated	2.433	0.00717	ACTA2,CCL2,EGR1,FN1,HBEGF,TNC	1003 (19)
POLR3G	-0.725	enzyme		-0.816	0.00717	AURKA,KLF6,PFDN5,RAC1,RFC2,S100A4
MDGA2	-0.067	other		-1.633	0.00717	ADGRB1,ATR,BCL2A1,CDKN2A,MSH2,SESN2
miR-210-3p (miRNAs w/seed UGUGCGU)		mature microRNA		1.706	0.00717	ACVR1B,E2F3,FGFRL1,MNT,SDHD,TP53I11
ELK4	-0.064	transcription regulator			0.00717	CDKN2A,EGR1,EGR2,EGR3,NCOA7,NR4A1	509 (12)
TRRAP	-0.85	transcription regulator			0.00717	CDKN1A,MAD2L1,MCM3,MDM2,NCL,RBL1	1179 (18)
LAMA2	0.428	other		-0.447	0.00717	ACTA2,DSPP,LAMA4,MBP,MMP9,OCLN	816 (12)
ARHGDIA	-0.367	other		-0.896	0.00717	ESR1,NR3C1,RAC1,SCNN1B,SCNN1G,SP1	350 (7)
hormone		chemical drug	Inhibited	-2.236	0.00717	AGO2,DHCR24,ESPL1,MAD2L1,PTTG1,RAD21	907 (7)
FGF8	-3.402	growth factor		0.401	0.00726	CCL2,COL18A1,CRYAB,DLX5,EN1,ERRFI1,FGFR2,FGFR4,HOXD13,LAMB3,MDK,MKI67,MSX1,PCOLCE2,RGP1,RPL26,RUNX2,RUNX3,SLC27A3,SLPI,SPARC,SPP1,ZIC1	414 (7)
FOXA1	-0.347	transcription regulator		-1.047	0.00733	ACTA2,ACTG2,ANXA1,AQP3,ATP5PF,CDKN1A,CDKN2A,CNN1,COL18A1,CXCL10,EFHD1,EN1,EPHX1,ESR1,FSTL1,GLS,HNF4G,HOTAIR,JAG1,KRT16,MGP,MSH2,MYC,MYL9,PALM2AKAP2,PAM,RPRM,S100A2,SIAH2,SLC6A15,SLPI,SOX9,TAGLN,TF,TMPRSS2	1348 (25)
CHD7	-0.638	enzyme		0.404	0.00745	BAX,CDKN2A,GLI3,HES5,HEY1,JAG1,MDM2,PERP,PIDD1
E2F5	0.006	transcription regulator			0.00745	AURKB,BAX,CCNA1,CDK1,CDKN1A,E2F1,MYBL2,MYC,SERPINB2
HEXIM1	0.11	transcription regulator		-0.6	0.00745	ANGPT1,ANXA1,BBC3,CDKN1A,COL1A1,FGF2,POLR2A,SLC2A1,TGFB2	1147 (21)
amitriptyline		chemical drug		1.718	0.00745	ASAH1,CDKN1A,DEPP1,FGF2,NR3C1,SERPINA3,SLC2A3,TAGLN,WIPI1	758 (14)
UCHL1	-0.902	peptidase		0.316	0.00755	CDKN1A,DOCK10,GABARAPL1,GOLM1,GPX4,ITPRIP,KLHL23/PHOSPHO2-KLHL23,LBH,LDHB,LDLR,ORC1,PFKM,PRSS23,RHOF,SH3D19,TACSTD2,ZC4H2	767 (7)
POLR2A	-1.6	enzyme			0.00763	BMF,CAD,CAV1,CCNA2,CDK2,CDKN1A,CXCR4,E2F3,EGR2,GAPDH,IFI6,LEFTY1,MYBL2,MYC,SGK1,STC2,TMPRSS2,TNFAIP3	916 (8)
PPARGC1B	-0.514	transcription regulator		0.794	0.00764	ACACA,ACACB,C3,CDK12,COX4I1,CS,DGAT1,DHCR24,ERBB2,FASN,MT-ATP6,MT-CO1,MT-CO2,MT-ND1,MT-ND2,MVK,RUNX2,SCD,SQLE	868 (12)
PELP1	-0.393	other	Activated	2.121	0.00769	ACTG2,AHNAK2,ASNS,AUTS2,CCNA1,CDK2,CLIC3,DAB2,EPDR1,FGFR3,FYN,GJB2,KCNE4,KCNK2,KRT81,LGALS7/LGALS7B,MAP1B,MMP2,MMP9,MYC,NCOR2,PPARG,PPARGC1A,PSAT1,PTGES,PTK6,SAA1,SLPI,TAGLN	1098 (19)
isoproterenol		chemical drug		0.952	0.00773	ABL1,ACSL3,ACTA2,ADRB1,ATP1A1,AURKA,CAV1,CDK1,COL1A1,CYP1B1,EDN1,FGF2,HMOX1,JUN,LGALS3,LIF,MERTK,MMP2,MMP9,NAMPT,NR4A1,NR4A3,PDE3A,PDGFA,PLAGL1,PLAT,PRKD3,RAB18,RGS5,SCD,TBC1D10A,TIMP1,TIMP2,TSHR,TUBB,UCP2	1137 (19)
retinoid		chemical drug	Activated	2.039	0.00778	CDKN1A,CEACAM1,E2F1,EDN1,GTF3A,HBEGF,IGFBP3,LIMA1,MYC,RARB,TGFBI,TNFSF10,TRAF3	1057 (18)
4-hydroxynonenal		chemical toxicant		1.508	0.00778	AKR1B1,BAG3,CCN2,CCNB1,CDC25C,CDK1,CTSB,HSPA1A/HSPA1B,ICAM1,JUN,MME,MMP9,STK11	1075 (21)
SAV1	0.329	other	Inhibited	-2.156	0.00783	BIRC5,CCN2,CDKN1A,CDKN2A,COL1A1,COL3A1,FN1,SPP1	724 (7)
SRA1	-0.072	transcription regulator		1.362	0.00783	CAV1,HES1,MMP9,PPARG,PRDM16,SLC2A3,TGFB2,TMPRSS2	1227 (23)
CDK1	-0.573	kinase		-0.747	0.00783	BIRC5,CDC20,CDK1,CDKN1A,COL1A1,H2AX,JUN,SREBF2	1261 (24)
ACSS2	0.051	enzyme	Inhibited	-2.121	0.00783	DGAT1,DGAT2,DHCR24,FASN,HLCS,PPARG,SCARB1,SCD	419 (7)
miR-31-5p (and other miRNAs w/seed GGCAAGA)		mature microRNA	Inhibited	-2.101	0.00783	BAMBI,CDKN2A,DLX3,KRT14,KRT16,KRT17,LATS2,SATB2
miR-23a-3p (and other miRNAs w/seed UCACAUU)		mature microRNA		-1.322	0.00783	CXCL12,HES1,IL6R,LMNB1,MET,PLAU,SMAD3,TRPS1
ACKR1		G-protein coupled receptor			0.00783	CCL2,CITED2,ICAM1,MYO5A,NINJ1,TNFAIP2,TNFAIP3,VCAM1	400 (7)
SCX	0.356	transcription regulator		-0.832	0.00783	COL1A1,ID1,MSX1,SOX5,SOX9,SPP1,TIMP3,TNC
PDGFC	0.536	growth factor		1.04	0.00783	ACTA2,COL1A2,FGF2,MYC,PDGFRA,PDGFRB,TIMP1,TIMP2	845 (12)
Integrin		complex		1.577	0.00783	AHR,ESR1,JUN,MMP14,MMP9,MYC,TGFB2	936 (18)
ITGB6	-1.474	other		0.881	0.00783	COL1A1,COL1A2,COL3A1,MMP12,MMP2,MMP9,SMAD2	1025 (18)
DDX17	0.095	enzyme		-0.323	0.00783	CDKN1A,CTSD,JUN,MDM2,MYC,NET1,S100A4	1118 (11)
PLCL1	-0.285	enzyme		-1.671	0.00783	E2F1,ID1,PPARG,PPARGC1A,RUNX2,SPARC,WNT4	1009 (17)
NEDD4	-1.143	enzyme		-1.633	0.00783	CDKN1A,DUSP6,ERRFI1,FN1,MCL1,MDM2,MMP9	1056 (17)
glutamyl-Se-methylselenocysteine		chemical - endogenous mammalian		-1.89	0.00783	ATP1A1,CLU,EGR1,ID1,JUN,TIMP2,TIMP3
INSIG1	-0.664	other	Activated	2.343	0.00786	ACACA,ACACB,ACLY,CXCL10,CXCR4,CYP51A1,DHCR24,FASN,IDI1,LDLR,LIPG,MVK,NFKBIZ,PLA2G7,PLD1,PMVK,PPARG,PTGES,SCARB1,SCD,SQLE,SREBF2,STAT5A,STEAP2,UCP2	1045 (13)
FHIT	-0.089	enzyme		-1.008	0.00804	BBC3,CDKN1A,FBXW7,IPO7,MMP14,MMP2,MMP9,RAB1A,RAB31,RAC1,RHOC	537 (10)
PBX1	-0.18	transcription regulator		1.477	0.00804	AMD1,ANGPT2,CDKN1A,COL1A1,COL5A2,FGF2,HOXB2,MMP9,NCF2,PLAU,RPLP0	398 (8)
HNRNPK	-0.225	transcription regulator		-0.534	0.00826	CCN2,CDKN1A,IL2RG,KDM6B,LAPTM4A,LDLR,MYC,PDLIM2,PPARG,PRELP,SLC47A1,UCP2,VCAN,ZNF519	632 (14)
KLF15	-0.871	transcription regulator		-1.707	0.00826	ACAT1,ACSL1,ACSS1,ATG7,CCN2,CMKLR1,DGAT2,E2F1,FASN,PPARG,PPARGC1A,SCD,SLC27A1,SYNPO	1210 (23)
CCR2		G-protein coupled receptor	Activated	2.497	0.00831	ASPN,B3GAT2,CCL2,COL1A1,COL1A2,COL6A3,CXCL10,CXCL12,CXCR4,DCN,FBLN2,FBN1,FN1,LAMB2,LUM,MMP2,MMP9,PRELP,SLPI,SPARC,TGFB2,TGFBI,TIMP1,TIMP2,TIMP4,TNC,VCAN	1056 (19)
8-bromo-cAMP		chemical reagent		0.079	0.00841	AOC1,CCN2,CCNA1,CLEC11A,CLU,CTSD,CYP1B1,DCN,EGR1,ENTPD1,ERVW-1,FDXR,FGF2,GNAI1,HSD17B1,IGF1R,IGF2,INHBB,ITPR2,ITPR3,JUN,LDLR,MYC,NRP1,PDE3B,PLAT,PPARGC1A,RRM1,RRM2,SCARB1,SERPINB2,SGK1,SLC2A1,SPP1,SYNPO,TGFB2,TIMP1,TIMP2,TSHR,WNT4	1414 (23)
IRF8	-2.268	transcription regulator		1.932	0.00844	ASAH1,ATF7,BAX,BCL6,CBL,CD4,CDKN1A,CIITA,CXCL16,DAB2,EGR1,EGR2,ETV3,GBP1,ICAM1,ID3,IFI44L,IFI6,ISG15,KLF4,KLF6,LIF,MAF,MAFB,MDM2,MMP9,MYC,NF1,OAS1,STAT2,TWIST2,ZEB2	1010 (18)
SBDS	0.455	other			0.00852	ADD2,AKR1C3,CCN2,DNAJB1,EGR1,EPDR1,HES5,ID1,IGFBP7,KIF1A,LGR5,MAFB,MT2A,MYEF2,PCDHB2,PLAGL1,PTBP2,RAC1,RGS4,SPP1,TERF2IP,TNC	450 (7)
zinc		chemical drug		0.34	0.00869	ASPG,BAX,CA2,CAT,CCNB1,CDKN2A,CNN1,COL1A1,HMOX1,IDI1,IGF2,IREB2,KRT16,MGP,MT2A,SCD,SERPINB2,SLC39A2,SLC39A4,SLC39A7,TFRC	1188 (17)
ONECUT1		transcription regulator			0.00872	AASS,ABCA8,ABL2,ACACB,ACSS3,ACVR1,AKAP13,AMT,BCKDHA,CDC25A,CDCA5,CDK2,CENPN,COL5A3,COX4I1,CYP51A1,DDB2,E2F1,EGR2,EHF,EID1,EIF4A1,FADS3,FASN,G3BP2,HIVEP3,HMGB2,HNRNPR,HSPA1A/HSPA1B,HSPH1,IRF6,KLF3,LUC7L3,MAGED2,MDH1,MFSD1,MGST3,NDC1,NOLC1,OAT,ORC1,PACS1,PEX6,POLR3G,RPLP1,SCD,SEMA6A,SERPINA1,SGIP1,SMARCC1,SNX3,SUPT16H,TBX2,TNFSF10,TUBGCP3,WDR5B,YPEL3
DLL4	1.621	other		1.772	0.00892	ACTA2,DTX1,EFNB2,GATA3,HES1,HEY1,HEY2,MAF,MCM3,MCM7,RGS5,UNC5B	744 (12)
paricalcitol		chemical drug		-1.599	0.00892	ATP6AP2,COL3A1,F2RL1,F3,FN1,ICAM1,MAPK8,PTGER4,TF,TIMP1,TRPV6,VCAM1	586 (15)
heparin		chemical - endogenous mammalian		0.137	0.00893	ACTA2,CNN1,COL1A1,CS,DUOX1,F3,FN1,ICAM1,IGFBP3,IL1R1,MMP14,MMP2,MMP9,MT-CO1,PLAT,ROCK2,RUNX2,SLC2A1,THBD	1061 (20)
3,3'-diindolylmethane		chemical drug		1.658	0.00896	BAX,BBC3,BIRC5,BRCA1,CDC25A,CDK6,CDKN1A,DNMT1,ERBB2,FASN,FOXM1,HMOX1,IFIT1,IFNGR1,IRAK1,OAS2,SP1,TAP1	1207 (18)
indican		chemical - endogenous mammalian		1.869	0.00899	ANGPT2,CCL2,CDKN1A,CITED2,CXCR4,GATA3,HMOX1,ICAM1,SLC2A1,SMAD3	827 (15)
tosedostat		chemical drug		-0.784	0.00899	ASNS,ASS1,ATF5,CDKN1A,FYN,GADD45A,PSAT1,SESN2,SLC7A11,STC2
PTX3	1.676	other		0.281	0.00899	CCL2,CCN2,EGR2,EGR3,F3,GATA3,IRAK1,JUN,MMP9,TRAF3	901 (16)
USP18	1.157	peptidase	Inhibited	-3.099	0.00899	BBC3,CTSK,CXCL10,IFI6,IFITM3,IRF7,ISG15,MX1,OAS1,TNFSF10	920 (15)
R-WIN 55,212		chemical reagent		1.863	0.00899	BAX,CDK2,CDK6,E2F1,E2F3,E2F4,ICAM1,TFDP1,TFDP2,VCAM1	881 (15)
MECP2	-0.374	transcription regulator		-1.05	0.00899	ANXA1,ASH1L,BRCA1,CCNA1,CDKN2A,DLX5,DLX6,E2F1,EFNA5,EGR1,ESR1,EZH2,FKBP5,FOXP2,IGFBP3,IRAK1,MBP,MYC,NPY1R,NR4A1,PCDH10,PIKFYVE,RARB,S100A4,SCN3A,SGK1,SLC2A3,UNC5C	1113 (20)
RXRA	-0.392	ligand-dependent nuclear receptor		-1.428	0.00913	ABCC3,ACACA,ACACB,ACSL1,ACSL3,ALDH1A1,ALDH1A2,ARL4C,ASNS,BRCA1,C3,CAT,CCNA2,CCNB1,CCR9,CDKN1A,CDKN2A,CLMN,COL1A1,CRYAB,CTSB,CXCL10,CXCR5,ECM1,EPHX1,FASN,FSTL1,GAS6,GCLC,HBEGF,HMOX1,IER3,ILK,INSIG1,LTF,MAOB,MBP,MGP,MID1IP1,MMP12,MMP2,PC,PDGFA,PLA2G2A,PLD1,PMP22,PPARG,RARB,S100A4,SAT1,SCD,SLC27A1,SORBS1,SPP1,SREBF2,TGFB2,THBD,UGT1A7 (includes others),VCAN,WEE1	1145 (19)
beraprost		chemical drug	Inhibited	-2.236	0.00946	CCL2,COL1A1,COL3A1,EDN1,FN1
PRPF19	-0.256	enzyme		0.13	0.00946	BRCA1,CDKN1A,DGAT1,PLIN4,SCD
BMS-754807		chemical drug	Activated	2.236	0.00946	BIRC5,CCNA2,ERBB2,MET,MKI67	572 (7)
DAB2IP	0.084	other		-0.324	0.00946	CDKN1A,CLU,EGR1,EPAS1,MYC	1213 (20)
ITGA4	-2.884	transmembrane receptor			0.00946	IL1RN,ITGA4,MMP2,MMP9,TNFAIP3	1017 (20)
MIR320		group			0.00946	E2F1,EDN1,FN1,MMP9,TFRC	1102 (7)
mir-185		microRNA		0.558	0.00946	LDLR,NTRK2,PTPN13,SREBF2,STIM1
NMNAT1	0.818	enzyme		-0.392	0.00946	NPY1R,PEG10,RAPGEF4,TGFB2,TMSB15A	706 (7)
LCOR	-0.562	transcription regulator		0.936	0.00946	CDKN1A,CYP26B1,ESR1,FKBP5,IGFBP4
AFF1	-0.411	transcription regulator		-0.927	0.00946	CD4,EPHA7,MYC,PTPRF,RPTOR
IFNL4		cytokine	Activated	2.208	0.00946	CXCL10,ISG15,MX1,OAS1,OAS2	349 (7)
PCBP2	-0.362	other		-1.154	0.00946	CCN1,CCN2,HNRNPD,MYC,STAT2	178 (5)
STX3	-0.428	transporter		0.447	0.00946	ANKRD1,KDM2B,ORM2,RPL30,VCAN
gamma-secretase inhibitor XX		chemical reagent		-1.109	0.00946	HES1,HEY1,HEY2,HEYL,JAG1
(5-(4-N-methyl-N(2-pyridyl)amino)ethoxy)benzyl thiazolidine-2,4-dione		chemical reagent		-0.585	0.00946	COL1A1,MMP12,PC,SCD,SLC27A1
FGFR1	-0.261	kinase	Activated	2.569	0.0095	BAX,BIRC5,CDKN1A,COL1A1,COL3A1,EIF4E,EIF4EBP2,EIF4G1,FGF2,FGFR3,HES1,HGF,JUN,LIF,MBP,MMP14,MSX1,MYC,NCK1,PLAU,RPS6,SFN,SPARC	1080 (20)
CALCA	1.887	other		1.187	0.0095	ADD3,AHNAK,AKAP13,ARFGEF2,CARD14,CCL2,CGNL1,COL3A1,CTSK,CXCR4,EDN1,KIF26A,LIMA1,LRBA,MKI67,MME,MTFR1L,PALM,PHLDB2,PLXDC2,RUNX2,SNX3,SORT1	819 (18)
STAT1	0.253	transcription regulator	Activated	4.198	0.00955	A2M,ANGPT2,BAX,BCL6,BIRC5,C1R,C3,CCL2,CDK2,CDKN1A,CEACAM1,CIITA,CLIC5,CXCL10,EDN1,EGR1,EIF2AK2,FGF2,GATA3,GBP1,GBP4,GLS,HES1,HEY1,ICAM1,IFI27,IFI30,IFI35,IFI44L,IFI6,IFIT1,IFITM3,IGF1R,IL18BP,IL1R1,IRF7,ISG15,JAK2,JUN,KLF4,LY6E,MDM2,MMP9,MX1,MYC,OAS1,OAS2,PDGFA,PDGFRB,PIM1,PLSCR1,PPARG,PSMB10,PSMB9,PTN,RARB,RTP4,RUNX1,S100A10,SERPINA3,SLC8A1,SLFN13,SMAD2,SMAD3,SMAD7,SMARCB1,SORT1,STAT2,TAP1,TNFSF…	1044 (18)
miR-200b-3p (and other miRNAs w/seed AAUACUG)		mature microRNA		-0.64	0.00957	ERRFI1,FHOD1,GJB3,JAG1,MARCKS,PERP,PLCG1,PTPN13,RERE,RHPN2,RNF128,WASF3,ZEB2
IFIH1	0.594	enzyme	Activated	3.105	0.00957	CCL2,CD4,CXCL10,EGR1,IFI27,IFI44L,IFIT1,IRF7,ISG15,OAS1,OAS2,PHLDA1,RND3	901 (16)
temozolomide		chemical drug		1.776	0.00957	BAX,CCL2,CDC25C,CDKN1A,CDKN2A,CXCL10,H2AX,MMP14,MMP2,MMP9,MSH2,MSH6,MT-CO2	1068 (19)
PI3K (complex)		complex		0.073	0.00966	ABCC4,BBC3,BIRC5,CCL2,CCN2,CCNB1,CDKN1A,COL1A1,CTSD,CXCL10,CXCR4,E2F1,E2F4,ETS1,FBLN5,FN1,GATA3,GCLC,H19,HAS3,HBEGF,HMOX1,ICAM1,IFIT1,IGF1R,IGF2,IL1RN,ITGB2,JUN,LEFTY2,LTBP2,MAP3K5,MCL1,MMP12,MMP14,MMP2,MMP9,MT-CO1,MT2A,MTHFD2,MYC,NCL,PIM1,PLA2G5,RHOB,RND3,RPL23,SGK1,SLC12A4,SOX9,SP1,SPP1,STMN1,TAGLN,TNFAIP3,TNFRSF11A,TNFSF10,TXNIP,VCAM1	1188 (17)
TRIM24	-0.122	transcription regulator	Inhibited	-3.683	0.00973	BLNK,CA2,CNOT6,CSRP1,CXCL10,FBN1,GBP4,IFI35,IFNGR1,IFNGR2,IL1R1,IRF7,ISG15,JAK2,LGALS3,MYH10,OAS1,PSMB10,PSMB9,RTP4,SPP1,STAT2,TAP1,TGFBI,TRIM6-TRIM34,TRPV6	1029 (13)
CDC73	0	other			0.00992	GBP1,H19,HMGA1,IGF2,IGFBP4,LGALS3,MYC,PTGES,RUNX1	435 (10)
NCL	-0.333	other		1.211	0.00992	CDC25A,CDKN1A,HSPA1A/HSPA1B,ILF3,MDK,MDM2,MYC,PDGFA,UBE4A	1264 (26)
LTBP1	0.324	other		1.87	0.00992	BMF,GATA3,MCL1,PIM1,SMAD2,SMAD3,SMAD7,SOX9,ZNF512B	679 (11)
SUPT16H	-0.423	transcription regulator			0.00992	ACTA1,CDKN1A,EGR1,H2AC6,HSPA1A/HSPA1B,ID2,PDGFA,PLAU,POLR3G
TAF4B	-0.228	transcription regulator	Activated	2.156	0.00992	CCN2,FN1,FST,IER3,INHBA,INHBB,JUN,SPP1,TNFAIP3
amino acids		chemical - endogenous mammalian		1.166	0.00992	ASNS,ELAVL1,GAPDH,IGF2,JUN,MYC,RPS20,RPS6,SLC7A1	1040 (18)
SGPP2	0.339	phosphatase		-1	0.00992	DNAJA1,DNAJA4,HSP90AA1,HSPA13,HSPA14,HSPA4L,HSPA9,HSPB8,HSPH1
IDH1	0.282	enzyme		-0.447	0.01	BCAT1,CFD,CLDN7,CREB3L1,EGR1,EPAS1,FASN,FN1,G6PC3,PPARG,RUNX2,SLC2A1,TGFB2,ZEB2
POU2F1	-0.401	transcription regulator		-0.175	0.0101	A2M,ACSL1,BBC3,BCL6,CXCR5,ESR1,GADD45A,GAS5,GAS6,GPX3,GSTK1,GSTM3,H2AX,ICAM1,LY6E,NXN,POU2F1,PTGES,SAA1,SESN2,SLC7A11,SPP1,TAF12,TIMP3,TMPRSS2,TNFAIP3,TNFRSF14,VCAM1
SKP2	-0.445	other		-0.558	0.0102	BBC3,CDK2,CDKN1A,CDKN2A,E2F1,EZH2,PTMA,S100A4,SKP2,SLC2A1,ZEB2
SFPQ	-0.53	transcription regulator	Inhibited	-2.435	0.0102	CHERP,EPHX1,HNRNPU,PPARG,RAB23,SEMA6A,SF1,SF3A2,SF3B2,SF3B3,U2SURP
3-nitropropionic acid		chemical toxicant		-0.235	0.0103	ATP1B1,ATP5PF,ATP6V0E1,BAX,DRAM1,ENO2,GAPDH,GCLC,JUN,LDHB,MMP9,MYC,PC,SLC7A11,SP1
DETA-NONOate		chemical reagent		0.255	0.0103	CAT,CAV1,CDKN1A,DGKA,HMOX1,ICAM1,IRF7,MMP9,MYC,PDE3B,PRKG1,SOD3,TIMP1,TXNIP,VCAM1
Pka		complex		-0.131	0.0104	BAX,BIRC5,CAMK4,CAV1,CCN2,CCNB1,CDK2,CDKN1A,CXCL10,CYP51A1,DUOX1,E2F1,EDN1,EGR1,HMOX1,IFI27,IFI6,IGF1R,JUN,KLF6,LDLR,MBP,MEST,NR4A1,NR4A3,PLD1,POU2AF1,PPARGC1A,RUNX1,SGK1,SIRT6,SOX9
ZBTB16	-1.025	transcription regulator		1.726	0.0104	BCL6,CCNA2,CD244,CDKN1A,COL1A1,CXCL10,DTX1,EGR2,EIF2AK2,F2RL1,FGFR3,GATA3,HOXD13,ID2,ID3,IFNGR1,IRF6,KCNJ8,MAF,MMP9,MYC,NFKBIZ,PIK3R1,RUNX2,RUNX3,SATB1,SLC2A1,SOX13,SPP1,TLR6,TMEM176B,TNFRSF25
sodium arsenite		chemical drug		1.017	0.0105	ABCC1,BAX,BIRC5,CDK6,CDKN1A,EGR1,EPAS1,ESR1,GADD45A,GCLC,HMOX1,JUN,LITAF,PPARG,SLC18A2,TNFSF10
F2RL1	1.208	G-protein coupled receptor	Activated	2.326	0.0105	ACTA2,CAV1,CCL2,CCN1,CCN2,CTSD,DUSP6,F2RL1,F3,GBP4,HBEGF,ITGB4,LIF,MMP9,SERPINB2,TGFBR1,TXNIP
Sn50 peptide		chemical toxicant		-1.56	0.0105	BAX,BCL2A1,BIRC5,CCN2,CXCL10,HMOX1,ICAM1,IFNGR2,LIPG,MMP2,MMP7,MMP9,MYC,PPARG,SLC8A1,TNFSF10,VCAM1
valproic acid		chemical drug		-0.787	0.0107	ACACA,ACSS1,ADCY1,AKR1B1,AKR1C3,ATAD2,ATP11A,ATP2A3,BAG2,BIRC5,C8orf44-SGK3/SGK3,CALR,CAT,CCL2,CCN1,CDC123,CDKN1A,CHAF1B,CHEK1,CHPT1,COA1,COCH,CREBBP,CTPS1,CTSB,CXCR4,CYP1B1,CYP2R1,CYP51A1,DAG1,DAPK3,DBI,EDN1,EIF2S1,ESR1,FRMD6,H6PD,HDAC5,HMOX1,ICAM1,ID2,IDI1,IGF1R,JUN,LDLR,LIMA1,LRP8,MCL1,MCM3,MCM6,MGAT2,MME,MVK,NPC2,NR3C1,PDGFRB,PDIA6,PLAT,PNPLA2,PPARG,PRSS23,PSMB10,PSMB9,PSME4,PTX3,RNF144A,ROR1…
Pkg		group		-0.863	0.0107	CAT,EDN1,EGR1,JUN,LGR5,PTGES,SOX9,TLN1
ETS		group			0.0107	CDKN2A,CHI3L1,DAB2,EGR1,ERBB2,ICAM1,LTB,TIMP1
WDR5	-0.265	transcription regulator		0.618	0.0107	ERBB2,ESR1,IGF2R,MDM2,MYC,RUNX2,SPP1,TMPRSS2
EIF4G2	-0.1	translation regulator		-0.113	0.0107	CDKN1A,CTSD,IGF2,JUN,KLF4,KLF5,PLAT,TBX3
LINC00963	-0.419	other		1.024	0.0107	BAX,CREB3L1,CXCR4,FGF13,FN1,ICAM1,IL2RG,ITGA9
miR-218-5p (and other miRNAs w/seed UGUGCUU)		mature microRNA		0.093	0.0107	COL1A1,LAMB3,PARP1,PLCG1,RUNX2,SP1,VOPP1,ZEB2
miR-199a-3p (and other miRNAs w/seed CAGUAGU)		mature microRNA		0.227	0.0107	FN1,FUBP1,MET,MTOR,PON2,RUNX1,SMAD1,VCAN
MAP3K5	1.66	kinase		0.808	0.0107	BAX,CCN2,CDKN1A,HMOX1,JUN,MAP3K5,MSH2,TGM1
2,3 butanedione monoxime		chemical drug		-0.832	0.0107	ACTA1,ATP1A1,ATP2A2,ATP2B1,ATP2B2,CALR,KCNJ8,SLC8A1
beta-glycerophosphoric acid		chemical - endogenous mammalian		1.081	0.0107	CCNB2,CDKN1A,DSPP,MGP,RUNX2,SLC20A1,SPARC,SPP1
DL-fructose		chemical - endogenous mammalian		-0.721	0.0107	ACACA,BBC3,FASN,IRAK1,NR3C1,SCD,TLR6,TXNIP
KITLG	0.181	growth factor		0.93	0.0107	BIRC5,BZW2,CA2,CCL2,CCN2,CCNA2,CDKN1A,CLU,CREG1,CXCL12,CXCR4,DALRD3,DHCR24,EDNRB,EFNB2,EGR1,GAS6,HMOX1,ID2,IGF1R,IGFBP3,IK,IL1RN,KPNB1,LDLR,LTF,LY6E,MID1IP1,MME,MMP2,N4BP2L1,NMNAT1,NR3C1,PIK3IP1,PIM1,PLSCR1,RCC2,RNF128,RPL7,RPLP0,RPS23,RPS6,SDHC,SMARCD2,ST3GAL4,STIM1,TAF12,TPT1,TXNIP,UCP2,WEE1,ZNF207
reactive oxygen species		chemical toxicant	Activated	2.542	0.0108	ABCC1,ACTA2,ADAM17,BAX,CAT,CCL2,CCN2,CDKN1A,CXCR4,EDN1,ERBB2,ETS1,F3,FGF2,FOXM1,GADD45A,HBEGF,HMOX1,ICAM1,JUN,KLF6,MCL1,MDM2,MYC,RARB,SP1,TNFAIP3,UCP2,VCAM1
YBX1	-0.254	transcription regulator		1.232	0.0108	ABCC1,ACTA2,ALKAL2,CDC34,CDK6,CDKN1A,CDKN2A,COL1A1,COL1A2,ERBB2,F3,HES2,HSD17B1,ID1,IGFBP3,KLF4,MMP2,MVP,PDK1,SLC2A3,STC2,USP2,ZAP70
PPIF	-0.491	enzyme		-0.106	0.0108	AMIGO2,AQR,CCL2,CITED2,CMKLR1,CMTM6,CSRP1,CXCL10,CXCL12,CXCR4,GJB3,HEY1,HGF,INHBB,LIF,MCM6,MGP,MMP2,PDZRN3,PIF1,PTN,RGS3,SPON2
SYK	-2.665	kinase		-0.117	0.011	ARID5A,ATP8A1,BMPR1B,CCL2,CITED2,CXCL10,CXCR4,DOCK10,EDN1,FST,GADD45A,GATA3,HRK,ICAM1,ITGB4,OAS1,OAS2,PCMTD1,PIM1,RASSF4,RCSD1,RGCC,TIMELESS,TNFSF10,TP53INP1,YPEL2
MEG3	4.74	other		-0.439	0.011	ACTA2,COL1A1,FN1,JUN,MDM2,ZEB2
mocetinostat		chemical drug		-0.808	0.011	BEST1,CXCL10,MCL1,MMP9,NOVA1,UNC5C
TCF/LEF		group		0.428	0.011	BIRC5,FN1,JUN,MMP2,MYC,RUNX2
elastase		group		1.78	0.011	HMOX1,ICAM1,MLKL,MMP12,MMP2,MMP9
IDH2	-0.456	enzyme			0.011	CLDN7,EGR1,FN1,PPARG,TGFB2,ZEB2
LOXL2	0.012	enzyme			0.011	ESR1,FN1,MMP14,MMP9,OCLN,SOX9
mir-322		microRNA		-0.336	0.011	CDC25A,CDKN2A,FGF2,FN1,IGF1R,SMAD7
BMX	0.853	kinase		1.732	0.011	COL3A1,ENO2,HSPA1A/HSPA1B,MMP2,PPARGC1A,TIMP1
TFAP2B	0.414	transcription regulator		0.447	0.011	EDN1,EPAS1,ERBB2,IGF2,MMP2,MT2A
gallic acid		chemical - endogenous non-mammalian		-0.97	0.011	ADAM17,BAX,MMP2,MMP9,PLAT,VCAM1
spermidine		chemical - endogenous mammalian		-0.277	0.011	AMD1,CDKN1A,HMOX1,MMP2,OAZ1,SAT1
onapristone		chemical drug		-0.447	0.011	CTSD,ESR1,HBEGF,NPY1R,PMP22,RUNX1
RUVBL1	-0.273	transcription regulator		0.632	0.0111	ERGIC1,ETS1,IGFBP3,KIFC2,MCM3,METTL23,NAE1,NUCKS1,RBL1,SESN2,SLC39A7,SPACA9
DACH1	-1.057	transcription regulator		-0.788	0.0111	CCNE2,CDC25A,CDKN1A,EGR1,FGF2,ID1,IGFBP3,JUN,KLF4,PLAT,STC2,TNFAIP3
15(S)-HETE		chemical - endogenous mammalian	Activated	2.434	0.0112	EGR1,F3,FGF2,JUN,MAPK3,MMP2,PPARG
Fgfr		group		0.67	0.0112	BIRC5,HEY1,HEY2,HMOX1,LGR5,MCL1,SPP1
HCAR2	3.539	G-protein coupled receptor	Activated	2.646	0.0112	CCNE2,IQGAP3,KIF14,KIF20A,PLK1,PLK4,WEE1
FZD8	-0.161	G-protein coupled receptor		1.519	0.0112	ACTA2,BIRC5,CCN2,COL1A1,FN1,IGFBP5,VCAN
ARHGDIG	2.478	other		-1.89	0.0112	ANO9,ANXA1,COL5A2,DUSP6,EDN1,MARCKS,PALLD
ITGA6	0.547	transmembrane receptor		1.979	0.0112	BAX,BIRC5,ENPP2,ITGA2,ITGA3,ITGB4,LGR5
ellagic acid		chemical - endogenous non-mammalian		1.134	0.0112	AKR1B1,BAX,CDK2,CDK6,CDKN1A,HMOX1,SCARB1
acyclic retinoid		chemical drug		0.202	0.0112	CDKN1A,COL1A2,MYC,PDGFRA,PDGFRB,RARB,TIMP2
lisinopril		biologic drug		-1.912	0.0112	CAST,JUN,LDLR,MMP2,PDGFA,PDGFRB,S100A6
acadesine		chemical drug		0.059	0.0112	ACACA,CDKN1A,EGR1,F3,FASN,LDLR,OAT
caffeic acid phenethyl ester		chemical drug		-1.095	0.0114	ABL1,BAX,BIRC5,CDK2,CDKN1A,CDKN2A,CTSB,CXCL10,E2F1,EGR1,ERCC1,ESR1,F3,HMOX1,ICAM1,KLF6,MKI67,MMP14,MMP2,PLD1,RARB,RHOB,S100A6,TWIST2,VCAM1
Ubiquitin		group		-0.841	0.0115	CRYAB,HSP90AA1,HSPA9,ITCH,MMP2,MYC,PAK2,POU2AF1,TIMP2,TNFSF10
FGFR4	-1.015	kinase		-0.655	0.0115	ACACA,ACACB,ACLY,CDK1,CDKN1A,DGAT1,DGAT2,FASN,MMP14,PLAU
SRSF1	-0.197	other		-0.958	0.0115	AURKA,AURKB,BIRC5,COL1A1,FN1,HNRNPL,KLF6,PLK1,RAC1,RRM2
CLU	0.875	other		0.306	0.0115	BAX,CCL2,CDK1,CDKN1A,CDKN2A,CLU,MMP2,MMP9,SMAD2,SMAD3
crocidolite asbestos		chemical toxicant		1.417	0.0115	BCAT1,GADD45A,GCLC,ILK,JUN,LIF,MET,MMP12,MYC,SPP1
betulinic acid		chemical drug		0.378	0.0115	BAX,BIRC5,CXCL12,LMNB1,MMP2,MMP9,SP1,SP4,TIMP1,TIMP2
NKX2-1	-2.234	transcription regulator	Inhibited	-2.089	0.0116	AKTIP,BCL2A1,CHRNA5,CLU,ENC1,ENPP2,FGFR4,FXYD3,GJB3,HELLS,HMGB2,IER3,MATN4,MIA,MMP2,MTUS1,PC,PDGFRA,PFN2,PRRX2,ROR1,RRM2,SATB1,SCD,SCGB3A2,SCNN1G,SERPINB9,SH3PXD2A,SLCO1B3,SMAD7,SREBF2,TGFB2,THY1,TSHR,UGT8,WNT11,WNT4,WNT5B,ZNF519
colfosceril palmitate		chemical - endogenous mammalian			0.0116	CCL2,CXCL10,ICAM1
SNHG1	0.063	other			0.0116	BAX,CCNB1,CDKN1A
tozasertib		chemical drug			0.0116	AURKA,BAX,CDKN1A
NPSR1		G-protein coupled receptor			0.0116	GADD45A,MYC,NR4A1
FICD	0.665	enzyme			0.0116	DNAJB1,HSP90AA1,HSPA1A/HSPA1B
OLFM2	1.058	other			0.0116	ACTA1,HEY2,TAGLN
CCDC3	0.144	other			0.0116	ACACA,DGAT2,FASN
NOX5	0.91	ion channel			0.0116	CDKN2A,DNMT1,PTGES
SLC13A5	0.853	transporter			0.0116	ACLY,CCNB1,CDKN1A
EHD2	0.935	other			0.0116	CAV1,CAV2,CAVIN1
danusertib		chemical drug			0.0116	CCNB1,CDKN1A,GADD45A
CELA2A		peptidase			0.0116	CDKN1A,CDKN2A,SLPI
PSME3	-0.24	peptidase			0.0116	ACACA,FASN,MDM2
ARID5B	-0.269	transcription regulator			0.0116	ACTA2,TAGLN,UQCRB
miR-331-3p (miRNAs w/seed CCCCUGG)		mature microRNA			0.0116	CDCA5,ERBB2,KIF23
TOPORS	-0.175	enzyme			0.0116	BAX,CDKN1A,MDM2
TIAM1	-0.156	other			0.0116	JUN,RAC1,TIMP1
DLL3	0.532	other			0.0116	HES1,HES5,HEY1
CYP11B2		enzyme			0.0116	IGF1R,KCNMA1,KCNMB1
ARSA	0.582	enzyme			0.0116	CCNB1,E2F1,MBP
FSCN1	-0.303	other			0.0116	CXCL10,IRF7,MMP2
RGD1560225		other			0.0116	EDN1,ITPR2,PRKD3
LETMD1	0.306	other			0.0116	BAX,CDKN1A,MDM2
EEF2K	-0.302	kinase			0.0116	CDKN1A,KLF5,MAP1B
USP1	-0.371	peptidase			0.0116	FANCD2,FANCI,USP1
CEBPZ	-0.545	transcription regulator			0.0116	COL1A2,DSPP,TOP2A
S100A11	0.716	other			0.0116	ADAMTS4,CDKN1A,CDKN2A
RRM2B	1.135	enzyme			0.0116	BAX,CDKN1A,TP53INP1
YAP/TAZ		group			0.0116	CCN1,CCN2,PSAT1
CKS2	0.047	kinase			0.0116	CCNA2,CCNB1,CDK1
azurin 50-77		biologic drug			0.0116	CDK2,CDKN1A,FOXM1
p38 MAP kinase inhibitor		chemical drug			0.0116	CDKN1A,COL1A1,MMP9
clomiphene		chemical drug			0.0116	ESR1,LDLR,LIF
karenitecin		chemical drug			0.0116	CCNB1,CDK1,CDK2
GPX1	0.059	enzyme		-1.855	0.0117	ACTA2,CAT,CCN2,COX4I2,CXCL10,FAF1,GPX2,GPX3,GPX4,ICAM1,MMP9,TNFSF10,VCAM1
DGAT2	-0.586	enzyme		-1.982	0.0117	ACACA,DGAT2,SCD,UCP2
MED28	-0.131	other		-1.957	0.0117	ACTA2,ACTG2,CNN2,TAGLN
APC (complex)		complex			0.0117	CCNB1,PLK1,SKP2,UBE2C
BAG6	-0.172	enzyme		1.94	0.0117	BBC3,CDKN1A,COL1A1,SESN1
LRP2	2.173	transporter		0.152	0.0117	CA3,CTSB,DAB2,MSX1
miR-542-3p (miRNAs w/seed GUGACAG)		mature microRNA		-1.955	0.0117	ILK,RPL11,RPS23,RPS28
TDO2	-0.882	enzyme			0.0117	AHR,SLC1A4,SLC1A5,SLC7A11
CASQ2	3.829	other			0.0117	ACTA1,ASPH,CALR,TRDN
TMPO	-0.774	other	Activated	2	0.0117	ASPN,COL1A1,COL3A1,TIMP2
ISG15	1.135	other		-1.997	0.0117	IFI6,IFITM3,MX1,OAS1
ZNF423	-1.05	transcription regulator			0.0117	ADCY3,BRCA1,PPARG,RARB
MLLT3	0.747	transcription regulator			0.0117	EDN1,MYC,SCNN1G,SGK1
THOC1	-0.133	transcription regulator			0.0117	BAX,CALR,E2F1,E2F3
ITGB1BP1	0.492	other		0.898	0.0117	CDKN1A,HES5,HEY1,HEY2
MS4A1		other			0.0117	BAX,MCL1,MYC,ZFP36L1
KLKB1	-1.975	peptidase		0.747	0.0117	F3,ICAM1,KLF4,VCAM1
CH-223191		chemical reagent		1.987	0.0117	ACTA2,COL1A1,COL1A2,COL3A1
anethole		chemical - endogenous non-mammalian			0.0117	MMP2,MMP9,PLAU,TIMP1
jasplakinolide		chemical - endogenous non-mammalian		1.954	0.0117	CCN1,CCN2,SOX9,TAGLN
JUND	-0.197	transcription regulator		1.039	0.0118	C3,CDKN2A,CFD,CLU,CXCL10,CXCL16,F3,HMOX1,ITGB4,MMP7,MMP9,NCF2,NR4A1,PLAU,RUNX2,SAT1,SERPINB2,SERPINB9,SPP1,TIMP1
MYD88	0.062	other	Activated	4.133	0.0119	ACSL1,ALDH1A1,ALDH1A2,ATR,BAMBI,BLM,C3,CCL2,CCN1,CCN4,CCNL2,CTSK,CXCL10,CXCL12,EDNRB,EGR1,FANCB,HMOX1,ICAM1,IGFBP5,IL1RN,IL32,INHBA,INPP5D,IRF7,ISG15,ITGA4,ITPR2,JAG1,JUN,MCM2,MET,MKI67,MMP14,MMP2,MMP7,MMP9,MSH2,MYC,NFKBIZ,PARP1,PLCG1,PSTPIP2,PTGES,SAA1,SCARB1,SLCO3A1,SPP1,TIMP1,TNFAIP3,VCAM1,ZAP70,ZC3H12A,ZC3H12C
fluocinolone acetonide		chemical drug		1.508	0.0121	ANOS1,DSPP,FKBP5,KIF2C,KIF4A,MT1X,MXRA5,NKRF,RASL11B,RGCC,RUNX2,SAA1,UBR7,WNT4
RETN		other		1.564	0.0121	ACACA,CCL2,CCN2,EDN1,FASN,HMOX1,ICAM1,LDLR,MMP14,PLAT,SCD,SPP1,TRAF3,VCAM1
HSPA5	-0.002	enzyme		-0.369	0.0121	ACLY,BAX,BIRC5,CLU,CXCL10,ESR1,FASN,IDI1,IFIT1,ISG15,MBP,SCD,SREBF2,WASF3
BSCL2	-0.072	other			0.0123	ACSL1,AKR1C3,ANKRD1,AOC3,CFD,HACD2,HMGA1,IER3,IGFBP5,MGLL,NAT8L,PC,PNPLA2,PPARG,PSMB9,SLPI,TIMP1
BMI1	0.09	transcription regulator		-1.244	0.0123	AURKA,BTG2,CDKN1A,CDKN2A,DNMT1,FBXW7,GLIPR1,H2AX,ID4,MCM3,MEG3,MET,RRM1,SELENON,SERPINB5,SFN,SMAD3
STAT2	0.862	transcription regulator	Activated	2.25	0.0124	CAV1,CIITA,CXCL10,GBP1,IFI27,IFI35,IFI6,IFIT1,IRF7,ISG15,MX1,OAS1,OAS2,RTP4,TNFSF10,ZBED4
diphenyleneiodonium		chemical reagent	Inhibited	-2.257	0.0124	ACTA2,CCL2,CLDN4,COL1A1,DUOX1,EPAS1,F3,FN1,GCLC,HMOX1,IGF1R,MMP12,MMP9,RAC1,TIMP1,UCP2
thioctic acid		chemical drug		-1.832	0.0124	ABCC1,ANGPT2,BAX,CAT,CCL2,HMOX1,ICAM1,JUN,MAPK8,MMP2,MMP9,MYC,SLC7A11,TIMP2,UCP2,VCAM1
SAMSN1		other	Activated	2.558	0.0127	ARID5A,CITED2,CXCL10,DAB2,EDN1,HBEGF,HELZ2,INHBA,IRF7,ISG15,ISG20,MERTK,NFKBIZ,PLAT,RBL1,RGCC,SAP30,SLCO3A1,STAT2,STAT5A,TIMELESS,ZC3H12A
8-bromoguanosine 3',5'-cyclic monophosphate		chemical - kinase inhibitor		0.43	0.0127	ACACA,CAV1,CDKN1A,EDN1,HLCS,HMOX1,MMP9,S100A10,SLC12A4,SOD3,VCAM1
MMP2	1.549	peptidase		0.781	0.0127	CDKN1A,COL18A1,CXCL12,FN1,IL1RN,IL2RG,IRF7,ITGA3,JAK2,MYC,OCLN
KMT2D	-1.034	transcription regulator	Inhibited	-2.099	0.0127	ADGRA3,ADGRG1,BAG2,CCDC91,CCL2,CNTLN,CTSD,DSG3,E2F1,EBPL,GALK1,GJB2,GK5,GPRC5C,HDDC2,HOPX,IRF6,KLF4,KRT16,KRT17,KRT23,KRT6A,KRT6C,LAMB3,MARVELD1,MMP9,OXR1,POGLUT3,POLE,PPARG,PPIC,PTTG1,RAB42,REEP6,SCARB1,STXBP2,TCEAL1,TGM1,TNNT2,TOX3,TRMT2B,WDR17
LIN28A	-0.614	other		-0.8	0.013	CDC20,CDC25A,CDK1,CDK2,CDKN1A,COL1A1,COL1A2,COL5A2,H2AX
MAC		complex	Activated	2.333	0.013	AKR1C3,EGR1,EGR2,FN1,ITPRIP,RGCC,RGS16,SPP1,ZFP36
HSPB1	0.373	other	Inhibited	-2.114	0.013	ACTA2,BBC3,CCNA2,CCNB1,CCNB2,CDC25C,CDK1,CDKN1A,E2F4
LATS1	-0.221	kinase		0	0.013	BAX,CCN2,CCNB1,CLDN4,ELF5,ERBB2,GATA3,LTF,PRLR
miR-22-3p (miRNAs w/seed AGCUGCC)		mature microRNA	Activated	2.356	0.013	ACVR1B,ARRB1,CHD7,CYTH3,ESR1,KAT6A,MTHFD2,PPP1R9A,ZCCHC14
TRIB3	-0.866	kinase	Activated	2.339	0.013	ASNS,CDC25A,GARS1,ID1,MTHFD2,PPARG,PSAT1,RUNX2,STC2
NR4A1	1.008	ligand-dependent nuclear receptor	Inhibited	-2.257	0.013	ACACA,ACLY,ACTA2,ATP5PF,BIRC5,COL1A1,COL1A2,COX4I2,CXCL12,DAPK1,DLAT,E2F1,EHF,ENO2,EP300,FASN,G6PC3,HMOX1,ICAM1,IDH2,ITGB4,KCNIP3,LDLR,LY6E,MAPK8,MDH1,MDM2,MED1,MMP7,MMP9,NDUFA1,NDUFS1,NDUFS7,NR4A3,OCLN,PC,PDK1,PDPR,PFKM,PHKG1,PPARG,RARB,RASSF4,SAT1,SCD,SDHC,SDHD,SLC39A11,SMAD3,SMAD7,SPINT2,TNFSF10,UBE2C,UCP2,VCAM1
NPC1	0.143	transporter		-1.325	0.0131	CAV1,CAV2,CTSB,CTSD,CTSK,CYP51A1,EGR1,IDI1,KLF4,LDLR,LGALS3,LIPG,MCM2,MMP14,MVK,NPC2,OSBPL3,PLIN4,SCD,SREBF2,STAT2
MAFB	1.128	transcription regulator	Activated	2.728	0.0131	ARHGDIA,CCL2,CFAP61,CMKLR1,CNN2,CXCL12,EGR2,FBLN5,GATM,IL18BP,MAFB,MARCKS,MMP9,MTSS1,OLFML2B,RNASE1,SERPINB2,SLC40A1,SLC7A8,TAGLN,TMEM119
homocysteine		chemical - endogenous mammalian		1.765	0.0131	ANXA2,BAX,CCL2,CDKN1A,CLU,CXCL10,CXCL12,F3,FGF2,GADD45A,HMOX1,ID1,IDI1,MMP2,MT-CO3,PGF,PHLDA1,SAA1,SREBF2,TIMP1,VCAM1
MAP4K4	-0.139	kinase		1.885	0.0132	ACAA2,ACACA,ACACB,ACLY,ALG9,ATP6V0E1,CHPT1,COQ3,DLAT,FAR1,FASN,H6PD,HMGCL,LDHB,MAFB,MGLL,MPI,NDUFS1,NT5C2,PDXP,PFKM,PON2,PPARG,PTGES,SCD,SEPHS1,ST3GAL4
CDKN1B	0.223	kinase		-1.13	0.0132	ANAPC1,BLNK,CCNA1,CDC25A,CDK2,CDKN1A,CLPB,EGR1,EPB41,EPHA2,HMG20B,HSPB2,HSPB8,LGALS3,MCL1,MCM5,MCM7,MMP16,MMP9,MYC,RDH5,RUNX1,SIX3,SKP2,SMAD7,SP1,TENM4
cholecalciferol		chemical - endogenous mammalian	Activated	2.916	0.0132	ADGRG1,ANXA2,BIRC5,CCL2,CDA,CEACAM6,COL1A1,CTSK,CTSL,CXCL10,DSPP,E2F1,EDN1,GAS7,IGFBP3,ITGB2,JUN,PDGFRA,PDGFRB,PLD4,PPARG,RUNX2,RUNX3,SLC20A1,SPP1,SULF2,TNFSF10
EPAS1	1.567	transcription regulator	Activated	2.776	0.0132	ACACA,ACLY,ANGPT2,BBC3,CAT,CAV1,CCN1,CCN2,CDKN1A,CITED2,CXCL12,CXCR4,CYP51A1,DGAT1,DGAT2,DTX1,EDN1,ENO2,FASN,FBLN2,FGF2,FN1,GLS,H2AC6,ICAM1,IGFBP3,IGFBP5,INHBB,LDLR,MANF,MMP14,NAMPT,OMA1,PCDH10,PELP1,PGF,PPARG,PTK6,SLC2A1,SLC2A3,SLC40A1,SLC7A5,SOX9,STC2,TMEM45A,TNFAIP3,VCAM1
ERN1	-0.26	kinase		0.455	0.0134	ACACA,ATP2A2,CAD,CCNA1,CLDN7,CYP1B1,DGAT1,DGAT2,ETS1,FASN,GP1BB,ITGB6,JUN,LGR5,LPCAT2,MCL1,OAS2,PDIA6,PPARG,PRKDC,SCD,SCN3A,SEL1L,SELENOS,SERPINB2,SLC20A1,SLC7A1,SMARCB1,SPARC,TMPRSS2,TXNDC5
quercetin		chemical drug		-0.823	0.0134	ACAA2,ARRDC4,BAX,BIRC5,CAV1,CCL2,CXCL10,EDN1,EGR1,ESR1,FASN,HMOX1,HSPB2,ICAM1,IL32,JUN,LDLR,MCL1,MKI67,MMP12,MMP9,MYC,PLAU,PLD1,PON2,PPARGC1A,SMAD7,SOX9,TNFRSF11A,TRPV6,VCAM1
KLF6	0.472	transcription regulator		1.422	0.0135	BCL6,BIRC5,CCL2,CDKN1A,CHI3L1,COL1A1,IGF1R,KRT4,MCL1,MKI67,MMP9,MYC,NR2F1,NR4A1,PLAU,PPARG,RARB,TGFBR1,TNFAIP3,VAV3
POSTN	1.117	other		1.807	0.0136	ACTA2,ADAMTS4,FN1,HES1,HEY1,HEY2,MMP2,MMP9,PDGFA,PTN,RUNX2,SPP1
ANXA1	1.783	enzyme	Inhibited	-2.478	0.0136	ANGPT2,ANXA1,ANXA2,ANXA4,CCL2,COL18A1,CXCR4,ITGB1BP1,ITGB2,MMP2,PLAU,TIMP2
MAP2K6	-1.066	kinase	Activated	3.091	0.0138	ACTA1,ACTA2,ATP2A2,BAX,CCL2,CDC25C,CDKN1A,CRYAB,CXCL10,ESR1,ISG15,JUN,LDLR,MMP2,MMP9,PLA2G2A,PLAU,PPARGC1A,TNFSF10
nifedipine		chemical drug		-1.106	0.0138	ABCC3,ANKH,ATP2B1,ATP2B2,BIRC5,BRAF,CCL2,CTSL,EDN1,FN1,IGFBP5,LDLR,NR3C1,NR4A1,NTRK2,SERPINB2,SGK1,SLC8A1,VCAM1
VitaminD3-VDR-RXR		complex	Activated	2.44	0.0141	CDKN1A,CXCL10,GADD45A,IGFBP3,IGFBP5,KLF4,LRP5,PDGFA,SERPINB1,SPP1,TGFB2,THBD,TRPV6
SB 216763		chemical toxicant		0.415	0.0141	ACACA,CCL2,CCN1,CCN2,FASN,MYC,NR4A1,NR4A3,PLAU,RND3,SCD,TAGLN,TNFSF10
DDX58	0.096	enzyme	Activated	2.479	0.0141	AHNAK,CCL2,CD4,CXCL10,EIF2AK2,GEM,IFI27,IFI35,IFIT1,IRF7,ISG15,ISG20,KLF4,OAS1,SPP1,STAT2,TNFSF10,WNT4
SASH1	-0.288	other		1.886	0.0141	ARID5A,CITED2,CXCL10,EDN1,HELZ2,INHBA,IRF7,ISG15,ISG20,MERTK,MET,NFKBIZ,PLAT,RBL1,SAP30,SLCO3A1,STAT2,TIMELESS
alvespimycin		chemical drug		1.067	0.0143	ACACA,ERBB2,ESR1,FASN,HSPA1A/HSPA1B,MCL1,SCD,SREBF2
NADPH oxidase		complex	Activated	2.078	0.0143	CCL2,EDN1,F3,HMOX1,JUN,MMP12,MMP9,VCAM1
TSPYL5	0.002	other		0.447	0.0143	CAST,DTD1,F11R,FBXW7,MN1,NR3C1,PTBP2,USP24
MGP	1.192	other		-1.588	0.0143	ACTA2,CFD,HGF,JAG1,MET,RUNX2,SPP1,TAGLN
HTATIP2	0.201	transcription regulator			0.0143	ADGRB1,ANGPT1,ANGPT2,DDB2,MMP2,MYC,SPARC,SPP1
SIRT2	0.362	transcription regulator		0.113	0.0143	CDKN2A,CXCL10,IDI1,ISG15,MVK,NEDD4,PMVK,SQLE
FGF4		growth factor		-0.537	0.0143	CDKN1A,DNMT1,JAG1,MMP14,MSX1,PTTG1,SCD,SOSTDC1
miR-18a-5p (and other miRNAs w/seed AAGGUGC)		mature microRNA		0.901	0.0143	CCN2,CDKN1A,CTDSPL,E2F1,E2F3,ESR1,SOX6,WNK2
mir-9		microRNA		-0.503	0.0143	BCL6,CDKN2A,CXCR4,ETS1,JAK2,PMP22,RUNX1,RUNX1T1
MAP2K5	-0.038	kinase	Activated	2.775	0.0143	ACTA1,ID1,JUN,KLF5,MMP9,NR4A1,NR4A3,PDE3A
EGLN1	0.048	enzyme		0.011	0.0144	ANGPT2,AURKA,CXCR4,EDN1,EPAS1,HES1,ICAM1,INHBA,JAG1,MYC,PDK1,PRLR,SLC2A1,SOX9,TGFB2,TGFBR1,VCAM1
PKM	-0.104	kinase		-0.473	0.0144	ACLY,EGR1,ENO2,GAPDH,MMP2,MMP9,MT-ATP6,MT-CO1,MT-CO2,MT-ND3,MYC,PC,PDK1,PPARGC1A,SDC2,SLC2A1,TGFBR1
SGK1	2.162	kinase		0.48	0.0144	CCN2,CDK6,CDKN1A,DLG4,HBEGF,HES5,KCNA5,KCNQ5,LIF,PPARG,SCNN1B,SCNN1G,SLC1A5,SLC2A3,SLC5A1,STIM1,TRPV6
PNPLA2	-0.422	enzyme		-1	0.0144	ACAA2,ACSL1,CS,EP300,FASN,GSTK1,ICAM1,IDH2,PPARG,PPARGC1A,SLC16A1,SLC2A1,UBE2B,UCP2
IGFBP2	-0.557	other		-1.473	0.0144	COL21A1,ESCO2,ESR1,FN1,GHR,IGFBP3,IGFBP4,LGR5,MMP2,MYC,NF1,NUP210,PTGFRN,RBMS3
CYP1B1	-0.896	enzyme	Inhibited	-2.376	0.0145	CACHD1,CBX3,CHRNA4,CYP1B1,GSTM3,HMOX1,MID1,RBBP4,RGS16,SHANK2,SKP2,SLC46A3,ST3GAL4,TNFSF10,WEE1
IFT88	0.087	other		1.492	0.0146	ACAT1,ACAT2,ACLY,COL1A2,CYP51A1,IDI1,PPARG,PYCR2,RUNX2,TIMP3
PRKG1	-1.299	kinase		-0.103	0.0146	ACTA2,CCN2,CDKN1A,COL1A1,COL3A1,FN1,ID1,PPARG,TAGLN,VCAM1
N-(3-(aminomethyl)benzyl)acetamidine		chemical reagent			0.0146	BAX,BIRC5,BIRC6,CHEK1,HRK,MDM2,MMP9,RIPK2,TNFRSF10D,TRAF1
geldanamycin		chemical - endogenous non-mammalian		-0.798	0.0147	AGO1,AGO2,BAX,BIRC5,CDH24,CHEK1,CIITA,CLU,DNAJB1,EGR3,ERBB2,FBLN2,GBP1,H2AX,HSP90AA1,HSPA1A/HSPA1B,JUN,KCNA5,LBH,LGR6,LIF,MDM2,MET,MOK,MYC,NR3C1,PROSER3,PTK6,SLC5A1,TAP1,THBD,TNRC6B,WEE1
GW501516		chemical drug		-0.308	0.015	ACAA2,ACSL1,CAT,CDKN1A,CFD,COL5A1,F3,FASN,IGFBP3,IGFBP5,KRT4,LAMB3,LIPG,LTF,MMP12,PLAT,PPARGC1A,PPL,SAA1,SCD,SERPINB2,SLC27A1,SLPI,UCP2
naringin		chemical - endogenous non-mammalian	Inhibited	-2.236	0.0152	BAX,CAT,CCL2,HMOX1,MMP9
CERS2	0.011	transcription regulator		0.537	0.0152	ABCC4,ASAH1,CDKN1A,CERS6,MBP
T 0070907		chemical reagent		0.492	0.0152	CDKN1A,COL1A1,COL1A2,DGKA,HMOX1
PLCL2	-0.685	enzyme		-1.4	0.0152	ID1,PPARG,PPARGC1A,RUNX2,SPARC
ZFP57	0.324	transcription regulator			0.0152	H19,IGF2,IGF2R,MBP,PEG3
miR-135a-5p (and other miRNAs w/seed AUGGCUU)		mature microRNA		0.269	0.0152	APC,JAK2,PPARG,RUNX2,TRPS1
MAFF	0.483	transcription regulator		-0.447	0.0152	ABCC3,ABCC4,GCLC,IL1RN,TXNRD1
PTCSC3	-2.125	other		0.512	0.0152	INO80,LRP6,MMP9,MYC,S100A4
LNX2	-0.011	other	Activated	2.219	0.0152	HES1,HES5,HEY2,JAG1,POU2AF1
ST3-Hel2A-2		chemical reagent	Activated	2.236	0.0152	BCL6,EGR2,GADD45A,IER3,PHLDA1
RFX2	-0.226	transcription regulator			0.0152	ALMS1,COL1A2,DCDC2,MYC,RPL30
H3C14		other			0.0152	ADGRL3,PGRMC1,RND3,RUNX1,ZNF160
emactuzumab		biologic drug	Activated	2.236	0.0152	GBP4,IFIT1,IFITM3,ISG15,STAT2
ferric ammonium citrate		chemical drug		-0.469	0.0152	C3,GADD45A,HMOX1,IREB2,MYC
enterolactone		chemical - endogenous mammalian		0.555	0.0152	ESR1,IL1RN,MKI67,SPARC,SPP1
hexarelin		chemical toxicant		-0.223	0.0152	INSIG1,PPARG,PPARGC1A,SLC27A1,TIMP1
zeaxanthin		chemical drug		-1	0.0152	DLAT,HAS3,MMP2,SPON2,TIMP1
PP2/AG1879 tyrosine kinase inhibitor		chemical - kinase inhibitor	Inhibited	-3.019	0.0154	CBL,CCL2,CCN2,CDKN1A,CXCL16,EDN1,FGF2,FN1,HMOX1,ICAM1,ID1,IGF1R,IL32,JAK2,PLAU,PTTG1,RAC1,RHOC,RRM2,SPP1
fluoxetine		chemical drug		0.461	0.0154	ADARB1,ASAH1,BAX,DEPP1,EGR1,FGF2,FGFBP1,GNAI1,KCNA5,KCNK2,MAPK8,MMP2,MTOR,MYC,NR3C1,NTRK2,SERPINA3,SLC2A3,TAGLN,WIPI1
FMR1	0.085	translation regulator		0.439	0.0155	ATP2B2,BAG3,BASP1,CLSTN2,COL5A2,CPQ,CYP1B1,DAG1,DLG3,DLG4,EEF2,EGR3,GAPDH,IGFBP4,KALRN,LYNX1,MAP1B,MMP9,MRPL12,MTOR,MYL9,PCDH10,PCDH8,PCDHGA7,PCDHGA8,PLAT,RPRM,SLC38A1,SMOC1,SYT1,TAGLN2,TF
[truncated: 906 more rows]
