# Supplementary material for: The genomic landscape of metastasis in treatment-naïve breast cancer models
Source: PLoS Genet. 2020 May 28;16(5):e1008743. doi: 10.1371/journal.pgen.1008743 (PMC7282675; doi:10.1371/journal.pgen.1008743)
Supplement: S12 Table — Pathway analysis of RNA sequencing DESeq2 results of PDX mammary gland tumors compared to spontaneous lung metastases downloaded from the 2019 Alzubi et.al article Additional File 10 [35]. Sheet1: Pathway analysis. Sheet2: Upstream regulator analysis (XLSX) [file pgen.1008743.s020.xlsx]

## Sheet: 1. Pathway analysis
Supplementary Table 12: Pathway analysis of WHIM2 PDX mammary gland tumor vs. lung met RNA-seq comparative analysis
Ingenuity Canonical Pathways	-log(p-value)	Ratio	z-score	Molecules
Oxidative Phosphorylation	11.8	0.284	-2.694	ATP5F1A,ATP5F1B,ATP5F1C,ATP5F1E,ATP5ME,ATP5MF,COX6C,CYC1,CYCS,MT-ATP6,MT-CO1,MT-CO2,MT-CO3,MT-CYB,MT-ND1,MT-ND2,MT-ND3,MT-ND4,MT-ND4L,MT-ND5,NDUFA1,NDUFA4,NDUFA9,NDUFB1,NDUFB3,NDUFB4,NDUFS6,UQCRC1,UQCRFS1,UQCRH,VPS9D1
Mitochondrial Dysfunction	10.6	0.222	#NUM!	ACO2,ATP5F1A,ATP5F1B,ATP5F1C,ATP5F1E,ATP5ME,ATP5MF,BACE2,COX6C,CPT1B,CYC1,CYCS,MAP2K4,MAPK12,MT-ATP6,MT-CO1,MT-CO2,MT-CO3,MT-CYB,MT-ND1,MT-ND2,MT-ND3,MT-ND4,MT-ND4L,MT-ND5,MT-ND6,NDUFA1,NDUFA4,NDUFA9,NDUFB1,NDUFB3,NDUFB4,NDUFS6,UQCRC1,UQCRFS1,UQCRH,VPS9D1,XDH
Sirtuin Signaling Pathway	9.42	0.172	2.466	ADAM10,ATG16L2,ATP5F1A,ATP5F1B,ATP5F1C,ATP5F1E,CLOCK,CPT1B,CRTC2,CYC1,DOT1L,FOXO4,G6PD,GABPA,GLS,GOT2,H1-0,H1-4,HIF1A,JUN,MAPK1,MAPK12,MAPK15,MT-ATP6,MT-CYB,MT-ND1,MT-ND2,MT-ND3,MT-ND4,MT-ND4L,MT-ND5,MT-ND6,NDUFA1,NDUFA4,NDUFA9,NDUFB1,NDUFB3,NDUFB4,NDUFS6,OGG1,POLR2F,PPARGC1A,PPIF,SCNN1A,TOMM20,TUBA1B,TUBA1C,TUBA3C/TUBA3D,UQCRFS1,XRCC5
Huntington's Disease Signaling	7.93	0.173	0.688	ATF4,ATP5F1A,ATP5F1B,ATP5F1C,ATP5F1E,CAPN10,CASP2,CLTC,CYCS,DCTN1,DLG4,GLS,GNG12,GNG13,HDAC10,HDAC7,HSPA5,HSPA6,JUN,MAP2K4,MAP2K7,MAP3K10,MAPK1,NCOR2,PIK3C2A,PIK3C2B,PIK3R3,PIK3R4,PLCB1,PLCB2,PLCB3,POLR2A,POLR2F,POLR2L,PRKCI,PRKD3,PSME4,STX16,UBC,UBE2S,VTI1B
14-3-3-mediated Signaling	6.73	0.205	1.606	JUN,MAP2K4,MAPK1,MAPK12,NRAS,PDIA3,PIK3C2A,PIK3C2B,PIK3R3,PIK3R4,PLCB1,PLCB2,PLCB3,PLCD3,PLCG1,PRKCI,PRKD3,RPS6KA1,SRC,TSC2,TUBA1B,TUBA1C,TUBA3C/TUBA3D,TUBB2A,TUBB3,TUBB4B
Reelin Signaling in Neurons	6.59	0.202	0.6	ARHGEF1,ARHGEF12,ARHGEF4,ARHGEF6,ARHGEF9,ARPC5,CRK,GRIN1,ITGA6,ITGB1,MAP2K4,MAP2K7,MAP3K10,MAP4K1,MAPK1,MAPK12,MAPK8IP3,PAFAH1B2,PDK3,PIK3C2A,PIK3C2B,PIK3R3,PIK3R4,RHOA,SRC,WASL
Virus Entry via Endocytic Pathways	5.83	0.206	#NUM!	AP1G2,CAV1,CD55,CLTC,FLNA,HLA-B,ITGA6,ITGB1,ITGB4,ITGB6,ITGB8,NRAS,PIK3C2A,PIK3C2B,PIK3R3,PIK3R4,PLCG1,PRKCI,PRKD3,SRC,TFRC,ZBTB12
EIF2 Signaling	5.79	0.156	-0.728	ATF4,EIF1AX,EIF2B4,EIF2S3,EIF3C,EIF3D,EIF3I,EIF4A1,EIF4G2,EIF5,HSPA5,MAPK1,MT-RNR1,NRAS,PIK3C2A,PIK3C2B,PIK3R3,PIK3R4,PPP1CC,RPL10,RPL11,RPL31,RPL36A,RPL37,RPL38,RPL39,RPS12,RPS15A,RPS17,RPS21,RPS25,RPS27,RPS28,RPS29,VEGFA
Breast Cancer Regulation by Stathmin1	5.58	0.16	#NUM!	ADCY6,ARHGEF1,ARHGEF12,ARHGEF4,ARHGEF6,ARHGEF9,CALM1 (includes others),GNAI3,GNG12,GNG13,MAPK1,NRAS,PIK3C2A,PIK3C2B,PIK3R3,PIK3R4,PLCB1,PLCB2,PLCB3,PPP1CC,PPP2R3B,PRKCI,PRKD3,RHOA,ROCK2,TUBA1B,TUBA1C,TUBA3C/TUBA3D,TUBB2A,TUBB3,TUBB4B,UHMK1
Gap Junction Signaling	5.22	0.157	#NUM!	ADCY6,CAV1,CSNK1A1,CSNK1E,CTNNB1,GJC1,GNAI3,MAP3K2,MAPK1,NRAS,PDIA3,PIK3C2A,PIK3C2B,PIK3R3,PIK3R4,PLCB1,PLCB2,PLCB3,PLCD3,PLCG1,PRKCI,PRKD3,SGSM3,SMARCC2,SRC,TUBA1B,TUBA1C,TUBA3C/TUBA3D,TUBB2A,TUBB3,TUBB4B
Regulation of eIF4 and p70S6K Signaling	4.92	0.166	2.121	EIF1AX,EIF2B4,EIF2S3,EIF3C,EIF3D,EIF3I,EIF4A1,EIF4G2,ITGB1,MAPK1,MAPK12,MT-RNR1,NRAS,PIK3C2A,PIK3C2B,PIK3R3,PIK3R4,PPP2R3B,RPS12,RPS15A,RPS17,RPS21,RPS25,RPS27,RPS28,RPS29
PDGF Signaling	4.42	0.198	0.728	ABL2,CAV1,CRK,CSNK2B,INPPL1,JAK1,JUN,MAP2K4,MAPK1,NRAS,PIK3C2A,PIK3C2B,PIK3R3,PIK3R4,PLCG1,SRC,TYK2
EGF Signaling	4.36	0.236	0.277	CSNK2B,JAK1,JUN,MAP2K4,MAP2K7,MAPK1,MAPK12,PIK3C2A,PIK3C2B,PIK3R3,PIK3R4,PLCG1,SRC
mTOR Signaling	4.29	0.143	3.207	ARHGAP8/PRR5-ARHGAP8,EIF3C,EIF3D,EIF3I,EIF4A1,EIF4G2,HIF1A,MAPK1,MT-RNR1,NRAS,PIK3C2A,PIK3C2B,PIK3R3,PIK3R4,PPP2R3B,PRKCI,PRKD3,RHOA,RPS12,RPS15A,RPS17,RPS21,RPS25,RPS27,RPS28,RPS29,RPS6KA1,TSC2,ULK1,VEGFA
Germ Cell-Sertoli Cell Junction Signaling	4.26	0.152	#NUM!	ACTN4,CTNNB1,IQGAP1,ITGA6,ITGB1,MAP2K4,MAP2K7,MAP3K10,MAP3K2,MAP3K6,MAPK1,MAPK12,NRAS,PIK3C2A,PIK3C2B,PIK3R3,PIK3R4,RHOA,SRC,TUBA1B,TUBA1C,TUBA3C/TUBA3D,TUBB2A,TUBB3,TUBB4B,WASL
Caveolar-mediated Endocytosis Signaling	4.17	0.205	#NUM!	CAV1,CD55,COPA,COPB1,FLNA,HLA-B,ITGA6,ITGAV,ITGB1,ITGB4,ITGB6,ITGB8,MAP3K2,SRC,ZBTB12
Role of NFAT in Cardiac Hypertrophy	4.14	0.14	-0.2	ADCY6,CACNB3,CALM1 (includes others),CSNK1A1,GNAI3,GNG12,GNG13,HDAC10,HDAC7,IL6ST,MAP2K4,MAP2K7,MAPK1,MAPK12,MEF2D,NRAS,PDIA3,PIK3C2A,PIK3C2B,PIK3R3,PIK3R4,PLCB1,PLCB2,PLCB3,PLCD3,PLCG1,PRKCI,PRKD3,RCAN1,SRC
Apelin Cardiomyocyte Signaling Pathway	4.14	0.182	1.213	ATP2A2,GNAI3,HIF1A,MAPK1,MAPK12,MAPK15,PDIA3,PIK3C2A,PIK3C2B,PIK3R3,PIK3R4,PLCB1,PLCB2,PLCB3,PLCD3,PLCG1,PRKCI,PRKD3
Paxillin Signaling	4.13	0.176	1.604	ACTN4,ARF1,ARHGEF6,CRK,ITGA6,ITGAV,ITGB1,ITGB4,ITGB6,ITGB8,MAP2K4,MAPK1,MAPK12,NRAS,PIK3C2A,PIK3C2B,PIK3R3,PIK3R4,SRC
Thrombin Signaling	3.98	0.139	1.347	ADCY6,ARHGEF1,ARHGEF12,ARHGEF4,ARHGEF6,ARHGEF9,GATA2,GNAI3,GNG12,GNG13,IKBKB,MAPK1,MAPK12,NRAS,PDIA3,PIK3C2A,PIK3C2B,PIK3R3,PIK3R4,PLCB1,PLCB2,PLCB3,PLCD3,PLCG1,PRKCI,PRKD3,RHOA,ROCK2,SRC
Aldosterone Signaling in Epithelial Cells	3.98	0.152	0.728	AHCY,DNAJB14,DNAJB2,DNAJC3,HSPA13,HSPA5,HSPA6,HSPE1,MAPK1,NR3C2,PDIA3,PIK3C2A,PIK3C2B,PIK3R3,PIK3R4,PIP4K2B,PLCB1,PLCB2,PLCB3,PLCD3,PLCG1,PRKCI,PRKD3,SCNN1A
Axonal Guidance Signaling	3.96	0.111	#NUM!	ABLIM1,ADAM10,ADAM15,ADAMTS10,ADAMTS13,ADAMTS4,ADAMTS7,AFG3L2,ARHGEF12,ARHGEF6,ARPC5,CRK,EFNA5,EFNB1,EPHA2,GNAI3,GNG12,GNG13,ITGB1,L1CAM,MAPK1,MICAL1,MMP14,MMP25,NRAS,NRP2,PDIA3,PIK3C2A,PIK3C2B,PIK3R3,PIK3R4,PLCB1,PLCB2,PLCB3,PLCD3,PLCG1,PLXNA3,PLXNB3,PRKCI,PRKD3,RHOA,ROCK2,SEMA4D,STK36,TUBA1B,TUBA1C,TUBA3C/TUBA3D,TUBB2A,TUBB3,TUBB4B,UNC5B,VEGFA,WASL,WNT6
HGF Signaling	3.96	0.171	0.728	ETS1,ITGB1,JUN,MAP2K4,MAP2K7,MAP3K10,MAP3K2,MAP3K6,MAPK1,MAPK12,NRAS,PIK3C2A,PIK3C2B,PIK3R3,PIK3R4,PLCG1,PRKCI,PRKD3,PTGS2
Macropinocytosis Signaling	3.96	0.197	1	ACTN4,ITGB1,ITGB4,ITGB6,ITGB8,NRAS,PIK3C2A,PIK3C2B,PIK3R3,PIK3R4,PLCG1,PRKCI,PRKD3,RHOA,SRC
ILK Signaling	3.89	0.142	1.177	ACTN4,ARHGEF6,ATF4,CTNNB1,FLNA,HIF1A,IRS2,ITGB1,ITGB4,ITGB6,ITGB8,JUN,LIMS1,MAP2K4,MAPK1,MAPK12,MUC1,MYH14,MYH9,PIK3C2A,PIK3C2B,PIK3R3,PIK3R4,PPP2R3B,PTGS2,RHOA,VEGFA
Signaling by Rho Family GTPases	3.82	0.131	1.512	ARHGEF1,ARHGEF12,ARHGEF4,ARHGEF6,ARHGEF9,ARPC5,GNAI3,GNG12,GNG13,IQGAP1,ITGB1,JUN,MAP2K4,MAP2K7,MAP3K10,MAPK1,MAPK12,PIK3C2A,PIK3C2B,PIK3R3,PIK3R4,PIP4K2B,PPP1R12C,PRKCI,RHOA,ROCK2,SEPTIN11,SEPTIN2,SEPTIN5,SEPTIN9,WASF3,WASL
Apelin Endothelial Signaling Pathway	3.75	0.165	1.147	ADCY6,CALM1 (includes others),GNAI3,HIF1A,JUN,MAP2K4,MAPK1,MAPK12,MEF2D,NRAS,PIK3C2A,PIK3C2B,PIK3R3,PIK3R4,PLCB1,PLCB2,PLCB3,PRKCI,PRKD3
RANK Signaling in Osteoclasts	3.74	0.182	-1	CALM1 (includes others),IKBKB,JUN,MAP2K4,MAP2K7,MAP3K10,MAP3K2,MAP3K6,MAPK1,MAPK12,PIK3C2A,PIK3C2B,PIK3R3,PIK3R4,SRC,TRAF5
UVA-Induced MAPK Signaling	3.68	0.173	1.387	CYCS,JUN,MAP2K4,MAPK1,MAPK12,NRAS,PDIA3,PIK3C2A,PIK3C2B,PIK3R3,PIK3R4,PLCB1,PLCB2,PLCB3,PLCD3,PLCG1,RPS6KA1
Melatonin Signaling	3.66	0.194	0.535	CALM1 (includes others),GNAI3,MAP2K4,MAP2K7,MAPK1,PDIA3,PLCB1,PLCB2,PLCB3,PLCD3,PLCG1,PRKCI,PRKD3,RORA
P2Y Purigenic Receptor Signaling Pathway	3.63	0.157	0.943	ADCY6,ATF4,GNAI3,GNG12,GNG13,JUN,MAPK1,NRAS,PDIA3,PIK3C2A,PIK3C2B,PIK3R3,PIK3R4,PLCB1,PLCB2,PLCB3,PLCD3,PLCG1,PRKCI,PRKD3
CD40 Signaling	3.57	0.2	-0.577	IKBKB,JUN,MAP2K4,MAP2K7,MAPK1,MAPK12,PIK3C2A,PIK3C2B,PIK3R3,PIK3R4,PTGS2,TRAF1,TRAF5
Rac Signaling	3.44	0.161	1.698	ARPC5,CD44,IQGAP1,ITGB1,JUN,MAP2K4,MAP2K7,MAPK1,MCF2L,NCKAP1,NRAS,PIK3C2A,PIK3C2B,PIK3R3,PIK3R4,PIP4K2B,PRKCI,RHOA
NGF Signaling	3.34	0.158	1.213	ATF4,CRK,IKBKB,MAP2K4,MAP3K10,MAP3K2,MAP3K6,MAPK1,MAPK12,NRAS,PIK3C2A,PIK3C2B,PIK3R3,PIK3R4,PLCG1,RHOA,ROCK2,RPS6KA1
CCR3 Signaling in Eosinophils	3.32	0.153	0.832	CALM1 (includes others),GNAI3,GNG12,GNG13,MAPK1,MAPK12,NRAS,PIK3C2A,PIK3C2B,PIK3R3,PIK3R4,PLA2G6,PLCB1,PLCB2,PLCB3,PRKCI,PRKD3,RHOA,ROCK2
Sertoli Cell-Sertoli Cell Junction Signaling	3.31	0.135	#NUM!	ACTN4,CGN,CLDN12,CLDN9,CTNNB1,ITGB1,JUN,MAP2K4,MAP2K7,MAP3K10,MAP3K2,MAP3K6,MAPK1,MAPK12,NRAS,SPTBN2,SRC,TJAP1,TJP3,TUBA1B,TUBA1C,TUBA3C/TUBA3D,TUBB2A,TUBB3,TUBB4B
Leukocyte Extravasation Signaling	3.26	0.132	2.041	ACTN4,ARHGAP8/PRR5-ARHGAP8,CD44,CLDN12,CLDN9,CRK,CTNNB1,GNAI3,ITGA6,ITGB1,MAP2K4,MAPK1,MAPK12,MMP14,MMP25,PIK3C2A,PIK3C2B,PIK3R3,PIK3R4,PLCG1,PRKCI,PRKD3,RHOA,ROCK2,SRC,WASL
Renal Cell Carcinoma Signaling	3.17	0.175	1.667	CRK,ETS1,FH,HIF1A,JUN,MAPK1,NRAS,PIK3C2A,PIK3C2B,PIK3R3,PIK3R4,UBC,VEGFA,VHL
Chemokine Signaling	3.17	0.175	0	CALM1 (includes others),CCL5,GNAI3,JUN,MAPK1,MAPK12,NRAS,PLCB1,PLCB2,PLCB3,PLCG1,RHOA,ROCK2,SRC
Role of Macrophages, Fibroblasts and Endothelial Cells in Rheumatoid Arthritis	3.12	0.115	#NUM!	ADAMTS4,ATF4,CALM1 (includes others),CCL5,CSNK1A1,CTNNB1,DAAM1,IKBKB,IL6ST,JUN,LRP5,MAP2K4,MAP2K7,MAPK1,NRAS,PDIA3,PIK3C2A,PIK3C2B,PIK3R3,PIK3R4,PLCB1,PLCB2,PLCB3,PLCD3,PLCG1,PRKCI,PRKD3,RHOA,ROCK2,RYK,SRC,TLR1,TRAF1,TRAF5,VEGFA,WNT6
p70S6K Signaling	3.11	0.147	2.065	BCAP31,GNAI3,JAK1,MAPK1,NRAS,PDIA3,PIK3C2A,PIK3C2B,PIK3R3,PIK3R4,PLCB1,PLCB2,PLCB3,PLCD3,PLCG1,PPP2R3B,PRKCI,PRKD3,SRC
Integrin Signaling	3.09	0.127	1.732	ACTN4,ARF1,ARF3,ARF4,ARPC5,CAPN10,CAV1,CRK,ITGA6,ITGAV,ITGB1,ITGB4,ITGB6,ITGB8,LIMS1,MAP2K4,MAPK1,NRAS,PIK3C2A,PIK3C2B,PIK3R3,PIK3R4,PLCG1,RHOA,SRC,TNK2,WASL
SAPK/JNK Signaling	3	0.157	0.258	CRK,JUN,MAP2K4,MAP2K7,MAP3K10,MAP3K2,MAP4K1,MAP4K3,MAPK12,MAPK8IP3,MINK1,NRAS,PIK3C2A,PIK3C2B,PIK3R3,PIK3R4
CNTF Signaling	2.97	0.193	2.111	IL6ST,JAK1,LIFR,MAPK1,NRAS,PIK3C2A,PIK3C2B,PIK3R3,PIK3R4,RPS6KA1,TYK2
HER-2 Signaling in Breast Cancer	2.96	0.167	#NUM!	AREG,ITGB1,ITGB4,ITGB6,ITGB8,NRAS,PIK3C2A,PIK3C2B,PIK3R3,PIK3R4,PLCG1,PRKCI,PRKD3,TSC2
Cardiac Hypertrophy Signaling	2.94	0.121	0.192	ADCY6,CALM1 (includes others),EIF2B4,GNAI3,GNG12,GNG13,JUN,MAP2K4,MAP2K7,MAP3K10,MAP3K2,MAP3K6,MAPK1,MAPK12,MEF2D,NRAS,PDIA3,PIK3C2A,PIK3C2B,PIK3R3,PIK3R4,PLCB1,PLCB2,PLCB3,PLCD3,PLCG1,RHOA,ROCK2,RPS6KA1
CREB Signaling in Neurons	2.94	0.126	1.342	ADCY6,ATF4,CACNB3,CALM1 (includes others),GNAI3,GNG12,GNG13,GRIN1,MAPK1,NRAS,PDIA3,PIK3C2A,PIK3C2B,PIK3R3,PIK3R4,PLCB1,PLCB2,PLCB3,PLCD3,PLCG1,POLR2A,POLR2F,POLR2L,PRKCI,PRKD3,RPS6KA1
Superpathway of Inositol Phosphate Compounds	2.91	0.127	-0.6	CDC25B,DOT1L,DUSP14,HACD2,INPPL1,NUDT16,NUDT4,PIK3C2A,PIK3C2B,PIK3R3,PIK3R4,PIP4K2B,PLCB1,PLCB2,PLCB3,PLCD3,PLCG1,PPFIA3,PPFIA4,PPP1CC,PPP1R12C,PPP1R16B,PTPN23,SSH3,THTPA
Senescence Pathway	2.9	0.116	-0.192	ANAPC1,ANAPC2,CALM1 (includes others),CAPN10,CCNB1,CDC25B,CDC27,DHCR24,ETS1,FOXO4,IKBKB,ITSN2,JUN,MAP2K4,MAP2K7,MAPK1,MAPK12,MAPK15,NF1,NRAS,PDHX,PDK3,PIK3C2A,PIK3C2B,PIK3R3,PIK3R4,PPP2R3B,SAA1,SMAD5,VHL,YPEL3,ZFP36L1
Neurotrophin/TRK Signaling	2.89	0.171	1.155	ATF4,FRS2,JUN,MAP2K4,MAP2K7,MAPK1,NRAS,PIK3C2A,PIK3C2B,PIK3R3,PIK3R4,PLCG1,RPS6KA1
Neuroinflammation Signaling Pathway	2.85	0.113	0.365	AGER,ATF4,BACE2,BIRC6,CALB2,CCL5,CTNNB1,CX3CL1,CX3CR1,GABBR1,GLS,GLUL,GRIN1,HLA-B,HLA-DMB,IDE,IKBKB,JAK1,JUN,MAP2K4,MAPK1,MAPK12,MAPK15,PIK3C2A,PIK3C2B,PIK3R3,PIK3R4,PLA2G6,PLCG1,PTGS2,SLC1A3,TLR1,TYK2,ZBTB12
CXCR4 Signaling	2.84	0.132	1.789	ADCY6,CRK,GNAI3,GNG12,GNG13,JUN,MAP2K4,MAPK1,MAPK12,NRAS,PIK3C2A,PIK3C2B,PIK3R3,PIK3R4,PLCB1,PLCB2,PLCB3,PRKCI,PRKD3,RHOA,ROCK2,SRC
UVB-Induced MAPK Signaling	2.74	0.192	1.265	JUN,MAP2K4,MAPK1,MAPK12,PIK3C2A,PIK3C2B,PIK3R3,PIK3R4,PRKCI,PRKD3
Role of NFAT in Regulation of the Immune Response	2.73	0.127	-0.655	CALM1 (includes others),CSNK1A1,CSNK1E,FCGR2A,GNAI3,GNG12,GNG13,HLA-B,HLA-DMB,IKBKB,JUN,MAPK1,MEF2D,NRAS,PIK3C2A,PIK3C2B,PIK3R3,PIK3R4,PLCB1,PLCB2,PLCB3,PLCG1,RCAN1
VEGF Signaling	2.7	0.152	0.577	ACTN4,EIF1AX,EIF2B4,EIF2S3,HIF1A,MAPK1,NRAS,PIK3C2A,PIK3C2B,PIK3R3,PIK3R4,PLCG1,ROCK2,SRC,VEGFA
CD27 Signaling in Lymphocytes	2.67	0.189	-1.667	CYCS,IKBKB,JUN,MAP2K4,MAP2K7,MAP3K10,MAP3K2,MAP3K6,MAPK12,TRAF5
Small Cell Lung Cancer Signaling	2.67	0.169	-0.333	CYCS,FHIT,IKBKB,PIK3C2A,PIK3C2B,PIK3R3,PIK3R4,PTGS2,RXRA,RXRB,TRAF1,TRAF5
Molecular Mechanisms of Cancer	2.66	0.105	#NUM!	ADCY6,ARHGEF1,ARHGEF12,ARHGEF4,ARHGEF6,ARHGEF9,BMPR1A,CDC25B,CDK10,CDK16,CDK3,CRK,CTNNB1,CYCS,GNAI3,HIF1A,ITGB1,JAK1,JUN,LRP5,MAP2K4,MAPK1,MAPK12,NF1,NOTCH1,NRAS,PIK3C2A,PIK3C2B,PIK3R3,PIK3R4,PLCB1,PLCB2,PLCB3,PRKCI,PRKD3,RHOA,SMAD5,SRC,STK36,TYK2,WNT6
Epithelial Adherens Junction Signaling	2.63	0.132	#NUM!	ACTN4,ARPC5,CRK,CTNNB1,FGFR1,IQGAP1,MAGI1,MYH14,MYH9,NOTCH1,NRAS,RHOA,SRC,TUBA1B,TUBA1C,TUBA3C/TUBA3D,TUBB2A,TUBB3,TUBB4B,WASL
IL-15 Production	2.62	0.14	#NUM!	ABL2,CLK2,EPHA2,FGFR1,FGFR2,FGFR3,JAK1,MAP2K4,MAP2K7,MST1R,PRKCI,PTK6,RYK,SRC,TNK2,TWF1,TYK2
Neuropathic Pain Signaling In Dorsal Horn Neurons	2.61	0.149	0.775	GRIN1,MAPK1,PDIA3,PIK3C2A,PIK3C2B,PIK3R3,PIK3R4,PLCB1,PLCB2,PLCB3,PLCD3,PLCG1,PRKCI,PRKD3,SRC
Role of IL-17A in Arthritis	2.61	0.185	#NUM!	CCL5,MAP2K4,MAPK1,MAPK12,PIK3C2A,PIK3C2B,PIK3R3,PIK3R4,PTGS2,RPS6KA1
Thrombopoietin Signaling	2.6	0.175	0.905	IRS2,JUN,MAPK1,NRAS,PIK3C2A,PIK3C2B,PIK3R3,PIK3R4,PLCG1,PRKCI,PRKD3
Calcium Transport I	2.55	0.4	2	ANXA5,ATP2A2,ATP2B1,ATP2B4
Mouse Embryonic Stem Cell Pluripotency	2.52	0.146	1.807	BMPR1A,CTNNB1,ID2,IL6ST,JAK1,LIFR,MAPK1,MAPK12,NRAS,PIK3C2A,PIK3C2B,PIK3R3,PIK3R4,SMAD5,TYK2
Endothelin-1 Signaling	2.52	0.122	0.626	ADCY6,CASP2,GNAI3,JUN,MAPK1,MAPK12,MAPK15,NRAS,PDIA3,PIK3C2A,PIK3C2B,PIK3R3,PIK3R4,PLA2G6,PLCB1,PLCB2,PLCB3,PLCD3,PLCG1,PRKCI,PRKD3,PTGS2,SRC
Leptin Signaling in Obesity	2.51	0.162	1.342	ADCY6,MAPK1,PDIA3,PIK3C2A,PIK3C2B,PIK3R3,PIK3R4,PLCB1,PLCB2,PLCB3,PLCD3,PLCG1
Ephrin A Signaling	2.5	0.191	#NUM!	ADAM10,EFNA5,EPHA2,PIK3C2A,PIK3C2B,PIK3R3,PIK3R4,RHOA,ROCK2
FGF Signaling	2.49	0.155	0.832	ATF4,CRK,FGFR1,FGFR2,FGFR3,FRS2,MAPK1,MAPK12,PIK3C2A,PIK3C2B,PIK3R3,PIK3R4,PLCG1
Sperm Motility	2.48	0.117	-0.277	ABL2,CALM1 (includes others),CLK2,EPHA2,FGFR1,FGFR2,FGFR3,JAK1,MAP2K4,MAP2K7,MST1R,PDIA3,PLA2G6,PLCB1,PLCB2,PLCB3,PLCD3,PLCG1,PRKCI,PRKD3,PTK6,RYK,SRC,TNK2,TWF1,TYK2
April Mediated Signaling	2.47	0.205	-1.414	IKBKB,JUN,MAP2K4,MAP2K7,MAPK1,MAPK12,TRAF1,TRAF5
Phagosome Formation	2.47	0.136	#NUM!	FCGR2A,ITGB1,PDIA3,PIK3C2A,PIK3C2B,PIK3R3,PIK3R4,PLCB1,PLCB2,PLCB3,PLCD3,PLCG1,PRKCI,PRKD3,RHOA,SCARA3,TLR1
Endocannabinoid Developing Neuron Pathway	2.45	0.139	1.5	ADCY6,ATF4,CTNNB1,GNAI3,MAP2K4,MAP2K7,MAPK1,MAPK12,MAPK15,NRAS,PIK3C2A,PIK3C2B,PIK3R3,PIK3R4,RHOA,SRC
fMLP Signaling in Neutrophils	2.41	0.138	1.604	ARPC5,CALM1 (includes others),GNAI3,GNG12,GNG13,MAPK1,NRAS,PIK3C2A,PIK3C2B,PIK3R3,PIK3R4,PLCB1,PLCB2,PLCB3,PRKCI,PRKD3
GDNF Family Ligand-Receptor Interactions	2.41	0.158	0.302	FRS2,IRS2,JUN,MAP2K4,MAPK1,MAPK12,NRAS,PIK3C2A,PIK3C2B,PIK3R3,PIK3R4,PLCG1
RAR Activation	2.38	0.119	#NUM!	ADCY6,AKR1C3,ARID2,CSNK2B,JUN,MAP2K4,MAPK1,MAPK12,NCOR2,NR2F2,PIK3R3,PPARGC1A,PRKCI,PRKD3,RBP1,RXRA,RXRB,SMAD5,SMARCA4,SMARCC2,SRC,TRIM24,VEGFA
Clathrin-mediated Endocytosis Signaling	2.38	0.119	#NUM!	AP1G2,ARPC5,CLTC,CLU,CSNK2B,HIP1R,ITGB1,ITGB4,ITGB6,ITGB8,PIK3C2A,PIK3C2B,PIK3R3,PIK3R4,RAB11A,SH3GLB1,SH3GLB2,SRC,TFRC,UBC,USP9X,VEGFA,WASL
Remodeling of Epithelial Adherens Junctions	2.34	0.162	0	ACTN4,ARPC5,CTNNB1,IQGAP1,SRC,TUBA1B,TUBA1C,TUBA3C/TUBA3D,TUBB2A,TUBB3,TUBB4B
B Cell Activating Factor Signaling	2.33	0.195	-1.414	IKBKB,JUN,MAP2K4,MAP2K7,MAPK1,MAPK12,TRAF1,TRAF5
Role of JAK family kinases in IL-6-type Cytokine Signaling	2.32	0.24	#NUM!	IL6ST,JAK1,MAP2K4,MAPK1,MAPK12,TYK2
D-myo-inositol (1,4,5)-Trisphosphate Biosynthesis	2.32	0.24	-0.816	PIP4K2B,PLCB1,PLCB2,PLCB3,PLCD3,PLCG1
Hereditary Breast Cancer Signaling	2.31	0.129	#NUM!	ARID2,CCNB1,FANCA,H2AX,HDAC10,HDAC7,MSH6,NRAS,PIK3C2A,PIK3C2B,PIK3R3,PIK3R4,POLR2A,POLR2F,POLR2L,SMARCA4,SMARCC2,UBC
UDP-N-acetyl-D-glucosamine Biosynthesis II	2.31	0.5	#NUM!	GFPT1,PGM3,UAP1
Gα12/13 Signaling	2.29	0.131	0.243	ARHGEF1,CTNNB1,IKBKB,JUN,MAP2K4,MAP2K7,MAPK1,MAPK12,MEF2D,NRAS,PIK3C2A,PIK3C2B,PIK3R3,PIK3R4,RHOA,ROCK2,SRC
Agrin Interactions at Neuromuscular Junction	2.27	0.152	0.905	AGRN,ARHGEF6,GABPA,ITGA6,ITGB1,JUN,LAMC1,MAP2K4,MAPK1,MAPK12,NRAS,SRC
Adrenomedullin signaling pathway	2.27	0.117	-0.426	ADCY6,C3,CALM1 (includes others),HIF1A,MAP2K4,MAP2K7,MAPK1,MAPK12,MAPK15,NRAS,PDIA3,PIK3C2A,PIK3C2B,PIK3R3,PIK3R4,PLCB1,PLCB2,PLCB3,PLCD3,PLCG1,RXRA,RXRB,SMARCC2
PCP pathway	2.26	0.167	1.897	DAAM1,EFNB1,JUN,LGR4,MAP2K4,MAPK12,RHOA,ROCK2,RSPO3,WNT6
Tec Kinase Signaling	2.25	0.122	0.243	GNAI3,GNG12,GNG13,ITGB1,JAK1,MAP2K4,MAPK12,PIK3C2A,PIK3C2B,PIK3R3,PIK3R4,PLCG1,PRKCI,PRKD3,RHOA,SRC,STAT2,STAT6,TNFRSF25,TYK2
JAK/Stat Signaling	2.23	0.15	0.577	JAK1,JUN,MAPK1,NRAS,PIK3C2A,PIK3C2B,PIK3R3,PIK3R4,SOCS7,STAT2,STAT6,TYK2
Endocannabinoid Cancer Inhibition Pathway	2.22	0.126	-0.471	ADCY6,ATF4,CASP2,CTNNB1,GNAI3,HIF1A,MAP2K4,MAP2K7,MAPK1,NUPR1,PIK3C2A,PIK3C2B,PIK3R3,PIK3R4,RHOA,ROCK2,SRC,VEGFA
Phospholipase C Signaling	2.21	0.109	-0.408	ADCY6,ARHGEF1,ARHGEF12,ARHGEF4,ARHGEF6,ARHGEF9,ATF4,CALM1 (includes others),FCGR2A,GNG12,GNG13,HDAC10,HDAC7,ITGB1,MAPK1,MEF2D,NRAS,PEBP1,PLA2G6,PLCB1,PLCB2,PLCB3,PLCD3,PLCG1,PRKCI,PRKD3,RHOA,SRC
Production of Nitric Oxide and Reactive Oxygen Species in Macrophages	2.2	0.117	0	CLU,IKBKB,JAK1,JUN,MAP2K4,MAP2K7,MAP3K10,MAP3K2,MAP3K6,MAPK1,MAPK12,PIK3C2A,PIK3C2B,PIK3R3,PIK3R4,PLCG1,PPP1CC,PPP2R3B,PRKCI,PRKD3,RHOA,TYK2
IL-15 Signaling	2.19	0.155	#NUM!	JAK1,MAPK1,MAPK12,NRAS,PIK3C2A,PIK3C2B,PIK3R3,PIK3R4,PLCG1,STAT6,TYK2
IL-8 Signaling	2.19	0.115	1.528	GNAI3,GNG12,GNG13,IKBKB,IQGAP1,ITGAV,JUN,MAP2K4,MAPK1,MAPK12,NRAS,PIK3C2A,PIK3C2B,PIK3R3,PIK3R4,PLCB2,PRKCI,PRKD3,PTGS2,RHOA,ROCK2,SRC,VEGFA
D-myo-inositol-5-phosphate Metabolism	2.19	0.123	-0.688	CDC25B,DOT1L,DUSP14,HACD2,NUDT16,NUDT4,PLCB1,PLCB2,PLCB3,PLCD3,PLCG1,PPFIA3,PPFIA4,PPP1CC,PPP1R12C,PPP1R16B,PTPN23,SSH3,THTPA
Prolactin Signaling	2.19	0.148	1.732	JUN,MAPK1,NRAS,PIK3C2A,PIK3C2B,PIK3R3,PIK3R4,PLCG1,PRKCI,PRKD3,PRLR,SOCS7
LPS-stimulated MAPK Signaling	2.14	0.146	1.155	IKBKB,JUN,MAP2K4,MAPK1,MAPK12,NRAS,PIK3C2A,PIK3C2B,PIK3R3,PIK3R4,PRKCI,PRKD3
NF-κB Activation by Viruses	2.14	0.146	2.309	IKBKB,ITGA6,ITGAV,ITGB1,MAPK1,NRAS,PIK3C2A,PIK3C2B,PIK3R3,PIK3R4,PRKCI,PRKD3
Lymphotoxin β Receptor Signaling	2.14	0.17	0.333	CYCS,IKBKB,MAPK1,PIK3C2A,PIK3C2B,PIK3R3,PIK3R4,TRAF1,TRAF5
Aspartate Degradation II	2.09	0.429	#NUM!	GOT2,MDH1,MDH2
CCR5 Signaling in Macrophages	2.07	0.138	0.632	CACNB3,CALM1 (includes others),CCL5,GNAI3,GNG12,GNG13,JUN,MAP2K4,MAPK1,MAPK12,PLCG1,PRKCI,PRKD3
ErbB Signaling	2.07	0.138	0.832	AREG,JUN,MAP2K4,MAPK1,MAPK12,NRAS,PIK3C2A,PIK3C2B,PIK3R3,PIK3R4,PLCG1,PRKCI,PRKD3
Synaptogenesis Signaling Pathway	2.07	0.103	-0.365	ADCY6,AP1G2,ARPC5,ATF4,CACNB3,CALM1 (includes others),CNTNAP2,CRK,CTNNB1,DLG4,EFNA5,EFNB1,EPHA2,FARP1,GRIN1,ITSN2,MAPK1,NLGN2,NRAS,PIK3C2A,PIK3C2B,PIK3R3,PIK3R4,PLCG1,RHOA,SRC,STX16,SYT7,SYT8,THBS3,VTI1B,WASL
IL-17A Signaling in Airway Cells	2.06	0.156	0.632	IKBKB,JAK1,MAP2K4,MAPK1,MAPK12,PIK3C2A,PIK3C2B,PIK3R3,PIK3R4,TYK2
TR/RXR Activation	2.06	0.143	#NUM!	AKR1C3,HIF1A,NCOR2,PIK3C2A,PIK3C2B,PIK3R3,PIK3R4,PPARGC1A,RXRA,RXRB,TBL1XR1,THRSP
VEGF Family Ligand-Receptor Interactions	2.06	0.143	0.905	MAPK1,NRAS,NRP2,PIK3C2A,PIK3C2B,PIK3R3,PIK3R4,PLA2G6,PLCG1,PRKCI,PRKD3,VEGFA
Dendritic Cell Maturation	2.04	0.115	-0.218	ATF4,FCGR2A,FSCN1,HLA-B,HLA-DMB,IKBKB,MAP2K4,MAPK1,MAPK12,PDIA3,PIK3C2A,PIK3C2B,PIK3R3,PIK3R4,PLCB1,PLCB2,PLCB3,PLCD3,PLCG1,STAT2,ZBTB12
FAK Signaling	2.03	0.137	#NUM!	ARHGEF6,CAPN10,CRK,ITGB1,MAPK1,NRAS,PIK3C2A,PIK3C2B,PIK3R3,PIK3R4,PLCG1,SRC,TNS1
Actin Cytoskeleton Signaling	2.03	0.11	1.706	ACTN4,ARHGEF1,ARHGEF12,ARHGEF4,ARHGEF6,ARPC5,CRK,FLNA,GNG12,IQGAP1,ITGB1,MAPK1,MYH14,MYH9,NCKAP1,NRAS,PIK3C2A,PIK3C2B,PIK3R3,PIK3R4,RHOA,ROCK2,SSH3,WASL
HIPPO signaling	2.02	0.141	1.134	CD44,CSNK1E,DLG4,LLGL1,MOB1A,PPP1CC,PPP2R3B,SAV1,SCRIB,SMAD5,TEAD2,WWTR1
IL-4 Signaling	2.02	0.141	#NUM!	HLA-B,HLA-DMB,INPPL1,JAK1,NR3C2,NRAS,PIK3C2A,PIK3C2B,PIK3R3,PIK3R4,STAT6,TYK2
Sphingosine-1-phosphate Signaling	2.01	0.128	1.807	ADCY6,CASP2,GNAI3,MAPK1,PDIA3,PIK3C2A,PIK3C2B,PIK3R3,PIK3R4,PLCB1,PLCB2,PLCB3,PLCD3,PLCG1,RHOA
Role of Tissue Factor in Cancer	2.01	0.128	#NUM!	F3,ITGA6,ITGAV,ITGB1,MAPK1,MAPK12,NRAS,PIK3C2A,PIK3C2B,PIK3R3,PIK3R4,PLCB1,RPS6KA1,SRC,VEGFA
Insulin Receptor Signaling	2	0.122	2	CRK,EIF2B4,FOXO4,INPPL1,IRS2,JAK1,MAPK1,NRAS,PIK3C2A,PIK3C2B,PIK3R3,PIK3R4,PPP1CC,PRKCI,SCNN1A,STX4,TSC2
GNRH Signaling	2	0.116	0	ADCY6,ATF4,CACNB3,CALM1 (includes others),GNAI3,JUN,MAP2K4,MAP2K7,MAP3K10,MAP3K2,MAP3K6,MAPK1,MAPK12,NRAS,PLCB1,PLCB2,PLCB3,PRKCI,PRKD3,SRC
Neuregulin Signaling	2	0.135	0.333	AREG,CRK,DLG4,ERBIN,ITGB1,MAPK1,NRAS,PICK1,PIK3R3,PLCG1,PRKCI,PRKD3,SRC
Unfolded protein response	1.98	0.161	0.707	ATF4,CD82,DNAJC3,HSPA5,HSPA6,MAP2K7,MBTPS2,SEL1L,VCP
Erythropoietin Signaling	1.97	0.145	#NUM!	JUN,MAPK1,NRAS,PIK3C2A,PIK3C2B,PIK3R3,PIK3R4,PLCG1,PRKCI,PRKD3,SRC
Mitotic Roles of Polo-Like Kinase	1.97	0.152	1.89	ANAPC1,ANAPC2,CCNB1,CDC25B,CDC27,PLK2,PPP2R3B,RAD21,SLK,STAG2
Dopamine-DARPP32 Feedback in cAMP Signaling	1.96	0.117	-0.943	ADCY6,ATF4,ATP2A2,CALM1 (includes others),CAMKK1,CSNK1A1,CSNK1E,GNAI3,GRIN1,PDIA3,PLCB1,PLCB2,PLCB3,PLCD3,PLCG1,PPP1CC,PPP2R3B,PRKCI,PRKD3
Cholecystokinin/Gastrin-mediated Signaling	1.94	0.126	0.775	JUN,MAP2K4,MAPK1,MAPK12,MEF2D,NRAS,PLCB1,PLCB2,PLCB3,PRKCI,PRKD3,PTGS2,RHOA,ROCK2,SRC
Role of NANOG in Mammalian Embryonic Stem Cell Pluripotency	1.94	0.126	2.111	BMPR1A,CTNNB1,IL6ST,JAK1,LIFR,MAPK1,NRAS,PIK3C2A,PIK3C2B,PIK3R3,PIK3R4,RIF1,SMAD5,TYK2,WNT6
GP6 Signaling Pathway	1.94	0.126	0.258	ADAM10,CALM1 (includes others),COL12A1,COL27A1,COL9A3,LAMA4,LAMA5,LAMB2,LAMC1,PIK3C2A,PIK3C2B,PIK3R3,PIK3R4,PRKCI,PRKD3
3-phosphoinositide Biosynthesis	1.94	0.116	-0.229	CDC25B,DOT1L,DUSP14,HACD2,NUDT16,NUDT4,PIK3C2A,PIK3C2B,PIK3R3,PIK3R4,PIP4K2B,PPFIA3,PPFIA4,PPP1CC,PPP1R12C,PPP1R16B,PTPN23,SSH3,THTPA
L-carnitine Biosynthesis	1.91	0.667	#NUM!	ALDH9A1,BBOX1
AMPK Signaling	1.9	0.108	0.728	AK3,ARID2,ATF4,CPT1B,CRTC2,FOXO4,IRS2,MAPK1,MAPK12,PFKL,PIK3C2A,PIK3C2B,PIK3R3,PIK3R4,PPARGC1A,PPP2R3B,RAB11A,RAB2A,SMARCA4,SMARCC2,SRC,TSC2,ULK1
NRF2-mediated Oxidative Stress Response	1.89	0.111	1.387	ATF4,CCT7,DNAJB14,DNAJB2,DNAJC3,ENC1,JUN,MAFG,MAFK,MAP2K4,MAP2K7,MAPK1,NRAS,PIK3C2A,PIK3C2B,PIK3R3,PIK3R4,PRKCI,PRKD3,USP14,VCP
Protein Kinase A Signaling	1.86	0.0955	0.365	ADCY6,AKAP17A,AKAP9,ANAPC1,ANAPC2,ATF4,CALM1 (includes others),CDC14B,CDC25B,CDC27,CTNNB1,FLNA,GDE1,GNAI3,GNG12,GNG13,H1-0,H1-4,KDELR2,MAPK1,PDIA3,PLCB1,PLCB2,PLCB3,PLCD3,PLCG1,PPP1CC,PRKCI,PRKD3,PTGS2,PTP4A1,PTPN14,PTPN18,PTPN23,PTPRK,RHOA,ROCK2,TNNI2
PPARα/RXRα Activation	1.86	0.111	-0.277	ADCY6,CAND1,CLOCK,CPT1B,GOT2,HELZ2,IKBKB,JUN,MAP2K4,MAP2K7,MAPK1,NCOR2,NRAS,PDIA3,PLCB1,PLCB2,PLCB3,PLCD3,PLCG1,PPARGC1A,RXRA
IL-3 Signaling	1.85	0.139	1.508	JAK1,JUN,MAPK1,NRAS,PIK3C2A,PIK3C2B,PIK3R3,PIK3R4,PRKCI,PRKD3,STAT6
G Protein Signaling Mediated by Tubby	1.84	0.194	#NUM!	GNG12,GNG13,PLCB1,PLCB2,PLCB3,PLCG1
RhoA Signaling	1.82	0.122	0.277	ABL2,ARHGAP8/PRR5-ARHGAP8,ARHGEF1,ARHGEF12,ARPC5,NRP2,PIP4K2B,PLEKHG5,RHOA,RHPN1,ROCK2,SEPTIN11,SEPTIN2,SEPTIN5,SEPTIN9
Regulation of the Epithelial-Mesenchymal Transition Pathway	1.82	0.109	#NUM!	CTNNB1,ETS1,FGFR1,FGFR2,FGFR3,FRS2,HIF1A,ID2,JAK1,MAP2K4,MAP2K7,MAPK1,NOTCH1,NRAS,PIK3C2A,PIK3C2B,PIK3R3,PIK3R4,RHOA,TYK2,WNT6
IL-17 Signaling	1.81	0.138	#NUM!	JAK1,JUN,MAP2K4,MAPK1,MAPK12,NRAS,PIK3C2A,PIK3C2B,PIK3R3,PIK3R4,PTGS2
FLT3 Signaling in Hematopoietic Progenitor Cells	1.81	0.138	0.905	ATF4,MAPK1,MAPK12,NRAS,PIK3C2A,PIK3C2B,PIK3R3,PIK3R4,RPS6KA1,STAT2,STAT6
Colorectal Cancer Metastasis Signaling	1.79	0.103	0.853	ADCY6,CTNNB1,GNG12,GNG13,IL6ST,JAK1,JUN,LRP5,MAP2K4,MAPK1,MAPK12,MMP14,MMP25,MSH6,NRAS,PIK3C2A,PIK3C2B,PIK3R3,PIK3R4,PTGS2,RHOA,SRC,TLR1,TYK2,VEGFA,WNT6
HIF1α Signaling	1.79	0.124	#NUM!	HIF1A,JUN,MAPK1,MAPK12,MAPK15,MMP14,MMP25,NRAS,PIK3C2A,PIK3C2B,PIK3R3,PIK3R4,VEGFA,VHL
4-1BB Signaling in T Lymphocytes	1.78	0.188	-0.816	IKBKB,JUN,MAP2K4,MAPK1,MAPK12,TRAF1
Growth Hormone Signaling	1.76	0.141	1.897	MAPK1,PIK3C2A,PIK3C2B,PIK3R3,PIK3R4,PLCG1,PRKCI,PRKD3,RPS6KA1,SOCS7
UVC-Induced MAPK Signaling	1.76	0.157	0.707	JUN,MAP2K4,MAPK1,MAPK12,NRAS,PRKCI,PRKD3,SRC
IL-2 Signaling	1.75	0.148	1.89	CSNK2B,JAK1,JUN,MAPK1,NRAS,PIK3C2A,PIK3C2B,PIK3R3,PIK3R4
Parkinson's Signaling	1.75	0.25	#NUM!	CYCS,MAPK1,MAPK12,SEPTIN5
IL-22 Signaling	1.74	0.208	0.447	JAK1,MAP2K4,MAPK1,MAPK12,TYK2
Hepatic Fibrosis Signaling Pathway	1.74	0.0951	1.715	ATF4,BRD4,CALM1 (includes others),CCDC88A,CCL5,CTNNB1,FGFR1,FOXO4,GNAI3,HIF1A,IKBKB,IRS2,ITGB1,JAK1,JUN,LRP5,MAP2K4,MAP2K7,MAPK1,MAPK12,NRAS,PDCD4,PIK3C2A,PIK3C2B,PIK3R3,PIK3R4,PLCG1,PRKCI,PRKD3,RHOA,ROCK2,SPP1,TFRC,VEGFA,WNT6
Role of Osteoblasts, Osteoclasts and Chondrocytes in Rheumatoid Arthritis	1.72	0.105	#NUM!	ADAMTS4,BMPR1A,CALM1 (includes others),CSNK1A1,CTNNB1,IKBKB,ITGB1,JUN,LRP5,MAP2K4,MAP2K7,MAPK1,MAPK12,MMP14,PIK3C2A,PIK3C2B,PIK3R3,PIK3R4,SMAD5,SPP1,SRC,TRAF5,WNT6
Ephrin B Signaling	1.72	0.139	2.121	CAP1,CTNNB1,EFNB1,GNAI3,GNG12,GNG13,ITSN2,MAPK1,RHOA,ROCK2
IL-9 Signaling	1.72	0.182	0.816	IRS2,JAK1,PIK3C2A,PIK3C2B,PIK3R3,PIK3R4
PI3K Signaling in B Lymphocytes	1.71	0.116	0.535	ATF4,C3,CALM1 (includes others),IKBKB,IRS2,JUN,MAPK1,NRAS,PDIA3,PLCB1,PLCB2,PLCB3,PLCD3,PLCG1,PLEKHA2,PRKCI
Melanocyte Development and Pigmentation Signaling	1.69	0.128	1.155	ADCY6,ATF4,CRK,MAPK1,NRAS,PIK3C2A,PIK3C2B,PIK3R3,PIK3R4,PLCG1,RPS6KA1,SRC
Cardiac Hypertrophy Signaling (Enhanced)	1.69	0.0903	1.508	ADCY6,ATP2A2,CALM1 (includes others),CTNNB1,EIF2B4,FGFR1,FGFR2,FGFR3,GDE1,GNAI3,HDAC10,HDAC7,IKBKB,IL17RE,IL6ST,ITGB1,JUN,MAP2K4,MAP2K7,MAP3K10,MAP3K2,MAP3K6,MAPK1,MAPK12,MEF2D,NRAS,PDIA3,PIK3C2A,PIK3C2B,PIK3R3,PIK3R4,PLCB1,PLCB2,PLCB3,PLCD3,PLCG1,PRKCI,PRKD3,PTGS2,RCAN1,RHOA,ROCK2,TSC2,WNT6
Non-Small Cell Lung Cancer Signaling	1.68	0.137	1.414	FHIT,MAPK1,NRAS,PIK3C2A,PIK3C2B,PIK3R3,PIK3R4,PLCG1,RXRA,RXRB
Phagosome Maturation	1.67	0.113	#NUM!	ATP6V1H,CTSZ,EEA1,HLA-B,LAMP1,M6PR,STX16,TAP1,TCIRG1,TUBA1B,TUBA1C,TUBA3C/TUBA3D,TUBB2A,TUBB3,TUBB4B,VTI1B,ZBTB12
Fc Epsilon RI Signaling	1.67	0.12	1.069	INPPL1,MAP2K4,MAP2K7,MAPK1,MAPK12,NRAS,PIK3C2A,PIK3C2B,PIK3R3,PIK3R4,PLA2G6,PLCG1,PRKCI,PRKD3
IL-17A Signaling in Gastric Cells	1.67	0.2	0	CCL5,JUN,MAP2K4,MAPK1,MAPK12
Role of JAK2 in Hormone-like Cytokine Signaling	1.66	0.176	#NUM!	IRS2,JAK1,PRLR,SH2B1,SOCS7,TYK2
RAN Signaling	1.65	0.235	2	KPNA3,KPNA4,RANBP2,TNPO1
Synaptic Long Term Potentiation	1.65	0.116	0.775	ATF4,CALM1 (includes others),GRIN1,MAPK1,NRAS,PDIA3,PLCB1,PLCB2,PLCB3,PLCD3,PLCG1,PPP1CC,PRKCI,PRKD3,RPS6KA1
Estrogen-Dependent Breast Cancer Signaling	1.64	0.135	1	ATF4,HSD17B12,JUN,MAPK1,NRAS,PIK3C2A,PIK3C2B,PIK3R3,PIK3R4,SRC
Protein Ubiquitination Pathway	1.64	0.0989	#NUM!	ANAPC1,ANAPC2,BIRC6,DNAJB14,DNAJB2,DNAJC3,HLA-B,HSPA13,HSPA5,HSPA6,HSPE1,PSMB4,TAP1,UBC,UBE2D3,UBE2J1,UBE2N,UBE2S,UBE3A,UBE4A,USP14,USP34,USP38,USP49,USP9X,VHL,ZBTB12
Hypoxia Signaling in the Cardiovascular System	1.64	0.135	0.447	ATF4,BIRC6,HIF1A,JUN,UBE2D3,UBE2J1,UBE2N,UBE2S,VEGFA,VHL
Renin-Angiotensin Signaling	1.64	0.119	1.387	ADCY6,CCL5,JUN,MAP2K4,MAPK1,MAPK12,NRAS,PIK3C2A,PIK3C2B,PIK3R3,PIK3R4,PLCG1,PRKCI,PRKD3
Role of PI3K/AKT Signaling in the Pathogenesis of Influenza	1.63	0.141	1.89	CCL5,CRK,GNAI3,KPNA3,MAPK1,PIK3C2A,PIK3C2B,PIK3R3,PIK3R4
N-acetylglucosamine Degradation II	1.63	0.5	#NUM!	AMDHD2,NAGK
IL-23 Signaling Pathway	1.63	0.159	0.378	HIF1A,PIK3C2A,PIK3C2B,PIK3R3,PIK3R4,RORA,TYK2
Glioblastoma Multiforme Signaling	1.62	0.109	1.698	CTNNB1,MAPK1,NF1,NRAS,PDIA3,PIK3C2A,PIK3C2B,PIK3R3,PIK3R4,PLCB1,PLCB2,PLCB3,PLCD3,PLCG1,RHOA,SRC,TSC2,WNT6
Gluconeogenesis I	1.6	0.192	1.342	ALDOC,ENO3,GAPDH,MDH1,MDH2
iNOS Signaling	1.58	0.156	-0.816	CALM1 (includes others),IKBKB,JAK1,JUN,MAPK1,MAPK12,TYK2
Antioxidant Action of Vitamin C	1.57	0.119	0.302	IKBKB,MAP2K4,MAPK1,MAPK12,PDIA3,PLA2G6,PLCB1,PLCB2,PLCB3,PLCD3,PLCG1,SELENOT,SLC23A2
IL-12 Signaling and Production in Macrophages	1.57	0.114	#NUM!	CLU,IKBKB,JUN,MAP2K4,MAPK1,MAPK12,MST1R,PIK3C2A,PIK3C2B,PIK3R3,PIK3R4,PRKCI,PRKD3,RXRA,STAT6
Tight Junction Signaling	1.55	0.107	#NUM!	CGN,CLDN12,CLDN9,CPSF1,CTNNB1,JUN,LLGL1,MYH14,MYH9,NUDT21,PPP2R3B,PRKCI,RHOA,STX16,STX4,TJP3,VAPA,VTI1B
RhoGDI Signaling	1.55	0.106	-1.5	ARHGAP8/PRR5-ARHGAP8,ARHGDIG,ARHGEF1,ARHGEF12,ARHGEF4,ARHGEF6,ARHGEF9,ARPC5,CD44,GNAI3,GNG12,GNG13,ITGB1,PIP4K2B,PPP1R12C,RHOA,ROCK2,SRC,WASL
Ephrin Receptor Signaling	1.55	0.106	2.138	ADAM10,ARPC5,ATF4,CRK,EFNA5,EFNB1,EPHA2,GNAI3,GNG12,GNG13,GRIN1,ITGB1,MAPK1,NRAS,RHOA,ROCK2,SRC,VEGFA,WASL
Interferon Signaling	1.54	0.167	0.447	IFITM3,IRF9,JAK1,STAT2,TAP1,TYK2
Antiproliferative Role of Somatostatin Receptor 2	1.54	0.13	1.134	GNG12,GNG13,MAPK1,NRAS,PIK3C2A,PIK3C2B,PIK3R3,PIK3R4,SMARCC2,SRC
Apoptosis Signaling	1.54	0.121	-1.155	ACIN1,BIRC6,CAPN10,CASP2,CYCS,IKBKB,MAP2K4,MAP2K7,MAPK1,NRAS,PLCG1,RPS6KA1
Corticotropin Releasing Hormone Signaling	1.53	0.11	0.632	ADCY6,ARPC5,ATF4,CACNB3,CALM1 (includes others),GNAI3,JUN,MAPK1,MAPK12,MEF2D,PLCG1,PRKCI,PRKD3,PTGS2,SMARCC2,VEGFA
Gαq Signaling	1.53	0.108	0.775	CALM1 (includes others),GNG12,GNG13,IKBKB,MAPK1,PIK3C2A,PIK3C2B,PIK3R3,PIK3R4,PLCB1,PLCB2,PLCB3,PLCG1,PRKCI,PRKD3,RHOA,ROCK2
Adipogenesis pathway	1.52	0.112	#NUM!	BMPR1A,CLOCK,CTNNB1,FGFR1,FGFR2,FGFR3,HDAC10,HDAC7,HIF1A,KMT2B,NR2F2,RBP1,RPS6KA1,SMAD5,TBL1XR1
ErbB4 Signaling	1.51	0.134	1.667	MAPK1,NRAS,PIK3C2A,PIK3C2B,PIK3R3,PIK3R4,PLCG1,PRKCI,PRKD3
VDR/RXR Activation	1.5	0.128	-1.134	CCL5,CCNC,LRP5,NCOR2,PRKCI,PRKD3,RXRA,RXRB,SPP1,TRPV6
STAT3 Pathway	1.49	0.111	-0.277	BMPR1A,FGFR1,FGFR2,FGFR3,IL17RE,IL6ST,MAP2K4,MAP3K10,MAPK1,MAPK12,NRAS,SOCS7,SRC,TYK2,VEGFA
Glutamate Receptor Signaling	1.49	0.14	0	CALM1 (includes others),DLG4,GLS,GLUL,GRIN1,PICK1,SLC1A3,SLC38A1
GPCR-Mediated Nutrient Sensing in Enteroendocrine Cells	1.49	0.116	-0.277	ADCY6,CACNB3,GNAI3,GNG12,GNG13,PDIA3,PLCB1,PLCB2,PLCB3,PLCD3,PLCG1,PRKCI,PRKD3
IL-6 Signaling	1.45	0.112	0	CSNK2B,IKBKB,IL6ST,JUN,MAP2K4,MAP2K7,MAPK1,MAPK12,NRAS,PIK3C2A,PIK3C2B,PIK3R3,PIK3R4,VEGFA
B Cell Receptor Signaling	1.44	0.103	0	ATF4,CALM1 (includes others),ETS1,FCGR2A,IKBKB,INPPL1,JUN,MAP2K4,MAP2K7,MAP3K10,MAP3K2,MAP3K6,MAPK1,MAPK12,NRAS,PIK3C2A,PIK3C2B,PIK3R3,PIK3R4
Estrogen Receptor Signaling	1.44	0.109	#NUM!	CCNC,MAPK1,MED13L,NCOR2,NRAS,POLR2A,POLR2F,POLR2L,PPARGC1A,SMARCA4,SRC,TAF10,TAF15,TAF6,TRRAP
Role of JAK1 and JAK3 in γc Cytokine Signaling	1.44	0.13	#NUM!	IRS2,JAK1,MAPK1,NRAS,PIK3C2A,PIK3C2B,PIK3R3,PIK3R4,STAT6
Superpathway of Cholesterol Biosynthesis	1.41	0.172	-1.342	DHCR24,FDPS,LSS,MVD,TM7SF2
T Cell Exhaustion Signaling Pathway	1.4	0.103	-1.155	HLA-B,HLA-DMB,IRF9,JAK1,JUN,MAP2K4,MAPK1,MAPK12,NRAS,PIK3C2A,PIK3C2B,PIK3R3,PIK3R4,PLCG1,PPP2R3B,STAT2,TYK2,VEGFA
IGF-1 Signaling	1.39	0.115	1.732	CSNK2B,IRS2,JAK1,JUN,MAPK1,NRAS,PIK3C2A,PIK3C2B,PIK3R3,PIK3R4,PRKCI,SOCS7
Endocannabinoid Neuronal Synapse Pathway	1.38	0.109	0	ADCY6,CACNB3,GNAI3,GRIN1,MAPK1,MAPK12,MAPK15,PDIA3,PLCB1,PLCB2,PLCB3,PLCD3,PLCG1,PTGS2
PEDF Signaling	1.37	0.122	0	IKBKB,MAPK1,MAPK12,NRAS,PIK3C2A,PIK3C2B,PIK3R3,PIK3R4,RHOA,ROCK2
Assembly of RNA Polymerase II Complex	1.36	0.14	#NUM!	DR1,POLR2A,POLR2F,POLR2L,TAF10,TAF15,TAF6
Amyloid Processing	1.36	0.14	#NUM!	BACE2,CAPN10,CSNK1A1,CSNK1E,CSNK2B,MAPK1,MAPK12
Fcγ Receptor-mediated Phagocytosis in Macrophages and Monocytes	1.35	0.117	0.905	ARPC5,CRK,FCGR2A,MAPK1,PIK3R3,PLA2G6,PLCG1,PRKCI,PRKD3,RAB11A,SRC
Endoplasmic Reticulum Stress Pathway	1.34	0.19	#NUM!	ATF4,DNAJC3,HSPA5,MBTPS2
PD-1, PD-L1 cancer immunotherapy pathway	1.34	0.113	-0.577	CSNK2B,HLA-B,HLA-DMB,JAK1,PDCD4,PIK3C2A,PIK3C2B,PIK3R3,PIK3R4,PLCG1,TYK2,ZBTB12
3-phosphoinositide Degradation	1.33	0.104	-0.5	CDC25B,DOT1L,DUSP14,HACD2,INPP4B,INPPL1,NUDT16,NUDT4,PPFIA3,PPFIA4,PPP1CC,PPP1R12C,PPP1R16B,PTPN23,SSH3,THTPA
PKCθ Signaling in T Lymphocytes	1.31	0.103	0.258	CACNB3,HLA-B,HLA-DMB,IKBKB,JUN,MAP2K4,MAP3K10,MAP3K2,MAP3K6,MAPK1,NRAS,PIK3C2A,PIK3C2B,PIK3R3,PIK3R4,PLCG1
Assembly of RNA Polymerase III Complex	1.31	0.231	#NUM!	BDP1,GTF3A,GTF3C4
Cholesterol Biosynthesis I	1.31	0.231	#NUM!	DHCR24,LSS,TM7SF2
Cholesterol Biosynthesis II (via 24,25-dihydrolanosterol)	1.31	0.231	#NUM!	DHCR24,LSS,TM7SF2
Cholesterol Biosynthesis III (via Desmosterol)	1.31	0.231	#NUM!	DHCR24,LSS,TM7SF2
CD28 Signaling in T Helper Cells	1.28	0.108	-0.302	ARPC5,CALM1 (includes others),HLA-B,HLA-DMB,IKBKB,JUN,MAP2K4,MAPK12,PIK3C2A,PIK3C2B,PIK3R3,PIK3R4,PLCG1
Calcium Signaling	1.28	0.0971	0	ASPH,ATF4,ATP2A2,ATP2B1,ATP2B4,CACNB3,CALM1 (includes others),CAMKK1,GRIN1,HDAC10,HDAC7,MAPK1,MEF2D,MYH14,MYH9,RCAN1,TNNI2,TPM2,TPM4,TRPV6
Polyamine Regulation in Colon Cancer	1.28	0.182	#NUM!	CTNNB1,OAZ1,ODC1,PSME4
Glioma Invasiveness Signaling	1.27	0.122	2.333	CD44,ITGAV,MAPK1,NRAS,PIK3C2A,PIK3C2B,PIK3R3,PIK3R4,RHOA
Activation of IRF by Cytosolic Pattern Recognition Receptors	1.27	0.127	-2.121	IKBKB,IRF9,JUN,MAP2K4,MAPK12,MAVS,SIKE1,STAT2
PAK Signaling	1.27	0.113	2.111	ARHGEF6,ITGB1,MAP2K4,MAPK1,MAPK12,NRAS,PIK3C2A,PIK3C2B,PIK3R3,PIK3R4,WASL
Glycine Cleavage Complex	1.27	0.333	#NUM!	AMT,GLDC
Pancreatic Adenocarcinoma Signaling	1.26	0.11	0.577	JAK1,MAP2K4,MAPK1,MAPK12,NOTCH1,PIK3C2A,PIK3C2B,PIK3R3,PIK3R4,PTGS2,TYK2,VEGFA
Glucocorticoid Receptor Signaling	1.26	0.0893	#NUM!	ARID2,CCL5,HSPA5,HSPA6,IKBKB,JAK1,JUN,KRT14,KRT6C,KRT75,MAP2K4,MAP2K7,MAPK1,MAPK12,NCOR2,NR3C2,NRAS,PIK3C2A,PIK3C2B,PIK3R3,PIK3R4,POLR2A,POLR2F,POLR2L,PTGS2,SMARCA4,SMARCC2,TAF10,TAF15,TAF6
MIF Regulation of Innate Immunity	1.26	0.143	0	JUN,MAP2K4,MAPK1,MAPK12,PLA2G6,PTGS2
G Beta Gamma Signaling	1.24	0.107	1.387	ARHGEF6,CACNB3,CAV1,CAV2,GNAI3,GNG12,GNG13,MAPK1,NRAS,PLCG1,PRKCI,PRKD3,SRC
Nitric Oxide Signaling in the Cardiovascular System	1.22	0.111	0.302	ATP2A2,CALM1 (includes others),CAV1,MAPK1,PIK3C2A,PIK3C2B,PIK3R3,PIK3R4,PRKCI,PRKD3,VEGFA
Oncostatin M Signaling	1.22	0.14	1.633	CHI3L1,IL6ST,JAK1,MAPK1,NRAS,TYK2
Toll-like Receptor Signaling	1.21	0.118	0	IKBKB,JUN,MAP2K4,MAPK1,MAPK12,SIGIRR,TLR1,TRAF1,UBC
Myc Mediated Apoptosis Signaling	1.2	0.123	#NUM!	CYCS,MAP2K4,MAPK12,NRAS,PIK3C2A,PIK3C2B,PIK3R3,PIK3R4
ErbB2-ErbB3 Signaling	1.2	0.123	1.134	JUN,MAPK1,NRAS,PIK3C2A,PIK3C2B,PIK3R3,PIK3R4,TYK2
Glutamine Biosynthesis I	1.18	1	#NUM!	GLUL
Sorbitol Degradation I	1.18	1	#NUM!	SORD
Lanosterol Biosynthesis	1.18	1	#NUM!	LSS
Apelin Pancreas Signaling Pathway	1.18	0.136	0.816	MAP2K4,MAPK12,PIK3C2A,PIK3C2B,PIK3R3,PIK3R4
Calcium-induced T Lymphocyte Apoptosis	1.17	0.121	0	ATP2A2,CALM1 (includes others),HLA-B,HLA-DMB,MEF2D,PLCG1,PRKCI,PRKD3
CTLA4 Signaling in Cytotoxic T Lymphocytes	1.17	0.112	#NUM!	AP1G2,CLTC,HLA-B,PIK3C2A,PIK3C2B,PIK3R3,PIK3R4,PLCG1,PPP2R3B,ZBTB12
TCA Cycle II (Eukaryotic)	1.16	0.167	2	ACO2,FH,MDH1,MDH2
Inhibition of Angiogenesis by TSP1	1.16	0.147	-0.447	JUN,MAP2K4,MAPK1,MAPK12,VEGFA
IL-7 Signaling Pathway	1.16	0.115	1.414	FOXO4,JAK1,JUN,MAPK1,MAPK12,PIK3C2A,PIK3C2B,PIK3R3,PIK3R4
PTEN Signaling	1.15	0.103	-0.577	BMPR1A,CSNK2B,FGFR1,FGFR2,FGFR3,FOXO4,IKBKB,INPPL1,ITGB1,MAGI1,MAPK1,NRAS,PIK3R3
Superpathway of Citrulline Metabolism	1.15	0.2	#NUM!	ALDH18A1,ASS1,GLS
GDP-glucose Biosynthesis	1.14	0.286	#NUM!	PGM1,PGM3
IL-1 Signaling	1.12	0.11	-0.816	ADCY6,GNAI3,GNG12,GNG13,IKBKB,JUN,MAP2K4,MAP2K7,MAPK1,MAPK12
TWEAK Signaling	1.11	0.143	-0.447	BAG4,CYCS,IKBKB,TNFRSF25,TRAF1
D-myo-inositol (1,4,5,6)-Tetrakisphosphate Biosynthesis	1.11	0.1	-0.535	CDC25B,DOT1L,DUSP14,HACD2,NUDT16,NUDT4,PPFIA3,PPFIA4,PPP1CC,PPP1R12C,PPP1R16B,PTPN23,SSH3,THTPA
D-myo-inositol (3,4,5,6)-tetrakisphosphate Biosynthesis	1.11	0.1	-0.535	CDC25B,DOT1L,DUSP14,HACD2,NUDT16,NUDT4,PPFIA3,PPFIA4,PPP1CC,PPP1R12C,PPP1R16B,PTPN23,SSH3,THTPA
Role of Oct4 in Mammalian Embryonic Stem Cell Pluripotency	1.1	0.13	#NUM!	BMI1,JARID2,NR2F2,RXRB,SH3GLB1,SPP1
NF-κB Signaling	1.09	0.095	0.728	BMPR1A,CSNK2B,FGFR1,FGFR2,FGFR3,IKBKB,MAP2K7,NRAS,PELI1,PIK3C2A,PIK3C2B,PIK3R3,PIK3R4,SIGIRR,TLR1,TRAF5,UBE2N
IL-10 Signaling	1.08	0.116	#NUM!	FCGR2A,IKBKB,JAK1,JUN,MAP2K4,MAPK1,MAPK12,TYK2
SPINK1 General Cancer Pathway	1.08	0.116	1.414	JAK1,MAPK1,NRAS,PIK3C2A,PIK3C2B,PIK3R3,PIK3R4,TYK2
Cdc42 Signaling	1.08	0.0958	0.632	ARHGEF6,ARPC5,EXOC5,HLA-B,HLA-DMB,IQGAP1,ITGB1,JUN,LLGL1,MAP2K4,MAPK1,MAPK12,PRKCI,SRC,TNK2,WASL
T Cell Receptor Signaling	1.07	0.105	#NUM!	CALM1 (includes others),IKBKB,JUN,MAP2K4,MAPK1,NRAS,PIK3C2A,PIK3C2B,PIK3R3,PIK3R4,PLCG1
Type II Diabetes Mellitus Signaling	1.07	0.0986	1.155	CACNB3,IKBKB,IRS2,MAP2K4,MAP2K7,MAPK1,MAPK12,PIK3C2A,PIK3C2B,PIK3R3,PIK3R4,PRKCI,PRKD3,SOCS7
Cancer Drug Resistance By Drug Efflux	1.07	0.121	#NUM!	ABCC10,ABCG2,FOXO4,MAPK1,NRAS,PIK3R3,PTGS2
nNOS Signaling in Neurons	1.06	0.128	#NUM!	CALM1 (includes others),CAPN10,DLG4,GRIN1,PRKCI,PRKD3
Glycolysis I	1.06	0.154	0	ALDOC,ENO3,GAPDH,PFKL
Nur77 Signaling in T Lymphocytes	1.04	0.119	#NUM!	CALM1 (includes others),CYCS,HLA-B,HLA-DMB,MAP3K2,MEF2D,RXRA
Natural Killer Cell Signaling	1.04	0.101	#NUM!	FCGR2A,INPPL1,MAPK1,NRAS,PIK3C2A,PIK3C2B,PIK3R3,PIK3R4,PLCG1,PRKCI,PRKD3,SH3BP2
Glucose and Glucose-1-phosphate Degradation	1.03	0.25	#NUM!	PGM1,PGM3
α-Adrenergic Signaling	1.02	0.105	1.134	ADCY6,CALM1 (includes others),GNAI3,GNG12,GNG13,MAPK1,NRAS,PLCG1,PRKCI,PRKD3
Systemic Lupus Erythematosus In B Cell Signaling Pathway	1.02	0.0873	0.408	CALM1 (includes others),CTNNB1,FCGR2A,FOXO4,IL6ST,INPPL1,IRF9,ISG20,JAK1,JUN,MAPK1,MAVS,NRAS,PIK3C2A,PIK3C2B,PIK3R3,PIK3R4,PRKCI,PRKD3,SRC,STAT2,TRAF1,TRAF5,TYK2
Endometrial Cancer Signaling	1.01	0.117	1.89	CTNNB1,MAPK1,NRAS,PIK3C2A,PIK3C2B,PIK3R3,PIK3R4
CDK5 Signaling	1.01	0.102	-0.333	ADCY6,ITGA6,ITGB1,LAMA5,LAMC1,MAPK1,MAPK12,MAPK15,NRAS,PPP1CC,PPP2R3B
Docosahexaenoic Acid (DHA) Signaling	0.991	0.132	#NUM!	CYCS,PIK3C2A,PIK3C2B,PIK3R3,PIK3R4
eNOS Signaling	0.991	0.0943	-0.277	ADCY6,AQP1,AQP3,CALM1 (includes others),CAV1,HSPA5,HSPA6,PIK3C2A,PIK3C2B,PIK3R3,PIK3R4,PLCG1,PRKCI,PRKD3,VEGFA
Osteoarthritis Pathway	0.991	0.09	0.728	ADAMTS4,AGER,ANXA5,ATF4,BMPR1A,CASP2,CTNNB1,FGFR1,FGFR3,HIF1A,ITGB1,MYBBP1A,NOTCH1,PPARGC1A,PTGS2,SDC4,SMAD5,SPP1,VEGFA
HOTAIR Regulatory Pathway	0.991	0.0943	1.291	BRD4,CD44,CTNNB1,JARID2,KMT2A,KMT2C,MMP14,MMP25,PIK3C2A,PIK3C2B,PIK3R3,PIK3R4,ROCK2,SPP1,WNT6
Amyotrophic Lateral Sclerosis Signaling	0.979	0.103	0.333	CAPN10,CCS,CYCS,GLUL,GRIN1,PIK3C2A,PIK3C2B,PIK3R3,PIK3R4,VEGFA
ATM Signaling	0.979	0.103	-0.707	ATF4,CBX1,CCNB1,H2AX,JUN,MAP2K4,MAPK12,PPP1CC,PPP2R3B,TRRAP
Wnt/β-catenin Signaling	0.975	0.0925	2.324	CD44,CSNK1A1,CSNK1E,CSNK2B,CTNNB1,JUN,LRP5,MAP4K1,PPP2R3B,SOX12,SOX13,SOX4,SOX8,SRC,UBC,WNT6
GPCR-Mediated Integration of Enteroendocrine Signaling Exemplified by an L Cell	0.975	0.11	-0.707	ADCY6,GNAI3,PDIA3,PLCB1,PLCB2,PLCB3,PLCD3,PLCG1
Melanoma Signaling	0.963	0.12	1.633	MAPK1,NRAS,PIK3C2A,PIK3C2B,PIK3R3,PIK3R4
tRNA Charging	0.955	0.128	2.236	DARS2,EPRS1,GARS1,IARS2,NARS1
Antigen Presentation Pathway	0.955	0.128	#NUM!	HLA-B,HLA-DMB,PDIA3,TAP1,TAPBP
Androgen Signaling	0.951	0.0956	-0.378	CACNB3,CALM1 (includes others),GNAI3,GNG12,GNG13,JUN,MAPK1,POLR2A,POLR2F,POLR2L,PRKCI,PRKD3,SRC
Wnt/Ca+ pathway	0.951	0.113	0.378	ATF4,PDIA3,PLCB1,PLCB2,PLCB3,PLCD3,PLCG1
Phosphatidylethanolamine Biosynthesis II	0.943	0.222	#NUM!	CHKB,SELENOI
Citrulline Biosynthesis	0.943	0.222	#NUM!	ALDH18A1,GLS
Heme Biosynthesis II	0.943	0.222	#NUM!	ALAS1,FECH
UDP-N-acetyl-D-galactosamine Biosynthesis II	0.943	0.222	#NUM!	PGM3,UAP1
Iron homeostasis signaling pathway	0.932	0.0949	#NUM!	ACO2,ATP6V1H,BMPR1A,FECH,HIF1A,JAK1,MAPK1,SLC11A2,SLC39A14,SMAD5,TCIRG1,TFRC,TYK2
FcγRIIB Signaling in B Lymphocytes	0.924	0.107	1.134	CACNB3,MAP2K4,MAPK12,NRAS,PIK3C2A,PIK3C2B,PIK3R3,PIK3R4
Phospholipases	0.924	0.111	-0.378	PDIA3,PLA2G6,PLCB1,PLCB2,PLCB3,PLCD3,PLCG1
Systemic Lupus Erythematosus Signaling	0.921	0.0873	#NUM!	FCGR2A,HLA-B,HNRNPA2B1,HNRNPC,JUN,LSM14B,LSM6,MAPK1,NRAS,PIK3C2A,PIK3C2B,PIK3R3,PIK3R4,PLCG1,PRPF38B,PRPF40B,PRPF4B,SART1,SNRNP35,SNRNP70
Role of p14/p19ARF in Tumor Suppression	0.921	0.138	-1	PIK3C2A,PIK3C2B,PIK3R3,PIK3R4
Ceramide Signaling	0.907	0.102	-0.333	CYCS,JUN,MAP2K4,NRAS,PIK3C2A,PIK3C2B,PIK3R3,PIK3R4,PPP2R3B
Ovarian Cancer Signaling	0.896	0.0935	0.707	CD44,CTNNB1,MAPK1,MSH6,NRAS,PIK3C2A,PIK3C2B,PIK3R3,PIK3R4,PTGS2,SRC,VEGFA,WNT6
Spermine Biosynthesis	0.896	0.5	#NUM!	AMD1
GDP-L-fucose Biosynthesis II (from L-fucose)	0.896	0.5	#NUM!	FCSK
Spermidine Biosynthesis I	0.896	0.5	#NUM!	AMD1
Sulfate Activation for Sulfonation	0.896	0.5	#NUM!	PAPSS1
Putrescine Biosynthesis III	0.896	0.5	#NUM!	ODC1
Formaldehyde Oxidation II (Glutathione-dependent)	0.896	0.5	#NUM!	ADH5
Glutamine Degradation I	0.896	0.5	#NUM!	GLS
Regulation of IL-2 Expression in Activated and Anergic T Lymphocytes	0.883	0.101	#NUM!	CALM1 (includes others),IKBKB,JUN,MAP2K4,MAP2K7,MAPK1,MAPK12,NRAS,PLCG1
TNFR2 Signaling	0.879	0.133	-1	IKBKB,JUN,MAP2K4,TRAF1
Pyridoxal 5'-phosphate Salvage Pathway	0.873	0.108	0.378	CSNK1A1,DAPK1,DMPK,MAP2K4,MAP3K6,MAPK1,PRPF4B
ERK/MAPK Signaling	0.87	0.0881	1.698	ATF4,CRK,ETS1,ITGB1,MAPK1,NRAS,PIK3C2A,PIK3C2B,PIK3R3,PIK3R4,PLA2G6,PLCG1,PPP1CC,PPP2R3B,PRKCI,RPS6KA1,SRC
Opioid Signaling Pathway	0.863	0.085	0.447	ADCY6,AP1G2,ATF4,CACNB3,CALM1 (includes others),CLTC,CTNNB1,GNAI3,GRIN1,MAP2K4,MAP2K7,MAPK1,MAPK12,MAPK15,NRAS,OGFR,PLCB1,PRKCI,PRKD3,RPS6KA1,SRC
Chronic Myeloid Leukemia Signaling	0.854	0.0971	#NUM!	CRK,HDAC10,HDAC7,IKBKB,MAPK1,NRAS,PIK3C2A,PIK3C2B,PIK3R3,PIK3R4
Sumoylation Pathway	0.854	0.0971	-0.707	ARHGDIG,ETS1,ISG20,JUN,MAP2K4,MAPK12,RANBP2,RHOA,SUMO3,TDG
Transcriptional Regulatory Network in Embryonic Stem Cells	0.848	0.111	#NUM!	H4C3,H4C8,L1CAM,RIF1,TRIM24,ZFHX3
White Adipose Tissue Browning Pathway	0.848	0.093	-1.155	ADCY6,ATF4,CACNB3,FGFR1,FGFR2,FGFR3,MAPK1,MAPK12,PPARGC1A,RXRA,RXRB,VEGFA
Cellular Effects of Sildenafil (Viagra)	0.812	0.0916	#NUM!	ADCY6,CALM1 (includes others),MYH14,MYH9,PABPC4,PDIA3,PLCB1,PLCB2,PLCB3,PLCD3,PLCG1,SLC4A11
Role of MAPK Signaling in the Pathogenesis of Influenza	0.81	0.1	#NUM!	CCL5,MAP2K4,MAP2K7,MAPK1,MAPK12,NRAS,PLA2G6,PTGS2
γ-glutamyl Cycle	0.793	0.182	#NUM!	GGT7,OPLAH
Telomerase Signaling	0.78	0.0935	2.121	ETS1,HDAC10,HDAC7,MAPK1,NRAS,PIK3C2A,PIK3C2B,PIK3R3,PIK3R4,PPP2R3B
Circadian Rhythm Signaling	0.772	0.121	#NUM!	ATF4,CLOCK,CSNK1E,GRIN1
PI3K/AKT Signaling	0.762	0.0862	1.732	CTNNB1,IKBKB,IL17RE,IL6ST,INPPL1,ITGB1,JAK1,LIMS1,MAPK1,NRAS,PIK3R3,PPP2R3B,PTGS2,TSC2,TYK2
GM-CSF Signaling	0.754	0.1	1.134	ETS1,MAPK1,NRAS,PIK3C2A,PIK3C2B,PIK3R3,PIK3R4
Human Embryonic Stem Cell Pluripotency	0.75	0.0889	#NUM!	BMPR1A,CTNNB1,FGFR1,FGFR2,FGFR3,LEFTY2,PIK3C2A,PIK3C2B,PIK3R3,PIK3R4,SMAD5,WNT6
TGF-β Signaling	0.745	0.0938	0.707	AMH,BMPR1A,JUN,MAP2K4,MAP4K1,MAPK1,MAPK12,NRAS,SMAD5
DNA Methylation and Transcriptional Repression Signaling	0.738	0.118	#NUM!	CHD3,H4C3,H4C8,MTA1
PFKFB4 Signaling Pathway	0.738	0.109	0.447	ATF4,MAP2K4,MAP2K7,MAPK1,XDH
Cleavage and Polyadenylation of Pre-mRNA	0.733	0.167	#NUM!	CPSF1,NUDT21
NADH Repair	0.733	0.333	#NUM!	GAPDH
Methylglyoxal Degradation I	0.733	0.333	#NUM!	GLO1
1,25-dihydroxyvitamin D3 Biosynthesis	0.733	0.333	#NUM!	POR
Glycogen Degradation II	0.733	0.167	#NUM!	PGM1,PGM3
Glutamate Degradation II	0.733	0.333	#NUM!	GOT2
N-acetylglucosamine Degradation I	0.733	0.333	#NUM!	AMDHD2
Aspartate Biosynthesis	0.733	0.333	#NUM!	GOT2
BER pathway	0.733	0.167	#NUM!	OGG1,PNKP
Glioma Signaling	0.728	0.0909	1.265	CALM1 (includes others),MAPK1,NRAS,PIK3C2A,PIK3C2B,PIK3R3,PIK3R4,PLCG1,PRKCI,PRKD3
Relaxin Signaling	0.724	0.0867	0	ADCY6,GDE1,GNAI3,GNG12,GNG13,JUN,MAPK1,PIK3C2A,PIK3C2B,PIK3R3,PIK3R4,SMARCC2,VEGFA
ERK5 Signaling	0.712	0.0972	1.134	ATF4,IL6ST,MAP3K2,MEF2D,NRAS,RPS6KA1,SRC
Actin Nucleation by ARP-WASP Complex	0.712	0.0972	2.646	ARPC5,ITGB1,NRAS,PPP1R12C,RHOA,ROCK2,WASL
iCOS-iCOSL Signaling in T Helper Cells	0.71	0.0901	-0.333	CALM1 (includes others),HLA-B,HLA-DMB,IKBKB,PIK3C2A,PIK3C2B,PIK3R3,PIK3R4,PLCG1,PLEKHA2
Type I Diabetes Mellitus Signaling	0.71	0.0901	0.707	CYCS,HLA-B,HLA-DMB,IKBKB,JAK1,MAP2K4,MAP2K7,MAPK1,MAPK12,SOCS7
IL-17A Signaling in Fibroblasts	0.708	0.114	#NUM!	IKBKB,JUN,MAPK1,MAPK12
BMP signaling pathway	0.708	0.0941	1.134	BMPR1A,JUN,MAGED1,MAP2K4,MAPK1,MAPK12,NRAS,SMAD5
Semaphorin Signaling in Neurons	0.697	0.1	#NUM!	ARHGEF12,ITGB1,MAPK1,RHOA,ROCK2,SEMA4D
Role of JAK1, JAK2 and TYK2 in Interferon Signaling	0.684	0.125	#NUM!	JAK1,STAT2,TYK2
Induction of Apoptosis by HIV1	0.676	0.0984	-0.816	CYCS,IKBKB,MAP2K4,MAP2K7,MAPK12,TRAF1
Role of Pattern Recognition Receptors in Recognition of Bacteria and Viruses	0.67	0.0844	1.941	C3,CCL5,MAP2K4,MAPK1,MAPK12,MAVS,PIK3C2A,PIK3C2B,PIK3R3,PIK3R4,PRKCI,PRKD3,TLR1
Angiopoietin Signaling	0.652	0.0933	#NUM!	CRK,IKBKB,NRAS,PIK3C2A,PIK3C2B,PIK3R3,PIK3R4
Acute Myeloid Leukemia Signaling	0.636	0.0899	1.414	MAP2K4,MAP2K7,MAPK1,NRAS,PIK3C2A,PIK3C2B,PIK3R3,PIK3R4
TNFR1 Signaling	0.636	0.1	-0.447	CASP2,CYCS,IKBKB,JUN,MAP2K4
Glycogen Degradation III	0.631	0.143	#NUM!	PGM1,PGM3
Phenylalanine Degradation IV (Mammalian, via Side Chain)	0.631	0.143	#NUM!	ACSF3,GOT2
Retinoate Biosynthesis II	0.623	0.25	#NUM!	RBP1
Pentose Phosphate Pathway (Oxidative Branch)	0.623	0.25	#NUM!	G6PD
PRPP Biosynthesis I	0.623	0.25	#NUM!	PRPS2
Heme Biosynthesis from Uroporphyrinogen-III I	0.623	0.25	#NUM!	FECH
Glutathione Redox Reactions II	0.623	0.25	#NUM!	PDIA3
Proline Biosynthesis I	0.623	0.25	#NUM!	ALDH18A1
L-cysteine Degradation I	0.623	0.25	#NUM!	GOT2
Thyroid Cancer Signaling	0.614	0.098	#NUM!	CTNNB1,MAPK1,NRAS,RXRA,RXRB
Antiproliferative Role of TOB in T Cell Signaling	0.614	0.115	#NUM!	MAPK1,PABPC4,RPS6KA1
Prostate Cancer Signaling	0.604	0.0879	#NUM!	ATF4,CTNNB1,MAPK1,NRAS,PIK3C2A,PIK3C2B,PIK3R3,PIK3R4
Regulation of Cellular Mechanics by Calpain Protease	0.593	0.0923	0.447	ACTN4,CAPN10,ITGB1,MAPK1,NRAS,SRC
Telomere Extension by Telomerase	0.587	0.133	#NUM!	HNRNPA2B1,XRCC5
Xenobiotic Metabolism Signaling	0.587	0.0767	#NUM!	ALDH18A1,ALDH9A1,CHST1,MAP2K4,MAP2K7,MAP3K10,MAP3K2,MAP3K6,MAPK1,MAPK12,NCOR2,NRAS,PIK3C2A,PIK3C2B,PIK3R3,PIK3R4,PPARGC1A,PPP2R3B,PRKCI,PRKD3,RXRA,UGT8
Synaptic Long Term Depression	0.58	0.0794	1.069	CACNB3,GNAI3,MAPK1,NRAS,PDIA3,PLA2G6,PLCB1,PLCB2,PLCB3,PLCD3,PLCG1,PPP2R3B,PRKCI,PRKD3,SMARCC2
Mechanisms of Viral Exit from Host Cells	0.548	0.0976	#NUM!	PRKCI,PRKD3,SH3GLB1,SH3GLB2
Th2 Pathway	0.548	0.0809	0	HLA-B,HLA-DMB,JAK1,JUN,NOTCH1,PIK3C2A,PIK3C2B,PIK3R3,PIK3R4,STAT6,TYK2
Granzyme B Signaling	0.547	0.125	#NUM!	CYCS,NUMA1
Chondroitin Sulfate Degradation (Metazoa)	0.547	0.125	#NUM!	GM2A,HEXD
Vitamin-C Transport	0.547	0.125	#NUM!	SELENOT,SLC23A2
Tetrahydrofolate Salvage from 5,10-methenyltetrahydrofolate	0.541	0.2	#NUM!	MTHFD2
Serine Biosynthesis	0.541	0.2	#NUM!	PSAT1
Tetrapyrrole Biosynthesis II	0.541	0.2	#NUM!	ALAS1
CMP-N-acetylneuraminate Biosynthesis I (Eukaryotes)	0.541	0.2	#NUM!	NAGK
Eumelanin Biosynthesis	0.541	0.2	#NUM!	DDT
Myo-inositol Biosynthesis	0.541	0.2	#NUM!	IMPAD1
Trans, trans-farnesyl Diphosphate Biosynthesis	0.541	0.2	#NUM!	FDPS
Citrulline-Nitric Oxide Cycle	0.541	0.2	#NUM!	ASS1
Apelin Adipocyte Signaling Pathway	0.532	0.0854	1.134	ADCY6,GNAI3,HIF1A,MAPK1,MAPK12,MAPK15,PPARGC1A
Gαi Signaling	0.511	0.08	0.378	ADCY6,ADORA1,CAV1,GABBR1,GNAI3,GNG12,GNG13,MAPK1,NRAS,SRC
Ubiquinol-10 Biosynthesis (Eukaryotic)	0.51	0.118	#NUM!	ECHDC1,MICAL1
Dermatan Sulfate Degradation (Metazoa)	0.51	0.118	#NUM!	GM2A,HEXD
D-myo-inositol (1,4,5)-trisphosphate Degradation	0.51	0.118	#NUM!	IMPAD1,INPPL1
BAG2 Signaling Pathway	0.504	0.093	-1	HSPA5,HSPA6,MAPK1,PSME4
p53 Signaling	0.499	0.0816	-1.414	CTNNB1,HIF1A,JUN,PIDD1,PIK3C2A,PIK3C2B,PIK3R3,PIK3R4
MSP-RON Signaling Pathway	0.476	0.0862	#NUM!	MST1R,PIK3C2A,PIK3C2B,PIK3R3,PIK3R4
Superpathway of Geranylgeranyldiphosphate Biosynthesis I (via Mevalonate)	0.476	0.111	#NUM!	FDPS,MVD
Arginine Biosynthesis IV	0.475	0.167	#NUM!	ASS1
Urea Cycle	0.475	0.167	#NUM!	ASS1
Selenocysteine Biosynthesis II (Archaea and Eukaryotes)	0.475	0.167	#NUM!	SEPHS2
Zymosterol Biosynthesis	0.475	0.167	#NUM!	TM7SF2
GDP-mannose Biosynthesis	0.475	0.167	#NUM!	GMPPB
Aryl Hydrocarbon Receptor Signaling	0.467	0.0769	0.333	ALDH18A1,ALDH9A1,JUN,MAPK1,NCOR2,NFIB,NFIX,RXRA,RXRB,SMARCA4,SRC
Granzyme A Signaling	0.446	0.105	#NUM!	H1-0,H1-4
Autophagy	0.427	0.082	#NUM!	CTSZ,LAMP1,PIK3R4,ULK1,WDFY3
PPAR Signaling	0.424	0.0769	0	IKBKB,JUN,MAPK1,NCOR2,NRAS,PPARGC1A,PTGS2,RXRA
NAD Biosynthesis from 2-amino-3-carboxymuconate Semialdehyde	0.421	0.143	#NUM!	NADSYN1
Superpathway of Serine and Glycine Biosynthesis I	0.421	0.143	#NUM!	PSAT1
Thioredoxin Pathway	0.421	0.143	#NUM!	SELENOT
Phosphatidylcholine Biosynthesis I	0.421	0.143	#NUM!	CHKB
The Visual Cycle	0.417	0.1	#NUM!	AKR1C3,RBP1
Fatty Acid α-oxidation	0.417	0.1	#NUM!	ALDH9A1,PTGS2
Cytotoxic T Lymphocyte-mediated Apoptosis of Target Cells	0.41	0.0882	#NUM!	CYCS,HLA-B,ZBTB12
MIF-mediated Glucocorticoid Regulation	0.41	0.0882	#NUM!	MAPK1,PLA2G6,PTGS2
Death Receptor Signaling	0.407	0.0769	-1.134	ACIN1,CASP2,CYCS,IKBKB,MAP2K4,MAP2K7,TNFRSF25
Acute Phase Response Signaling	0.4	0.0726	0.302	C3,IKBKB,IL6ST,JUN,MAP2K4,MAP2K7,MAPK1,MAPK12,NRAS,PIK3R3,RBP1,SAA1,SOCS7
LXR/RXR Activation	0.396	0.0744	-0.816	C3,CLU,MYLIP,NCOR2,PTGS2,RXRA,RXRB,SAA1,SCD
Th1 Pathway	0.396	0.0744	0.333	HLA-B,HLA-DMB,JAK1,NOTCH1,PIK3C2A,PIK3C2B,PIK3R3,PIK3R4,TYK2
HMGB1 Signaling	0.395	0.0727	0.577	AGER,JUN,MAP2K4,MAP2K7,MAPK1,MAPK12,NRAS,PIK3C2A,PIK3C2B,PIK3R3,PIK3R4,RHOA
Nucleotide Excision Repair Pathway	0.39	0.0857	#NUM!	POLR2A,POLR2F,POLR2L
Histidine Degradation III	0.377	0.125	#NUM!	MTHFD2
Superpathway of D-myo-inositol (1,4,5)-trisphosphate Metabolism	0.344	0.087	#NUM!	IMPAD1,INPPL1
Bladder Cancer Signaling	0.34	0.0722	#NUM!	DAPK1,FGFR3,MAPK1,MMP14,MMP25,NRAS,VEGFA
Salvage Pathways of Pyrimidine Ribonucleotides	0.34	0.0722	0.378	CSNK1A1,DAPK1,DMPK,MAP2K4,MAP3K6,MAPK1,PRPF4B
Pathogenesis of Multiple Sclerosis	0.339	0.111	#NUM!	CCL5
Sucrose Degradation V (Mammalian)	0.339	0.111	#NUM!	ALDOC
Folate Transformations I	0.339	0.111	#NUM!	MTHFD2
Tumoricidal Function of Hepatic Natural Killer Cells	0.323	0.0833	#NUM!	CYCS,M6PR
Inhibition of Matrix Metalloproteases	0.321	0.0769	#NUM!	ADAM10,MMP14,MMP25
Prostanoid Biosynthesis	0.306	0.1	#NUM!	PTGS2
Pentose Phosphate Pathway	0.306	0.1	#NUM!	G6PD
Dolichyl-diphosphooligosaccharide Biosynthesis	0.306	0.1	#NUM!	ALG1
Agranulocyte Adhesion and Diapedesis	0.302	0.0677	#NUM!	CCL28,CCL5,CLDN12,CLDN9,CX3CL1,GNAI3,ITGA6,ITGB1,MMP14,MMP25,MYH14,MYH9,SDC4
Role of PKR in Interferon Induction and Antiviral Response	0.291	0.0732	#NUM!	CYCS,IKBKB,TRAF5
Estrogen Biosynthesis	0.291	0.0732	#NUM!	AKR1C3,HSD17B12,POR
Triacylglycerol Biosynthesis	0.291	0.0732	#NUM!	LPCAT4,PLPP2,PLPPR3
Pyrimidine Ribonucleotides Interconversion	0.291	0.0732	#NUM!	ENTPD8,RECQL4,SMARCA1
Granulocyte Adhesion and Diapedesis	0.287	0.067	#NUM!	CCL28,CCL5,CLDN12,CLDN9,CX3CL1,GNAI3,ITGA6,ITGB1,MMP14,MMP25,SDC3,SDC4
Lipid Antigen Presentation by CD1	0.286	0.0769	#NUM!	AP1G2,PDIA3
p38 MAPK Signaling	0.286	0.0678	-0.816	ATF4,CDC25B,MAP2K4,MAP4K1,MAPK12,MEF2D,PLA2G6,RPS6KA1
Apelin Liver Signaling Pathway	0.286	0.0769	#NUM!	MAP2K4,MAPK12
NER Pathway	0.283	0.068	-0.816	H4C3,H4C8,POLR2A,POLR2F,POLR2L,UBE2N,UVSSA
G-Protein Coupled Receptor Signaling	0.28	0.0662	#NUM!	ADCY6,ADORA1,ATF4,GABBR1,GDE1,GNAI3,IKBKB,MAPK1,NRAS,PIK3C2A,PIK3C2B,PIK3R3,PIK3R4,PLCB1,PLCB2,PLCB3,RPS6KA1,SRC
Purine Nucleotides De Novo Biosynthesis II	0.278	0.0909	#NUM!	GMPS
Role of IL-17F in Allergic Inflammatory Airway Diseases	0.277	0.0714	#NUM!	ATF4,MAPK1,RPS6KA1
Pyrimidine Ribonucleotides De Novo Biosynthesis	0.264	0.0698	#NUM!	ENTPD8,RECQL4,SMARCA1
tRNA Splicing	0.264	0.0698	#NUM!	GDE1,TSEN15,TSEN34
OX40 Signaling Pathway	0.262	0.0667	-1	HLA-B,HLA-DMB,JUN,MAP2K4,MAPK12,TRAF5
TREM1 Signaling	0.256	0.0667	1.342	ITGB1,MAPK1,PLCG1,SIGIRR,TLR1
Assembly of RNA Polymerase I Complex	0.253	0.0833	#NUM!	POLR2F
Guanosine Nucleotides Degradation III	0.253	0.0833	#NUM!	XDH
Retinoic acid Mediated Apoptosis Signaling	0.249	0.0667	#NUM!	CYCS,DAP3,RXRA,RXRB
Sonic Hedgehog Signaling	0.239	0.069	#NUM!	CCNB1,STK36
NAD biosynthesis II (from tryptophan)	0.231	0.0769	#NUM!	NADSYN1
Acyl-CoA Hydrolysis	0.231	0.0769	#NUM!	PPT1
Oleate Biosynthesis II (Animals)	0.231	0.0769	#NUM!	SCD
Leukotriene Biosynthesis	0.231	0.0769	#NUM!	GGT7
Urate Biosynthesis/Inosine 5'-phosphate Degradation	0.231	0.0769	#NUM!	XDH
Bile Acid Biosynthesis, Neutral Pathway	0.231	0.0769	#NUM!	AKR1C3
Pregnenolone Biosynthesis	0.231	0.0769	#NUM!	MICAL1
DNA Double-Strand Break Repair by Homologous Recombination	0.212	0.0714	#NUM!	ATRX
DNA Double-Strand Break Repair by Non-Homologous End Joining	0.212	0.0714	#NUM!	XRCC5
Mevalonate Pathway I	0.212	0.0714	#NUM!	MVD
Colanic Acid Building Blocks Biosynthesis	0.212	0.0714	#NUM!	GMPPB
Androgen Biosynthesis	0.194	0.0667	#NUM!	AKR1C3
Adenosine Nucleotides Degradation II	0.194	0.0667	#NUM!	XDH
Histidine Degradation VI	0.194	0.0667	#NUM!	MICAL1
LPS/IL-1 Mediated Inhibition of RXR Function	0	0.0491	0	ALAS1,ALDH18A1,ALDH9A1,CHST1,CPT1B,FABP5,JUN,MAP2K4,MAP2K7,PPARGC1A,RXRA
Coagulation System	0	0.0286	#NUM!	F3
Hepatic Cholestasis	0	0.0489	#NUM!	ADCY6,IKBKB,JUN,MAP2K4,MAPK12,PRKCI,PRKD3,RXRA,SLC4A2
Hepatic Fibrosis / Hepatic Stellate Cell Activation	0	0.0484	#NUM!	CCL5,COL12A1,COL27A1,COL9A3,FGFR1,FGFR2,MYH14,MYH9,VEGFA
FXR/RXR Activation	0	0.0635	#NUM!	C3,CLU,MAP2K4,MAPK12,PPARGC1A,RXRA,SAA1,SLC4A2
PXR/RXR Activation	0	0.0615	#NUM!	ALAS1,PPARGC1A,RXRA,SCD
Regulation of Actin-based Motility by Rho	0	0.0532	1.342	ARPC5,ITGB1,PIP4K2B,RHOA,WASL
Role of BRCA1 in DNA Damage Response	0	0.0625	#NUM!	ARID2,FANCA,MSH6,SMARCA4,SMARCC2
Role of RIG1-like Receptors in Antiviral Innate Immunity	0	0.0455	#NUM!	IKBKB,MAVS
T Helper Cell Differentiation	0	0.0548	#NUM!	HLA-B,HLA-DMB,IL6ST,STAT6
Factors Promoting Cardiogenesis in Vertebrates	0	0.0645	#NUM!	BMPR1A,CTNNB1,LRP5,PRKCI,PRKD3,SMAD5
Cardiomyocyte Differentiation via BMP Receptors	0	0.05	#NUM!	BMPR1A
Cell Cycle Regulation by BTG Family Proteins	0	0.0541	#NUM!	CNOT7,PPP2R3B
Maturity Onset Diabetes of Young (MODY) Signaling	0	0.0476	#NUM!	GAPDH
Role of CHK Proteins in Cell Cycle Checkpoint Control	0	0.0175	#NUM!	PPP2R3B
Basal Cell Carcinoma Signaling	0	0.0417	#NUM!	CTNNB1,STK36,WNT6
Primary Immunodeficiency Signaling	0	0.02	#NUM!	TAP1
Allograft Rejection Signaling	0	0.0233	#NUM!	HLA-B,HLA-DMB
Autoimmune Thyroid Disease Signaling	0	0.0408	#NUM!	HLA-B,HLA-DMB
Graft-versus-Host Disease Signaling	0	0.0417	#NUM!	HLA-B,HLA-DMB
Communication between Innate and Adaptive Immune Cells	0	0.0312	#NUM!	CCL5,HLA-B,TLR1
Crosstalk between Dendritic Cells and Natural Killer Cells	0	0.0225	#NUM!	FSCN1,HLA-B
Altered T Cell and B Cell Signaling in Rheumatoid Arthritis	0	0.0444	#NUM!	HLA-B,HLA-DMB,SPP1,TLR1
Atherosclerosis Signaling	0	0.0238	#NUM!	CLU,F3,PLA2G6
B Cell Development	0	0.0556	#NUM!	HLA-B,HLA-DMB
Neuroprotective Role of THOP1 in Alzheimer's Disease	0	0.0345	#NUM!	HLA-B,IDE,PRSS12,PRSS22
Role of Wnt/GSK-3β Signaling in the Pathogenesis of Influenza	0	0.0513	#NUM!	CSNK1A1,CSNK1E,CTNNB1,WNT6
Role of Lipids/Lipid Rafts in the Pathogenesis of Influenza	0	0.0435	#NUM!	FDPS
Role of Hypercytokinemia/hyperchemokinemia in the Pathogenesis of Influenza	0	0.0233	#NUM!	CCL5
Extrinsic Prothrombin Activation Pathway	0	0.0625	#NUM!	F3
Cyclins and Cell Cycle Regulation	0	0.0494	#NUM!	CCNB1,HDAC10,HDAC7,PPP2R3B
Cell Cycle Control of Chromosomal Replication	0	0.0536	#NUM!	CDK10,CDK16,CDK3
Mismatch Repair in Eukaryotes	0	0.0625	#NUM!	MSH6
Differential Regulation of Cytokine Production in Macrophages and T Helper Cells by IL-17A and IL-17F	0	0.0556	#NUM!	CCL5
Differential Regulation of Cytokine Production in Intestinal Epithelial Cells by IL-17A and IL-17F	0	0.0435	#NUM!	CCL5
nNOS Signaling in Skeletal Muscle Cells	0	0.0488	#NUM!	CACNB3,CALM1 (includes others)
GADD45 Signaling	0	0.0526	#NUM!	CCNB1
Netrin Signaling	0	0.0462	#NUM!	ABLIM1,CACNB3,UNC5B
Heparan Sulfate Biosynthesis	0	0.0385	#NUM!	AARSD1,CHST1,EXTL1
Bupropion Degradation	0	0.04	#NUM!	POR
Retinoate Biosynthesis I	0	0.0606	#NUM!	AKR1C3,RBP1
Thyroid Hormone Metabolism II (via Conjugation and/or Degradation)	0	0.0263	#NUM!	LARGE2
Nicotine Degradation III	0	0.0357	#NUM!	LARGE2,POR
Dopamine Degradation	0	0.0333	#NUM!	ALDH9A1
Heparan Sulfate Biosynthesis (Late Stages)	0	0.0423	#NUM!	AARSD1,CHST1,EXTL1
CDP-diacylglycerol Biosynthesis I	0	0.05	#NUM!	LPCAT4
Melatonin Degradation I	0	0.0333	#NUM!	LARGE2,POR
Triacylglycerol Degradation	0	0.0213	#NUM!	AARSD1
Tryptophan Degradation X (Mammalian, via Tryptamine)	0	0.04	#NUM!	ALDH9A1
Chondroitin Sulfate Biosynthesis	0	0.0179	#NUM!	CHST1
Dermatan Sulfate Biosynthesis	0	0.0169	#NUM!	CHST1
Glutathione-mediated Detoxification	0	0.0312	#NUM!	LANCL1
1D-myo-inositol Hexakisphosphate Biosynthesis II (Mammalian)	0	0.0556	#NUM!	INPPL1
Dermatan Sulfate Biosynthesis (Late Stages)	0	0.0217	#NUM!	CHST1
Phosphatidylglycerol Biosynthesis II (Non-plastidic)	0	0.0455	#NUM!	LPCAT4
Nicotine Degradation II	0	0.0308	#NUM!	LARGE2,POR
Purine Nucleotides Degradation II (Aerobic)	0	0.0556	#NUM!	XDH
Mitochondrial L-carnitine Shuttle Pathway	0	0.0588	#NUM!	CPT1B
D-myo-inositol (1,3,4)-trisphosphate Biosynthesis	0	0.0556	#NUM!	INPPL1
Serotonin Degradation	0	0.0448	#NUM!	ADH5,ALDH9A1,LARGE2
Retinol Biosynthesis	0	0.0476	#NUM!	AKR1C3,RBP1
Methylglyoxal Degradation III	0	0.0556	#NUM!	AKR1C3
Histamine Degradation	0	0.0588	#NUM!	ALDH9A1
Chondroitin Sulfate Biosynthesis (Late Stages)	0	0.0208	#NUM!	CHST1
Superpathway of Melatonin Degradation	0	0.0308	#NUM!	LARGE2,POR
Stearate Biosynthesis I (Animals)	0	0.0652	#NUM!	DHCR24,LPCAT4,PPT1
Noradrenaline and Adrenaline Degradation	0	0.0571	#NUM!	ADH5,ALDH9A1
Acetone Degradation I (to Methylglyoxal)	0	0.0333	#NUM!	POR
Putrescine Degradation III	0	0.0476	#NUM!	ALDH9A1
Oxidative Ethanol Degradation III	0	0.0526	#NUM!	ALDH9A1
Ethanol Degradation IV	0	0.0435	#NUM!	ALDH9A1
Ethanol Degradation II	0	0.0625	#NUM!	ADH5,ALDH9A1
Methionine Degradation I (to Homocysteine)	0	0.0455	#NUM!	AHCY
Superpathway of Methionine Degradation	0	0.0541	#NUM!	AHCY,GOT2
DNA damage-induced 14-3-3σ Signaling	0	0.0526	#NUM!	CCNB1
Gαs Signaling	0	0.0561	0	ADCY6,ATF4,GNG12,GNG13,MAPK1,SRC
Cysteine Biosynthesis III (mammalia)	0	0.0417	#NUM!	AHCY
Cell Cycle: G1/S Checkpoint Regulation	0	0.0597	0	BMI1,HDAC10,HDAC7,RPL11
Cardiac β-adrenergic Signaling	0	0.0638	0.447	ADCY6,AKAP17A,AKAP9,ATP2A2,GDE1,GNG12,GNG13,PPP1CC,PPP2R3B
Cell Cycle: G2/M DNA Damage Checkpoint Regulation	0	0.0612	#NUM!	CCNB1,CDC25B,RPS6KA1
GABA Receptor Signaling	0	0.0632	#NUM!	ADCY6,ALDH9A1,AP1G2,CACNB3,GABBR1,UBC
Serotonin Receptor Signaling	0	0.0233	#NUM!	ADCY6
Dopamine Receptor Signaling	0	0.039	#NUM!	ADCY6,PPP1CC,PPP2R3B
cAMP-mediated signaling	0	0.0526	0	ADCY6,ADORA1,AKAP17A,AKAP9,ATF4,CALM1 (includes others),GABBR1,GDE1,GNAI3,MAPK1,RPS6KA1,SRC
Notch Signaling	0	0.027	#NUM!	NOTCH1
Gustation Pathway	0	0.0455	#NUM!	ADCY6,CACNB3,GDE1,GNG13,P2RX2,PLCB2,SCNN1A
Inflammasome pathway	0	0.05	#NUM!	NEK7
Th1 and Th2 Activation Pathway	0	0.0643	#NUM!	HLA-B,HLA-DMB,JAK1,JUN,NOTCH1,PIK3C2A,PIK3C2B,PIK3R3,PIK3R4,STAT6,TYK2
Th17 Activation Pathway	0	0.044	0	HIF1A,JAK1,RORA,TYK2
Apelin Muscle Signaling Pathway	0	0.0526	#NUM!	PPARGC1A
FAT10 Signaling Pathway	0	0.0556	#NUM!	PSME4
FAT10 Cancer Signaling Pathway	0	0.0652	#NUM!	CTNNB1,EEF1A1,IKBKB
Systemic Lupus Erythematosus In T Cell Signaling Pathway	0	0.0571	0.688	ATF4,CASP2,CD44,GNAI3,HLA-B,HLA-DMB,JUN,MAP2K4,MAP2K7,MAPK1,NRAS,PIK3C2A,PIK3C2B,PIK3R3,PIK3R4,PLCG1,PPP2R3B,RHOA,ROCK2
Inhibition of ARE-Mediated mRNA Degradation Pathway	0	0.0574	0.378	CNOT7,MAPK1,MAPK12,MAPK15,PPP2R3B,PSME4,ZFP36L1
Complement System	0	0.0541	#NUM!	C3,CD55
Eicosanoid Signaling	0	0.0455	#NUM!	AKR1C3,PLA2G6,PTGS2

## Sheet: 2. Upstream regulators
Supplementary Table 12: Pathway analysis of WHIM2 PDX mammary gland tumor vs. lung met RNA-seq comparative analysis
Upstream Regulator	Expr Log Ratio	Molecule Type	Predicted Activation State	Activation z-score	p-value of overlap	Target Molecules in Dataset	Mechanistic Network
DAP3	0.255	other	Inhibited	-3.606	7.25e-16	MT-ATP6,MT-ATP8,MT-CO1,MT-CO2,MT-CO3,MT-CYB,MT-ND1,MT-ND2,MT-ND3,MT-ND4,MT-ND4L,MT-ND5,MT-ND6
ESR1	0.413	ligand-dependent nuclear receptor	Activated	6.404	2.34e-13	ABCG2,ABLIM1,ADAMTS13,ADGRG6,ADORA1,ANAPC2,AP1G2,AP4M1,AQP1,AQP3,AREG,ARFGAP1,ARHGEF9,ASPM,ASS1,ATP1B1,ATP2B1,ATP6V1H,BCL2L2,BRWD1,C3,CAV1,CAV2,CCNB1,CCNC,CD55,CDC27,CDC42SE2,CENPE,CENPF,CEP250,CGN,CLN8,COPA,COTL1,CRIM1,CRK,CSNK1A1,CTNNB1,DHCR24,DR1,DSG2,EEA1,EHMT2,EXOC5,F3,FGFR1,FGFR2,FLNA,FOXO4,G6PD,GALNT7,GM2A,GNG12,GRIN1,H4C3,HDGFL3,HIF1A,HIP1R,HLA-B,HOOK2,HSPA13,IFITM3,IFRD1,IL6ST,IQGAP1,IRS…	566 (13)
5-fluorouracil		chemical drug		0.131	5.78e-12	ATF4,ATP5F1B,ATP5F1C,ATP5ME,CALU,CCT3,CCT6A,CD82,CLU,COX6C,CYCS,EIF3C,EIF4A1,EPHA2,FBL,FDPS,FGFR2,GAPDH,GARS1,GOT2,HNRNPA2B1,HNRNPC,HSPE1,ILF2,ITGB4,JUN,MDH1,MT-CO1,MT-CO2,MT-ND3,MT-ND4,MT-ND4L,MT-ND6,MTA1,NCL,NDUFA1,NDUFA4,NOTCH1,OAZ1,PLK2,POLR2L,PTGS2,RPL10,RPL11,RPL31,RPL37,RPL38,RPS12,RPS15A,RPS28,RPS29,RXRA,SEC61A1,SLC7A11,SRP9,SRSF2,STOM,TSPYL2,XPOT,ZFP36L1	382 (7)
LONP1	-0.171	peptidase	Inhibited	-3.319	2.47e-11	ATF4,ATP5F1A,CALU,FASTKD2,GARS1,HNRNPA2B1,HSPE1,MDH2,MT-ATP6,MT-ATP8,MT-CO1,MT-CO2,MT-CO3,MT-CYB,MT-ND1,MT-ND2,MT-ND3,MT-ND4,MT-ND4L,MT-ND5,MT-ND6,MTHFD2,PDIA3,PTGS2,UQCRFS1
CD 437		chemical drug		-1.271	3.58e-11	AMH,ARF1,ARSA,ATP5F1A,ATP5F1B,ATP5F1C,CCL5,CCT3,CCT6A,COX6C,EIF3D,EIF3I,EIF4A1,F3,FSCN1,HIC1,HMGN2,HNRNPC,ILF2,ITM2B,JUN,MOB1A,NARS1,ODC1,PDIA3,PNPLA6,RPL10,RPL11,RPL36A,RPL39,RPS17,RPS27,RYBP,SELENOF,SEM1,SOX4,STOML2,TBL1XR1,TMEM258,TUBA1B,UBE2N,UQCRH,XRN2
actinonin		chemical reagent	Activated	3.464	4.75e-11	MT-ATP6,MT-CO1,MT-CO2,MT-CO3,MT-CYB,MT-ND1,MT-ND2,MT-ND3,MT-ND4,MT-ND4L,MT-ND5,MT-ND6
ALKBH1	0.222	enzyme	Inhibited	-2.828	4.88e-10	MT-ATP6,MT-CO1,MT-CO2,MT-CYB,MT-ND2,MT-ND4,MT-ND4L,MT-ND5
NSUN3	-0.275	enzyme	Inhibited	-2.828	4.88e-10	MT-ATP6,MT-CO1,MT-CO2,MT-CYB,MT-ND2,MT-ND4,MT-ND4L,MT-ND5
MAPT	-0.318	other			6.27e-10	ABCG2,ACO2,ANXA5,ARF1,ARF4,ATP1B1,ATP5F1A,ATP5F1B,ATP5F1C,C3,CAP1,CCNB1,CCT7,CCT8,CLTC,CXXC1,CYCS,DCTN1,DLG4,DSTN,DYNLL2,EPRS1,FBL,FBXO41,FGFR3,GAPDH,GLO1,GMPS,GOT2,GPM6B,GRIN1,HIF1A,HSPA5,HSPE1,JUN,MAPK1,MDH1,MT-CO2,NCKAP1,NDUFS6,PAFAH1B2,PEBP1,PLEC,RAB10,ROCK2,SEC31A,SEPTIN11,SEPTIN5,SEPTIN9,SLC1A3,SYP,TPPP,TUBA1B,TUBA1C,TUBB2A,TUBB3,TUBB4B,UBC,USP9X,VEGFA,VKORC1L1	399 (8)
TP53	-0.715	transcription regulator		-0.149	7.83e-10	ABCA2,ABCG2,ACADVL,ACO2,ACSF3,ACTN4,ADAMTSL4,ADH5,AHCY,AK3,AKAP9,ALDH18A1,ALDH9A1,AQP3,AREG,ARHGEF4,ARL6IP1,ASPM,ASS1,ATF4,ATP5F1A,ATP5F1C,BCAP31,BOK,CALU,CAND1,CAP1,CARHSP1,CASP2,CAV1,CAV2,CCL5,CCNB1,CCS,CD44,CD82,CDC25B,CENPE,CENPF,CEP164,CEP170B,CHD3,CLTC,CLU,CLUH,COPB1,CPSF1,CPT1B,CRACR2B,CTIF,CTNNB1,CX3CL1,DAPK1,DDX39A,DDX56,DHCR24,DICER1,DNAJB2,DSTN,ECPAS,EEF1A1,EIF4A1,EIF4G2,EIF5,ENO3,ENTP…	600 (12)
CD3		complex		0.981	2.94e-09	ACTN4,ALAS1,ANAPC1,AQP3,ATF4,ATP5F1C,BZW1,CALM1 (includes others),CCL5,CD44,CDK2AP1,CENPF,COX6C,CYC1,CYCS,DDT,DUSP14,ETS1,FAM160B1,FBL,FDPS,G6PD,GAPDH,GLDC,GOLGB1,H2AC6,HIF1A,HMGN2,HNRNPA2B1,HSPA5,HSPE1,ILF2,IRF9,JAK1,JUN,KDELR2,KRT14,LAMP1,LSP1,LYPLA1,MAP3K10,MAPK1,MDH2,MT-CO1,MTA1,MTHFD2,NCL,NDFIP2,NR3C2,OAZ1,ODC1,PABPC4,PLEC,POLR2A,POLR2F,PRDX4,PTGS2,PTP4A1,PTP4A2,RAB2A,RANBP2,RORA,RRAGA,RXRA,…	260 (4)
MT-TE		other			7.14e-09	MT-ATP6,MT-CO2,MT-CYB,MT-ND1,MT-ND4,MT-ND5,MT-ND6
LRPPRC	0.693	other		-0.378	7.14e-09	MT-ATP6,MT-CO1,MT-ND1,MT-ND2,MT-ND3,MT-ND5,MT-ND6
ST1926		chemical drug		-1.567	1.43e-08	AMH,ARF1,ARSA,ATP5F1A,ATP5F1B,ATP5ME,CCT3,CCT6A,COX6C,EIF3D,EIF3I,EIF4A1,EIF4G2,HIC1,HMGN2,ILF2,ITM2B,MOB1A,NARS1,ODC1,PDIA3,RPL10,RPL36A,RPL39,RPS27,RYBP,SELENOF,SEM1,SOX4,SRP72,TBL1XR1,TMEM258,UQCRH
miR-30c-5p (and other miRNAs w/seed GUAAACA)		mature microRNA	Inhibited	-2.549	1.61e-08	ATP2A2,ATRX,DOCK7,FRG1,GALNT7,HNRNPM,IFRD1,IRS2,JUN,LAMC1,MBNL1,MLLT11,MYO10,NCL,PAFAH1B2,PGM1,PLEC,PTPRK,SEC23A,SLC38A1,SLC38A2,SLC7A11,SPARC,SYPL1,TMED10,TMED2,TMED3,TMED7,TRPS1,UAP1
MYC	-0.273	transcription regulator		0.949	2.12e-08	ABCA2,ABCA7,ABCD1,ABCD3,ABCE1,ACTN4,ADARB1,AHCY,AIMP2,ALDH18A1,AMD1,ANXA5,AQP1,ARF3,ARL6IP1,ASS1,ATAD3B,ATF4,BMI1,BMPR1A,BZW2,CAV1,CCNB1,CCT3,CD44,CDC25B,CLU,CLUH,CNBP,CNTNAP2,COMMD3-BMI1,CTNNB1,CYCS,CYTH2,DDX11,EIF2B4,EIF3D,EIF4A1,EPHA2,EVPL,EZH1,F3,FABP5,FARP1,FBL,FECH,FGFR1,FLNA,G6PD,GAPDH,GDI1,GFPT1,GLS,GLUL,GLYR1,GM2A,GOT2,HIF1A,HLA-B,HNRNPA2B1,HNRNPH1,HSD11B2,HSPE1,ID2,IRF9,IRX3,ISG20,ITGA6…	406 (12)
HTT	0.224	transcription regulator		0.628	2.94e-08	ABCC10,ADAMTS4,AGRN,ALDOC,AMD1,AQP1,ATL2,ATP2A2,ATP5F1A,ATP5F1B,ATP5MF,BCAP31,BTG3,CASP2,CBX1,CCL5,CDK2AP1,CLOCK,CSNK1E,CTNNB1,CX3CL1,CYC1,CYCS,DLG4,DNAJC3,EEF1A1,ENO3,ETV1,EVL,FDPS,FGFR1,GAPDH,GJC1,GLO1,GLUL,GRIN1,HAPLN3,HIF1A,HSPA5,HSPE1,ITGB1,JUN,KCNC3,LTF,MAN1A1,MDH2,MGP,MLF2,MMP14,MT-CO3,MT-CYB,NAA15,NDUFA1,NDUFB4,NFIB,OSBPL8,PABPC4,PDK3,PITPNM1,PLCB1,POLR2A,POR,PPARGC1A,PPP1R16B,PROM1,PSMB4…	424 (6)
PTEN	0.263	phosphatase		-1.349	3.09e-08	ACO2,AGFG1,AKR1C3,ARF4,ASPH,ATP5F1A,ATP5ME,BACE2,BNIPL,C3,CCL5,CCNB1,CCNC,CD44,CDK10,CHML,CLDN12,CLTC,CSNK1E,CTNNB1,CTSZ,CX3CR1,ENTPD8,ETS1,EZH1,F3,FGFR1,FGFR2,FGFR3,GAPDH,GPM6B,HIF1A,IFRD1,INPPL1,IRS2,ITGB1,L1CAM,LALBA,LAMP1,LIMS1,LMX1B,LSS,LZTR1,MAFK,MDH1,MEF2D,MMP14,MRPL12,MT-ATP6,MT-CO2,MT-CYB,MT-ND1,MVD,NDUFB3,NDUFB4,NR2F2,PABPC4,PDCD4,PFKL,PGM1,PLEC,PMS2P3,PPARGC1A,PTGS2,PTP4A2,PTPRK,SBF1,S…	564 (13)
SP2509		chemical reagent		-1.298	4.27e-08	ABCE1,ANAPC2,BCL2L2,BMPR1A,CAMSAP3,CBFA2T2,CCL5,CDK16,CENPF,CNTNAP2,CTNNB1,DSG2,EFNB1,EHMT2,FGFR1,GDI1,HDGFL3,HERC1,HNRNPA2B1,HSPA5,ILF3,INPPL1,L1CAM,MAPK12,MICALL2,MTA1,NFIB,NOTCH1,PAFAH1B2,PBX2,PDLIM5,PLCB1,PLK2,PLXNA3,PSAT1,RAD21,SETD7,SLC38A1,SOX12,SPP1,STAT6,STC2,TBL1XR1,TMEM30A,TRRAP,TUBB3,ULK1,WDR77,ZMYM2
TGFB1	-1.34	growth factor		0.665	5.36e-08	ABCD1,ABCE1,ABCG2,ADAM10,ADAMTS4,ADGRG2,ADORA1,ALDH18A1,AMD1,AMY2B,AQP1,AREG,ARF1,ARF4,ARL4A,ASPM,ASS1,ATF4,ATP13A3,BMI1,C3,CALB2,CALM1 (includes others),CAP1,CAPN15,CAV1,CAV2,CCL5,CCNB1,CCT5,CCT6A,CD44,CD55,CDK2AP1,CENPE,CENPF,CHI3L1,CLK2,CLU,CNIH1,COL12A1,COTL1,CPT1B,CTNNB1,CX3CL1,CX3CR1,CYC1,DAAM1,DAPK1,DSG2,EEF1A1,EHMT2,ENO3,EPHA2,EPRS1,ERF,ESRP1,ETS1,F3,FABP5,FAM107A,FGFR1,FGFR2,FLNA,FSCN1,F…	630 (13)
MRPL12	0.565	other		-1.969	5.37e-08	MT-CO1,MT-CO2,MT-ND1,MT-ND2,MT-ND6,MT-RNR1,SYPL1
CST5		other		-0.149	6.01e-08	ABLIM1,AHCTF1,ANXA5,BCAP31,CAV1,CD44,CEP170,CHD3,CNBP,COL12A1,DDT,DHX38,DR1,EEF1D,ESRP1,EVPL,GAR1,HNRNPA2B1,HNRNPA3,HNRNPC,HNRNPH1,INTS1,ITPRID2,LAMC1,LIMD2,MNT,MYO10,NCL,NDUFB1,NOM1,NUMA1,PDLIM5,PPAN,RBP1,RRS1,SCAF11,SLC1A3,SLC7A11,SOX4,SRSF4,SYT7,TMC4,TRRAP,VTI1B,WDR77
tazemetostat		chemical drug		-1.404	8.6e-08	ABCE1,ANAPC2,BCL2L2,BMPR1A,CAMSAP3,CBFA2T2,CDK16,CNTNAP2,CTNNB1,DSG2,EFNB1,EHMT2,FGFR1,GDI1,HDGFL3,HERC1,HNRNPA2B1,HSPA5,ILF3,INPPL1,L1CAM,MAPK12,MICALL2,MTA1,NFIB,NOTCH1,PAFAH1B2,PBX2,PDLIM5,PLCB1,PLK2,PLXNA3,PSAT1,RAD21,SETD7,SLC38A1,SOX12,SPP1,STAT6,STC2,TBL1XR1,TMEM30A,TRRAP,TUBB3,ULK1,WDR77,ZMYM2
SIRT3	-0.459	enzyme	Activated	3.045	1.16e-07	CYCS,MT-ATP6,MT-CO1,MT-CO2,MT-CO3,MT-CYB,MT-ND1,MT-ND2,MT-ND3,MT-ND4,MT-ND4L,MT-ND5,MT-ND6,PPARGC1A,SCD,TFRC,VEGFA
arsenic trioxide		chemical drug		1.28	1.21e-07	ARL6IP1,ATP1B1,ATP2B1,BCAP31,CD44,CDC25B,CNBP,CTNNB1,CYC1,DHCR24,ECT2,FDPS,FECH,H2AX,HIF1A,HSPA5,HSPE1,IFRD1,ITGB1,KCNQ1OT1,LSS,MAP2K4,MT-ND6,NCL,NDFIP2,NDUFA1,NDUFA4,NOTCH1,NR2F2,PDIA3,PIK3R4,PPIF,PRPF4B,PTGS2,RASA2,RBM25,RGL2,RHOA,RPN1,SCD,SH3GLB1,SLC7A11,SMARCA4,SMNDC1,TCIRG1,TFRC,UQCRFS1,VAPA,VCP,VEGFA	484 (13)
MYCN	-2.018	transcription regulator		-1.805	1.27e-07	ABCA2,ABCA7,ABCD1,ABCD3,ABCE1,ABCG2,ACTN4,BMI1,CAV1,CLU,COMMD3-BMI1,CRIM1,EEF1A1,EEF1D,EIF3C,EIF4A1,EIF4G2,EZH1,FGFR2,GAPDH,ID2,ITGB1,JARID2,MAGT1,MAP4,MYH9,NCL,ODC1,POLR2L,RNF11,RPL10,RPL11,RPL31,RPL37,RPL38,RPL39,RPS12,RPS17,RPS25,RPS27,RPS28,SLC38A2,SORD,SPARC,TUBA1B
PTP4A1	0.458	phosphatase		0.156	4.25e-07	ACTN4,AHCY,ANXA5,CCL5,CLTC,CRK,EEF1A1,FLNA,GMPS,HIF1A,HNRNPA3,HNRNPH1,HSPA6,ITGB4,ITGB8,MAP2K4,MAP3K2,MMP14,NRAS,ROCK2,SEPTIN11,SPARC,SRSF2,TUBA1C,WASL
XBP1	0.104	transcription regulator	Activated	4.046	4.54e-07	ADAM10,ATF4,ATP2A2,CCL5,COPB1,CRK,DNAJB2,DNAJC3,ETS1,FKBP14,GMPPB,GOLGA4,GOLGB1,GOLPH3,HSPA13,HSPA5,KDELR2,LMAN1,MAN1A1,MCFD2,PDIA3,PGM3,PHLDA2,RPN1,RPN2,SCD,SEC23A,SEC24D,SEC31A,SEC61A1,SERP1,SLC38A1,SLC38A2,SPARC,SRP9,SRPRB,SSR1,TRAM1	90 (4)
APP	0.058	other		1.539	5.8e-07	ABCA7,ABCD3,ABCG2,ACO2,ADAM10,ADAMTS4,AGER,ALDOC,ANAPC2,ANXA5,ARF4,ATF4,ATP1B1,ATP5F1A,ATP5F1B,ATP5F1C,BACE2,BCL2L2,BRD4,C3,CAP1,CCL5,CD44,CD82,CDC27,CLTC,CLU,CRK,CRLF1,CTNNB1,CXXC1,CYCS,DLG4,DSTN,DYNLL2,EVL,FBL,FCGR2A,FGFR1,FLNA,GAPDH,GOT2,GPM6B,GRIN1,HSPA5,HSPE1,IDE,IL6ST,IRS2,ISG20,ITGA6,JUN,KMT2A,L1CAM,LRP5,MAFB,MAGI1,MAPK1,MMP14,MT-ATP6,MT-CO1,MT-CO2,MT-CO3,MT-CYB,MT-ND1,MT-ND2,MT-ND3,MT-ND4…	439 (11)
metribolone		chemical reagent	Activated	2.571	7.61e-07	ALDH9A1,ALDOC,ALG1,ARL6IP1,ATP1B1,ATP5F1B,ATP5F1C,ATP5F1E,ATP5ME,ATP5MF,CAV2,CLU,COX6C,CYC1,D2HGDH,DHCR24,EIF5,ETV1,FAM126A,FDPS,FH,GAPDH,GFPT1,GOT2,HSPA5,INPP4B,IRS2,ISG20,ITGA6,ITGB4,LIFR,MBTPS2,MDH1,MDH2,NDUFA1,NDUFA9,NDUFB1,NDUFB3,NPEPPS,PDHX,PDK3,PFKL,PGM3,PJA2,POR,SELENOP,SORD,TBL1XR1,TCIRG1,THTPA,TRPS1,TSC2,UAP1,UQCRC1,UQCRFS1,UQCRH,VEGFA	538 (12)
KRAS	0.14	enzyme	Activated	2.533	8.1e-07	AGER,AGRN,AHCTF1,AIMP2,ALDOC,AREG,ATP1B1,BMI1,BZW2,CASP2,CAV1,CCNB1,CCT5,CD44,CHI3L1,CLU,CPT1B,CTNNB1,CX3CL1,EEF1A1,EIF5,ENOPH1,EPHA2,ETV1,F3,FCGR2A,FGFR1,G6PD,GAPDH,GFPT1,GLUL,H2AC6,HIF1A,HLA-DMB,HSPA5,HSPE1,IFITM3,IKBKB,IRF9,ITM2B,JUN,LAMA4,LAMA5,LAMP1,MAPK12,MICOS10-NBL1/NBL1,MT-CO1,MT-ND4,NCL,NF1,NRAS,ODC1,PDIA3,PFKL,PIP4K2B,PRDX4,PRKCI,PTGS2,QTRT1,RHOA,S100A14,SAMHD1,SCD,SDC4,SLC25A32,SLC7A1…	628 (14)
OSM		cytokine	Activated	2.156	2.02e-06	ADAMTS4,ADGRG6,ADH5,AKR1C3,ANXA9,ARHGEF12,ARL4A,ATP13A3,ATP2B4,BBOX1,BMI1,CALB2,CCL5,CHI3L1,CHI3L2,CIZ1,CRLF1,DAPK1,DCTN1,DHCR24,DNAJC3,EVPL,F3,GFPT1,GLUL,HIF1A,HIPK3,HLA-B,HSD11B2,HSF4,HSPA5,ID2,IL6ST,IRF9,ISG20,JUN,KIF5B,LIFR,MAGED2,MLLT11,NRAS,PDAP1,PDCD4,PDLIM5,PI3,POLR2L,PTP4A1,RORA,RYK,SAA1,SBF1,SBNO2,SEL1L,SEPTIN9,SKIV2L,SMAD5,SORD,SPP1,TAP1,TAPBP,TCN1,TM7SF2,TRRAP,UAP1,USP9X,VEGFA,XDH,ZBT…	577 (12)
miR-2392 (miRNAs w/seed AGGAUGG)		mature microRNA	Activated	2.441	2.59e-06	MT-CO1,MT-CO2,MT-CYB,MT-ND2,MT-ND4,MT-ND5
mir-2392		microRNA	Activated	2.439	2.59e-06	MT-CO1,MT-CO2,MT-CYB,MT-ND2,MT-ND4,MT-ND5
TLE3	-0.361	other			3.19e-06	ATP5F1A,ATP5F1B,ATP5F1C,ATP5MF,CYC1,CYCS,MT-ND1,MT-ND2,MT-ND3,MT-ND4,MT-ND5,MT-ND6,NDUFA1,NDUFA9,NDUFB3,NDUFB4,NDUFS6,UQCRC1,UQCRFS1
PSEN1	0.191	peptidase		-1.807	4.89e-06	ABCG2,ACO2,AGER,ARF4,ARHGDIG,ATP1B1,ATP2A2,ATP5F1A,ATP5F1B,ATP5F1C,C3,CAP1,CCL5,CCS,CLTC,CTNNB1,CTSZ,CXXC1,CYCS,DLG4,DSTN,DYNLL2,FBL,GAPDH,GOT2,GPM6B,GRIN1,HSPA5,HSPE1,IDE,KIF5B,L1CAM,MAPK1,MT-CO1,NDUFS6,NOTCH1,NUPR1,PAFAH1B2,PEBP1,PTGS2,SLC11A2,SLC38A2,SRC,SYP,TPPP,TUBA1B,TUBA1C,TUBB2A,TUBB3,TUBB4B,UBC,VKORC1L1	445 (11)
PPARGC1B	1.005	transcription regulator	Inhibited	-2.023	5.6e-06	ACADVL,ATP5F1B,ATP5MF,C3,CPT1B,CYCS,DHCR24,FDPS,LSS,MT-ATP6,MT-CO1,MT-CO2,MT-ND1,MT-ND2,MVD,SCD,VEGFA	479 (7)
nocodazole		chemical reagent		-0.198	6.61e-06	BCYRN1,CAV1,CCNB1,CHTOP,CSNK2B,FLNA,HIF1A,KHDRBS1,MAP2K4,MAP2K7,MAP4K1,MAPK1,MAPK12,NOTCH1,PPP1CC,PTGS2,RPS6KA1,SCD,SRC	365 (7)
pCPT-cAMP		chemical - kinase inhibitor	Inhibited	-2.213	6.76e-06	JUN,MT-ND1,MT-ND2,MT-ND3,MT-ND4,MT-ND4L,MT-ND5,PPARGC1A
MALSU1	-0.284	other	Inhibited	-2.236	8.61e-06	MT-CO1,MT-CO2,MT-ND1,MT-ND4,MT-ND6
camptothecin		chemical drug		-1.506	9.04e-06	AGER,AKAP17A,AKAP9,ARFGAP1,ARHGEF1,ARL4A,ASPM,BIRC6,BTG3,C11orf95,CASP2,CCNB1,CLN8,CYTH2,EEF1A1,ENC1,ENO3,F3,FSCN1,GAPDH,GDE1,H2AX,HIF1A,HLA-B,HSPA5,JUN,KIF3C,LAMB2,MAP2K4,MBNL2,MED13L,MYO10,NCL,NUMA1,PHLDA2,PI3,PIDD1,PIK3C2B,PIP4K2B,PLEC,PPIF,PPP1CC,PRKCI,PSD4,PTGS2,PTP4A1,PTP4A2,PTPRK,RECQL4,SAA1,SDC4,SPG7,SPP1,STC2,STK17B,TAP1,TFRC,TNK2,TP53I11,TPM4,TRA2A,TRAF1,TRAF5,TRIB1,TSPYL2,TUBB2A,TYK2,U…	393 (7)
SMYD1	0.989	transcription regulator		0.911	9.3e-06	ACO2,ATP5F1A,CYC1,CYCS,FH,GOT2,MT-CO1,MT-ND1,NDUFA9,PPARGC1A,RXRA,UBC,UQCRC1,UQCRFS1
FLCN	-0.451	other		1.442	1.02e-05	CYCS,MT-ATP6,MT-CO1,MT-CO2,MT-CYB,MT-ND1,MT-ND2,MT-ND5,NDUFB4,PANK3,PPARGC1A	15 (2)
TRAP1	-0.017	enzyme		0.75	1.1e-05	AK3,ATP5F1A,ATP5ME,CD44,CHML,CLDN12,GAPDH,GARS1,HIF1A,HSPE1,ITGB1,L1CAM,LSS,MAVS,MTHFD2,NDUFB4,PTGS2,SLC4A11,VHL
miR-16-5p (and other miRNAs w/seed AGCAGCA)		mature microRNA	Inhibited	-3.156	1.22e-05	BCL2L2,BMI1,CDC14B,CLDN12,ECHDC1,EIF4G2,FGFR1,GALNT7,GFPT1,IFRD1,JUN,KPNA3,LAMC1,MAP2K4,MGAT4A,MLLT11,NAA15,PAFAH1B2,PDCD4,PNN,PPIF,PSAT1,PTGS2,PURA,SEC24A,SHOC2,SLC38A1,SRPRB,UBE2S,UBE4A,VEGFA,VTI1B
miR-124-3p (and other miRNAs w/seed AAGGCAC)		mature microRNA	Inhibited	-3.275	1.77e-05	ALDH9A1,ARHGEF1,ARRDC1,BTG3,CAV1,CDC14B,DHCR24,FAM83H,GNAI3,IQGAP1,ITGB1,ITPRID2,LAMC1,LRRC58,MAGT1,MMADHC,MYH9,MYO10,NAA15,NR3C2,OSBPL8,PGM1,PLSCR3,PTTG1IP,QSER1,RYK,SERP1,SHLD2,SMAD5,STOM,SYPL1,TMEM263,UHMK1,USP49
GnRH analog		biologic drug	Inhibited	-2.131	2.16e-05	ACTN4,AGER,ARHGEF9,ATP5F1A,CCNC,CDK16,CDK3,CENPF,CLOCK,CLUH,CYC1,EML2,HIF1A,JUN,L3MBTL1,LIMS1,LRRC23,MAP2K4,MAPK1,MTX1,NARS1,NDUFB1,OGFR,PDLIM5,PHLDA2,PIK3R3,PSMB4,RXRB,RYK,SLC7A11,SMAD5,SPG7,SRRM2,SRRT,SSR1,SUPT5H,TAF15,TNK2,TRIB2,TWF1,TYK2,UBE2D3,VCP,ZNF177
PAPOLA	0.375	enzyme		-1.98	2.22e-05	MT-ATP6,MT-CO1,MT-CO2,MT-CO3
MRPL14	0.025	other	Inhibited	-2.236	2.84e-05	MT-CO1,MT-CO2,MT-ND1,MT-ND4,MT-ND6
MPZ	2.659	other			2.91e-05	ATF4,CDK2AP1,DNAJC3,HSPA5,ID2,JUN,MVD,SOX4
D-glucose		chemical - endogenous mammalian		0.375	4.02e-05	ACO2,ADARB1,AGER,ALDOC,AQP1,ARF3,ARF4,ASS1,ATF4,ATP2A2,ATP2B1,ATP2B4,ATP6AP2,C3,CAP1,CAV1,CCNB1,CD55,CLU,CPT1B,CTNNB1,CX3CL1,DNAJC3,EFHD1,EIF2B4,FABP5,G6PD,GAPDH,GFPT1,GLUL,HIF1A,HSPA5,IL6ST,IRS2,ITGB1,JUN,KCNF1,KCNQ1OT1,KDELR2,LAMC1,MAFB,MDH2,MIDN,MMP14,MT-ND1,NDUFA1,NDUFB3,ODC1,PDCD4,PDHX,PDIA3,PFKL,PGM1,PICK1,PLA2G6,PLCB1,PLCG1,PPARGC1A,PTGS2,SCD,SEC61A1,SELENOP,SEPHS2,SLC1A3,SPP1,SRSF2,SSR1,T…	685 (15)
PGR		ligand-dependent nuclear receptor		-0.169	5.33e-05	ABCG2,ADARB1,AK3,AKR1C3,AMD1,AREG,ATP1B1,CCNB1,CD44,CPT1B,EIF1AX,ELL2,ENC1,F3,FAM89B,GLS,GLUL,HIF1A,HSD11B2,IRS2,ITGA6,ITGB1,ITGB4,LAMB2,MUC1,MYO10,OGG1,PGRMC1,PLK2,PPIF,PRLR,PTGS2,PTP4A1,RAP2C,SELENOP,SFI1,SRSF7,TRAF5	205 (7)
mir-122		microRNA		-0.535	5.44e-05	ADAM10,BCL2L2,G6PD,H1-0,IQGAP1,KHDRBS1,KIF5B,LAMC1,MAP4,MTHFD2,NPEPPS,PTPN14,RAD21,SCAF11,SEMA4D,SEPTIN2,SEPTIN9,TNPO2
miR-155-5p (miRNAs w/seed UAAUGCU)		mature microRNA	Inhibited	-2.909	6.02e-05	ARID2,ARL5B,CDK5RAP3,CTNNB1,DSG2,ETS1,FAR1,FGD4,HSD17B12,JARID2,MAFB,METTL7A,MSH6,MYO10,NARS1,PDLIM5,PELI1,PRKCI,PTGS2,RHOA,SCAMP1,SMARCA4,SYPL1,TRAM1,TWF1,UBE2J1
CDK9	-0.204	kinase		0.157	6.89e-05	ALAS1,CCL5,CCNB1,G6PD,GATA2,H2AC6,HNRNPH1,MAGI1,NCL,ODC1,PPARGC1A,STC2,UHMK1
TFE3	-0.303	transcription regulator		-1	7.25e-05	CYCS,IRS2,MT-ATP6,MT-CO1,MT-CYB,MT-ND1,MT-ND2,MT-ND5,MYH9,PPARGC1A,SCD,THRSP
ERBB2	-0.202	kinase		-0.375	7.35e-05	ABCG2,AIMP2,ALAS1,ALDOC,AREG,ASPM,ATF4,ATP6AP2,CAPN15,CCL5,CCNB1,CD82,CDC14B,CDC25B,CDC27,CDC42BPG,CENPE,CENPF,CHCHD10,CLU,COMMD3-BMI1,CTNNB1,DAAM1,DAP,DSG2,ELL2,ETV1,FHIT,FSCN1,FSTL3,GLO1,GLS,GOLPH3,GTF3A,H4C3,HIF1A,ID2,IKBKB,IL6ST,IRX3,ITGA6,ITGB1,JAK1,JUN,LAMP1,LSS,LTBP3,MAN1A1,MAP4,MAPK8IP3,MLXIP,MMP14,MUC1,MYO10,NFIB,NOTCH1,PDCD4,PGM1,PHLDA2,POLDIP2,POLR2A,POLR2L,PROM1,PRR15L,PTGS2,PTPRK,RET…	450 (11)
1,2-dithiol-3-thione		chemical reagent	Activated	4.31	9.23e-05	ALAS1,ARF1,CA11,CCT3,CCT7,DNAJC3,DSTN,EIF3C,EIF3D,EIF4G2,IDE,M6PR,MCFD2,MRPS18B,NARS1,NAT8B,NCKAP1,PDIA3,PSAT1,PSMB4,RRS1,SAA1,SEC23A,SEC61A1,SRXN1,TFRC,THRSP,TMED2,USP14,VCP	46 (2)
miR-204-5p (and other miRNAs w/seed UCCCUUU)		mature microRNA		-0.788	9.4e-05	ATP2B1,CDC25B,EFNB1,ERF,ITGB4,SOX4,SPARC,TRPS1
SYVN1	-0.005	transporter		0.626	0.000102	CALM1 (includes others),CD44,CEP164,DCTN1,EPHA2,F3,HNRNPM,ITGA6,ITGAV,ITGB1,ITGB4,L1CAM,NDFIP2,NUDT21,RAB10,RPL10,RPN2,SCARA3,SKIV2L,STOM,TFRC,TMEM106B,UNC13D	370 (7)
torin1		chemical reagent		0.385	0.000111	ALDH9A1,ALDOC,ATP5F1B,ATP5F1E,ATP5ME,ATP5MF,COX6C,CYC1,GAPDH,NDUFA1,NDUFA9,NDUFB1,NDUFB3,PFKL,PTGS2,TCIRG1,UQCRFS1,UQCRH
dithiothreitol		chemical reagent		0.174	0.000127	ATP2A2,BOK,HIF1A,HSPA5,LMAN1,PHLDA1,SEL1L,UBE3A,VEGFA	311 (10)
Sos		group			0.00013	AFF4,AKR1C3,AQP3,CASZ1,CD44,CHI3L1,DAP,E4F1,EEA1,GM2A,HIPK3,IRS2,ITGA6,ITGB1,KIF5B,LTBP3,MAFK,MYH9,ODC1,PHLDA1,PLK2,PRPF4B,PTGS2,RBP1,SCD,SEMA4D,SNN,TAOK1,XDH
sirolimus		chemical drug		-1.248	0.000142	ACADVL,ANXA5,AQP3,ARF1,ASS1,ATF4,ATP2B4,ATP5F1C,ATP6AP2,BCORL1,COX6C,CYCS,DDT,DDX56,DLG4,DOT1L,EEF1A1,EIF1AX,EIF4A1,EIF5,F3,FSCN1,FUS,G6PD,HIF1A,HLA-B,HSPA5,ID2,IRF9,IRS2,JUN,MAPK12,MMP14,NCL,NDUFA9,OAZ1,ODC1,PDCD4,PGM1,PPARGC1A,PROM1,PSMB4,PTP4A1,RBM6,RHOA,RPL10,RPL37,RPL38,RPN2,RPS12,RPS17,RPS21,RPS27,RPS29,SCD,SRC,STX4,TSC2,TUBB2A,VEGFA,ZNF207	657 (15)
imatinib		chemical drug		-1.266	0.000151	ARL6IP1,ATP1B1,ATP2B1,BCAP31,BIRC6,CCNB1,CNBP,CTNNB1,CYC1,ECT2,FECH,HSPA5,HSPE1,IFRD1,JAK1,MAP2K4,MT-ND6,NCL,NDFIP2,NDUFA1,NDUFA4,NR2F2,PDIA3,PIK3R4,PPIF,PRPF4B,RASA2,RBM25,RGL2,RPN1,SH3GLB1,SMARCA4,SMNDC1,SRSF2,SRSF7,TCIRG1,TFRC,UQCRFS1,VAPA,VCP,VEGFA
RYR1	-1.216	ion channel			0.000152	GAPDH,MT-CO1,MT-CO2,MT-ND1,MT-ND6
KCNJ11	-1.022	ion channel		-1.109	0.000152	ACADVL,CPT1B,MT-CO1,MT-CO3,PPARGC1A
fulvestrant		chemical drug		1.51	0.000161	AREG,ATF4,ATP5F1B,C3,CAV1,CAV2,CCL5,CCNB1,CDC25B,CENPF,CHTF18,CNBP,CTNNB1,CYCS,DHCR24,G6PD,GABPA,H2AX,ID2,ITGB1,JUN,LTF,MAPK1,MAZ,MUC1,PDCD4,PLK2,PPP1R9B,PTGS2,RAB2A,RECQL4,ROCK2,SELENOP,TFRC,TTC9,VEGFA	579 (12)
MKNK1	-0.306	kinase		0	0.000165	AGRN,ANXA5,ARVCF,ATAT1,DCTN1,EEF1D,EPB41L2,ETS1,FLNA,IFRD1,KLF13,LAMB2,LAMC1,MAPK1,MAPK8IP3,PDLIM5,SPARC,TTC3
PRKAG3	-0.5	other			0.000173	ALAS1,AMD1,APBB3,AQP1,ASPH,ATP1B1,CD55,COMMD3-BMI1,CRYBG3,ELL2,ENOX2,FGFR1,HSPA5,IRX3,ITGA6,MAP4,METTL7A,ODC1,PPARGC1A,SLC25A36,SLC4A3,SORD,TFRC,THRSP,WNK2
N1,N11-diethylnorspermine		chemical drug	Activated	2.449	0.000193	MT-CO1,MT-CO2,MT-ND3,MT-ND4,MT-ND4L,MT-ND6
decitabine		chemical drug		-1.213	0.00021	ABCE1,AGRN,ANAPC2,B3GALT5,BCL2L2,BMPR1A,BTG3,CAMSAP3,CASZ1,CAV1,CBFA2T2,CCL5,CD44,CDC42BPG,CDK16,CHI3L1,CLU,CNTNAP2,COPA,CTNNB1,CX3CR1,DAPK1,DSG2,EEF1A1,EFNB1,EHMT2,FECH,FGFR1,FGFR3,GDI1,HDGFL3,HERC1,HIC1,HLA-B,HNRNPA2B1,HSPA5,ILF3,INPPL1,IRX1,ITGAV,KRT75,L1CAM,MAFB,MAPK12,MICALL2,MMP14,MSH6,MTA1,NEIL1,NFIB,NOTCH1,PAFAH1B2,PBX2,PDLIM5,PLCB1,PLK2,PLXNA3,POLR2A,PSAT1,PTGS2,RAD21,RPL11,RPL37,RPS25,R…	525 (11)
HOXA9		transcription regulator		-0.378	0.000214	ARF1,ARPC5,BMI1,CEP350,CLTC,CSNK1A1,GATA2,HMGN2,ID2,INPPL1,IRX3,JUN,MAFB,MAFG,MAN2A2,MBNL1,NDUFB3,OSBPL8,PPP1R16B,PRKD3,SDC4,SOX4,SPP1,SRP72,TCN1,VHL
EGFR	-0.448	kinase		-0.055	0.000239	ABCG2,AHCTF1,AMD1,AREG,BZW2,CAV1,CCL5,CCT5,CHI3L1,CTNNB1,DSG2,ENOPH1,EPHA2,F3,HIF1A,HNRNPA2B1,HNRNPH1,HSD11B2,HSPA5,HSPE1,ITGA6,JUN,LAMA4,LGR6,MMP14,MT-CO2,MTA1,MUC1,NCL,NFIB,NOTCH1,ODC1,PIP4K2B,PLCG1,PROM1,PSMB4,PTGS2,QTRT1,SLC25A32,SLC7A11,ST3GAL2,STAT6,TUBB4B,UBE2S,VEGFA,WASL,WNT6,XRN2	673 (16)
dihydrotestosterone		chemical - endogenous mammalian		-0.006	0.000254	ACADVL,ACO2,ALAS1,AMH,AQP1,AREG,ATP2A2,BCAP31,CCNB1,CCT3,CHI3L1,CLU,CNTNAP2,CTNNB1,CX3CL1,CYTH2,DHCR24,DLG4,ETV1,FAM89B,FGFR1,GAPDH,GLUL,HSD11B2,ID2,IL6ST,IRS2,ITGB1,JUN,KRT14,LAMA5,MT-CO1,MT-CO2,MT-CO3,MT-CYB,MT-ND3,MT-ND4,MUC1,NOTCH1,NPEPPS,ODC1,PDCD4,PHLDA1,PIP,PTGS2,RAB2A,RAD21,RPS12,RPS17,RPS28,RPS29,SCD,SDC3,SEL1L,SELENOP,SLC11A2,SLC1A3,SPARC,SPP1,SYP,UAP1,VEGFA,VPS54	671 (16)
HDL		complex		0.557	0.000292	ATP5F1B,CCL5,CX3CL1,CX3CR1,CYC1,HIF1A,HSPA5,ITGAV,ITGB1,OPA1,PPARGC1A,PTGS2	388 (8)
CDK19	-0.153	kinase		0.302	0.000305	ALDOC,CD82,CLU,EPHA2,ITGB4,JUN,LSS,MVD,NOTCH1,PLK2,RPS12,RXRA,SEC61A1,SLC7A11,STOM,TSPYL2,ZFP36L1
PDCD10	0.205	other			0.000324	CTNNB1,RHOA,VEGFA
4-ethylsulfanylphenylmethylene hydantoin		chemical reagent			0.000324	CD44,CTNNB1,ITGB1
4-hydroxyphenylmethylene hydantoin		chemical reagent			0.000324	CD44,CTNNB1,ITGB1
NFKBIA	0.43	transcription regulator		0.59	0.000342	ABCD3,ATP5MF,BCL2L2,BOK,C3,CCL5,CCNB1,CCNC,CD82,CDC25B,CHI3L1,CHI3L2,CLU,CTNNB1,CTSZ,CX3CL1,EIF4G2,F3,FSCN1,GM2A,GRIN1,HIF1A,HSPA5,IRX3,ITGAV,ITGB1,JRK,JUN,LAMA5,LIFR,LYNX1,MGP,MMP14,MT-CO3,MT-CYB,NCAN,NDRG2,PTGS2,PTP4A2,RBP1,RCAN1,SDC4,SH3GLB2,TFCP2L1,TFRC,TRAF1,UBE3A,USP9X,VEGFA,XRCC5	570 (11)
TCF7L2	0.226	transcription regulator		0.662	0.000343	ADAMTS4,AQP3,ASPH,CAP1,CARHSP1,DHCR24,ERBIN,ERF,FAM91A1,FGFR2,FH,GLUL,ID2,IRS2,KIF5B,LAMP1,MAN1A1,NCOR2,NUDT4,OTUD7B,PAPSS1,PELI1,PKD1,PLEKHB1,PPARGC1A,PPP1R16B,PRRG1,RHOA,SEMA4D,SPP1,STK17B,SYPL1,TAF10,TMEM123,TMEM63A,TNS1,TPPP,TWF1,UGT8,VEGFA
MMP12	-0.366	peptidase			0.00035	ACTN4,CCL5,CCT5,FSCN1,IL6ST,KIF5B,MAP4,MMP14,MYH9,NPEPPS,PGM1,TPM4,VCP
GAST		other	Activated	2.041	0.000367	AREG,ATF4,CTNNB1,JUN,MAPK1,MDH2,NARS1,ODC1,PDHX,POR,PTGS2,RHOA,SLC4A2,SRC,SRSF2	277 (8)
CD24	-0.168	other	Activated	3.174	0.00039	ASPM,ATP13A3,CAV1,CDC27,ISG20,JUN,LDB1,LPP,LRPPRC,MBNL1,NAGK,OGG1,PDS5A,PLCB1,PTP4A1,RANBP2,SCAF11,TTC3
OMA1	-0.417	peptidase		0	0.000458	ACADVL,CPT1B,NDUFA9,OPA1,PPARGC1A,SCD
PRL		cytokine		-0.273	0.00054	ABCG2,AKR1C3,ANXA5,ARF3,ATP2A2,BOK,CAV1,CCNB1,CLU,HELZ2,HIPK3,HSD11B2,ID2,IDE,IRF9,JUN,KRT14,LAMC1,MAFG,MAGED1,MGP,MICOS10-NBL1/NBL1,MMP14,NUPR1,ODC1,PGRMC1,PHLDA2,PRLR,PTPN18,SAMHD1,SPARC,SPP1,STAT2,TUBA1B,XDH	685 (16)
Firre		other	Inhibited	-2.84	0.00055	CHTF18,COTL1,DHX38,EEF1D,EHMT2,HIRIP3,INTS1,LZTS2,PPP1R37,PRR12,RBM10,RXRB,SRC,TSEN34,TTYH3
ERN1	-0.386	kinase		1.777	0.000584	ARF4,ATF4,ATP2A2,DNAJC3,ETS1,GP1BB,HSPA5,IKBKB,ITGB6,JUN,MVD,NARS1,SCD,SEC24D,SEC61A1,SEL1L,SPARC,TCN1,TMED3,UBE2J1,VEGFA	90 (4)
SP110	-0.391	transcription regulator		-0.655	0.000642	ANXA5,AQP3,CLU,DAB2IP,DICER1,ETS1,F3,FUS,IFITM3,IRF9,ITGAV,ITGB1,MYH9,PLCG1,ROCK2,RXRA,SMARCA4,SOX4,SUMO3,TAF6,TSC2
HSF2	0.623	transcription regulator	Activated	2.63	0.000714	CCT3,CCT5,CCT6A,CCT7,CCT8,CLU,HIF1A,JUN,STAG2
ATF4	0.4	transcription regulator		1.674	0.000789	ABCG2,AREG,ATF4,CTNNB1,GARS1,GHITM,HSPA5,JUN,LALBA,MED13L,MTHFD2,NARS1,NUPR1,PSAT1,PTGS2,SEL1L,SLC38A2,SLC39A14,SLC7A11,STC2,VEGFA,XDH,XPOT	60 (2)
pirinixic acid		chemical toxicant		0.153	0.00079	ABCD3,ABCG2,ACADVL,AKR1C3,ALAS1,ALDH9A1,ALDOC,AQP3,C3,CASP2,CCL5,CCNB1,CCT3,CCT6A,CCT7,CLU,CPT1B,DNAJB2,F3,FABP5,G6PD,GAPDH,GLUL,GOT2,HIF1A,HSPE1,ID2,IFITM3,LIFR,PDCD4,PFKL,PGM1,PHLDA1,PIK3R3,PLEKHB1,POR,PPARGC1A,PSMB4,PTGS2,RORA,RXRA,RXRB,SAA1,SCD,SLC25A32,STK36,TSNAX,USP14,VEGFA	350 (6)
Fus		transcription regulator		-1.732	0.000873	DMPK,HNRNPH1,PNN,RO60,SSH3,TAF15,UHMK1
APR-246		chemical drug			0.00088	AKAP9,DNAJB2,EIF5,KRT14,MAP4,MAPK1,PDS5A,SCNN1A,SEPTIN5	361 (7)
TNFSF11		cytokine		1.879	0.000882	AK3,CAV1,CCL5,CD44,CLOCK,CTNNB1,DMPK,ECT2,ETS1,F3,GABPA,IFRD1,ILF3,ITGAV,JUN,MAFB,MT-CO1,MT-CO3,MT-CYB,MT-ND4,NFATC2IP,POR,PTGS2,PTPN23,RCAN1,SAA1,SDC4,SEL1L,SLC11A2,SPP1,SRC,SRXN1,TRAF1	371 (6)
let-7		microRNA		-0.614	0.001	BMPR1A,CCNB1,CD44,CLUH,COL27A1,CPSF1,DDX56,DICER1,EIF4A1,EIF4G2,ERF,FARP1,FBL,ID2,IRS2,LSM6,NRAS,NXT2,PABPC4,PBX2,PROM1,PTGS2,RCAN1,SCD,SSR1,TRIB1,ZNF512B
VHL	-0.695	transcription regulator		1.592	0.001	ATF4,CAV1,CLTC,EIF5,F3,GLO1,H2AX,HIF1A,HNRNPA2B1,IFITM3,MAVS,MMP14,NDUFB1,SLC1A3,SPARC,TFRC,TMED3,TRAF1,VEGFA,ZFP36L1	367 (7)
PLAG1	-3.445	transcription regulator		-1.461	0.00112	AQP1,CHST1,COL9A3,CRLF1,EFNB1,LSP1,MLXIP,PLEC,SRPK3,TRAF1,VEGFA
IL15	-0.116	cytokine		1.782	0.00119	ACTN4,ALDOC,AQP3,ATF4,CALM1 (includes others),CCL5,CD44,CD55,CDK2AP1,COX6C,CX3CR1,DARS2,DDT,DUSP14,ENO3,ETS1,FAM160B1,G6PD,GAPDH,GARS1,GLDC,HIF1A,HNRNPA2B1,HSPE1,ITGB1,JUN,LAMP1,LSP1,LYPLA1,MAPK1,NOTCH1,NR3C2,OAZ1,PDCD4,PDIA3,PFKL,PGM1,PIK3R3,PPARGC1A,PRDX4,PTP4A1,PTP4A2,SRSF7,TFRC,TNFRSF25,TNNI2,VEGFA,ZFP36L1	384 (8)
aristolochic acid I		chemical toxicant		0.447	0.00123	AGER,CYCS,MT-CO1,MT-CO3,MT-CYB
MCU	0.441	ion channel			0.00123	ATP5F1A,MT-CO1,NDUFA9
ABCC9		ion channel			0.00123	HIF1A,PPARGC1A,XDH
FOS	-0.922	transcription regulator		0.748	0.00123	AFF4,AKR1C3,ALAS1,AQP3,ARF1,ARPC5,C3,CALU,CASZ1,CCL5,CD44,CHI3L1,CLU,CPSF1,CYCS,DAP,E4F1,EEA1,EIF4G2,F3,GM2A,HIPK3,HLA-B,HSPA5,IRS2,ITGA6,ITGB1,ITGB4,JUN,KIF5B,LTBP3,MAFK,MALAT1,MGAT4A,MYH9,NR3C2,ODC1,PCNX1,PHLDA1,PLK2,PRPF4B,PTGS2,PTP4A1,PTP4A2,RBP1,RPL39,RXRA,SCD,SEMA4D,SMAD5,SNN,SPP1,STAT6,SULF2,TAOK1,VEGFA,WNT6,XDH	577 (11)
ATF6	0.139	transcription regulator		1.203	0.00123	ATP2A2,CHKB,DAPK1,DNAJC3,FDPS,HSPA5,LMAN1,LMF1,RCAN1,SLC39A14,SPARC,VEGFA
LAMA4	2.046	enzyme		0	0.00124	HIF1A,ITGB1,NOTCH1,VEGFA
BDNF	-0.87	growth factor		-0.272	0.00142	AGRN,ANXA5,ARVCF,ATAT1,BCL2L2,CALB2,CAV2,DCTN1,EEF1D,EPB41L2,FLNA,FSCN1,GLUL,GRIN1,HSD17B12,HSPA5,IFRD1,JUN,LAMB2,LAMC1,MALAT1,MAPK1,MAPK8IP3,MVD,NECAB3,PDLIM5,PRSS12,RHOA,SPARC,SPP1,SYP,TFRC,TMED2,TMEM45A,TRIB2,TTC3,TUBB3	142 (4)
tunicamycin		chemical - endogenous non-mammalian	Activated	2.579	0.00143	ABCG2,ADAM10,ARF4,ATF4,ATP2A2,DNAJC3,ETS1,GP1BB,HSPA5,IFRD1,LMAN1,LMF1,MTDH,MVD,NARS1,PHLDA1,PROM1,PTGS2,RRS1,SCD,SEC24D,SEC61A1,SEL1L,SLC39A14,SLC7A11,TMED3,VEGFA	423 (12)
CD28	-2.103	transmembrane receptor		1.618	0.00151	ANAPC1,ATP5F1C,BZW1,CENPF,COX6C,CYC1,CYCS,DUSP14,FBL,FDPS,GAPDH,GOLGB1,H2AC6,HMGN2,ILF2,JUN,KDELR2,LSP1,MAP3K10,MT-CO1,NCL,NDFIP2,OAZ1,ODC1,POLR2A,PRDX4,PTGS2,RAB2A,RANBP2,RORA,RRAGA,RYK,SLC5A3,SRPRB,STAT6,STOM,TFRC,TMX3,TRIM24,UBE4A	129 (3)
cyclosporin A		biologic drug	Inhibited	-2.738	0.00165	ABCD3,ABLIM1,ADORA1,ALAS1,ARHGEF1,CASP2,CAV1,CCL5,CD44,CD55,CLU,CX3CR1,EFEMP2,ELL2,F3,FCGR2A,FLNA,H2AX,HIF1A,HSPA5,ITGAV,ITGB4,ITGB6,JUN,MAPKBP1,MDH2,MMP14,NDFIP2,ODC1,PASK,PDCD4,PRKD3,PRLR,PTGS2,RCAN1,RPS17,RXRA,SCD,SLC23A2,SMTN,SNRNP70,SOX12,SPP1,SYT7,TAF15,TRA2A,VEGFA,ZNF76	438 (12)
nickel chloride		chemical toxicant		0.767	0.0018	GAPDH,HIF1A,JUN,PTGS2,VEGFA
let-7a-5p (and other miRNAs w/seed GAGGUAG)		mature microRNA		-0.813	0.00186	AARSD1,ANAPC1,ATAD3B,ATXN7L3,BMP2K,CARHSP1,COL27A1,DICER1,EIF4G2,IFRD1,LAMC1,MED28,NRAS,PGRMC1,PLEC,PTGS2,RBM19,SCD,SLC25A32,SLC38A1,SPARC,SYPL1,TPM2,UGT8
MITF	0.362	transcription regulator		0.997	0.00194	ACO2,AMDHD2,ATRX,BEST1,CCNB1,CD44,CDC25B,CENPF,CHTF18,DAPK1,ECT2,ESRP1,FANCA,FGD4,GM2A,GPM6B,HIF1A,INPP4B,MDH1,MGP,MICAL1,MMP14,PIF1,POLM,RECQL4,SOX13,TBC1D16,TDG,TMC6
HNF4A	-2.103	transcription regulator		-1.618	0.00208	ABCE1,ACIN1,ACO2,AKR1C3,AMT,ANKZF1,ANXA5,ANXA9,AQP1,AQP3,ARFGAP1,ARPC5,ATAT1,ATF4,ATP5MD,ATP6V1H,BAG4,BMI1,BMP2K,BRD4,BSDC1,C3,CAP1,CASP2,CAV1,CCNB1,CCT8,CD55,CDK5RAP3,CHI3L1,CLDN12,CNBP,COPB1,CPT1B,CTNNB1,CTSZ,CXXC1,CYTH2,DHX38,DLG4,EIF5,ENC1,EPHA2,EPPK1,EVPL,FAHD2A,FAM160A2,FASTKD2,FCSK,FDPS,FH,FHIT,FLNA,G6PD,GABPA,GAPDH,GHITM,GNAI3,GOLGA4,HIF1A,HIRIP3,HLA-B,HNRNPC,HSPA5,HSPE1,IL6ST,ISY1-RAB43,…
7,8-dihydro-7,8-dihydroxybenzo(a)pyrene 9,10-oxide		chemical toxicant		-0.085	0.00211	H2AX,JUN,PTGS2,VEGFA
glutamine		chemical - endogenous mammalian		-1.022	0.00213	ASS1,ATF4,CPT1B,EIF2B4,FABP5,HIF1A,HSPA5,JUN,OAZ1,PICK1,PPARGC1A,PROM1,PTGS2,SRSF2,VCP,VEGFA	511 (12)
OGA	-0.044	enzyme		0	0.00218	ABLIM1,ACO2,ACTN4,ADGRG2,ALDOC,ASS1,ATP5ME,CASP2,CAV1,CD44,CD55,CDK10,CLDN12,COX6C,CTNNB1,CX3CR1,EFNB1,FDPS,FGFR1,FLNA,FSCN1,G6PD,GALNT6,GALNT7,GLUL,GTF3A,IL6ST,JAK1,JUN,KRT6C,LSS,MICALL2,MMP14,MTX1,MYO10,NDUFA4,NDUFA9,PLCG1,PRDX4,PROM1,SIGIRR,SRPK3,STAT2,TCF25,WWTR1	386 (7)
estrogen receptor		group		-1.428	0.00234	ABCG2,ANXA9,C3,CALB2,CAV1,CAV2,CD44,CLN8,COL12A1,DICER1,ETS1,FGFR1,FGFR2,FGFR3,ITGB1,JUN,LTF,MAN1A1,MAPK12,MMP14,MT-CO2,MUC1,POR,PRLR,SPARC,SYP,TJP3,UGT8,VEGFA	546 (11)
MT-TM		other			0.00255	MT-CO1,MT-CO2,MT-CYB,MT-ND1,MT-RNR1
butyric acid		chemical - endogenous mammalian		0.035	0.00255	ANXA5,AQP1,ATP2B4,BMI1,CALM1 (includes others),CAP1,CCNB1,CCNC,CD44,CD82,CDK3,CLU,CYCS,DAPK1,DHCR24,EIF4G2,ESYT2,GATA2,GDI1,GMPS,GRIN1,IQGAP1,ITSN2,MT-CO2,MUC1,MYH14,NCL,NRAS,PDIA3,PDK3,PFKL,PLCB2,PLCG1,POLR2L,PRLR,PTGS2,RHOA,RXRA,SELENOP,SPP1,SRSF2,STAT2,STAT6,TWF1,VEGFA,ZFP36L1,ZNF148	658 (13)
MYOC		other	Activated	2.219	0.00261	CD44,EPHA2,ESRP1,FSCN1,HSPA5,ITGB1,LAMC1,MAFK,PHLDA2,RHBDF1,SLC7A11,SPP1,STC2,VAPA
HBA1/HBA2		transporter		0.333	0.00264	ATP5F1C,ATP5MF,CYC1,HIF1A,NDUFA4,NDUFA9,NDUFB4,UQCRC1,VHL
cisplatin		chemical drug		0.364	0.00267	ACADVL,AHSA2P,ANXA5,AQP1,AQP3,ATF4,BAG4,CAV1,CCL5,CCNB1,CD44,CDC14B,CDC25B,CLU,CPT1B,CTNNB1,CUL9,DESI2,DICER1,DRAXIN,DUS3L,EFEMP2,EPS8L2,ESYT2,F3,FCGR2A,G6PD,GMFB,GOT2,H2AX,HDGFL3,HEXD,HIC1,HIF1A,HSPA5,ID2,IL6ST,IQSEC2,ITGB1,ITGB4,JUN,MBNL2,MEGF6,MGP,MICALL2,MNT,NADSYN1,NF1,NOTCH1,NOXA1,ODC1,PEBP1,PFKL,PGM1,PIDD1,PLK2,PPARGC1A,PTGS2,RNF144B,RPS21,RXRA,SLC25A36,SLC31A1,SNRNP35,SPEG,SPP1,STK17B,SUL…	535 (12)
AR	5.509	ligand-dependent nuclear receptor		0.972	0.00274	AK3,AKR1C3,AMD1,AMH,AQP3,ARMCX2,ATP2A2,C3,CALU,CAV1,CAV2,CCL5,CCT3,CDC25B,CENPE,CHTF18,CTNNB1,CYC1,DDT,DHCR24,DR1,DSG2,EPPK1,ESPN,ETV1,FABP5,FAM89B,FGFR2,GDI1,HSPA5,INPP4B,ITGA6,ITGB4,KDELR2,KRT14,LAMA5,LMAN1,MTHFD2,MUC1,MYOM1,NOTCH1,NUPR1,ODC1,PIP,SERP1,SLC7A11,SMTN,SORD,SP6,SPP1,TUBB3,VEGFA	524 (12)
HRAS	0.029	enzyme		1.822	0.00282	ADARB1,AREG,ARF1,ATP2A2,ATP5F1B,BOK,CALU,CASP2,CAV1,CCL5,CCNB1,CD44,CLU,CRIM1,CTNNB1,CTSZ,EFEMP2,EIF3C,ETS1,FLNA,FSTL3,HIF1A,HLA-B,HNRNPA2B1,ID2,IRX3,ITGA6,ITGAV,ITGB1,ITGB4,JUN,KHDRBS1,LOXL1,LPP,LSP1,MAPK1,MAPK12,MMP14,MRPL12,NCOR2,NOTCH1,PABPC4,PDCD4,PDLIM5,PKP1,POLR2M,PPP6R3,PRELID1,PRXL2A,PTGS2,RHOA,RPL37,RPL39,RPS27,SCNN1A,SEM1,SERP1,SHROOM3,SOX4,SPARC,SPP1,TAP1,TDG,VEGFA	527 (12)
ZC3H10	-0.357	other			0.00291	ATP5F1A,MT-CO1,MT-CO2
EAF2	0.389	transcription regulator			0.00291	H2AX,HIF1A,VHL
LSP1	-1.076	other			0.00291	GATA2,ITGA6,ITGB1
mezerein		chemical - endogenous non-mammalian			0.00299	CLK2,EEF1A1,HLA-B,IRF9,MT-CO2,MT-ND2
CDK4/6		group	Inhibited	-2.309	0.00308	CALU,EIF5,EPHA2,ERBIN,FLNA,ITSN2,KMT2A,LAMB2,RPL10,TUBA1B,TUBA1C,ZNF148
IGF1R	0.386	transmembrane receptor		1.051	0.00309	ACTN4,ATP5F1A,ATP5F1B,ATP5MF,CALU,CCL5,CD37,CLU,CTNNB1,CYCS,HIF1A,HSPA5,ID2,IRS2,MT-ATP6,MT-CO1,MT-ND3,MT-ND4,NDUFA1,NDUFA4,NDUFA9,NDUFB4,PHLDA2,PROM1,PTGS2,RHOA,RPS21,SCARA5,SDC4,SMU1,UQCRC1,VEGFA	568 (14)
2-amino-1-methyl-6-phenylimidazo-4-5-b-pyridine		chemical toxicant		1.667	0.0031	ARHGEF1,CCT5,CCT7,CCT8,HSPA5,HSPE1,PSMB4,RAB11A,RAB2A
TAL1	0.303	transcription regulator		1.043	0.00317	ARSA,ARVCF,ASPM,C3,CCNB1,DSG2,ETS1,FRG1,GALNT7,GATA2,HLA-B,ID2,JUN,LRBA,MPND,MTX1,MUC1,MVD,NBAS,NOTCH1,PLCG1,PLEKHO1,SLC4A11,SOX4,TTC3,TUBB4B,USP34
GFAP		other		-0.259	0.0035	CD44,HSPA5,ITGA6,ITGB1,PLEC
miR-291a-3p (and other miRNAs w/seed AAGUGCU)		mature microRNA		-1.07	0.00358	ANKRD52,C3,CD44,CENPF,KLF13,LEFTY2,MBNL2,MED28,MFSD4B,NIPSNAP2,SEPTIN2,TMEM263,TRPS1,VEGFA
6-hydroxydopamine		chemical toxicant	Activated	2.234	0.00358	ATF4,BCL2L2,C3,CCL5,HSPA5,JUN,MAPK1,MEF2D,MT-CO1,PDIA3,SERP1,UBC,UBE2D3,VCP	64 (4)
nitrofen		chemical toxicant		0.563	0.00373	AQP1,FGFR1,FGFR2,FGFR3,ITGA6,KCNC3,SCNN1A,VEGFA
CAB39L	0.38	kinase	Inhibited	-2.828	0.00373	ATP5F1E,ATP5ME,ATP5MF,COX6C,NDUFA1,NDUFA4,NDUFB3,NDUFS6
PDGF BB		complex		-0.548	0.00411	ADARB1,AREG,ATP2A2,ATP2B1,C3,CALM1 (includes others),CAV2,CD44,CYCS,ETS1,F3,FGFR1,FLNA,GJC1,GLUL,ITGB1,JUN,LAMB2,MAFK,MCFD2,MICOS10-NBL1/NBL1,MMP14,ODC1,PHLDA1,PLK2,PSMB4,PTGS2,RBP1,RPN2,SCD,SRSF7,TRIB1,UNC5B,VEGFA,XDH,ZFP36L1	613 (14)
mono-(2-ethylhexyl)phthalate		chemical toxicant	Activated	2.07	0.0043	ACADVL,ACO2,ALDOC,ATP5F1B,CPT1B,CYC1,FH,G6PD,GAPDH,GFPT1,IRS2,KIF5B,MDH1,MDH2,NFIB,POLR2A,PPARGC1A,ROCK2,TRIM41,UQCRC1,UQCRFS1
beta-estradiol		chemical - endogenous mammalian		1.432	0.00437	ABCG2,ABLIM1,ACADVL,ADAMTS4,ADGRG2,ADORA1,AFF4,AGER,AGRN,ALDH18A1,AQP1,AREG,ARL4A,ASH1L,ATP1B1,ATP2B1,ATP5F1B,ATP5ME,ATRX,BACE2,BCYRN1,BMPR1A,C3,CALM1 (includes others),CAV1,CAV2,CCL5,CCNB1,CD44,CD55,CENPF,CHI3L1,CHRDL2,CIZ1,CLU,CNBP,CPT1B,CRIM1,CRK,CRLF1,CTNNB1,CYCS,DHCR24,DLG4,DNAJC3,E4F1,EHMT2,EIF3D,EML2,ENC1,ERF,ETS1,ETV1,F3,FABP5,FAM107A,FAM3D,FARP1,FCGR2A,FGFR2,FGFR3,FRS2,FSCN1,G6PD,GALNT7,…	707 (15)
CLPP	0.017	peptidase	Inhibited	-2.72	0.00447	ACADVL,ACO2,ALAS1,ATP5F1A,ATP5F1B,CYC1,FH,GAPDH,MDH2,PPARGC1A,UQCRC1
methylselenic acid		chemical reagent			0.00448	ACTN4,CCNB1,CD44,CDC14B,CDC25B,CDK10,CDK16,CENPF,CLU,DHCR24,DNAJC3,GATA2,H1-0,HNRNPH3,ID2,INPP4B,ITGB4,JAK1,JUN,MAPK1,MAZ,SCD,SEC24D,SH3BP5,TAF6,TNFRSF25,TUBA3C/TUBA3D,TUBB4B,VEGFA	364 (7)
ABCC8		transporter		1.402	0.00468	ACADVL,CPT1B,MT-CO1,MT-CO3,PPARGC1A
methylprednisolone		chemical drug	Activated	2.736	0.00471	ADCY6,AHCY,AKR1C3,ALAS1,ARL4A,ASS1,ATP1B1,ATP2A2,ATP5F1C,CCT6A,CD44,CSNK2B,CYC1,CYCS,F3,FABP5,FCGR2A,HSD17B12,IL6ST,ITGB1,JUN,LAMB2,LGR4,MAFB,MGP,MTDH,MYBBP1A,NAA15,NCL,NFIB,NUDT4,ODC1,OPLAH,PHLDA2,PJA2,PKP1,POR,PSAT1,SCAMP1,SDC4,SEPHS2,SLC12A7,SLC4A11,SNN,SORD,SPARC,SPTBN2,TAPBP,TFRC,TNK2,TOMM20,TUBA1C,ZFP36L1
gentamicin C1		chemical drug			0.00472	CD44,SPP1
MBNL3	4.104	other			0.00472	ABLIM1,CD44
UFL1	0.422	enzyme			0.00472	CDK5RAP3,DDRGK1
SLC25A33	-0.11	transporter			0.00472	GABPA,PPARGC1A
VANGL2	-0.606	other			0.00472	PRICKLE2,SDC4
elesclomol		chemical drug			0.00472	MT-CO1,MT-CO2
ELOC	-0.256	transcription regulator			0.00472	HNRNPA2B1,VHL
GLUL	-0.524	enzyme			0.00472	GLS,GLUL
PNKP	-0.906	kinase			0.00472	MT-CO2,MT-CO3
MXD4	-0.098	transcription regulator			0.00472	ID2,ODC1
silvestrol		chemical - endogenous non-mammalian			0.00472	JUN,MUC1
FRAT1	-0.267	other			0.00472	CTNNB1,JUN
MAP4	-0.352	other			0.00472	HIF1A,VEGFA
semapimod		chemical drug			0.00472	AGER,PTGS2	382 (6)
mir-210		microRNA		0.342	0.00483	ATP11C,CBX1,CDK10,CHD9,GDE1,HECTD1,MIB1,MNT,NDUFA4,SCARA3,SMCHD1,STAT6,TNPO1,TP53I11
CPT1C	-0.954	enzyme		-0.781	0.00495	CPT1B,MT-CO2,MT-CO3,PPARGC1A
CCND1	-0.392	transcription regulator		-1.068	0.00498	AQP3,AREG,ASPM,BRWD1,CALU,CBFA2T2,CD44,CENPF,COL27A1,DHCR24,EIF5,EPHA2,ERBIN,FGFR1,FLNA,H4C8,ITGAV,ITGB6,ITSN2,KDM6B,KMT2A,KRT14,LAMB2,NOTCH1,PDCD4,RPL10,SOX4,SPP1,STOM,TM7SF2,TSC2,TUBA1B,TUBA1C,UAP1,VPS54,ZNF148	396 (7)
genistein		chemical drug		-0.332	0.00512	AKR1C3,ALAS1,ARSA,ATF4,ATP6V1H,BMP2K,BTG3,C3,CCL5,CCNB1,CD44,CLU,CX3CL1,CX3CR1,F3,GFPT1,GGA1,GM2A,HEXD,HIF1A,HSPA5,ID2,IKBKB,JUN,KRT14,LAMP1,LTF,M6PR,MAP4K1,PDCD4,POLR2A,PPT1,PRLR,PTGS2,RPN2,RXRA,SLC11A2,SLC26A6,SPP1,ST3GAL2,STK17B,VEGFA	566 (12)
CXCL12		cytokine		0.638	0.00549	AKR1C3,ATRX,CCL5,CD44,CD82,CPSF1,CTNNB1,CX3CL1,DMPK,FLNA,HIPK3,ITGB1,ITGB4,JUN,MAFK,MAPK12,MMP14,MSH6,NUMA1,PKD1,PTGS2,STRAP,TDG,XRCC5	397 (10)
SLC12A2	0.557	transporter			0.00553	LYNX1,SCNN1A,SLC4A2
ELP1	0.137	other			0.00553	CTNNB1,RHOA,VEGFA
C8orf44-SGK3/SGK3	-3.142	kinase			0.00553	ATF4,CTNNB1,HSPA5
homocysteine		chemical - endogenous mammalian		-0.021	0.00571	ATF4,CCL5,CLU,EEF1A1,EEF1D,F3,FDPS,HSPA5,MT-CO3,PHLDA1,PTGS2,SAA1,VEGFA	501 (9)
cadmium chloride		chemical toxicant		1.664	0.00574	ANXA5,ATF4,CCL5,EEF1D,EIF3I,HIF1A,HSPA13,HSPA5,JUN,NOTCH1	303 (4)
F2	-0.09	peptidase		0.848	0.00578	CASP2,CD44,CD55,CLU,COTL1,CX3CL1,DAAM1,EIF4A1,ELL2,ETS1,F3,HIF1A,ITGB1,JUN,LAMP1,MYH9,NUS1,PLCB3,PPIF,PTGS2,RCAN1,RHOA,SDC4,SLC12A7,SMTN,SYP,TRAF1,TUBB3,UBE2S,VEGFA	642 (14)
GNA12	0.062	enzyme	Activated	2.578	0.00607	ARHGEF1,ARHGEF12,ARPC5,G6PD,IQGAP1,ITGA6,JAK1,PPP1CC,PTGS2,RHOA,VEGFA,WASL
androgen		chemical drug		0.128	0.00608	AKR1C3,CD44,COL12A1,CTNNB1,CTSZ,CX3CR1,DHCR24,ETS1,EZH1,FGFR2,FLNA,FUT2,FUT9,JUN,PIP,PTGS2,PTP4A2,PTPRK,SDC4,SOX4,TSC2	383 (6)
SEL1L	0.506	other		-1.172	0.00612	DNAJC3,HSPA5,NOTCH1,SERP1,TUBB3	58 (4)
MMP14	-1.156	peptidase		0.197	0.00626	CCL5,CTNNB1,DAPK1,MMP14,PTGS2,SMARCA1,VEGFA	489 (11)
miR-1-3p (and other miRNAs w/seed GGAAUGU)		mature microRNA		0.102	0.0066	AGRN,ARF3,ARF4,ARID2,CAND1,CAP1,EHMT2,G6PD,HACD2,ITGB4,MTHFD2,MTX1,PDCD4,RABL2A,RABL2B,SDC4,SERP1,SRXN1,TPM2,TPM4,TPPP,TWF1,UHMK1
NFE2L2	0.361	transcription regulator	Activated	2.681	0.00686	ABCG2,ALAS1,ARF1,ATF4,CA11,CCL5,CCT3,CCT7,DNAJC3,DSTN,EIF3C,EIF4G2,G6PD,IDE,IFRD1,KIFC2,L1CAM,M6PR,MAFG,MCFD2,MRPS18B,MST1R,NARS1,NAT8B,NCKAP1,PDIA3,PPARGC1A,PSAT1,PSMB4,PTGS2,RRS1,SAA1,SEC23A,SEC61A1,SLC38A1,SLC7A11,SRXN1,SYP,THRSP,TMED2,UBC,USP14,VCP,VEGFA
ETV5	0.507	transcription regulator		1.54	0.00701	AGER,AGRN,CAV1,CHI3L1,CTNNB1,ITGB1,MMP14,S100A14,SAMHD1,SCD,SPP1,TJP3,VEGFA,WWTR1
miR-203a-3p (and other miRNAs w/seed UGAAAUG)		mature microRNA		-0.03	0.00728	ABCE1,BMI1,COMMD3-BMI1,SRC,VEGFA,ZNF148
RHOJ		enzyme			0.00785	ATP2A2,CALU,CAV1,CNBP,MYH9
PDCD4	-0.611	other		-0.314	0.00785	ARF4,JUN,MAP4K1,PDCD4,PTGS2	433 (7)
2-deoxyglucose		chemical drug		-0.019	0.00791	ABCG2,ATF4,CCL5,CTNNB1,HIF1A,HSPA5,JUN,ODC1,PDIA3,PTGS2,SPP1	644 (15)
FSH		complex	Activated	2.634	0.00805	AMH,AQP3,AREG,ATP2A2,ATP2B1,BCL2L2,BMPR1A,CD55,CDK16,CSNK1A1,CTNNB1,CX3CL1,DAPK1,DUSP14,ELL2,ENC1,FGFR1,GDE1,ISG20,JUN,KIF5B,LZTR1,MEF2D,MICOS10-NBL1/NBL1,PGRMC1,PLK2,PPFIA4,PRLR,PTGS2,PTP4A1,RAB2A,RPL39,SMAD5,SMARCA4,STK24,STX4,TFRC,TP53I11,TPM2,TRIB1,VEGFA	454 (9)
ELK1	0.014	transcription regulator		-0.164	0.00824	CCT8,ITGAV,ITGB1,ITGB6,JUN,MTHFD2,NUPR1,PTGS2,SLC7A11,SPP1	458 (7)
NS-398		chemical reagent		-0.994	0.00836	ATP6AP2,CCL5,CCNB1,F3,HIF1A,MAGI1,MMP14,PDCD4,PTGS2,SAA1,SPP1,TFRC,VEGFA,XRCC5	54 (2)
MLXIPL	-1.198	transcription regulator	Inhibited	-2.851	0.0087	HIF1A,RPL10,RPL11,RPL31,RPL37,RPL38,RPL39,RPS12,RPS15A,RPS17,RPS21,RPS25,RPS28,RPS29,SCD,THRSP
CD44	1.032	other		0.732	0.00883	ABCA2,ABCG2,ARHGEF12,BMI1,CCL5,CD44,CLU,CX3CL1,CX3CR1,ITGAV,JUN,LAMC1,LDB1,MAP2K7,MBNL3,MMP14,MYBBP1A,PDCD4,SDC4,SPP1,SRC,STAT2,TCIRG1,VCP	558 (11)
UCP1		transporter		1.438	0.00893	ALAS1,ALDH18A1,AMD1,ATF4,BZW2,CHCHD10,EEF1A1,G6PD,GARS1,GHITM,LRRC8D,MT-CO1,MTHFD2,NUPR1,ODC1,PSAT1,TPPP,UBC,UQCRC1,XPOT
SP600125		chemical - kinase inhibitor		0.477	0.009	ADAMTS4,AKR1C3,AQP1,ATP6AP2,BBOX1,BCL2L2,CCL5,CCNB1,CD44,CPT1B,DSG2,EIF1AX,F3,FABP5,H2AX,ITGA6,ITGB4,JUN,LAMA5,MAFB,MTHFD2,NR3C2,NUPR1,PAFAH1B2,PLCB3,PLEC,PLK2,PTGS2,SCD,SPARC,SPP1,VEGFA	565 (12)
miR-542-3p (miRNAs w/seed GUGACAG)		mature microRNA			0.00919	PTGS2,RPL11,RPS28
LDHB	0.151	enzyme			0.00919	ATP5F1A,ATP5F1B,CYCS
LAMP2	0.127	enzyme			0.00919	HIF1A,M6PR,RCAN1
Ptgs2os2		other			0.00919	CCL5,PELI1,TRAF1
RHOC	0.029	enzyme			0.00919	GLUL,NAT8L,RHOA
4-coumaric acid		chemical - endogenous mammalian			0.00919	CCNB1,ODC1,PTGS2
miR-17-5p (and other miRNAs w/seed AAAGUGC)		mature microRNA		-1.872	0.00923	CRIM1,H2AX,HIPK3,ITGB8,JAK1,MEF2D,MYLIP,PURA,RHOA,VEGFA
tretinoin		chemical - endogenous mammalian		-0.529	0.00937	ABCE1,ABLIM1,ADAM10,ALAS1,ALDH9A1,ANXA5,AQP1,AREG,ARHGEF1,ATF4,ATP2A2,B3GALT5,BMPR1A,C3,CALM1 (includes others),CAMKK1,CASP2,CASZ1,CCNB1,CCNC,CCT5,CD44,CD82,CLTC,COTL1,CPT1B,CSNK1A1,CTNNB1,CX3CR1,DAP3,DDX42,DLG4,EEF1A1,EEF1D,EFNB1,EIF3C,EIF4A1,EIF5,ETS1,ETV1,F3,FABP5,FGFR1,GARS1,GATA2,GDE1,GM2A,GRIN1,HLA-B,HLA-DMB,HNRNPC,HSF4,ID2,IDE,IL6ST,ILF3,IRF9,ITGA6,ITGB1,ITM2B,JAK1,JUN,KIAA0513,KIF3C,KLF13…	692 (15)
2-methoxyestradiol		chemical - endogenous mammalian		0.528	0.00938	AREG,CAV1,F3,HIF1A,LALBA,LTF,MUC1,PTGS2
U73122		chemical reagent		-1.51	0.00938	ATF4,ATP2A2,HSPA5,MMP14,PLCB1,PLCG1,PTGS2,RHOA	334 (5)
curcumin		chemical drug		0.204	0.00941	ADAMTS4,AQP1,ATP6AP2,CAV1,CCL5,CCNB1,CD44,CDC14B,CDC27,CSNK1A1,CTNNB1,DAPK1,DLG4,ETS1,F3,GABBR1,GLUL,HIF1A,IKBKB,ITGA6,ITGB4,JUN,LSP1,MLF2,MMP14,MST1R,NOTCH1,OGG1,PBX2,PPARGC1A,PRPS2,PTGS2,RGL2,TFRC,TRAF1,VEGFA,ZNF177	537 (13)
FRS2	0.758	other		1	0.00961	CD44,ITGA6,KRT14,PROM1
CYP51A1	-0.012	enzyme		0	0.00961	DHCR24,LSS,RXRA,TM7SF2
peoniflorin		chemical drug		0.27	0.00988	ATP5F1A,GLO1,PDIA3,PPIF,UBE2N
PPP1R13L	-0.594	transcription regulator	Activated	2.219	0.00988	CTNNB1,H2AX,ITGAV,ITGB1,PKP1
PSEN2	0.382	peptidase		-1.664	0.00992	ANXA5,ARHGDIG,ATP2A2,CAP1,CCS,CTNNB1,CTSZ,GAPDH,KIF5B,MT-CO2,NOTCH1,PTGS2,SLC38A2,UBC	445 (11)
FLT1	-0.403	kinase		0	0.00999	ACTN4,AHCY,BSDC1,DHCR24,EIF2S3,FLNA,HLA-B,LAMP1,LIMS1,NOTCH1,NRP2,SMARCA4
STK11	-0.298	kinase		1.53	0.0102	AHCY,ALDH9A1,ASS1,ATP5F1C,ATP5MF,CAMKK1,CCT6A,CTNNB1,CYC1,ENOPH1,FGFR2,GAPDH,GOT2,HIF1A,HOXC11,MAFK,MDH2,NDUFA4,NDUFA9,NPEPL1,PAPSS1,PGM1,PIK3R4,POLR2F,PSAT1,PTGS2,RAB10,SPP1,STK17B,UQCRC1,VEGFA
ETV4	0.04	transcription regulator		0.727	0.0102	CAV1,CTNNB1,MMP14,PLEC,PTGS2,SPP1,WWTR1
progesterone		chemical - endogenous mammalian		-0.753	0.0103	ABCG2,ADARB1,ADH5,AK3,AKR1C3,AMD1,AQP1,AREG,ARL4A,ATP1B1,BMP2K,C3,CAV1,CCNB1,CD82,DICER1,ELL2,ENC1,F3,FGFR2,FUT9,G6PD,GARS1,GATA2,HIF1A,HSD11B2,IDE,IKBKB,IRS2,ISG20,ITGB1,JUN,LEFTY2,LTF,MICOS10-NBL1/NBL1,MUC1,MYO10,NDRG2,NR3C2,PDK3,PGRMC1,PLK2,PRLR,PTGS2,RAP2C,RBP1,SCD,SFI1,SPP1,SPSB1,SRSF7,SYP,THRSP,TRAF5,VEGFA,WFDC2,WNT6,XDH,ZFHX3
HOXD10		transcription regulator		-0.711	0.0103	BIRC6,CD44,DOT1L,ITGB4,LSM6,MAGED2,MMP14,MTA1,TTC3,USP14
GNA15	-3.268	enzyme			0.0105	ADARB1,C3,CAV2,CYCS,GLUL,LAMB2,MAFK,MCFD2,MICOS10-NBL1/NBL1,ODC1,PTGS2,RBP1,UNC5B,XDH,ZFP36L1
apomorphine		chemical drug		0	0.0106	BCL2L2,CACNB3,ERF,GDI1,IL6ST,NOTCH1
troglitazone		chemical drug		0.227	0.0107	ABCG2,AGER,ALAS1,AQP3,ARF4,ATP2B1,C3,CAV1,CAV2,CCL5,CCNB1,CHCHD10,CPT1B,CTNNB1,ECT2,EIF5,ETS1,FABP5,GLO1,HIPK3,HMGN2,HSPA5,IFRD1,ITGA6,JUN,KRT14,LAMA4,MT-ND1,MUC1,NAGK,NR2F2,PLEC,PPARGC1A,PTGS2,SCD,SPP1,THRSP,VEGFA,XRCC5
NKX3-1	0.009	transcription regulator			0.0107	CTNNB1,CTSZ,CX3CR1,ETS1,EZH1,PTP4A2,PTPRK,SDC4,SOX4
heparin		chemical - endogenous mammalian		0.123	0.0108	ACADVL,ALAS1,AREG,ATP5F1A,F3,IL6ST,MMP14,MT-CO1,NDUFA9,ROCK2,VEGFA
EGR3	-1.077	transcription regulator		0	0.0122	EFNB1,JUN,LTBP3,MXRA8,NF1,NOTCH1,PABPC1L,RORA
epicatechin		chemical drug		-1.542	0.0122	AMH,MAPK1,MAPK12,NOTCH1,OGG1,PITPNM1,PTGS2,SMAD5
SPZ1	-3.013	transcription regulator		1.477	0.0123	CD44,HIF1A,MAPK1,PROM1,VEGFA
miR-23a-3p (and other miRNAs w/seed UCACAUU)		mature microRNA		-0.391	0.0123	ATAT1,MDH2,NOTCH1,SMAD5,TRPS1
CDK8	0.227	kinase			0.0123	CD44,MAGI1,NOTCH1,STC2,UHMK1
PD 153035		chemical drug		0.651	0.0123	HSPA5,ITGA6,KRT14,PTGS2,VEGFA
tanespimycin		chemical drug		0.361	0.0126	CALM1 (includes others),CAV1,CYCS,DLG4,EIF4A1,HNRNPA2B1,HNRNPC,HNRNPM,HSPA5,JUN,NRAS,POLR2L,SCD,SRC,SRSF2,VEGFA
SURF1	0.044	enzyme		0.762	0.0127	MT-CO1,MT-CO2,NDUFA1,PPARGC1A
STOX1	0.456	other			0.0127	AHCY,CALM1 (includes others),RAB10,SRSF7
DNAJC3	0.678	other			0.0127	ATF4,CALB2,GMFB,SETD7
SRSF3	0.405	other		0.119	0.0127	CD44,JUN,PDCD4,VEGFA
ADAM15	-0.351	peptidase		-0.371	0.0127	CCL5,CD44,ITGAV,VEGFA
dimethyl fumarate		chemical drug		-0.762	0.0127	F3,JUN,PTGS2,VEGFA
growth factor		group			0.0127	CLU,FGFR1,GLUL,PTGS2
trichostatin A		chemical drug		-1.726	0.0133	ABCE1,AGRN,ANAPC2,ARL6IP1,ATP5ME,BCL2L2,BMPR1A,CAMSAP3,CBFA2T2,CD44,CDC27,CDC42BPG,CDK16,CLU,CNTNAP2,CTNNB1,DDT,DSG2,EFNB1,EHMT2,F3,FGFR1,FGFR3,FRS2,G6PD,GDI1,GRIN1,HDGFL3,HERC1,HIF1A,HNRNPA2B1,HSD11B2,HSPA5,ID2,ILF3,INPPL1,L1CAM,MAP4,MAPK12,MBNL1,MICALL2,MTA1,MUC1,MYH14,NDRG2,NFIB,NOTCH1,PAFAH1B2,PBX2,PDLIM5,PLCB1,PLK2,PLXNA3,PPP1R12C,PSAT1,PTGS2,RAD21,RBM5,RECQL4,RPS27,SCNN1A,SELENOT,SETD7,SLC3…
bexarotene		chemical drug	Inhibited	-2.087	0.0135	AKR1C3,CTNNB1,CYCS,EFNA5,EPHA2,GARS1,GPM6B,ITGB6,MALAT1,MLLT11,MTHFD2,NRP2,ODC1,PTGS2,RHBDL1,SCD,SMAD5,SPARC,SRSF2,SYP,TUBB3,UAP1
Laminin (family)		group			0.0135	BMI1,MMP14
sulprostone		chemical drug			0.0135	PTGS2,THRSP
BCS1L	-0.253	other			0.0135	ATF4,HIF1A
potassium channel		group			0.0135	JUN,SCNN1A
UBA6	0.595	enzyme			0.0135	SHANK3,UBE3A
Eif2		complex			0.0135	HSPA5,PTGS2
VAMP7	0.364	transporter			0.0135	CD82,L1CAM
EMP2	-0.467	other			0.0135	CAV1,ITGA6
17alpha-hydroxyprogesterone caproate		chemical drug			0.0135	PTGS2,VEGFA
HAO1	-2.047	enzyme			0.0135	HSPA5,PPARGC1A
miR-520g-3p (and other miRNAs w/seed CAAAGUG)		mature microRNA			0.0135	ABCG2,VEGFA
NPTX1	-2.103	other			0.0135	DLG4,SYP
KCNQ2	-0.415	ion channel			0.0135	DLG4,SYP
CHCHD4	0.225	enzyme			0.0135	HIF1A,MT-CO2
DDOST	0.232	enzyme			0.0135	AGER,PROM1
IGF2BP3	-2.896	translation regulator			0.0135	ABCG2,CD44
MXD3	-0.333	transcription regulator			0.0135	ID2,ODC1
bongkrekic acid		chemical toxicant			0.0135	CYCS,MT-CO3
chlordecone		chemical toxicant			0.0135	HSPA5,LTF
nitromifene		chemical reagent			0.0135	PPP1R9B,SYP
3,4-methylenedioxyamphetamine		chemical drug			0.0135	EIF4G2,JUN
LDLR	0.129	transporter			0.0137	CCL5,CCNB1,CD55,CDC25B,CENPF,CX3CL1,CX3CR1,F3,FABP5,FDPS,G6PD,HSPA5,KIF3C,LSP1,MMP14,MVD,PPARGC1A,SCD,SPP1,TAP1,TLR1,TRIB1,UBC,UBE2D3
CCN2	-0.741	growth factor		-0.986	0.0137	ADAMTS4,BCL2L2,CD44,CTNNB1,HIF1A,JUN,LIMS1,LTBP3,MBNL2,MMP14,SDC4,SOX4,SPARC,VEGFA
potassium chloride		chemical drug		-1.245	0.0137	ATP1B1,ATP2B1,ATP2B4,FGFR2,HSPA5,JUN,NEAT1,ODC1,PDIA3,PTGS2,SCNN1A,SPP1,TRPV6,UNC5B
6-amino-4-(4-phenoxyphenylethylamino)quinazoline		chemical reagent			0.014	C3,ITGAV,ITGB1
miR-217-5p (and other miRNAs w/seed ACUGCAU)		mature microRNA			0.014	PPARGC1A,SCD,TRPS1
GW 5074		chemical - kinase inhibitor			0.014	ATP6AP2,FGFR2,PTGS2
2,4-dinitrophenol		chemical toxicant			0.014	ATP5F1B,MT-CO2,PPARGC1A
PKM	0.067	kinase		1.342	0.0142	ENO3,FH,GAPDH,ITGB1,LSS,MT-ATP6,MT-CO1,MT-CO2,MT-ND3,PPARGC1A
topotecan		chemical drug		-1.11	0.0145	ABCG2,ARL6IP1,C3,CCNB1,CHD3,CNTNAP2,EFNB1,FGFR3,FHIT,HIF1A,MBNL2,MED13L,NUP153,OSBPL8,PLCB1,PLK2,PTGS2,PTPRK,SOX4,UBE3A,VEGFA
Esrra		transcription regulator		0.84	0.0148	ALDOC,ATP5F1B,ATP5MF,CYC1,CYCS,ENO3,GABPA,PFKL,PGM1,PPARGC1A,PTGS2,SCNN1A,SPP1,STARD3
tosedostat		chemical drug		0.896	0.0148	ASS1,PSAT1,SLC38A2,SLC7A11,STC2,VEGFA
dexamethasone		chemical drug		-0.238	0.0149	ADAM10,ADAM15,AKR1C3,ALAS1,ALDH18A1,AMY2B,AQP1,AREG,ARL5B,ASPH,ATF4,ATN1,ATP13A3,ATP1B1,ATP2A2,ATP2B1,ATP2B4,BCL2L2,BMPR1A,BNIPL,BZW2,C3,CAV1,CAV2,CCL5,CCNC,CD44,CD55,CHI3L1,CLDN9,CLU,COL27A1,COPA,CPT1B,CSNK1A1,CTNNB1,CX3CL1,CX3CR1,CYCS,DAP3,DAPK1,DESI2,DHCR24,DNAJC3,ECT2,EEF1A1,EIF1AX,EIF5,ENC1,ETF1,F3,FABP5,FAM107A,FAM89B,FANCA,FGD4,FMNL1,FSTL3,G6PD,GABBR1,GAPDH,GFOD2,GLUL,GP1BB,HELZ2,HIF1A,HLA…
beta-glycerophosphoric acid		chemical - endogenous mammalian		-0.152	0.015	CCNC,MGP,PTGS2,SPARC,SPP1
MAP4K4	0.026	kinase		-0.168	0.0153	ACADVL,ACO2,CHKB,CYC1,FAR1,GLUL,MAFB,PDHX,PEX19,PGM1,PLA2G6,SCD,ST3GAL2,UQCRC1,UQCRFS1
SREBF1	0.009	transcription regulator		-0.212	0.0154	ALDOC,ARF4,BEST1,CYCS,FABP5,FDPS,G6PD,HSPA13,HSPA5,IRS2,LSS,MVD,NUPR1,PICK1,PIK3R3,PLA2G6,PTGS2,RBP1,RETREG1,RPS27,SCD,SELENOP,THRSP,TM7SF2,TNNI2,UQCRFS1,VEGFA
NFYA	0.18	transcription regulator		-0.431	0.0156	CCNB1,CDC25B,COMMD3-BMI1,FGFR2,HSPA5,JUN,LMAN1,NOTCH1,OGG1,PIDD1,SCD,THRSP
MYBL2	-0.102	transcription regulator		0.61	0.0157	CCNB1,CDC25B,CENPE,CLU,COPA,GATA2,IQGAP1,ITGB1
aldesleukin		biologic drug		0	0.0157	FCGR2A,GLUL,HLA-B,IRF9,ITM2B,PDIA3,TAP1,TAPBP
QKI	0.277	other		1.249	0.0158	CLTC,CTNNB1,GPM6B,HNRNPH1,ITGB8,LAMP1,NOTCH1
salubrinal		chemical reagent		-1.015	0.0164	ATF4,CCL5,DLG4,HSPA5
FNDC5	0.168	other		1.091	0.0164	ATF4,CTNNB1,LRP5,SPP1
pyridoxine		chemical - endogenous mammalian		1	0.0164	CSNK1A1,JUN,PTGS2,WNT6
bee venom		chemical - endogenous non-mammalian		0.598	0.0165	AREG,CCL5,CCNB1,IFRD1,ITGAV,JUN,MARCHF7,MYH9,NUPR1,PTGS2,RCAN1,SLC7A11,TRAF1
LGALS3	-0.247	other		1.782	0.0165	AGER,CTNNB1,FSCN1,ITGA6,ITGAV,ITGB1,LAMP1,MAP3K10,MUC1,NRAS,PPARGC1A,PRKCSH,SAA1
KDM5A	0.644	transcription regulator		-0.5	0.0166	ACO2,ATP1B1,ATP5F1A,CD55,DMPK,GHITM,ITGB1,MAP2K7,MDH1,MRPL12,NDUFA4,NDUFA9,OPA1,TNNI2,UQCRC1,UQCRFS1
ELL2	1.023	transcription regulator	Activated	3	0.0168	DNAJC3,HSPA13,ITM2C,LMAN1,SEC24D,SEC61A1,SEL1L,TRIB1,UBE2J1
uranyl nitrate		chemical toxicant		-1.098	0.0172	ATP5F1B,ATP5MD,CYCS,HNRNPA2B1,ID2,MGP,NDUFA1,ODC1,PEBP1,RPS29,SELENOP,SPP1,TUBA1C,UBC
PRKCE	0.771	kinase		0.906	0.0173	CAV1,CD55,DLG4,HSPA5,IL6ST,JUN,ODC1,PDCD4,PTGS2,SYP,VEGFA
CCNK	0.018	kinase	Inhibited	-2.414	0.0174	CAMKK1,CRELD1,ROGDI,SMARCC2,TAF10,TAF15
cigarette smoke		chemical toxicant		-0.396	0.0177	AREG,ATF4,C3,CASP2,CCT5,CDC25B,CTNNB1,DICER1,DNAJB2,FABP5,G6PD,HIF1A,HSPA5,IKBKB,JAK1,JUN,MAPK8IP3,MT-ATP6,MUC1,OGG1,PTGS2,PTP4A1,TSC2,TTC3,UBC,VEGFA,XDH
FAS	-0.21	transmembrane receptor		1.432	0.0178	AGER,AKAP9,ARFGAP1,ARHGEF1,ARL4A,BTG3,CCL5,CD44,CYTH2,F3,FSCN1,GDE1,ITGAV,ITGB8,JUN,KIF3C,MAP2K4,MGP,NUMA1,PHLDA2,PIK3C2B,PIP4K2B,PLEC,PPP1CC,PRKCI,PSD4,PTP4A1,PTP4A2,SPG7,SPP1,STK17B,TFRC,TNK2,TPM4,TRIB1,TYK2,VEGFA
SOX2		transcription regulator		0.776	0.0181	ABCG2,ABTB2,ADAMTS4,AFAP1L2,BMI1,BMPR1A,CD44,COL9A3,COMMD3-BMI1,CTNNB1,EPB41L2,EPHA2,EVPL,FARP1,FOXO4,GATA2,ID2,IER5L,INPPL1,IRX3,JARID2,JUN,KRT14,LLGL2,NCKAP1,NOTCH1,NUDT21,PIK3R3,PLXNB3,PRKD3,PROM1,PSAT1,S100A1,SEPTIN2,SNX22,SOX13,SOX8,TEAD2,TMEM63A,TRIM33,TUBB3,UGT8,VEGFA,ZFHX3,ZNF148
FGF4		growth factor		-0.152	0.0181	CTNNB1,FOXO4,MMP14,SCD,VEGFA
BMP15		growth factor		-0.304	0.0181	AMH,AREG,ID2,PTGS2,SLC29A2
TFF3	2.155	other		0.376	0.0181	CD55,CTNNB1,HIF1A,NEAT1,PPARGC1A
gentamicin		chemical drug		0.277	0.0183	AQP1,BTG3,CAND1,CLU,DDX39A,EEF1A1,EIF2B4,EIF3D,H2AX,H4C8,HSD11B2,HSPA5,IFRD1,JUN,MYBBP1A,NAA15,NCL,PNN,PSAT1,PTP4A1,S100A1,SPP1,TAP1,TFRC,UGT8,ZFP36L1
TWIST1	-2.103	transcription regulator		-0.037	0.0187	ASPM,BMI1,C3,CD44,CHI3L1,CHRDL2,CLU,ETS1,FGFR2,FGFR3,LALBA,LEFTY2,MXRA8,PROM1,RHOA,SDC3,SPP1,UNC5B,VEGFA
APOE	0.335	transporter		-0.379	0.0188	ABCA2,ADAM10,AGER,ARHGEF12,ATF4,CAV1,CCL5,CD44,CLN8,CLU,CTNNB1,F3,GLUL,HSPA5,JAK1,JUN,M6PR,MAP2K7,MGP,MYBBP1A,MYLIP,PHLDA1,PIDD1,PLPPR3,PTGS2,SDC4,SPG7,SPP1,SRRM2,STAT6,SYP,TCIRG1,VCP
budesonide		chemical drug		0.508	0.0189	BTG3,CCL5,ECT2,HIF1A,JUN,LDB1,MAFG,MAP2K4,MAP2K7,MAP3K2,NRAS
mir-133		microRNA		0.684	0.019	ATP6AP2,BCL2L2,CCNB1,FSCN1,MALAT1,MMP14,RHOA,TPM4,TRPS1,UBXN7
CTNNB1	0.65	transcription regulator		-0.567	0.0191	ACTN4,ADGRG2,AGRN,ARL4A,BCAP31,CALM1 (includes others),CD44,CLU,COL27A1,COMMD3-BMI1,CTNNB1,CTSZ,ENO3,ETV1,FAM126A,FBRS,FSTL3,FUT2,GATA2,GLUL,HSPE1,ID2,ILF3,ITGA6,ITGB1,JUN,L1CAM,LIMD2,LMX1B,LSP1,MAP4,MEF2D,MLLT6,MMP14,MTA1,NDRG2,NOTCH1,NRP2,OGG1,PDAP1,PHLDA2,PKD1,POLR2A,PRKCSH,PROM1,PTGS2,RPL10,RPL11,RPL31,RPL37,RPL38,RPL39,RPS12,RPS15A,RPS17,RPS21,RPS25,RPS28,RPS29,SAA1,SCD,SEC61A1,SLC25A46,SLC3…
ciprofloxacin		chemical drug		0.535	0.0199	ACO2,AP5Z1,ATP5F1A,ATP5F1C,ATP6V1H,DNAJC3,IMPAD1,ITM2C,MAPK1,MYBBP1A,SEMA4D,SIGIRR,SPP1,TTYH3
APC/APC2		group			0.0199	CTNNB1,MMP14,TRAF1
CRTC3	0.124	other			0.0199	CYCS,MT-CO2,PPARGC1A
TRG		other			0.0199	AREG,CAV1,CAV2
Mup1 (includes others)		other			0.0199	CYCS,PPARGC1A,SCD
tomatidine		chemical - endogenous non-mammalian			0.0199	EIF3C,NARS1,SLC38A2
6-aminonicotinamide		chemical reagent			0.0199	G6PD,HIF1A,HSPA5
racemic flurbiprofen		chemical drug			0.0199	CCNB1,PTGS2,THRSP
PRKCZ	-0.487	kinase		-0.289	0.0202	CASP2,ETS1,JUN,MAPK1,PSAT1,VEGFA
Histone h3		group			0.0202	ADAM10,BAHCC1,BTG3,CAV1,CCL5,CCNB1,CTNNB1,DAB2IP,ENO3,FGFR1,FGFR2,G6PD,GAPDH,GATA2,ID2,IFITM3,JUN,KLHDC10,KMT2C,L1CAM,MAGED2,NDUFB1,NDUFB4,OPA1,POLR2A,PPARGC1A,PRLR,PTGS2,RCAN1,RPS29,SBF1,SCD,SCNN1A,SEC31A,SHANK3,SPP1,SRRM2,STOM,TRIB1,UBC,UQCRC1,VEGFA,ZBTB18,ZNF793
PI3K (complex)		complex		0.605	0.0205	ATF4,CCNB1,CCT6A,CD44,CD55,ETS1,FABP5,FHIT,G6PD,GATA2,HIF1A,ITGA6,ITGB1,JUN,LEFTY2,LSP1,MAP2K4,MMP14,MT-CO1,MTHFD2,NCL,NOTCH1,NRAS,PDCD4,PTGS2,SAMHD1,SLC12A7,SPP1,TUBB3,VEGFA
EPO	-0.67	cytokine		0.957	0.0205	ADAMTS10,BZW2,CTSZ,DHCR24,EEF1A1,ETF1,FABP5,FECH,GATA2,GLUL,HMGN2,ID2,ILF2,ITGB1,JUN,KMT2A,L3MBTL1,NFIB,NUPR1,PBXIP1,PDCD4,PLCB2,PTGS2,RHOA,ROCK2,SLC11A2,SPP1,SYP,TFRC,VEGFA
Ren2		peptidase			0.0207	CYCS,MT-CO1,SPP1,VEGFA
RAPGEF1	-0.012	other			0.0207	DHX38,PTGS2,SNRNP70,SRSF2
MAPK10	-0.032	kinase		-0.218	0.0207	CD44,FOXO4,JUN,PTGS2
S1PR3	0.777	G-protein coupled receptor		0.882	0.0207	CD44,ETS1,JUN,PTGS2
4-nitroquinoline-1-oxide		chemical toxicant		1.96	0.0207	CCNB1,CTNNB1,FHIT,PTGS2
clopidogrel		chemical drug		1.265	0.0208	AGRN,F3,GARS1,IFRD1,LAMA5,LGR6,NUPR1,PSAT1,STC2,VEGFA
YAP1	0.015	transcription regulator		-0.483	0.0212	AREG,CCNB1,CRIM1,CTNNB1,DICER1,FLNA,ID2,JAK1,LIFR,MYH9,NDUFB3,NUPR1,PTGS2,RPL10,RPL11,RPL31,RPL37,RPL38,RPL39,RPS12,RPS15A,RPS17,RPS21,RPS25,RPS28,RPS29,WWTR1
Ige		complex		1.446	0.0212	ADAMTSL4,ALAS1,AQP3,AREG,ATP2A2,C3,CARHSP1,CAV1,CCL5,CX3CL1,CYCS,EIF4G2,ENOPH1,HIP1R,HSD17B12,ITGAV,LAMA5,MCF2L,PEBP1,PIP4K2B,PPAN,PPIF,PTGS2,RASA2,ROCK2,RPS6KA1,SCD,SDC3,SPP1,TCIRG1,TFRC,TRAF1,TRAF5
losartan potassium		chemical drug		-1.046	0.0213	AQP1,ATF4,ATP2A2,CAV1,F3,HSPA5,ITGAV,NR3C2,PLCB1,PLCG1,PTGS2,SPP1,TUBB3,VEGFA
KLF3	0.325	transcription regulator		-0.87	0.022	ANXA5,AP4M1,ATF4,BAHD1,BCAP29,BCL2L2,CARHSP1,CCT3,CD55,CDK10,CENPT,CEP170B,CHCHD10,DMWD,DUS3L,EPRS1,EXTL1,FAM126A,FMNL3,H2AC6,HNRNPH1,MAGED1,MAN2A2,MAPK12,PLPP2,PTP4A2,PTPN14,RAP2C,SEC24D,SIGIRR,SMCHD1,TJAP1,TSPAN17
HIF1A	0.632	transcription regulator		0.129	0.0226	ADAM10,ADAM15,ALDOC,ANKZF1,ATP2A2,CAV1,CCL5,CD44,D2HGDH,ETS1,FSCN1,GAPDH,GLYR1,H2AC6,H2AX,HIF1A,HSPA5,ID2,IRS2,ITGAV,JUN,KIFC2,KRT14,L1CAM,LIFR,MST1R,MT-CO3,MT-ND1,MUC1,NOTCH1,PFKL,PPFIA4,PROM1,PTGS2,PTK6,RAB11FIP4,SDC4,STC2,TFRC,TMEM45A,VEGFA
CUX1	-0.113	transcription regulator		-0.9	0.0228	CCL5,ECT2,FLNA,H4C3,HLA-B,LTF,PNN,RHOBTB3,WNT6
PELP1	-0.252	other		0	0.023	COL12A1,FGFR3,MLPH,NCOR2,PI3,PPARGC1A,PSAT1,PTGS2,PTK6,RAB5IF,RBP1,SAA1,SRC,SYT7,ZGPAT
U0126		chemical - kinase inhibitor	Inhibited	-2.164	0.0231	ABCG2,ADAMTS4,AQP1,AQP3,AREG,ATF4,ATP6AP2,C3,CACNB3,CAV1,CCL5,CD44,CTNNB1,EEF1A1,EIF1AX,EPHA2,ETS1,ETV1,F3,FGFR2,HIF1A,HSF4,HSPA5,ITGA6,ITGB1,JUN,KDM6B,LAMP1,LIFR,LLGL1,MAPK1,MUC1,NR3C2,PHLDA1,PLK2,PRSS22,PTGS2,RPS6KA1,SCNN1A,SFI1,SPP1,STC2,SYP,TPM2,TRAF1,TRIB1,UBC,VEGFA,WWTR1
RAB1B	-0.169	other	Activated	2.39	0.0233	ARF4,JUN,RHOBTB3,SEC24D,SEC31A,SERP1
EGF	-0.227	growth factor		0.634	0.0243	ABCG2,AQP3,AREG,ATP2A2,CAV1,CCNB1,CD44,CLU,EEF1A1,EPHA2,ETS1,EZH1,F3,FAM89B,FGFR1,FUT2,GATA2,GFPT1,HIF1A,ID2,ITGB1,JUN,LALBA,LTF,MAPK1,MEF2D,MT-CO2,MUC1,NCAN,NCL,NOTCH1,ODC1,PDCD4,PHLDA2,PROM1,PSMB4,PTGS2,RHOA,RPS6KA1,RXRA,SCD,SOX4,SPARC,SPP1,SYP,TJP3,ULK1,VEGFA
PSMB11		peptidase		0.954	0.0244	CAV1,CCL5,COL27A1,CTNNB1,GNG13,L1CAM,LAMB2,LIFR,LSP1,MAPK12,PLCB2,PTGS2,THBS3,TRAF1
ADORA2A	-0.636	G-protein coupled receptor		0.636	0.0245	ALDOC,ARF3,ATP2A2,ATP2B1,CCT5,DSTN,FBL,GAPDH,GDI1,IFITM3,KIF5B,PTGS2,SPARC,TUBB2A,TUBB3,VEGFA
nitroprusside		chemical drug	Activated	2.228	0.0246	CAV1,HSD11B2,LAMC1,MYH14,PPARGC1A,PTGS2,RHOA,VEGFA
NR4A1	0.012	ligand-dependent nuclear receptor		-0.492	0.0252	ACO2,ATP5F1A,ATP5F1B,CCL5,CTNNB1,DAPK1,ENO3,G6PD,HIF1A,ITGB1,ITGB4,MDH1,MDH2,NDUFA1,NDUFB3,NDUFB4,NDUFS6,PDIA3,PDK3,PEBP1,PFKL,PGM1,PRPS2,RPS6KA1,RXRA,SCD,TRIM41,UQCRFS1
Hbb-b1		transporter		0.905	0.0253	ATP5F1C,ATP5MF,CD44,CYC1,HIF1A,NDUFA4,NDUFA9,NDUFB4,PRLR,TFRC,UQCRC1,VHL
calpain		complex		0.9	0.0255	CCL5,CTNNB1,CUL9,HSPA5,STAT6
RAF1	0.261	kinase		-1.323	0.0256	AMD1,AREG,CD37,CD44,CRTC2,CTNNB1,HIF1A,HNRNPA2B1,HSD11B2,ITGB1,ITGB4,JUN,LIFR,MCF2L,PHLDA1,PHLDA2,PLEC,PTGS2,SCNN1A,TRAF1,TSPOAP1,TUBB2A,VEGFA
LIF	0.422	cytokine	Inhibited	-3.9	0.0256	AREG,HIF1A,IL6ST,JUN,LIFR,LIMS1,MT-ATP6,MT-CO1,MT-CO2,MT-CO3,MT-CYB,MT-ND1,MT-ND2,MT-ND3,MT-ND4,MT-ND4L,MT-ND5,MT-ND6,PELI1,PTGS2,SPP1,TFCP2L1,VEGFA
CNOT6L	0.574	enzyme		-1	0.0257	CCNB1,CNOT7,PABPC1L,TUBB4B
SPOP	0.283	other			0.0257	BRD3,BRD4,DHCR24,MVD
MXI1	-0.504	transcription regulator			0.0257	CCNB1,ID2,MTHFD2,ODC1
NCAM1	1.431	other		-1.067	0.0257	GLUL,MALAT1,NLGN2,SYP
TOR1A	0.064	enzyme			0.0257	CALB2,GMFB,HSPA5,SETD7
SDCBP	0.372	enzyme		-0.913	0.0257	CTNNB1,PEBP1,SOX4,SRC
HELLS	0.235	enzyme			0.0257	CCNB1,KMT2A,PDS5A,ZNF76
coenzyme Q10		chemical drug		0	0.0257	ATP5F1B,GRIN1,MT-CYB,PLCB3
tylophorine		chemical drug			0.0258	JUN,PTGS2
ATF6B	-0.325	transcription regulator			0.0258	HSPA5,RCAN1
Meg3		other			0.0258	IQGAP1,VEGFA
LETM1	-0.245	transporter			0.0258	MT-CO1,MT-ND6
TXLNG	0.16	other			0.0258	PPARGC1A,SCD
EHD2	0.038	other			0.0258	CAV1,CAV2
asparagine		chemical - endogenous mammalian			0.0258	OAZ1,ODC1
MBNL1	0.863	other			0.0258	ABLIM1,DMPK
miR-515-5p (and other miRNAs w/seed UCUCCAA)		mature microRNA			0.0258	FGFR2,PIK3C2B
miR-328-3p (and other miRNAs w/seed UGGCCCU)		mature microRNA			0.0258	ABCG2,CD44
LAMB1	0.618	other			0.0258	ITGB1,NOTCH1
RNASEH1	-0.191	enzyme			0.0258	PSMB4,RPS21
FBXL5	0.507	enzyme			0.0258	SLC11A2,TFRC
RGD1560225		other			0.0258	PRKD3,PTGS2
ATP2A1	-1.108	transporter			0.0258	ATP2A2,HSPA5
CFL1	0.2	other			0.0258	DSTN,JUN
ACP1	0.224	phosphatase			0.0258	CTNNB1,EPHA2
ZKSCAN3	-0.494	transcription regulator			0.0258	ITGB4,VEGFA
phenylacetate		chemical - endogenous mammalian			0.0258	CAV1,CAV2
Mek		group	Activated	2.059	0.0259	ABCE1,ABCG2,CASP2,CLU,CTNNB1,EPHA2,ETS1,ETV1,FGFR1,HIF1A,ID2,ITGA6,ITGB1,JUN,MMP14,MOB4,MST1R,OSBPL8,PHLDA1,PHLDA2,PPARGC1A,PTGS2,ROCK2,TSC2
raloxifene		chemical drug	Activated	2.5	0.0261	AREG,CCL5,CCNB1,CLU,CNBP,GABPA,ITGB1,JUN,L1CAM,LAMB2,MUC1,PLK2,PTGS2,RAB2A,RHOA,ROCK2,SPP1,TFRC,TTC9
Irp		group			0.027	ACO2,SLC11A2,TFRC
SQ 22536		chemical reagent			0.027	MMP14,PTGS2,VEGFA
NEIL2	-0.642	enzyme			0.027	GAPDH,MT-CO2,MT-CO3
FAT1	2.325	other			0.027	JUN,PDCD4,PTGS2
PLCB1	1.98	enzyme			0.027	GAPDH,MAPK1,PTGS2
RANBP9	-0.079	other			0.027	DLG4,JUN,SYP
GPC1	-0.402	transmembrane receptor			0.027	CX3CL1,PTGS2,VEGFA
largazole		chemical - endogenous non-mammalian			0.027	GAPDH,HIF1A,VEGFA
SU1498		chemical - kinase inhibitor			0.027	CD55,ETS1,VEGFA
acitretin		chemical drug			0.027	ADAM10,ODC1,PI3
miR-125b-5p (and other miRNAs w/seed CCCUGAG)		mature microRNA		0.657	0.0272	CD44,DICER1,ID2,JARID2,JUN,KLF13,MAN1A1,MAP2K7,MAZ,PROM1,RABL6,SCD
CD247	-0.395	transmembrane receptor		-0.213	0.0275	ALAS1,FCGR2A,MTHFD2,RPS17,SLC23A2,SNRNP70,SYT7,TAF15,TRA2A
mibolerone		chemical drug	Activated	2.35	0.0276	ALDH18A1,AMD1,ARF4,CALU,CLTC,CLU,EIF4A1,F3,FDPS,GOT2,HSPA5,JUN,LSS,RPS27,SERP1,TMED3
ARNT2	-2.103	transcription regulator		-1.279	0.0278	AGER,CALB2,CCS,CNOT7,COL12A1,ELL2,FCGR2A,FHIT,GATA2,GLUL,GRIN1,GTF3A,LIFR,LTF,NDUFA1,OAZ1,PLCB1,SNN,SYT7,TYK2,VEGFA,ZFP36L1
testosterone		chemical - endogenous mammalian		0.13	0.028	AMD1,AMH,ATP1B1,ATP2B1,BMPR1A,CAV1,CCNC,CIZ1,CLU,CRK,DHCR24,FAM89B,FGFR1,FGFR2,FGFR3,GMFB,HIF1A,IRS2,ITGB1,JUN,MT-CO1,MT-CO2,MT-CO3,MT-CYB,MT-ND5,ODC1,PDAP1,PRLR,PTGS2,PTP4A1,RAB2A,SCNN1A,TUBB2A,TUBB3,UGT8
EGR2	-1.442	transcription regulator		0.196	0.0282	ASS1,GOLGB1,HSPA5,ID2,JUN,LTBP3,NCL,NOTCH1,PASK,PIP,RORA,S100A1,SART1,SCD,SLC1A3,TAOK1,TFRC,VEGFA
ERG	-1.362	transcription regulator		0.775	0.0291	ARHGEF6,CHTOP,CTNNB1,DAAM1,DSTN,ETS1,FMNL3,GMFB,ITGA6,LAMA5,MAGI1,MYO10,PRKCI,RAB2A,RASA2,RHOA,ROCK2,SOX4,SPARC,SPP1,TMEM263,WASF3
ILK	0.274	kinase		1.532	0.0292	CD44,CTNNB1,IKBKB,ITGA6,ITGB1,MAPK1,NOTCH1
MTOR	0.14	kinase		0.619	0.0293	ATP2A2,ATP2B1,CACTIN,CLTC,CPT1B,CTNNB1,CYCS,DCTN1,DLG4,EPRS1,FABP5,FDPS,FGFR3,HIF1A,IQSEC2,IRS2,MDH1,MDH2,MICAL1,MT-CO1,MUC1,PDHX,PDK3,PGRMC1,PPARGC1A,RBM5,RHOA,RXRB,SOX4,SRC,TNFRSF25,TPPP,TSC2,VEGFA
GH1		growth factor		-0.923	0.0298	ATF4,CCNB1,CLU,CTNNB1,GATA2,GRIN1,ID2,JUN,NRAS,PRLR,RHOA,RYK,SMARCA4,SPP1
NCL	-0.278	other		-0.152	0.0298	DICER1,HIF1A,ILF3,PDCD4,UBE4A
mir-183		microRNA		-1.355	0.0298	BMI1,COMMD3-BMI1,ITGB1,SEL1L,TAOK1
amino acids		chemical - endogenous mammalian		0.326	0.0298	GAPDH,HIF1A,JUN,ODC1,SLC38A2
geranylgeranyl pyrophosphate		chemical - endogenous mammalian		1.067	0.0298	CD55,PTGS2,RHOA,ROCK2,VEGFA
napabucasin		chemical drug		-0.426	0.0302	BMI1,CD44,CTNNB1,FGFR2,IKBKB,ITGA6,ITGB1,MUC1,NOTCH1
L-methionine		chemical - endogenous mammalian		-0.391	0.0302	AREG,CCNB1,CLU,EEF1A1,EEF1D,F3,HSPA5,SPP1
SAFB	0.06	other		0.707	0.0302	CCL5,CHD3,CNTNAP2,CX3CL1,ISG20,JUN,L1CAM,NUPR1
ALKBH5	-0.126	enzyme			0.0308	ADGRG2,CAV1,CLU,EEF1D,EIF4G2,FGFR1,PRDX4,SBF1,SLC4A2,SMAD5,STAG2
15(S)-HETE		chemical - endogenous mammalian		-1.977	0.0313	F3,JUN,MAPK1,PTGS2
Pdgf Ab		complex		-1.067	0.0313	AREG,HIF1A,NCAN,SCD
PPP4R3B	0.357	other			0.0313	CALB2,IRX1,IRX3,TUBB3
GLIS2	-0.611	transcription regulator		0	0.0313	C3,MGP,MMP14,SPARC
mir-203		microRNA		-0.373	0.0313	BCL2L2,BMI1,LIFR,ZNF148
miR-205-5p (and other miRNAs w/seed CCUUCAU)		mature microRNA		0.958	0.0313	INPPL1,NCOR2,TRPS1,VEGFA
ITGB4	-1.875	transmembrane receptor		-0.085	0.0313	AREG,CCL5,SPARC,VEGFA
S1PR2	-0.448	G-protein coupled receptor		-0.905	0.0313	CCL5,F3,JUN,PTGS2
bezafibrate		chemical drug		0.018	0.0315	ABCD1,ABCD3,ACADVL,CCNB1,CPT1B,HSPA5,MT-CO1,OGG1,PPARGC1A,PTGS2,SCD,TDG
AKT1	-0.308	kinase		0.161	0.0319	ARL6IP1,ASS1,CCL5,CD44,CLU,CTNNB1,DLG4,FABP5,GOT2,HIF1A,HIPK3,HNRNPM,IRS2,ITGB1,LSS,MDH1,MMP14,NOTCH1,PHLDA1,PPARGC1A,PROM1,PTGS2,RAB11A,SCD,SPP1,STAT6,UNC5B,VCP,VEGFA
NRG1	-0.228	growth factor		0.927	0.0322	ATF4,CAV1,CRIM1,DNAJB2,EEF1A1,ENO3,EPHA2,EZH1,FABP5,FLNA,FSCN1,GATA2,GLS,HIF1A,ITGAV,JUN,L1CAM,LIFR,MTA1,NCOR2,NOTCH1,PDCD4,PTGS2,SOX4,TNFRSF25,TNS1,VEGFA
Collagen(s)		complex		-0.277	0.0326	ATF4,C3,CD55,LAMP1,PLA2G6,PLCB3,PSAT1
Ro31-8220		chemical - kinase inhibitor		-1.195	0.0326	CD55,FSTL3,HIF1A,ITGB1,PDCD4,PTGS2,TRAF1
MAPK9	0.24	kinase		0.327	0.0331	AQP1,BDP1,CACNB3,CAV1,CCL5,GAPDH,HIF1A,HMGN2,IRF9,ISG20,ITGB4,JUN,NCL,NR3C2,PDIA3,RN7SL1,SCD,SEM1
maslinic acid		chemical - endogenous non-mammalian		-1	0.0332	ANAPC1,CD44,ETS1,IL6ST,JAK1,MSH6,NCL,PLCB2,PRKCI,PTGS2,SLC1A3
H1-6		other		-1.508	0.0332	ARPC5,CAMSAP3,DLG4,DOT1L,FARP1,FDPS,GLUL,HIRIP3,PHLDA1,PPFIA3,ZC3H4
H1f1		other		-1.508	0.0332	ARPC5,CAMSAP3,DLG4,DOT1L,FARP1,FDPS,GLUL,HIRIP3,PHLDA1,PPFIA3,ZC3H4
PIM1	0.082	kinase	Activated	2.8	0.0333	ABCG2,ATP2A2,CAV2,CCNB1,EPHA2,ID2,PPARGC1A,VCP
FGF10		growth factor		-0.563	0.0333	AGER,BMPR1A,FGFR2,LSS,MMP14,PTGS2,SCD,TMEM123
CRNDE	-0.732	other		-0.816	0.0344	ABL2,EPHA2,FGFR3,FOXO4,HSPA6,VEGFA
EZR	-0.137	other		-1.775	0.0344	ATF4,CTNNB1,HNRNPA2B1,ITGB4,MMP14,PTGS2
ARRB2	-0.413	other	Activated	2.219	0.0344	ATP2A2,CTNNB1,F3,HIF1A,PTGS2,VEGFA
p70 S6k		group		-0.555	0.0346	DLG4,EEF1A1,PABPC4,PDCD4,SCD
BMPR2	0.517	kinase		-0.152	0.0346	CTNNB1,EFNB1,ID2,RMRP,SPP1
BCAP31	0.414	transporter		-0.651	0.0346	HACD2,HSPA5,SAA1,SCD,VCP
TRIB3	0.604	kinase		-0.108	0.0346	GARS1,JAK1,MTHFD2,PSAT1,STC2
CCR1	-2.01	G-protein coupled receptor		-0.447	0.0346	ATF4,CCL5,ITGAV,SPARC,SPP1
rifaximin		chemical drug		1.342	0.0346	ANXA5,HNRNPC,PAPSS1,SMU1,TUBA1B
2-amino-5-phosphonovaleric acid		chemical - other		-1.923	0.0348	ATF4,B3GALT5,BTG3,CAMKK1,CGN,GRIN1,IFRD1,JUN,KPNA4,NUDT4,PHLDA1,PLEKHO1,PTGS2,RPS15A,SLC25A29,TCHP
TNF	1.052	cytokine		-0.472	0.0349	ABCG2,ABR,ABTB2,ACADVL,ADAMTS4,ADAMTS7,ADGRG6,ADORA1,AGER,AMH,AQP1,AQP3,ARF4,ASS1,ATF4,ATP2A2,ATP2B1,ATP2B4,BBOX1,BCL2L2,BCYRN1,BMPR1A,BTG3,C3,CASP2,CAV1,CCL28,CCL5,CD44,CD55,CD82,CHI3L1,CHI3L2,CLU,COL27A1,COTL1,CPT1B,CRLF1,CTNNB1,CTSZ,CX3CL1,CX3CR1,DUSP14,EPHA2,ETS1,F3,FABP5,FAT2,FBL,FDPS,FGFR1,FGFR2,FOXO4,FSCN1,GATA2,GLS,GM2A,GNAI3,HCN3,HERC1,HIF1A,HIPK3,HLA-B,HSPA5,IDE,IRS2,ITGA6,ITGAV,ITGB1,I…
RICTOR	0.556	other		0.615	0.0349	ATP5F1A,ATP5F1B,ATP5F1C,ATP5MF,ATP6V1H,CYC1,FABP5,HIF1A,IRS2,NDUFA1,NDUFA4,NDUFA9,NDUFB3,NDUFB4,NDUFS6,PSMB4,PSME4,PTGS2,RPL10,RPL11,RPL38,RPS21,RPS29,SEM1,TCIRG1,UQCRC1,UQCRFS1
echinomycin		chemical drug			0.0352	MST1R,NOTCH1,VEGFA
EPHB1	0.283	kinase			0.0352	IL6ST,JUN,PTGS2
C9orf72	0.333	other			0.0352	GLUL,NEAT1,SLC1A3
ABCA4	-1.023	transporter			0.0352	AGER,C3,GLO1
PBRM1	0.21	other			0.0352	CCNB1,CENPE,CENPF
miR-208a-3p (and other miRNAs w/seed UAAGACG)		mature microRNA			0.0352	ETS1,PDCD4,SPP1
miR-135a-5p (and other miRNAs w/seed AUGGCUU)		mature microRNA			0.0352	NR3C2,SMAD5,TRPS1
SART1	-0.757	other			0.0352	HIF1A,PROM1,VEGFA
CELF1	-0.18	translation regulator			0.0352	CCNB1,DMPK,RCAN1
emactuzumab		biologic drug			0.0352	IFITM3,IRF9,STAT2
zileuton		chemical drug			0.0352	CCL5,CTNNB1,PTGS2
orlistat		chemical drug			0.0352	ATF4,HSPA5,VEGFA
phospholipid		chemical - endogenous mammalian			0.0352	CCL5,F3,PTGS2
hesperetin		chemical drug			0.0352	DHCR24,NOTCH1,PPARGC1A
3,5-diiodothyronine		chemical - endogenous mammalian			0.0352	ENO3,GAPDH,PGM1
mimosine		chemical drug			0.0352	CSNK2B,RXRA,VEGFA
mir-8		microRNA		-1.647	0.0358	ABCG2,ABL2,BMI1,CDC25B,COMMD3-BMI1,CTNNB1,DNAJC3,ETS1,HIF1A,ITGB1,MAPK12,PKD1,PROM1,ROCK2,SEC23A,SMAD5,SULF2
MBD2	-0.267	transcription regulator			0.0359	ADAM15,ASS1,ATP5ME,COX6C,EFNA5,G6PD,NUPR1,PRLR,PROM1
caffeine		chemical drug		-1.01	0.0359	CAV1,F3,FAM89B,HIF1A,HSD11B2,MT-CO1,PPARGC1A,PTGS2,SRSF2
FLNA	-0.524	other		1	0.0375	GP1BB,ITGB1,LAMC1,SCNN1A
CCKBR	-4.926	G-protein coupled receptor			0.0375	CTNNB1,HIF1A,MAPK1,SPARC
DPP-23		chemical reagent		0	0.0375	ATF4,DNAJB2,HSPA5,HSPA6
CEP-1347		chemical drug		-1.067	0.0375	ATF4,CCL5,MAP2K4,PTGS2
dinoprost		chemical - endogenous mammalian		0.368	0.0375	ATP2A2,HSD11B2,ID2,JUN,POR,PRLR,PTGS2,SPP1,THRSP,VEGFA
SNAI1	0.805	transcription regulator		-0.447	0.0378	CD55,CDC25B,CGN,CHRDL2,CLDN12,ESPN,ESRP1,FLNA,ITGB1,L1CAM,MMP14,MUC1,PEBP1,PTGS2,SPARC,TPM4,WASF3
GW3965		chemical reagent	Inhibited	-2.2	0.0382	CAV1,CCL5,CCNB1,CENPF,CX3CR1,FABP5,FDPS,MVD,MYLIP,PTGS2,SCD,THRSP,TRIB1,VEGFA
ID2	0.587	transcription regulator		-0.126	0.0383	CCL5,CCNB1,CD44,CDC25B,CTNNB1,EEF1D,FGFR3,HIF1A,LAMA4,MAP4K3,NOTCH1,PIK3C2B,PROM1,PTPN14,RORA,SOX13,SOX4,TNFRSF25,TRAF1,TRAF5,VANGL2,WNT6
AREG	-1.532	growth factor		0.322	0.0384	AREG,C3,CCNB1,CENPF,DESI2,H2AC6,ITGB8,JAK1,JUN,PTGS2,TMC6
TRIM24	0.688	transcription regulator		1.508	0.0386	AGRN,CCL5,GLUL,IRF9,NUMA1,PLEC,PRPS2,SAMHD1,SPP1,STAT2,TAP1,TRPV6,VEGFA
Pdgf (complex)		complex		0.754	0.0387	CAV1,CD44,F3,HIF1A,IRS2,JUN,NOTCH1,ODC1,PIK3R3,PTGS2,SPARC,VEGFA
TCR		complex		-0.775	0.0393	ABCD1,ABCD3,ABLIM1,ARHGEF1,ATP5F1B,CCL5,CD44,COMMD3-BMI1,ELL2,FBL,FLNA,HIF1A,HSPA5,ISG20,JUN,LAMP1,MAPK1,MDH1,MDH2,ODC1,PASK,PDCD4,PIK3R3,PLCG1,PRELID1,RPL31,RPL38,RPS17,RRS1,SOX12,SPP1,TRAF5,UNC13D,UQCRC1,ZBTB7B
Z-LLL-CHO		chemical - protease inhibitor		-1.188	0.0398	ABCG2,ATF4,CASP2,CCL5,CLU,CTNNB1,DLG4,ETS1,HIF1A,HNRNPA2B1,HSF4,HSPA5,IKBKB,IRS2,ITGB1,JUN,LMAN1,MMP14,MST1R,OGG1,PDCD4,PEBP1,PRLR,PTGS2,RAB10,RXRA,SCRIB,STAT2,TNK2,UBE2N,UBE3A,VEGFA
PLA2R1	0.462	transmembrane receptor	Activated	2.213	0.0398	AK3,ATP5F1B,PEBP1,SQOR,UQCRFS1
IND S7		chemical - kinase inhibitor		0.447	0.0398	ATP5F1B,CALU,FH,KHSRP,PDIA3
APOA1		transporter		-0.114	0.0401	ATP5F1B,CAV1,CYC1,HSPA5,OPA1,PPARGC1A,PTGS2,XDH
LRP6	0.639	transmembrane receptor		-0.871	0.0402	CAV1,CTNNB1,MMP14,PPARGC1A,PRLR,RHOA,ROCK2
bicalutamide		chemical drug		-0.022	0.0402	CLU,CTNNB1,NPEPPS,PIP,SEC24D,SORD,TRPV6
vincristine		chemical drug		0.447	0.0402	CCL5,H2AX,JUN,MAP2K4,MAP2K7,PTGS2,TUBB2A
Nfatc		group			0.041	PPARGC1A,PTGS2
globotriaosylceramide		chemical - endogenous mammalian			0.041	CD44,EEA1
Cpla2		group			0.041	PTGS2,VEGFA
Erm		group			0.041	CAV1,CD44
lupeol		chemical drug			0.041	PROM1,PTGS2
beta-sitosterol		chemical reagent			0.041	CTNNB1,PTGS2
TOX		transcription regulator			0.041	ID2,ZBTB7B
ZMIZ2	-0.895	transcription regulator			0.041	CD44,JUN
PHF6	0.226	transcription regulator			0.041	H2AX,POLR2A
2,3-bis(3'-hydroxybenzyl)butane-1,4-diol		chemical - endogenous mammalian			0.041	SPARC,SPP1
Atf		group			0.041	JUN,PTGS2
DDX21	0.29	enzyme			0.041	PSMB4,RPS21
SEMA3F	-0.223	other			0.041	HIF1A,VEGFA
GLS	0.856	enzyme			0.041	GLS,HIF1A
PUF60	0.149	other			0.041	H2AX,XRCC5
miR-183-5p (miRNAs w/seed AUGGCAC)		mature microRNA			0.041	PDCD4,SRSF2
GAS7	0.964	transcription regulator			0.041	ITGB1,SPP1
WSB1	-0.49	other			0.041	ALDOC,VEGFA
RNF4	0.062	transcription regulator			0.041	GABPA,TCF20
ARHGEF25	-0.866	other			0.041	JUN,RHOA
DCX		other			0.041	ACTN4,TUBB3
PINK1	-0.131	kinase			0.041	HIF1A,VEGFA
VCAM1	2.155	transmembrane receptor			0.041	ABCG2,CD44
CSNK1A1	0.414	kinase			0.041	FOXO4,HNRNPC
PLAA	0.36	other			0.041	CLU,PTGS2
talazoparib		chemical drug			0.041	CCL5,SYP
CDH13	0.512	other			0.041	CTNNB1,SETD7
furosemide		chemical drug			0.041	PNPLA6,PTGS2
atrasentan		chemical drug			0.041	PTGS2,VEGFA
butylated hydroxytoluene		chemical toxicant			0.041	JUN,PTGS2
Collagen type V		complex			0.041	ITGAV,ITGB1
4-aminophenol		chemical - endogenous mammalian			0.041	CLU,SPP1
starch		chemical - endogenous mammalian			0.041	ATP2B1,TRPV6
Cr6+		chemical reagent			0.041	HIF1A,VEGFA
COL18A1	0	other		-1.48	0.0412	CDC25B,CTNNB1,ETS1,F3,FGFR1,HIF1A,ITGAV,JUN,MAPK1,PTGS2,VEGFA
PD98059		chemical - kinase inhibitor	Inhibited	-2.071	0.0418	AMD1,AREG,ATF4,C3,CAV1,CCL5,CCNB1,CD37,CD44,CD55,CLU,CTNNB1,CYCS,EEF1A1,EIF5,ETS1,F3,GFPT1,GRIN1,HIF1A,HNRNPA2B1,HSD11B2,HSPA5,ITGAV,ITGB1,JUN,LAMA5,LAMP1,LIFR,MAPK1,MCF2L,MMP14,MUC1,ODC1,PHLDA1,PHLDA2,PLEC,PTGS2,SCNN1A,SELENOP,SLC38A2,SPP1,STOM,TEAD2,TRAF1,TSPOAP1,TUBB2A,VAPA,VEGFA,ZFP36L1
ATN1	-0.419	transcription regulator			0.042	ATP1B1,BTG3,CDK2AP1,DLG4,ETV1,EVL,KCNC3,PABPC4,PITPNM1,RAB2A,SOX4,SPP1,SPTBN2,STX4,THRSP
Pro-inflammatory Cytokine		group			0.0424	ASS1,CD55,CLU,F3,GLUL,HSPA5,PI3,S100A1,SDC4
PLIN5	-0.507	other		0.728	0.0434	ACADVL,ATF4,CPT1B,MAFK,POR,PPARGC1A
SPRY2	0.185	other		-1.71	0.0434	ESRP1,ETS1,ETV1,FGFR3,HIF1A,ID2
tempol		chemical drug		-0.243	0.0434	CYCS,F3,MT-CO1,NR3C2,PTGS2,SPP1
etoposide		chemical drug		0.509	0.0435	ADAM10,CASP2,CCL5,CCNB1,CDC25B,CYCS,EEF1A1,FANCA,H2AX,ID2,JUN,MT-CO2,ODC1,PEBP1,PFKL,PIDD1,PIK3R3,RNF144B,SEPTIN9,TAF6,XRCC2
SREBF2	-0.251	transcription regulator		-1.129	0.0436	ALDOC,FABP5,FDPS,G6PD,IRS2,LSS,MVD,SCD,THRSP,TM7SF2
(+)-MK-801		chemical drug		-0.243	0.0436	ARF3,CACNB3,GDI1,GJC1,GRIN1,HSPA5,INPP4B,JUN,PTGS2,RHOA
fenretinide		chemical drug		-0.03	0.0436	ATF4,HIF1A,JAK1,JUN,MT-CO3,MUC1,PTGS2,RXRA,TRAF1,VEGFA
ascorbic acid		chemical - endogenous mammalian		-0.008	0.0436	CCNC,HIF1A,HSPA5,ITGAV,ITGB1,MGP,PTGS2,SLC23A2,SPARC,SPP1
SIRT6	-0.168	enzyme		1.067	0.0438	IRS2,LSS,LYPLA1,PLCB1,PPARGC1A,PTGS2,RPS15A,SCD
ZAP70	-0.735	kinase		-1.414	0.0438	ALAS1,PLEC,SCD,SEC14L1,SLC23A2,SNRNP70,TAF15,TRA2A
N-methyl-D-aspartate		chemical drug	Activated	2.206	0.0438	ATP2B4,C3,GRIN1,HSPA5,LYPLA1,PTGS2,SAA1,SLC1A3
PKNOX1	0.017	transcription regulator			0.0444	AMD1,MYBBP1A,PBX2,PPARGC1A
RND3	0.076	enzyme		0.831	0.0444	HIF1A,NOTCH1,PTGS2,VEGFA
HRG		other		-0.218	0.0444	ARF3,MUC1,SPARC,SPP1
farnesol		chemical reagent		-0.808	0.0444	CCNB1,HSPA5,PHLDA1,PHLDA2
LAMTOR1	0.162	other			0.0446	MTHFD2,RHOA,SCD
AFAP1-AS1	0.016	other			0.0446	RAB10,RAB11A,RHOA
PRDM8		transcription regulator			0.0446	CALB2,NRP2,ZBTB18
EDNRB		G-protein coupled receptor			0.0446	HIF1A,RHOA,VEGFA
IREB2	0.427	translation regulator			0.0446	ACO2,FECH,TFRC
ACO1	0.502	enzyme			0.0446	ACO2,GAPDH,TFRC
azetidyl-2-carboxylic acid		chemical reagent			0.0446	ATP2A2,CLU,HSPA5
edaravone		chemical drug			0.0446	AGER,HSPA5,PTGS2
SMTNL1		other		0.351	0.0455	GAPDH,GLO1,MYOM1,PTGS2,TNNI2
MEF2		group			0.0455	CPT1B,CTNNB1,JUN,PPARGC1A,PTGS2
miR-133a-3p (and other miRNAs w/seed UUGGUCC)		mature microRNA		0.199	0.0455	BCL2L2,FSCN1,MALAT1,PTPRK,RHOA
MYRF	-0.81	transcription regulator		-0.333	0.0459	AKR1C3,AP5Z1,CDK2AP1,CIZ1,S100A1,SELENOI,SEPTIN11,TRAF5,UAP1L1
mir-1		microRNA		0.1	0.0464	CAP1,HNRNPA3,MTX1,NXT2,PDCD4,RRBP1,SEC61A1,SERP1,SMARCA4,TRPS1,TWF1,VEGFA,ZFP36L1
WBP2	-0.354	transcription regulator		-0.124	0.0469	AQP3,BSDC1,COLGALT2,CTNNB1,JUN,PDAP1,PTGS2,RIMS3,SEPTIN2,SLC1A3,SLC7A11,SLCO4A1-AS1,SOX4,TMA7,TRAF1
SOX3		transcription regulator		-0.333	0.0469	BMPR1A,CTNNB1,EPHA2,FARP1,IRX3,LMX1B,NCKAP1,NUDT21,TEAD2,VEGFA
nelfinavir		chemical drug		0.077	0.0469	ATF4,GARS1,HHIPL1,MTHFD2,NUPR1,PSAT1,SLC7A11,SSPO,STC2,ULK1
IL3		cytokine		-0.375	0.0471	ABCA2,AREG,ARHGEF1,CCT5,CSNK1A1,EEF1A1,EIF1AX,FCGR2A,FGFR1,FUS,GATA2,HNRNPA2B1,HSPA5,ITGAV,JUN,KLF13,MLF2,NARS1,NCL,NOTCH1,ODC1,PFKL,PLCB2,RPL10,RPL11,RPS12,RPS17,SMAD5,SOX4,TYK2,VEGFA,YPEL3
PRKCB		kinase		0.213	0.0477	CTNNB1,CYCS,IRS2,JUN,NR3C2,PPARGC1A,PTGS2,TCIRG1
PPARGC1A	2.046	transcription regulator		0.16	0.0478	ACADVL,ALAS1,ATP5F1A,ATP5F1B,ATP5MF,C3,CALM1 (includes others),COX6C,CPT1B,CYCS,DR1,FDPS,FH,GABPA,GOT2,HIF1A,IRS2,LAMA4,LIFR,MDH2,MT-CO1,MT-CO2,PPARGC1A,PTGS2,RXRA,SCD,SLC39A14,TCHP,UQCRFS1,UQCRH,VEGFA,WDR77,XDH
CGS 21680		chemical reagent		0.716	0.0485	CCL5,F3,GRIN1,PTGS2,TFRC,VEGFA
4-methylnitrosoamino-1-(3-pyridinyl)-1-butanone		chemical toxicant		0.969	0.0485	CTNNB1,JUN,OGG1,PTGS2,SPP1,TSC2
PAF1	-0.392	other		0	0.0488	ARL4A,CCL5,H2AC6,HELZ2,IFITM3,ISG20,SDC4
guanidinopropionic acid		chemical - endogenous non-mammalian		0.522	0.0488	ABCC10,ALAS1,CYC1,CYCS,NDUFA1,NDUFB4,PPARGC1A
Rxr		group		0.152	0.0492	ADAM10,ALAS1,AQP3,CPT1B,EFNA5,KDM6B,LTF,MGP,POR,PTGS2,RXRA,SEMA4D,SPP1
TGFB3	0.72	growth factor		-1.878	0.0492	EEF1D,ETS1,ITGAV,JUN,MGP,MYO10,PPARGC1A,RMRP,SCD,SDC3,STAT6,TNS1,VEGFA
IL6	-1.528	cytokine		0.459	0.0493	ABCG2,ADAMTS13,ADAMTS4,ALAS1,AREG,ATP2A2,BMI1,C3,CCL5,CCNB1,CD44,CD82,CENPE,CLU,CRLF1,CTNNB1,CX3CR1,ERBIN,F3,FSCN1,GRIN1,HIF1A,HSPA5,ID2,IFITM3,IGFN1,IL6ST,IRF9,ITGAV,ITGB1,JAK1,JUN,KCTD13,KRT14,LEFTY2,LGR4,LIFR,LTF,MARCHF7,MEF2D,MUC1,NOTCH1,NRAS,PLK2,PROM1,PTGS2,RORA,SAA1,SBNO2,SCNN1A,SH3GLB1,SLC39A14,SPP1,SRC,STAT6,STOM,SYP,TAP1,TFRC,THRSP,TLR1,TNFRSF25,TYK2,VEGFA,WASF3,XRCC5
paclitaxel		chemical drug		-0.173	0.0494	ABCA2,ABCG2,ANXA5,AREG,ATF4,CACNB3,CAV1,CD44,CLU,EPHA2,ETV1,FLNA,H2AX,HIF1A,HSF4,IKBKB,ITGA6,JUN,KDM6B,LLGL1,MUC1,PHLDA1,PRSS22,PTGS2,RPS6KA1,SFI1,TRAF1,TUBA1B,WWTR1
GCK		kinase	Inhibited	-2.219	0.0516	ATP5F1A,ATP5F1C,FH,IRS2,SCD
E. coli serotype 0127B8 lipopolysaccharide		chemical - endogenous non-mammalian	Activated	2.099	0.054	ADGRG2,ADORA1,AQP1,CALB2,CAV1,CCL5,DNAJC3,FAM107A,GLUL,HSPA5,LAMB2,LAMC1,LIFR,NCAN,PTGS2,SLC4A2,SLC7A11,STAT2,VEGFA
miR-199a-3p (and other miRNAs w/seed CAGUAGU)		mature microRNA		-1.944	0.0602	CALU,CD44,ITGA6,PTGS2
NOTCH1	-0.435	transcription regulator		1.948	0.0625	AQP3,CD44,CD82,CHST1,CTNNB1,ECT2,FCGR2A,GATA2,GLS,HIF1A,HSPE1,ID2,ITGA6,ITGB1,ITGB4,KRT14,NOTCH1,NR2F2,PDIA3,PTGS2,PTPRK,S100A1,SPP1,SYP,VEGFA
VEGFA	-0.976	growth factor		1.792	0.0678	ADAM15,ADH5,ALAS1,ATP5MF,CAV1,CD55,CTNNB1,ETS1,F3,FGFR1,HIF1A,HSPA5,ITGAV,ITGB1,LDB1,MDH2,NDUFA1,NOTCH1,NR2F2,PPARGC1A,PTGS2,RCAN1,SMTN,SPARC,TLR1,TOMM20,UNC5B,VEGFA
ALDH2	-0.199	enzyme		-1.982	0.0691	ATF4,MTHFD2,PSAT1,SLC7A11
ARHGAP31	0.614	other	Inhibited	-2.236	0.0727	ID2,ITGB6,JUN,PKP1,SPARC
oleoyl-estrone		chemical drug		1.982	0.0786	ACADVL,CPT1B,G6PD,RXRB
PLD1	0.532	enzyme		1.953	0.0786	CD44,CTNNB1,PROM1,PTGS2
BMP2		growth factor		1.936	0.0836	ADAMTS7,AMH,ANAPC2,BMP2K,BMPR1A,BTG3,ETS1,F3,FGFR1,FGFR2,ID2,JUN,L1CAM,LRP5,NOTCH1,PTGS2,SPARC,SPP1,TUBB3,VEGFA
tacrolimus		chemical drug	Inhibited	-2.126	0.0881	ABCD3,ABLIM1,AREG,ARHGEF1,ATP2B4,CALB2,CCL5,DAB2IP,DAPK1,ELL2,ENC1,ETV1,FLNA,ITGB8,JUN,ODC1,PASK,PDCD4,PROM1,PTGS2,SDC3,SPP1,TNFRSF25
cyanocobalamin		chemical - endogenous mammalian		1.964	0.0994	CSNK1A1,JUN,NOTCH1,WNT6
SGPP2	1.198	phosphatase		-1.98	0.0994	ATF4,DNAJC3,HSPA13,HSPA5
bleomycin		chemical drug	Activated	2.183	0.128	C3,CCL5,CDC25B,CTNNB1,FGFR1,H2AX,HIF1A,ITGB1,JAK1,MAP3K6,MAP4,MMP14,PPARGC1A,SDC4,SPP1,STK17B,STOM,VHL
ROCK1	0.302	kinase	Activated	2	0.135	CD44,ETS1,LAMA4,LAMC1
Cdc42		enzyme	Inhibited	-2.2	0.137	CTSZ,FLNA,GATA2,LAMP1,MYH9
IL5		cytokine	Activated	2.495	0.139	AK3,ALDOC,AREG,ASS1,ATF4,ATP1B1,CD55,CX3CR1,ELL2,HIF1A,HSPA5,HSPA6,ITGAV,ITGB6,MTDH,PGM1,PPIF,PRDX4,PSAT1,PSMB4,RPN1,SCRIB,TLR1,TPM4,TRA2A
MAPK1	0.622	kinase	Activated	2.185	0.141	APBB3,ATP1B1,CAV1,CCL5,CCNB1,CTNNB1,DDT,ENO3,GLS,HLA-B,IFITM3,IRF9,ISG20,ITGAV,JUN,L3MBTL1,LAMA4,LZTS2,NUPR1,OGFR,PRSS12,PTGS2,PTPRK,SAMHD1,SCNN1A,SPP1,SPSB1,STAT2,SUN2,TAP1
CD38	1.157	enzyme	Activated	2.402	0.142	AK3,ALDOC,ASS1,ATP1B1,CD44,ELL2,LGALSL,MTDH,PFKL,PGM1,PPARGC1A,PRDX4,PSAT1,RPN1,TMED5
BMP7	0.191	growth factor		1.984	0.142	ADORA1,ATP5F1A,BMPR1A,CD44,CYCS,F3,ID2,LTF,PPARGC1A,PTGS2,SMAD5,SPP1,VEGFA
NR1H3	-0.25	ligand-dependent nuclear receptor		-1.961	0.143	ABCA2,CCL5,CCNB1,CD55,CDC25B,CENPF,CX3CL1,CX3CR1,FDPS,KIF3C,LSP1,MYLIP,PPARGC1A,PTGS2,SCD,TAP1,TLR1,TRIB1,UBC,VEGFA
C1QA		other		1.981	0.148	C3,CD44,F3,SYP
TNFSF10	-1.449	cytokine		-1.806	0.149	CTNNB1,IRF9,JUN,PTGS2,RCAN1,TAF6,TFRC,TNK2,TRAF1,VEGFA
RELA	-0.104	transcription regulator		1.831	0.155	ABCG2,ACTN4,ATP6AP2,C3,CAV1,CCL5,CD44,CHI3L1,CX3CL1,F3,FSCN1,GP1BB,HIF1A,HLA-B,JUN,MST1R,MT-CYB,MTA1,MUC1,NOTCH1,PI3,PTGS2,RABL2B,SAA1,SBF1,SDC4,SFI1,SYTL1,TAP1,TAPBP,TRAF1,TUBB3,VEGFA,VHL,WASF3,ZDHHC8
TAZ	-0.299	enzyme		1.937	0.156	ALDOC,CAV1,CAV2,CD44,DICER1,HIF1A,PGM1,PLK2,PTGS2,VEGFA
NFkB (complex)		complex	Activated	2.34	0.156	ABCD3,AGER,AMH,AQP1,ATP2A2,ATP6AP2,BCL2L2,BMI1,C3,CCL5,CCNB1,CD44,CD82,CDC25B,CLIP2,CLU,CTNNB1,CX3CL1,ELL2,ETS1,F3,FABP5,GRIN1,HIF1A,HLA-DMB,ITGAV,ITGB1,ITGB8,JUN,KDM6B,LSP1,MT-CO2,MTA1,NOTCH1,ODC1,PASK,PKP1,PLK2,PPIF,PTGS2,SAA1,SDC4,SLC11A2,SLC12A7,SPP1,STX4,TAP1,TFRC,TRAF1,VEGFA,XRCC5
4-phenylbutyric acid		chemical - endogenous mammalian	Inhibited	-2.304	0.157	ABCD1,ATF4,CCL5,HIF1A,HSPA5,LYPLA1,MARCHF7,PTGS2,SELENOP
tributyrin		chemical drug	Activated	2.621	0.157	CD55,DUSP14,ETS1,HSPA5,ID2,PDLIM5,PTGS2
SMARCA4	-0.376	transcription regulator		-1.892	0.169	ACTN4,ADAM15,AREG,ATP2B4,CALB2,CCDC9B,CD44,COMMD3-BMI1,COTL1,EFNB1,ENO3,F3,FCGR2A,FGFR2,GAPDH,GNAI3,HAPLN3,HLA-B,HYI,IFITM3,ITGAV,ITGB1,JUN,KDM6B,LDB1,MAPK1,MGP,MT-ND2,MUC1,NADSYN1,NR2F2,NRP2,PASK,PHLDA2,PIDD1,PLEKHO1,PTP4A1,PTP4A2,RAD21,RBP1,SELENOP,SLC23A2,SMARCA4,SMARCC2,SPP1,TAP1,TNNI2,TUBA3C/TUBA3D,TWF1,UNC13D
miR-92a-3p (and other miRNAs w/seed AUUGCAC)		mature microRNA		-1.98	0.174	HIPK3,MAP2K4,MYLIP,OSBPL8
INHBA	-1.822	growth factor	Inhibited	-2.144	0.175	AKR1C3,AMT,EIF4G2,FRS2,FSTL3,ILF3,IRX1,KLF13,LEFTY2,MAFB,MGP,PRLR,PRPF38B,SOX4,VANGL2,VEGFA,ZBTB10
POR	0.378	enzyme	Activated	2.804	0.181	ACADVL,ANXA5,DHCR24,FDPS,HIF1A,HSD17B12,LGALSL,LSS,MAP3K6,MVD,POR,SCD,SDC4,SLC23A2,TM7SF2,VEGFA
Wnt		group		1.969	0.182	ADAM10,CD44,CTNNB1,ID2,PPARGC1A
R5020		chemical reagent	Inhibited	-2.566	0.183	AREG,F3,FAM89B,HSD11B2,IRS2,MUC1,NR3C2,SAA1
silibinin		chemical drug		-1.99	0.185	CCNB1,CCNC,CD44,CTNNB1,HIF1A,PTGS2,VEGFA
ITGB3	0.226	transmembrane receptor	Activated	2.177	0.194	ITGAV,KMT2A,LIMS1,MMP14,PTGS2,RHOA,SPARC
MEIS1	-3.347	transcription regulator		1.982	0.203	CHD9,ERBIN,TNPO1,TRIB2
capsaicin		chemical drug	Activated	2.235	0.218	ATF4,MMP14,PTGS2,RHOA,RXRA,RXRB
mycophenolic acid		chemical drug	Activated	2.178	0.228	CD55,CLU,DUSP14,ETS1,HSPA5,ID2,PDLIM5,PTGS2
SS18	0.281	transcription regulator	Inhibited	-2	0.233	CRLF1,FGFR2,HES4,SOX8
nilotinib		chemical drug	Inhibited	-2.236	0.245	ABCD3,ANAPC1,CCNB1,CDC27,H2AX
XDH	-1.322	enzyme		-1.98	0.248	F3,HIF1A,MMP14,SPP1
isotretinoin		biologic drug	Inhibited	-2.63	0.256	ANXA9,CALB2,ODC1,PTGS2,RBP1,STAT2,TFRC
IKBKB	-0.684	kinase	Inhibited	-2.06	0.256	AGER,C3,CCL5,CD44,CDC25B,CLU,CTNNB1,CTSZ,CX3CL1,ECT2,ETS1,F3,FSCN1,GM2A,H2AX,HIF1A,IKBKB,LIFR,MGP,PTGS2,RBP1,RCAN1,VEGFA
candesartan		chemical drug	Inhibited	-2.236	0.272	GFPT1,MAPK1,MMP14,RHOA,SPP1
JAG2	-0.106	growth factor		-1.969	0.279	C3,CCL5,NOTCH1,SPP1
paraquat		chemical toxicant	Activated	2.193	0.283	CCDC88A,ITGB8,LIFR,MAPK15,NFIB,PTGS2,SLC7A11,UBXN7,VEGFA,ZNF580
WNT1		cytokine	Activated	2.043	0.289	CALB2,CCNB1,CTNNB1,EEF1A1,EFNB1,EIF1AX,EIF3C,JUN,PDCD4,PTGS2,SPP1
MMP9	1.157	peptidase		-1.751	0.299	CD44,CTNNB1,ITGB1,MMP14,SDC4,TRAF5,VEGFA
TGFBR2	0.739	kinase		1.808	0.3	ATF4,CCT5,CD44,CLU,CTNNB1,DSG2,JUN,MMP14,NFIB,PTGS2,SPARC,SPP1,UBE3A,VEGFA,WDFY3,ZMIZ1
RETNLB		other		1.915	0.31	CCL5,FGFR1,IRS2,JAK1,MAP3K6,STK17B,STOM
PIN1	-0.415	enzyme		1.939	0.31	ATF4,CDK10,CTNNB1,HSPA5,NCOR2,PPARGC1A,PTGS2
CALCA	-0.613	other	Activated	2.149	0.318	CD44,CTNNB1,GNG12,GOLGB1,LRBA,NDRG2,ODC1,TNS1
filgrastim		biologic drug	Activated	3.08	0.335	ADAM15,ATP13A3,ATP2B4,CCL5,CCNC,CD44,CD55,CLU,COL27A1,FABP5,FANCA,GABBR1,GAPDH,GP1BB,HLA-DMB,JARID2,JUN,METTL7A,MLXIP,MYO10,NCOR2,PHLDA2,PTGS2,SAMHD1,SLC1A3,SLC26A6,SORD,SPP1,SULF2,TNFRSF25,TRPS1,XRN2,ZFP36L1
mir-27		microRNA		-1.969	0.368	BMPR1A,MAP2K4,NF1,PTGS2,ZBTB10
A2M	1.157	transporter	Activated	2	0.374	ATF4,GRIN1,HSPA5,PRLR
miR-141-3p (and other miRNAs w/seed AACACUG)		mature microRNA	Inhibited	-2.407	0.374	CLOCK,CTNNB1,ERBIN,ITGAV,ITGB1,MAP2K4
LTA	-2.103	cytokine	Activated	2	0.39	ITGAV,ITGB1,ODC1,PTGS2
lactacystin		chemical - protease inhibitor		-1.786	0.393	FUS,HIF1A,HLA-B,HNRNPA2B1,HSPA5,IFRD1,IRS2,ITGB4,ITPRID2,PEBP1,PRLR,PTGS2,TUBB2A,UBE2N,VHL
ZBTB16	-3.983	transcription regulator	Inhibited	-2.395	0.394	CD44,CD55,FGFR3,ID2,IL6ST,ITGAV,PTGS2,RORA,SOX13,SPP1,TNFRSF25
nitric oxide		chemical - endogenous mammalian	Activated	2.059	0.42	CD44,JUN,KRT14,MT-CO1,ODC1,PPARGC1A,PTGS2,SLC23A2,SPP1,TFRC,VEGFA,ZFHX3
IL6ST	0.954	transmembrane receptor		-1.982	0.437	ATP2A2,CD44,JUN,LTF,NOTCH1
Immunoglobulin		complex		1.948	0.452	ACO2,AGER,AREG,ATP5F1A,ATP5F1B,BRD4,CCL5,CD44,CTNNB1,CTSZ,ENO3,F3,FCGR2A,G6PD,HSD11B2,HSPA6,ITGB8,LTBP3,MDH1,MDH2,MTHFD2,NDUFA1,NDUFB3,NDUFB4,NDUFS6,PDK3,PFKL,PGM1,PPARGC1A,PRPS2,PTGS2,RRBP1,SCD,SPP1,TFRC,TRAF1,UQCRFS1,USP38,VEGFA
cardiotoxin		chemical - other	Activated	2	0.466	ADAM10,CCL5,FBL,FGFR1,G6PD,GM2A,GNAI3,HSPA5,ITGA6,MYH9,SPP1
ROCK2	0.649	kinase		1.982	0.468	CD44,FABP5,PI3,SPP1
mir-182		microRNA		1.982	0.468	ADCY6,CASP2,MALAT1,NLGN2
LY294002		chemical - kinase inhibitor	Inhibited	-2.562	0.475	ABCG2,AQP3,ATF4,ATP2B1,BMI1,CCL5,CCNB1,CD44,CHML,CTNNB1,DHCR24,EIF1AX,ETS1,F3,H4C3,HIF1A,HSPA5,IDE,INPP4B,IRS2,ISG20,ITGAV,JUN,L3MBTL1,MAP2K4,MMP14,MTA1,NRAS,NUP153,PHLDA1,PLK2,PTGS2,RAB11A,SCD,SPP1,TRIB2,VEGFA
PPIF	0.367	enzyme		1.89	0.481	CCL5,CHST1,CX3CL1,CX3CR1,LRRC8D,MGP,PIF1
IL1A	-0.67	cytokine	Activated	2.293	0.492	ADAMTS4,C3,CCL5,CD44,FAM89B,FGFR1,HSD11B2,ITGAV,ITGB1,JUN,MMP14,NR2F2,PI3,PTGS2,SAA1,SPARC,SPP1
cytarabine		chemical drug		1.934	0.492	CCL5,CCNB1,CD55,GAPDH,TLR1
lipopolysaccharide		chemical drug	Activated	3.294	0.495	ACTN4,ADORA1,AGER,ANXA5,AQP1,AQP3,AREG,ARVCF,ASH1L,ASS1,ATF4,ATP2A2,ATP2B1,ATRX,C3,CALM1 (includes others),CAV1,CCL5,CCNB1,CD37,CD44,CD55,CHI3L1,COL12A1,COL9A3,CPT1B,CTNNB1,CX3CL1,CX3CR1,CYCS,DHCR24,DLG4,DNAJC3,ELL2,ERF,F3,FABP5,FSCN1,G6PD,GATA2,GLS,GOLGA4,HACD2,HDGFL3,HIF1A,HLA-DMB,HNRNPLL,HSPA13,HSPA5,ID2,IFRD1,IL6ST,IRF9,ISG20,ITGAV,ITGB1,ITGB8,ITM2C,JUN,LAMP1,LIFR,LIMS1,LMAN1,LRBA,LRRC58,LTF,…
eicosapentenoic acid		chemical drug	Inhibited	-2.511	0.514	ACADVL,CD44,JUN,PROM1,PTGS2,SELENOP,THRSP
heme		chemical - endogenous mammalian		-1.982	0.543	ALAS1,CCL5,CD55,FECH
MAPK3	-0.429	kinase	Activated	2.173	0.545	CTNNB1,ITGB1,JUN,PPARGC1A,PTGS2,SPP1
hyaluronic acid		chemical - endogenous mammalian		1.976	1	CCL5,CD44,JUN,PDCD4,PTGS2,RHOA,SPP1
STAT5a/b		group	Activated	2.414	1	CLU,GATA2,ID2,MYOM1,PTGS2,RBP1,STK17B
3M-002		chemical reagent		1.98	1	CCL5,HLA-DMB,MLPH,PTGS2
TEAD1	0.858	transcription regulator	Activated	2	1	BBOX1,LOXL1,PTGS2,PURA
IRF8	-3.647	transcription regulator		1.762	1	CCL5,CD37,JAK1,LSP1,MAFB,NF1,SOCS7,STAT2,ZFHX3
NGF		growth factor		-1.872	1	AGRN,CAV1,DLG4,EEF1A1,GRIN1,JUN,KIF3C,LIFR,MAFK,MAPK8IP3,MT-CO1,P2RX2,PLK2,STOM,VEGFA
ISL1		transcription regulator		1.98	1	ADGRG2,CALB2,ETV1,IRX3
CEBPA	0.517	transcription regulator	Activated	2.35	1	AKR1C3,ASS1,ATF4,C3,CHI3L1,CYCS,EVPL,GABPA,GAPDH,GATA2,GTF3A,HLA-B,HSPA5,ID2,IRS2,JUN,KRT14,LTF,MT-CO1,PPARGC1A,PRLR,PTGS2,RORA,SAA1,SCD,SPP1,TRIB1,TUBB2A,ZBTB48,ZMIZ1
REST	0.247	transcription regulator		1.937	1	EFNA5,FUT9,GRIN1,KCNQ4,L1CAM,SNN,SYP,SYT7,TUBB3
NR1H4		ligand-dependent nuclear receptor	Inhibited	-2.521	1	C3,FABP5,HSPA5,NDRG2,PGM1,PPARGC1A,PTGS2,RXRA,SPP1
TRAF3	0.522	enzyme		1.964	1	BMI1,CCL5,HSPA5,PTPN14,RHBDF1
POU4F1	-0.399	transcription regulator	Activated	2.213	1	ADGRG2,CACNB3,CALB2,ETV1,IRX1,IRX3
FOXO4	-1.319	transcription regulator	Inhibited	-2.449	1	CAV1,DHCR24,FABP5,HIF1A,NRP2,SCD,VEGFA
SOCS1	-1.285	other	Activated	2.043	1	CD44,IRS2,ISG20,JUN,MUC1,NOXA1,PTGS2,STAT6
MYD88	0.082	other		1.834	1	AK3,C3,CCL5,CD44,HIF1A,HSPA5,JUN,MMP14,PLCG1,PTGS2,SAA1,SAMHD1,SH3BP5,SPP1
MAP3K14	0.309	kinase		1.936	1	CCL5,CD44,IKBKB,PTGS2,RCAN1
MAPK14	0.233	kinase	Activated	2.267	1	AREG,ATP5MF,CCL5,CCNB1,FDPS,ITGB8,JUN,PPARGC1A,PTGS2,SIGIRR,VEGFA
GCG		other		1.96	1	AGER,FDPS,ODC1,PPARGC1A
ethanol		chemical - endogenous mammalian	Activated	2.57	1	ADCY6,ATF4,CCL5,CLU,GDE1,GRIN1,HIF1A,HSPA5,JUN,LSS,MAP2K4,NCAN,PHLDA2,PPARGC1A,PTGS2,RBP1,RORA,SCD,SEC23A,SLC11A2,SLC7A11,SRXN1,TLR1,TTC3
trinitrobenzenesulfonic acid		chemical reagent		1.96	1	CCL5,CD44,CTNNB1,PTGS2
morphine		chemical drug	Activated	2.348	1	CTNNB1,EHMT2,GRIN1,MAPK1,PTGS2,SPARC
dopamine		chemical - endogenous mammalian		-1.912	1	BCL2L2,GABBR1,GATA2,GRIN1,JUN,PHLDA2,SLC1A3,SYP
CpG ODN 2006		chemical reagent	Inhibited	-2	1	CCL5,IRF9,ISG20,TRAF1
